# Supplementary material for: Experimental Evidence for the Solid-State Nitrite-Ligand Photoisomerization Mechanism in Nickel(II) Square-Planar Complexes
Source: ACS Omega. 2025 Oct 26;10(43):51940–54. doi: 10.1021/acsomega.5c08267 (PMC12593162; doi:10.1021/acsomega.5c08267)
Supplement: Supplementary file 2 [file ao5c08267_si_002.cif]

data_Ni-4d-100K-dark-01-xtal1

_audit_creation_date               2024-08-07
_audit_creation_method
;
Olex2 1.5-ac5-023
(compiled 2022.04.12 svn.rca3783a0 for Rigaku Oxford Diffraction, GUI svn.r6498)
;
_shelx_SHELXL_version_number       '2018/3'
_publ_section_references
;
Dolomanov, O.V., Bourhis, L.J., Gildea, R.J, Howard, J.A.K. & Puschmann, H.
 (2009), J. Appl. Cryst. 42, 339-341.

Sheldrick, G.M. (2015). Acta Cryst. A71, 3-8.

Sheldrick, G.M. (2015). Acta Cryst. C71, 3-8.
;
_chemical_formula_moiety           'C15 H22 N4 Ni O3'
_chemical_formula_sum              'C15 H22 N4 Ni O3'
_chemical_formula_weight           365.06
_chemical_oxdiff_formula           'C H O N Ni'
loop_
  _atom_type_symbol
  _atom_type_description
  _atom_type_scat_dispersion_real
  _atom_type_scat_dispersion_imag
  _atom_type_scat_source
 'C' 'C' 0.0181 0.0091 'International Tables Vol C Tables 4.2.6.8 and 6.1.1.4'
 'H' 'H' 0.0000 0.0000 'International Tables Vol C Tables 4.2.6.8 and 6.1.1.4'
 'N' 'N' 0.0311 0.0180 'International Tables Vol C Tables 4.2.6.8 and 6.1.1.4'
 'Ni' 'Ni' -3.0029 0.5091
 'International Tables Vol C Tables 4.2.6.8 and 6.1.1.4'
 'O' 'O' 0.0492 0.0322 'International Tables Vol C Tables 4.2.6.8 and 6.1.1.4'

_shelx_space_group_comment
;
The symmetry employed for this shelxl refinement is uniquely defined
by the following loop, which should always be used as a source of
symmetry information in preference to the above space-group names.
They are only intended as comments.
;
_space_group_crystal_system        'monoclinic'
_space_group_IT_number             14
_space_group_name_H-M_alt          'P 21/c'
_space_group_name_Hall             '-P 2ybc'
loop_
  _space_group_symop_operation_xyz
 'x, y, z'
 '-x, y+1/2, -z+1/2'
 '-x, -y, -z'
 'x, -y-1/2, z-1/2'

_cell_length_a                     11.0495(5)
_cell_length_b                     10.4673(4)
_cell_length_c                     14.7449(6)
_cell_angle_alpha                  90
_cell_angle_beta                   107.461(5)
_cell_angle_gamma                  90
_cell_volume                       1626.79(12)
_cell_formula_units_Z              4
_cell_measurement_reflns_used      2879
_cell_measurement_temperature      100
_cell_measurement_theta_max        74.7670
_cell_measurement_theta_min        4.1660
_shelx_estimated_absorpt_T_max     0.945
_shelx_estimated_absorpt_T_min     0.833
_exptl_absorpt_coefficient_mu      1.900
_exptl_absorpt_correction_T_max    0.945
_exptl_absorpt_correction_T_min    0.872
_exptl_absorpt_correction_type     gaussian
_exptl_absorpt_process_details
;
CrysAlisPro 1.171.42.57a (Rigaku Oxford Diffraction, 2022)
Numerical absorption correction based on gaussian integration over
a multifaceted crystal model
Empirical absorption correction using spherical harmonics,
implemented in SCALE3 ABSPACK scaling algorithm.
;
_exptl_crystal_colour              orange
_exptl_crystal_density_diffrn      1.490
_exptl_crystal_description         block
_exptl_crystal_F_000               768
loop_
  _exptl_crystal_face_index_h
  _exptl_crystal_face_index_k
  _exptl_crystal_face_index_l
  _exptl_crystal_face_perp_dist
 -5 0 8 0.0169
 5 0 -8 0.0169
 1 -6 3 0.0362
 -6 -1 -2 0.0376
 7 -1 1 0.0105
 -2 6 -2 0.0192

_exptl_crystal_size_max            0.1
_exptl_crystal_size_mid            0.06
_exptl_crystal_size_min            0.03
loop_
  _exptl_oxdiff_crystal_face_indexfrac_h
  _exptl_oxdiff_crystal_face_indexfrac_k
  _exptl_oxdiff_crystal_face_indexfrac_l
  _exptl_oxdiff_crystal_face_x
  _exptl_oxdiff_crystal_face_y
  _exptl_oxdiff_crystal_face_z
 -5.1499 -0.4369 8.3975 0.8198 -0.2904 0.4934
 5.1499 0.4369 -8.3975 -0.8198 0.2904 -0.4934
 1.2892 -6.2125 2.7776 0.6064 -0.2127 -0.7662
 -6.1980 -0.6443 -2.0312 -0.2136 -0.8902 0.4023
 6.5556 -0.9741 0.8391 0.1813 0.7536 -0.6318
 -2.0848 6.2474 -1.5592 -0.4929 0.1724 0.8529

_diffrn_reflns_av_R_equivalents    0.0575
_diffrn_reflns_av_unetI/netI       0.0596
_diffrn_reflns_Laue_measured_fraction_full  1.000
_diffrn_reflns_Laue_measured_fraction_max  0.986
_diffrn_reflns_limit_h_max         13
_diffrn_reflns_limit_h_min         -13
_diffrn_reflns_limit_k_max         13
_diffrn_reflns_limit_k_min         -11
_diffrn_reflns_limit_l_max         17
_diffrn_reflns_limit_l_min         -18
_diffrn_reflns_number              10705
_diffrn_reflns_point_group_measured_fraction_full  1.000
_diffrn_reflns_point_group_measured_fraction_max  0.986
_diffrn_reflns_theta_full          67.684
_diffrn_reflns_theta_max           76.441
_diffrn_reflns_theta_min           4.194
_diffrn_ambient_environment        N~2~
_diffrn_ambient_temperature        100.00(10)
_diffrn_detector                   'CCD plate'
_diffrn_detector_area_resol_mean   5.2687
_diffrn_detector_type              Atlas
_diffrn_measured_fraction_theta_full  1.000
_diffrn_measured_fraction_theta_max  0.986
_diffrn_measurement_details
;
List of Runs (angles in degrees, time in seconds):

  # Type    Start    End  Width  t~exp~   \w     \q     \k     \f   Frames
--------------------------------------------------------------------------
  1  \w     34.00  82.00   1.00    5.00    --   42.93 -99.00 150.00   48
  2  \w     34.00  82.00   1.00    5.00    --   42.93 -99.00 -60.00   48
  3  \w     34.00  82.00   1.00    5.00    --   42.93 -99.00  60.00   48
  4  \w     34.00  82.00   1.00    5.00    --   42.93 -99.00 -90.00   48
  5  \w     12.00  87.00   1.00    5.00    --   42.93  77.00  30.00   75
  6  \w     12.00  87.00   1.00    5.00    --   42.93  77.00-120.00   75
  7  \w     40.00 137.00   1.00   10.00    --  109.50 -61.00-120.00   97
  8  \w     56.00 112.00   1.00   10.00    --  109.50-125.00-180.00   56
  9  \w     56.00 112.00   1.00   10.00    --  109.50-125.00 120.00   56
 10  \w     57.00 158.00   1.00   10.00    --  109.50  15.00-180.00  101
 11  \w     46.00 131.00   1.00   10.00    --  109.50 -61.00 -60.00   85
 12  \w     65.00 111.00   1.00   10.00    --  109.50 -30.00 -30.00   46
 13  \w     86.00 112.00   1.00   10.00    --  109.50  45.00 -90.00   26
 14  \w     58.00  99.00   1.00   10.00    --  109.50  15.00  90.00   41
 15  \w    124.00 151.00   1.00   10.00    --  109.50  45.00 -90.00   27
 16  \w    121.00 157.00   1.00   10.00    --  109.50  15.00  90.00   36
 17  \w     75.00 108.00   1.00   10.00    --  109.50-125.00-150.00   33
 18  \w     86.00 155.00   1.00   10.00    --  109.50  30.00 -30.00   69
 19  \w     74.00 107.00   1.00   10.00    --  109.50 -15.00 120.00   33
;
_diffrn_measurement_device         'four-circle diffractometer'
_diffrn_measurement_device_type   
 'SuperNova, Single source at offset/far, Atlas'
_diffrn_measurement_method         '\w scans'
_diffrn_orient_matrix_type        
 'CrysAlisPro convention (1999,Acta A55,543-557)'
_diffrn_orient_matrix_UB_11        0.0072582000
_diffrn_orient_matrix_UB_12        -0.0516598000
_diffrn_orient_matrix_UB_13        0.0993943000
_diffrn_orient_matrix_UB_21        0.1210816000
_diffrn_orient_matrix_UB_22        0.0789340000
_diffrn_orient_matrix_UB_23        0.0437742000
_diffrn_orient_matrix_UB_31        -0.0814694000
_diffrn_orient_matrix_UB_32        0.1129893000
_diffrn_orient_matrix_UB_33        0.0146772000
_diffrn_radiation_monochromator    mirror
_diffrn_radiation_probe            x-ray
_diffrn_radiation_type             'Cu K\a'
_diffrn_radiation_wavelength       1.54184
_diffrn_source                     'micro-focus sealed X-ray tube'
_diffrn_source_type                'SuperNova (Cu) X-ray Source'
_reflns_Friedel_coverage           0.000
_reflns_Friedel_fraction_full      .
_reflns_Friedel_fraction_max       .
_reflns_number_gt                  2535
_reflns_number_total               3422
_reflns_special_details
;
 Reflections were merged by SHELXL according to the crystal
 class for the calculation of statistics and refinement.
 
 _reflns_Friedel_fraction is defined as the number of unique
 Friedel pairs measured divided by the number that would be
 possible theoretically, ignoring centric projections and
 systematic absences.
;
_reflns_threshold_expression       'I > 2\s(I)'
_computing_cell_refinement         'CrysAlisPro 1.171.42.57a (Rigaku OD, 2022)'
_computing_data_collection         'CrysAlisPro 1.171.42.57a (Rigaku OD, 2022)'
_computing_data_reduction          'CrysAlisPro 1.171.42.57a (Rigaku OD, 2022)'
_computing_molecular_graphics      'Olex2 1.5-ac5-023 (Dolomanov et al., 2009)'
_computing_publication_material    'Olex2 1.5-ac5-023 (Dolomanov et al., 2009)'
_computing_structure_refinement    'SHELXL 2018/3 (Sheldrick, 2015)'
_computing_structure_solution      'SHELXT 2018/2 (Sheldrick, 2018)'
_refine_diff_density_max           0.589
_refine_diff_density_min           -0.411
_refine_diff_density_rms           0.076
_refine_ls_extinction_coef         .
_refine_ls_extinction_method       none
_refine_ls_goodness_of_fit_ref     1.024
_refine_ls_hydrogen_treatment      constr
_refine_ls_matrix_type             full
_refine_ls_number_parameters       212
_refine_ls_number_reflns           3422
_refine_ls_number_restraints       0
_refine_ls_R_factor_all            0.0660
_refine_ls_R_factor_gt             0.0445
_refine_ls_restrained_S_all        1.024
_refine_ls_shift/su_max            0.000
_refine_ls_shift/su_mean           0.000
_refine_ls_structure_factor_coef   Fsqd
_refine_ls_weighting_details      
 'w=1/[\s^2^(Fo^2^)+(0.0449P)^2^+1.1439P] where P=(Fo^2^+2Fc^2^)/3'
_refine_ls_weighting_scheme        calc
_refine_ls_wR_factor_gt            0.1013
_refine_ls_wR_factor_ref           0.1184
_refine_special_details            ?
_olex2_refinement_description
;
1. Fixed Uiso
 At 1.2 times of:
  All C(H) groups, All C(H,H) groups
 At 1.5 times of:
  All C(H,H,H) groups
2.a Secondary CH2 refined with riding coordinates:
 C1(H1A,H1B), C2(H2A,H2B)
2.b Aromatic/amide H refined with riding coordinates:
 C3(H3), C4(H4), C9(H9), C10(H10), C12(H12), C13(H13)
2.c Idealised Me refined as rotating group:
 C6(H6A,H6B,H6C), C7(H7A,H7B,H7C), C14(H14A,H14B,H14C), C15(H15A,H15B,H15C)
;
_atom_sites_solution_hydrogens     geom
_atom_sites_solution_primary       dual
loop_
  _atom_site_label
  _atom_site_type_symbol
  _atom_site_fract_x
  _atom_site_fract_y
  _atom_site_fract_z
  _atom_site_U_iso_or_equiv
  _atom_site_adp_type
  _atom_site_occupancy
  _atom_site_site_symmetry_order
  _atom_site_calc_flag
  _atom_site_refinement_flags_posn
  _atom_site_refinement_flags_adp
  _atom_site_refinement_flags_occupancy
  _atom_site_disorder_assembly
  _atom_site_disorder_group
 Ni1 Ni 0.91260(5) 0.31228(5) 0.49441(3) 0.01943(14) Uani 1 1 d . . . . .
 O1A O 0.9974(3) 0.1251(2) 0.40165(17) 0.0366(6) Uani 1 1 d . . . . .
 O2A O 1.0488(2) 0.3119(2) 0.36617(16) 0.0296(5) Uani 1 1 d . . . . .
 N1A N 0.9976(2) 0.2422(2) 0.41297(18) 0.0232(5) Uani 1 1 d . . . . .
 O3 O 0.77492(19) 0.32644(19) 0.38643(14) 0.0211(4) Uani 1 1 d . . . . .
 N2 N 1.0606(2) 0.2960(2) 0.60577(17) 0.0201(5) Uani 1 1 d . . . . .
 N3 N 0.8300(2) 0.3805(2) 0.57500(17) 0.0217(5) Uani 1 1 d . . . . .
 N4 N 0.3445(3) 0.4287(3) -0.00120(19) 0.0307(6) Uani 1 1 d . . . . .
 C1 C 1.0412(3) 0.3884(3) 0.6778(2) 0.0233(6) Uani 1 1 d . . . . .
 H1A H 1.062966 0.475978 0.662719 0.028 Uiso 1 1 calc R U . . .
 H1B H 1.096815 0.365627 0.741976 0.028 Uiso 1 1 calc R U . . .
 C2 C 0.9043(3) 0.3829(3) 0.6758(2) 0.0248(6) Uani 1 1 d . . . . .
 H2A H 0.887903 0.305152 0.708560 0.030 Uiso 1 1 calc R U . . .
 H2B H 0.882003 0.458758 0.707664 0.030 Uiso 1 1 calc R U . . .
 C3 C 0.7141(3) 0.4237(3) 0.5490(2) 0.0238(6) Uani 1 1 d . . . . .
 H3 H 0.682893 0.457718 0.597432 0.029 Uiso 1 1 calc R U . . .
 C4 C 0.6315(3) 0.4246(3) 0.4563(2) 0.0252(6) Uani 1 1 d . . . . .
 H4 H 0.548308 0.457698 0.445546 0.030 Uiso 1 1 calc R U . . .
 C5 C 0.6666(3) 0.3788(3) 0.3790(2) 0.0205(6) Uani 1 1 d . . . . .
 C6 C 1.0676(3) 0.1621(3) 0.6425(2) 0.0255(6) Uani 1 1 d . . . . .
 H6A H 0.992014 0.143893 0.662053 0.038 Uiso 1 1 calc R U . . .
 H6B H 1.143595 0.152490 0.697275 0.038 Uiso 1 1 calc R U . . .
 H6C H 1.071663 0.102378 0.592387 0.038 Uiso 1 1 calc R U . . .
 C7 C 1.1834(3) 0.3263(3) 0.5892(2) 0.0274(6) Uani 1 1 d . . . . .
 H7A H 1.203212 0.260424 0.548573 0.041 Uiso 1 1 calc R U . . .
 H7B H 1.250617 0.328810 0.650197 0.041 Uiso 1 1 calc R U . . .
 H7C H 1.177516 0.409604 0.557869 0.041 Uiso 1 1 calc R U . . .
 C8 C 0.5798(3) 0.3903(3) 0.2812(2) 0.0207(6) Uani 1 1 d . . . . .
 C9 C 0.5950(3) 0.3123(3) 0.2091(2) 0.0216(6) Uani 1 1 d . . . . .
 H9 H 0.661553 0.251060 0.223791 0.026 Uiso 1 1 calc R U . . .
 C10 C 0.5161(3) 0.3209(3) 0.1163(2) 0.0224(6) Uani 1 1 d . . . . .
 H10 H 0.527251 0.263476 0.069589 0.027 Uiso 1 1 calc R U . . .
 C11 C 0.4190(3) 0.4145(3) 0.0904(2) 0.0224(6) Uani 1 1 d . . . . .
 C12 C 0.4040(3) 0.4946(3) 0.1639(2) 0.0233(6) Uani 1 1 d . . . . .
 H12 H 0.339387 0.557800 0.149583 0.028 Uiso 1 1 calc R U . . .
 C13 C 0.4820(3) 0.4817(3) 0.2556(2) 0.0234(6) Uani 1 1 d . . . . .
 H13 H 0.469411 0.536452 0.303305 0.028 Uiso 1 1 calc R U . . .
 C14 C 0.2544(3) 0.5342(3) -0.0269(2) 0.0308(7) Uani 1 1 d . . . . .
 H14A H 0.188555 0.523110 0.004538 0.046 Uiso 1 1 calc R U . . .
 H14B H 0.215216 0.535285 -0.095966 0.046 Uiso 1 1 calc R U . . .
 H14C H 0.298997 0.615046 -0.006509 0.046 Uiso 1 1 calc R U . . .
 C15 C 0.3587(3) 0.3446(3) -0.0756(2) 0.0331(7) Uani 1 1 d . . . . .
 H15A H 0.446772 0.346985 -0.076914 0.050 Uiso 1 1 calc R U . . .
 H15B H 0.302268 0.373013 -0.137115 0.050 Uiso 1 1 calc R U . . .
 H15C H 0.336513 0.257166 -0.062953 0.050 Uiso 1 1 calc R U . . .

loop_
  _atom_site_aniso_label
  _atom_site_aniso_U_11
  _atom_site_aniso_U_22
  _atom_site_aniso_U_33
  _atom_site_aniso_U_23
  _atom_site_aniso_U_13
  _atom_site_aniso_U_12
 Ni1 0.0188(3) 0.0195(2) 0.0168(2) -0.0021(2) 0.00051(19) 0.00146(19)
 O1A 0.0496(16) 0.0279(12) 0.0301(12) -0.0012(10) 0.0086(11) 0.0040(10)
 O2A 0.0311(12) 0.0292(11) 0.0291(11) 0.0023(10) 0.0101(10) -0.0031(9)
 N1A 0.0209(12) 0.0210(12) 0.0231(13) -0.0036(10) -0.0002(10) 0.0024(9)
 O3 0.0207(10) 0.0236(10) 0.0162(9) -0.0009(8) 0.0014(8) 0.0043(8)
 N2 0.0218(12) 0.0181(11) 0.0170(11) -0.0006(9) 0.0004(9) -0.0015(9)
 N3 0.0218(12) 0.0229(12) 0.0174(12) 0.0003(10) 0.0016(10) 0.0013(10)
 N4 0.0272(14) 0.0344(15) 0.0236(14) 0.0015(12) -0.0030(11) 0.0065(11)
 C1 0.0252(15) 0.0220(14) 0.0194(14) -0.0049(11) 0.0017(12) -0.0005(11)
 C2 0.0267(16) 0.0286(15) 0.0159(14) 0.0005(12) 0.0014(12) 0.0019(12)
 C3 0.0243(15) 0.0269(15) 0.0202(14) 0.0012(12) 0.0063(12) 0.0002(12)
 C4 0.0192(14) 0.0339(16) 0.0218(14) 0.0009(13) 0.0050(12) 0.0027(12)
 C5 0.0213(14) 0.0164(13) 0.0222(14) -0.0015(11) 0.0040(12) -0.0031(11)
 C6 0.0293(16) 0.0189(14) 0.0239(15) 0.0047(11) 0.0014(12) 0.0008(11)
 C7 0.0217(15) 0.0317(16) 0.0254(15) 0.0040(13) 0.0019(12) -0.0024(13)
 C8 0.0189(14) 0.0207(13) 0.0212(14) 0.0039(11) 0.0039(11) -0.0021(11)
 C9 0.0204(13) 0.0189(12) 0.0231(14) 0.0007(12) 0.0028(11) 0.0019(11)
 C10 0.0235(14) 0.0221(13) 0.0201(14) -0.0018(11) 0.0041(12) -0.0002(11)
 C11 0.0185(14) 0.0244(14) 0.0205(14) 0.0014(11) 0.0003(12) -0.0026(11)
 C12 0.0196(14) 0.0233(14) 0.0243(15) 0.0010(12) 0.0025(12) 0.0044(11)
 C13 0.0236(15) 0.0230(13) 0.0228(14) 0.0015(12) 0.0058(12) 0.0012(11)
 C14 0.0224(15) 0.0391(18) 0.0251(16) 0.0060(14) -0.0016(13) 0.0060(13)
 C15 0.0336(18) 0.0402(19) 0.0200(15) -0.0043(13) -0.0004(13) 0.0019(14)

_geom_special_details
;
 All esds (except the esd in the dihedral angle between two l.s. planes)
 are estimated using the full covariance matrix.  The cell esds are taken
 into account individually in the estimation of esds in distances, angles
 and torsion angles; correlations between esds in cell parameters are only
 used when they are defined by crystal symmetry.  An approximate (isotropic)
 treatment of cell esds is used for estimating esds involving l.s. planes.
;
loop_
  _geom_bond_atom_site_label_1
  _geom_bond_atom_site_label_2
  _geom_bond_distance
  _geom_bond_site_symmetry_2
  _geom_bond_publ_flag
 Ni1 N1A 1.881(2) . ?
 Ni1 O3 1.849(2) . ?
 Ni1 N2 1.946(2) . ?
 Ni1 N3 1.846(2) . ?
 O1A N1A 1.237(3) . ?
 O2A N1A 1.250(3) . ?
 O3 C5 1.290(4) . ?
 N2 C1 1.499(3) . ?
 N2 C6 1.496(3) . ?
 N2 C7 1.483(4) . ?
 N3 C2 1.467(4) . ?
 N3 C3 1.303(4) . ?
 N4 C11 1.363(4) . ?
 N4 C14 1.458(4) . ?
 N4 C15 1.451(4) . ?
 C1 H1A 0.9900 . ?
 C1 H1B 0.9900 . ?
 C1 C2 1.506(4) . ?
 C2 H2A 0.9900 . ?
 C2 H2B 0.9900 . ?
 C3 H3 0.9500 . ?
 C3 C4 1.397(4) . ?
 C4 H4 0.9500 . ?
 C4 C5 1.396(4) . ?
 C5 C8 1.477(4) . ?
 C6 H6A 0.9800 . ?
 C6 H6B 0.9800 . ?
 C6 H6C 0.9800 . ?
 C7 H7A 0.9800 . ?
 C7 H7B 0.9800 . ?
 C7 H7C 0.9800 . ?
 C8 C9 1.392(4) . ?
 C8 C13 1.407(4) . ?
 C9 H9 0.9500 . ?
 C9 C10 1.387(4) . ?
 C10 H10 0.9500 . ?
 C10 C11 1.418(4) . ?
 C11 C12 1.418(4) . ?
 C12 H12 0.9500 . ?
 C12 C13 1.374(4) . ?
 C13 H13 0.9500 . ?
 C14 H14A 0.9800 . ?
 C14 H14B 0.9800 . ?
 C14 H14C 0.9800 . ?
 C15 H15A 0.9800 . ?
 C15 H15B 0.9800 . ?
 C15 H15C 0.9800 . ?

loop_
  _geom_angle_atom_site_label_1
  _geom_angle_atom_site_label_2
  _geom_angle_atom_site_label_3
  _geom_angle
  _geom_angle_site_symmetry_1
  _geom_angle_site_symmetry_3
  _geom_angle_publ_flag
 N1A Ni1 N2 92.88(10) . . ?
 O3 Ni1 N1A 85.47(10) . . ?
 O3 Ni1 N2 178.33(10) . . ?
 N3 Ni1 N1A 179.61(12) . . ?
 N3 Ni1 O3 94.89(10) . . ?
 N3 Ni1 N2 86.76(11) . . ?
 O1A N1A Ni1 119.4(2) . . ?
 O1A N1A O2A 119.1(3) . . ?
 O2A N1A Ni1 121.3(2) . . ?
 C5 O3 Ni1 127.59(19) . . ?
 C1 N2 Ni1 106.18(18) . . ?
 C6 N2 Ni1 109.08(18) . . ?
 C6 N2 C1 110.5(2) . . ?
 C7 N2 Ni1 114.89(18) . . ?
 C7 N2 C1 108.1(2) . . ?
 C7 N2 C6 108.1(2) . . ?
 C2 N3 Ni1 115.14(19) . . ?
 C3 N3 Ni1 125.3(2) . . ?
 C3 N3 C2 119.6(2) . . ?
 C11 N4 C14 120.2(3) . . ?
 C11 N4 C15 120.9(3) . . ?
 C15 N4 C14 118.9(3) . . ?
 N2 C1 H1A 110.0 . . ?
 N2 C1 H1B 110.0 . . ?
 N2 C1 C2 108.6(2) . . ?
 H1A C1 H1B 108.4 . . ?
 C2 C1 H1A 110.0 . . ?
 C2 C1 H1B 110.0 . . ?
 N3 C2 C1 105.9(2) . . ?
 N3 C2 H2A 110.6 . . ?
 N3 C2 H2B 110.6 . . ?
 C1 C2 H2A 110.6 . . ?
 C1 C2 H2B 110.6 . . ?
 H2A C2 H2B 108.7 . . ?
 N3 C3 H3 117.1 . . ?
 N3 C3 C4 125.9(3) . . ?
 C4 C3 H3 117.1 . . ?
 C3 C4 H4 118.8 . . ?
 C5 C4 C3 122.5(3) . . ?
 C5 C4 H4 118.8 . . ?
 O3 C5 C4 123.7(3) . . ?
 O3 C5 C8 115.6(2) . . ?
 C4 C5 C8 120.7(3) . . ?
 N2 C6 H6A 109.5 . . ?
 N2 C6 H6B 109.5 . . ?
 N2 C6 H6C 109.5 . . ?
 H6A C6 H6B 109.5 . . ?
 H6A C6 H6C 109.5 . . ?
 H6B C6 H6C 109.5 . . ?
 N2 C7 H7A 109.5 . . ?
 N2 C7 H7B 109.5 . . ?
 N2 C7 H7C 109.5 . . ?
 H7A C7 H7B 109.5 . . ?
 H7A C7 H7C 109.5 . . ?
 H7B C7 H7C 109.5 . . ?
 C9 C8 C5 120.4(3) . . ?
 C9 C8 C13 116.9(3) . . ?
 C13 C8 C5 122.7(3) . . ?
 C8 C9 H9 119.0 . . ?
 C10 C9 C8 122.1(3) . . ?
 C10 C9 H9 119.0 . . ?
 C9 C10 H10 119.6 . . ?
 C9 C10 C11 120.8(3) . . ?
 C11 C10 H10 119.6 . . ?
 N4 C11 C10 121.7(3) . . ?
 N4 C11 C12 121.2(3) . . ?
 C10 C11 C12 117.0(3) . . ?
 C11 C12 H12 119.6 . . ?
 C13 C12 C11 120.7(3) . . ?
 C13 C12 H12 119.6 . . ?
 C8 C13 H13 118.8 . . ?
 C12 C13 C8 122.4(3) . . ?
 C12 C13 H13 118.8 . . ?
 N4 C14 H14A 109.5 . . ?
 N4 C14 H14B 109.5 . . ?
 N4 C14 H14C 109.5 . . ?
 H14A C14 H14B 109.5 . . ?
 H14A C14 H14C 109.5 . . ?
 H14B C14 H14C 109.5 . . ?
 N4 C15 H15A 109.5 . . ?
 N4 C15 H15B 109.5 . . ?
 N4 C15 H15C 109.5 . . ?
 H15A C15 H15B 109.5 . . ?
 H15A C15 H15C 109.5 . . ?
 H15B C15 H15C 109.5 . . ?

loop_
  _geom_torsion_atom_site_label_1
  _geom_torsion_atom_site_label_2
  _geom_torsion_atom_site_label_3
  _geom_torsion_atom_site_label_4
  _geom_torsion
  _geom_torsion_site_symmetry_1
  _geom_torsion_site_symmetry_2
  _geom_torsion_site_symmetry_3
  _geom_torsion_site_symmetry_4
  _geom_torsion_publ_flag
 Ni1 O3 C5 C4 -6.1(4) . . . . ?
 Ni1 O3 C5 C8 172.72(18) . . . . ?
 Ni1 N2 C1 C2 41.0(3) . . . . ?
 Ni1 N3 C2 C1 26.8(3) . . . . ?
 Ni1 N3 C3 C4 0.9(5) . . . . ?
 N1A Ni1 O3 C5 -175.1(2) . . . . ?
 O3 Ni1 N1A O1A -92.3(2) . . . . ?
 O3 Ni1 N1A O2A 84.0(2) . . . . ?
 O3 Ni1 N3 C2 176.9(2) . . . . ?
 O3 Ni1 N3 C3 -2.4(3) . . . . ?
 O3 C5 C8 C9 21.3(4) . . . . ?
 O3 C5 C8 C13 -156.4(3) . . . . ?
 N2 Ni1 N1A O1A 88.0(2) . . . . ?
 N2 Ni1 N1A O2A -95.8(2) . . . . ?
 N2 Ni1 N3 C2 -3.3(2) . . . . ?
 N2 Ni1 N3 C3 177.4(3) . . . . ?
 N2 C1 C2 N3 -43.5(3) . . . . ?
 N3 Ni1 O3 C5 5.0(2) . . . . ?
 N3 C3 C4 C5 -0.7(5) . . . . ?
 N4 C11 C12 C13 -178.3(3) . . . . ?
 C2 N3 C3 C4 -178.4(3) . . . . ?
 C3 N3 C2 C1 -153.8(3) . . . . ?
 C3 C4 C5 O3 3.4(5) . . . . ?
 C3 C4 C5 C8 -175.4(3) . . . . ?
 C4 C5 C8 C9 -159.8(3) . . . . ?
 C4 C5 C8 C13 22.5(4) . . . . ?
 C5 C8 C9 C10 -179.5(3) . . . . ?
 C5 C8 C13 C12 177.9(3) . . . . ?
 C6 N2 C1 C2 -77.1(3) . . . . ?
 C7 N2 C1 C2 164.8(2) . . . . ?
 C8 C9 C10 C11 2.7(4) . . . . ?
 C9 C8 C13 C12 0.1(4) . . . . ?
 C9 C10 C11 N4 176.8(3) . . . . ?
 C9 C10 C11 C12 -2.2(4) . . . . ?
 C10 C11 C12 C13 0.8(4) . . . . ?
 C11 C12 C13 C8 0.3(5) . . . . ?
 C13 C8 C9 C10 -1.6(4) . . . . ?
 C14 N4 C11 C10 -173.7(3) . . . . ?
 C14 N4 C11 C12 5.2(4) . . . . ?
 C15 N4 C11 C10 2.3(5) . . . . ?
 C15 N4 C11 C12 -178.7(3) . . . . ?

_shelx_res_file
;
TITL 2022_11_23_kd_ni3a_100k_dark_01_a.res in P2(1)/c
    2022_11_23_kd_ni3a_100k_dark_01.res
    created by SHELXL-2018/3 at 12:34:04 on 07-Aug-2024
REM Old TITL 2022_11_23_kd_Ni3a_100K_dark_01 in P2(1)/c
REM SHELXT solution in P2(1)/c: R1 0.123, Rweak 0.258, Alpha 0.021
REM <I/s> 0.323 for 198 systematic absences, Orientation as input
REM Formula found by SHELXT: C17 N2 O3 Ni
CELL 1.54184 11.0495 10.4673 14.7449 90 107.461 90
ZERR 4 0.0005 0.0004 0.0006 0 0.005 0
LATT 1
SYMM -X,0.5+Y,0.5-Z
SFAC C H N Ni O
UNIT 60 88 16 4 12

L.S. 15
PLAN  7
SIZE 0.03 0.06 0.1
TEMP -173
CONF
BOND
list 4
fmap 2 53
MORE -1
BOND $H
ACTA
REM <olex2.extras>
REM <HklSrc "%.\\2022_11_23_kd_Ni3a_100K_dark_01.hkl">
REM </olex2.extras>

WGHT    0.044900    1.143900
FVAR       0.49452
NI1   4    0.912604    0.312278    0.494410    11.00000    0.01877    0.01952 =
         0.01681   -0.00209    0.00051    0.00146
O1A   5    0.997430    0.125098    0.401652    11.00000    0.04958    0.02788 =
         0.03010   -0.00124    0.00856    0.00403
O2A   5    1.048780    0.311942    0.366174    11.00000    0.03106    0.02921 =
         0.02914    0.00233    0.01005   -0.00308
N1A   3    0.997609    0.242223    0.412972    11.00000    0.02088    0.02104 =
         0.02314   -0.00361   -0.00016    0.00235
O3    5    0.774922    0.326437    0.386434    11.00000    0.02071    0.02358 =
         0.01619   -0.00087    0.00140    0.00428
N2    3    1.060602    0.295963    0.605768    11.00000    0.02178    0.01807 =
         0.01703   -0.00063    0.00044   -0.00154
N3    3    0.829976    0.380485    0.575002    11.00000    0.02184    0.02292 =
         0.01736    0.00029    0.00160    0.00126
N4    3    0.344483    0.428706   -0.001197    11.00000    0.02724    0.03443 =
         0.02359    0.00147   -0.00296    0.00652
C1    1    1.041188    0.388404    0.677842    11.00000    0.02520    0.02197 =
         0.01938   -0.00488    0.00167   -0.00050
AFIX  23
H1A   2    1.062966    0.475978    0.662719    11.00000   -1.20000
H1B   2    1.096815    0.365627    0.741976    11.00000   -1.20000
AFIX   0
C2    1    0.904256    0.382911    0.675846    11.00000    0.02672    0.02861 =
         0.01587    0.00054    0.00141    0.00189
AFIX  23
H2A   2    0.887903    0.305152    0.708560    11.00000   -1.20000
H2B   2    0.882003    0.458758    0.707664    11.00000   -1.20000
AFIX   0
C3    1    0.714066    0.423735    0.549010    11.00000    0.02426    0.02687 =
         0.02020    0.00124    0.00635    0.00019
AFIX  43
H3    2    0.682893    0.457718    0.597432    11.00000   -1.20000
AFIX   0
C4    1    0.631502    0.424621    0.456320    11.00000    0.01924    0.03386 =
         0.02183    0.00087    0.00505    0.00275
AFIX  43
H4    2    0.548308    0.457698    0.445546    11.00000   -1.20000
AFIX   0
C5    1    0.666613    0.378759    0.378965    11.00000    0.02130    0.01639 =
         0.02225   -0.00153    0.00405   -0.00312
C6    1    1.067569    0.162148    0.642540    11.00000    0.02931    0.01893 =
         0.02394    0.00470    0.00136    0.00079
AFIX 137
H6A   2    0.992014    0.143893    0.662053    11.00000   -1.50000
H6B   2    1.143595    0.152490    0.697275    11.00000   -1.50000
H6C   2    1.071663    0.102378    0.592387    11.00000   -1.50000
AFIX   0
C7    1    1.183406    0.326272    0.589196    11.00000    0.02174    0.03167 =
         0.02538    0.00405    0.00187   -0.00236
AFIX 137
H7A   2    1.203212    0.260424    0.548573    11.00000   -1.50000
H7B   2    1.250617    0.328810    0.650197    11.00000   -1.50000
H7C   2    1.177516    0.409604    0.557869    11.00000   -1.50000
AFIX   0
C8    1    0.579754    0.390330    0.281243    11.00000    0.01893    0.02065 =
         0.02119    0.00387    0.00393   -0.00211
C9    1    0.594992    0.312254    0.209058    11.00000    0.02040    0.01894 =
         0.02314    0.00067    0.00281    0.00185
AFIX  43
H9    2    0.661553    0.251060    0.223791    11.00000   -1.20000
AFIX   0
C10   1    0.516120    0.320936    0.116320    11.00000    0.02347    0.02205 =
         0.02014   -0.00185    0.00407   -0.00024
AFIX  43
H10   2    0.527251    0.263476    0.069589    11.00000   -1.20000
AFIX   0
C11   1    0.419047    0.414543    0.090385    11.00000    0.01854    0.02441 =
         0.02049    0.00142    0.00034   -0.00262
C12   1    0.404047    0.494574    0.163884    11.00000    0.01962    0.02330 =
         0.02431    0.00103    0.00252    0.00439
AFIX  43
H12   2    0.339387    0.557800    0.149583    11.00000   -1.20000
AFIX   0
C13   1    0.481994    0.481686    0.255550    11.00000    0.02363    0.02296 =
         0.02284    0.00152    0.00582    0.00118
AFIX  43
H13   2    0.469411    0.536452    0.303305    11.00000   -1.20000
AFIX   0
C14   1    0.254430    0.534185   -0.026890    11.00000    0.02243    0.03908 =
         0.02514    0.00596   -0.00163    0.00603
AFIX 137
H14A  2    0.188555    0.523110    0.004538    11.00000   -1.50000
H14B  2    0.215216    0.535285   -0.095966    11.00000   -1.50000
H14C  2    0.298997    0.615046   -0.006509    11.00000   -1.50000
AFIX   0
C15   1    0.358659    0.344649   -0.075579    11.00000    0.03363    0.04015 =
         0.01998   -0.00426   -0.00035    0.00190
AFIX 137
H15A  2    0.446772    0.346985   -0.076914    11.00000   -1.50000
H15B  2    0.302268    0.373013   -0.137115    11.00000   -1.50000
H15C  2    0.336513    0.257166   -0.062953    11.00000   -1.50000
AFIX   0
HKLF 4


REM  2022_11_23_kd_ni3a_100k_dark_01_a.res in P2(1)/c
REM wR2 = 0.1184, GooF = S = 1.024, Restrained GooF = 1.024 for all data
REM R1 = 0.0445 for 2535 Fo > 4sig(Fo) and 0.0660 for all 3422 data
REM 212 parameters refined using 0 restraints

END

WGHT      0.0449      1.1438

REM Highest difference peak  0.589,  deepest hole -0.411,  1-sigma level  0.076
Q1    1   1.1146  0.2749  0.3477  11.00000  0.05    0.59
Q2    1   0.8813  0.2417  0.5266  11.00000  0.05    0.45
Q3    1   0.9780  0.1785  0.4541  11.00000  0.05    0.41
Q4    1   1.0581  0.3444  0.6398  11.00000  0.05    0.40
Q5    1   1.0594  0.2330  0.6224  11.00000  0.05    0.37
Q6    1   0.4101  0.4540  0.1291  11.00000  0.05    0.35
Q7    1   0.5199  0.4031  0.2767  11.00000  0.05    0.34
;
_shelx_res_checksum                37897
_shelx_hkl_file
;
   0   0   1   -0.87    1.17
   0   0  -1    1.88    1.47
   0   0   2 5913.90   42.33
   0   0  -2 6105.63   52.84
   0   0   3    1.42    3.13
   0   0  -3   -1.78    4.09
   0   0   4  354.92   14.61
   0   0  -4  377.08   19.60
   0   0   5    0.19    3.38
   0   0  -5   -1.60    5.89
   0   0  -6   17.73    7.85
   0   0   6    8.06    3.09
   0   0  -7    5.61    7.72
   0   0   7    0.72    3.14
   0   0  -8 1332.12   56.43
   0   0  -9    2.53    6.94
   0   0  10 1340.89   47.89
   0   0  10 1384.27   48.79
   0   0 -10 1462.49   69.69
   0   0  11   -6.93    7.37
   0   0  11   -7.78    7.00
   0   0 -11  -12.27   11.32
   0   0 -12  439.90   43.12
   0   0  12  445.92   31.08
   0   0  12  495.93   32.80
   0   0 -13   -1.17    8.84
   0   0  13    6.92    8.74
   0   0 -14   68.61   14.97
   0   0  14   71.09   13.99
   0   0 -15   -0.97    8.30
   0   0 -16   70.82   13.48
   0   0 -17   -7.08    5.70
   0  -1   0    0.37    0.92
   0   1   0    0.74    1.33
   0   1   0    1.89    1.87
   0  -1  -1  266.21   10.08
   0  -1  -2   32.95    5.74
   0   1  -2   25.30    3.58
   0  -1  -3   12.41    5.62
   0   1   3   15.04    4.01
   0   1  -3   11.21    4.01
   0   1  -4  553.13   21.72
   0  -1  -4  516.97   24.66
   0  -1   4  579.18   21.83
   0   1   4  519.50   17.84
   0   1  -4  498.98   16.75
   0  -1  -5  142.74   15.34
   0  -1   5  117.70   11.49
   0   1  -5  133.90   13.20
   0   1   5  130.40   10.12
   0   1  -5  126.86    8.72
   0  -1  -6  148.78   17.62
   0   1  -6  130.27   14.42
   0  -1   6  135.70   12.78
   0   1   6  135.53   11.01
   0   1  -7   40.40    9.93
   0  -1  -7   39.26   10.93
   0  -1   7   43.24    7.85
   0  -1  -8   25.79   10.18
   0   1  -8   13.87    5.90
   0   1  -9    6.77    6.83
   0  -1  -9   -5.96    9.80
   0  -1  10  265.33   21.90
   0  -1  10  276.44   21.74
   0   1  10  287.01   22.79
   0  -1 -10  292.63   33.84
   0   1 -10  275.31   29.75
   0   1 -10  277.00   23.05
   0   1  10  284.36   22.81
   0  -1 -11   15.17    9.47
   0  -1  11   18.58    8.01
   0   1  11    4.47    5.50
   0   1  11   15.02    6.93
   0  -1  11   28.28    8.61
   0   1  12   18.61    8.85
   0   1  12   -0.46    6.46
   0  -1  12   28.83   10.04
   0  -1 -12   22.71   10.80
   0  -1 -12  -11.12   11.80
   0  -1  13    2.74    6.47
   0   1  13   11.98    7.73
   0  -1 -13    1.80    8.72
   0  -1  14   29.43   10.34
   0  -1 -14   22.32   11.44
   0   1 -14    4.16    8.59
   0  -1 -15   13.88    8.35
   0   1 -15   10.87    8.40
   0   1 -16   44.71   10.83
   0  -1 -16   48.41   11.98
   0   1 -17  127.85   12.88
   0  -1 -17  128.17   13.85
   0   1 -17   96.52    9.92
   0   2   0 1557.63   32.44
   0   2   0 1590.19   24.46
   0  -2   0 1576.39   21.20
   0   2  -1  127.30    6.59
   0   2  -1  105.72    9.69
   0  -2  -1  129.28    9.29
   0  -2  -2  615.32   22.61
   0   2  -3  141.88    8.52
   0  -2  -3  146.98   14.06
   0  -2  -4  529.24   26.93
   0   2  -4  523.82   19.64
   0   2  -5  161.50   12.96
   0  -2  -5  151.94   17.15
   0   2  -5  131.41   11.95
   0   2   5  135.95    6.85
   0  -2   6    2.86    4.76
   0   2  -6   -1.53    5.60
   0  -2  -6    3.26    8.87
   0   2  -6   -1.10    3.65
   0  -2  -7   68.89   14.86
   0  -2   7   60.71   10.21
   0   2  -7   74.40   12.21
   0   2  -8  645.76   36.22
   0  -2  -8  633.02   43.17
   0   2  -9 1005.73   49.24
   0  -2  -9  972.59   57.30
   0  -2  10  806.31   38.24
   0  -2  10  769.76   36.00
   0   2  10  764.76   36.68
   0  -2 -10  739.16   53.90
   0   2 -10  853.29   40.84
   0   2  10  791.18   37.99
   0   2  11  517.98   31.80
   0   2  11  595.63   35.07
   0  -2  11  491.11   31.53
   0   2  11  515.31   32.24
   0  -2 -11  496.22   47.33
   0  -2 -11  525.30   38.94
   0   2 -11  527.93   34.14
   0  -2  12   24.91    9.26
   0  -2 -12   27.62   12.44
   0  -2 -12   47.13   18.33
   0   2  12   20.33    8.30
   0   2  13   67.12   11.89
   0  -2  13   85.07   15.49
   0  -2 -13   62.88   15.53
   0  -2  14  180.69   19.90
   0   2 -14  163.71   20.72
   0  -2 -14  163.24   22.64
   0  -2  15   19.58    7.45
   0   2 -15    7.44    8.43
   0  -2 -15    5.77    9.21
   0   2 -16   33.79    8.95
   0  -2 -16   30.06   10.41
   0   2 -17    9.58    4.73
   0  -2 -17   -1.83    5.15
   0   3   0    1.05    5.89
   0  -3   0    3.29    2.49
   0  -3  -1 3453.90   49.86
   0   3   1 3508.67   60.75
   0   3  -1 3606.11   40.05
   0  -3  -2  248.36   16.35
   0   3  -2  257.88   10.84
   0  -3  -3  482.22   25.10
   0  -3  -4   56.30   11.72
   0  -3  -5  640.49   35.34
   0   3  -6   22.27    7.16
   0  -3  -6   46.12   11.46
   0  -3  -7 1561.74   65.95
   0  -3   7 1491.28   53.18
   0  -3  -8  110.94   20.98
   0  -3   8  131.64   16.62
   0  -3  -9  561.08   46.66
   0   3  10  226.63   21.44
   0  -3  10  202.66   19.92
   0   3  10  270.49   22.19
   0  -3 -10  224.30   31.26
   0   3 -10  233.73   21.93
   0  -3 -10  203.36   23.81
   0  -3 -11  423.41   36.27
   0  -3  11  391.44   29.22
   0   3  11  424.41   29.14
   0  -3 -11  454.29   47.27
   0   3 -11  399.05   30.16
   0   3  11  419.84   29.82
   0  -3  12    6.24    7.41
   0   3  12    7.61    5.88
   0  -3  13   80.16   13.73
   0   3  13   82.25   14.15
   0  -3 -13   60.27   15.18
   0  -3  14   34.74   10.16
   0   3  14   28.81    8.59
   0   3 -14   34.58    9.64
   0  -3 -14   45.53   13.55
   0  -3  15   18.55    6.41
   0   3  15   16.66    6.25
   0   3 -15   24.67    7.26
   0  -3 -16   11.08    6.63
   0   3 -16   32.59    7.28
   0  -3 -17  114.32   11.12
   0   3  17  147.48   12.82
   0  -4   0 1674.58   28.74
   0   4   0 1638.74   48.83
   0  -4  -1  213.69   13.91
   0   4   1  216.09   19.18
   0   4  -1  202.51   18.28
   0   4   2   22.27    8.44
   0  -4  -2   15.55    5.97
   0   4  -2   18.88    3.73
   0  -4  -3    3.71    5.64
   0   4  -3   11.27    3.27
   0  -4  -4  426.14   28.66
   0  -4  -5  534.35   34.85
   0   4  -6   41.75    9.52
   0  -4  -6   23.71    9.34
   0   4  -7   44.66    9.65
   0  -4   7   79.23   14.27
   0  -4  -7   85.55   17.54
   0  -4  -8   35.65   13.65
   0  -4   8   21.01    9.53
   0   4   9  284.61   24.14
   0  -4   9  261.94   22.36
   0   4   9  250.55   20.70
   0  -4  -9  266.41   34.04
   0  -4  -9  269.92   25.83
   0   4  -9  289.20   23.79
   0   4  10   74.78   13.85
   0  -4  10   59.26   12.01
   0   4  10   61.96   11.30
   0  -4 -10   82.26   21.31
   0   4 -10   66.77   14.17
   0  -4 -10   72.15   15.91
   0  -4  11  130.19   16.95
   0  -4 -11  128.62   20.78
   0  -4 -11  168.15   29.93
   0   4 -11  175.21   20.39
   0   4  11  133.85   17.90
   0  -4 -12   -7.68    9.45
   0   4  12    8.00    7.26
   0  -4  12    9.34    6.98
   0  -4 -13   33.91   10.50
   0   4  13   12.39    8.37
   0  -4  13   23.43    9.12
   0   4 -14    2.89    5.15
   0  -4 -14   -0.93    8.47
   0   4  14    3.81    6.03
   0  -4  14    9.60    6.67
   0  -4 -15    2.85    6.99
   0   4 -15    2.90    4.70
   0   4  15   -3.22    4.10
   0  -4  15   -8.03    5.87
   0  -4 -16    8.39    4.95
   0   5   0    1.95    6.82
   0  -5  -1  766.86   26.90
   0   5   1  737.26   37.49
   0   5  -1  763.31   38.68
   0   5   2   14.31    7.84
   0  -5  -2   15.94    6.72
   0  -5  -3 1138.91   45.20
   0   5   3 1237.60   51.12
   0   5   4  116.17   17.32
   0  -5  -4  123.74   17.46
   0  -5  -5    7.46    8.65
   0   5  -6    5.67    8.12
   0  -5  -6   13.40   12.66
   0   5  -7  920.52   48.27
   0  -5  -7  970.47   59.17
   0  -5   8    3.79    7.70
   0   5  -8    2.45    6.09
   0  -5   8   -5.96    8.00
   0   5   8    2.75    6.68
   0  -5   9 1274.56   50.74
   0  -5  -9 1280.39   56.58
   0  -5  -9 1342.89   78.90
   0   5  -9 1358.78   52.15
   0   5   9 1324.52   54.28
   0  -5  10  117.48   16.70
   0  -5 -10  108.07   18.31
   0  -5 -10  119.01   24.30
   0   5 -10  105.94   16.30
   0   5  10  120.13   17.97
   0  -5 -11  487.44   37.83
   0   5 -11  486.62   33.31
   0   5  11  467.04   33.29
   0  -5  11  463.04   31.46
   0  -5 -12   33.45   13.39
   0   5  12   32.06   10.97
   0  -5  12   35.02   10.29
   0  -5 -13  168.17   22.57
   0   5 -13  159.78   16.72
   0   5  13  146.47   17.95
   0  -5  13  160.59   17.46
   0  -5 -14  -15.21    9.77
   0  -5  14   -1.84    5.60
   0   5  14   -0.88    5.31
   0  -5  15   51.52    8.40
   0   5  15   48.65    8.44
   0   5  16   -2.40    4.92
   0   6   0  841.06   45.67
   0   6  -1  194.85   22.73
   0   6   1  200.56   22.20
   0   6   2    6.67    7.32
   0  -6  -3   50.69   11.35
   0   6   3   53.72   13.02
   0  -6  -4   10.31    8.99
   0   6   4    5.95    9.54
   0  -6  -5   24.34   10.94
   0   6   5   19.77   11.76
   0   6   5   13.39    6.47
   0   6  -5   29.94   11.39
   0  -6  -6  258.33   30.70
   0   6  -6  250.82   28.54
   0   6   6  254.06   30.60
   0  -6   7  111.90   14.76
   0   6  -7   92.37   12.78
   0  -6  -7   65.55   16.75
   0   6  -7   83.13   17.37
   0   6   7  101.69   20.32
   0   6   7   99.04   15.22
   0  -6   8  687.45   37.25
   0   6  -8  717.91   36.83
   0  -6  -8  658.57   55.47
   0   6   8  783.99   57.15
   0   6   8  741.64   41.23
   0  -6   9   24.02   10.15
   0   6   9   15.75    9.17
   0  -6  -9   25.61   15.74
   0   6  -9   -5.21    6.62
   0  -6  10   77.24   13.21
   0  -6 -10   86.19   16.27
   0   6  10   84.86   15.35
   0   6 -10   68.57   14.12
   0  -6  11    3.89    6.89
   0   6  11   -5.06    8.96
   0  -6 -11    6.10    7.01
   0  -6  12   18.34    8.01
   0  -6 -12   13.92    8.98
   0   6  12   38.93   11.75
   0   6  13   61.64    8.99
   0   6  13   75.59   12.98
   0  -6  13   89.08   12.77
   0   6  14   41.03   11.73
   0   6  14   46.90    9.66
   0  -6  14   32.79    7.03
   0   6  15   20.53    7.62
   0   6  15    3.01    3.47
   0   7   0   -3.34    8.07
   0   7   1  263.69   29.37
   0   7   2    4.98    8.21
   0   7   3   25.38   10.59
   0   7   4    6.60    8.20
   0   7  -4    8.65    9.13
   0   7   4    1.47    5.55
   0   7   5   -1.75    5.69
   0   7   5    9.17    7.45
   0   7  -5    0.65    7.93
   0   7   5    9.45   12.29
   0   7   6   14.04    8.74
   0   7   6   -3.46   10.80
   0   7  -6    8.71    7.85
   0   7   6   21.12   10.88
   0   7   7   68.53   14.17
   0   7  -7   81.45   12.35
   0  -7   7   67.24   11.79
   0   7  -7   44.52   11.53
   0   7   7   28.98   13.81
   0   7   7   67.05   14.28
   0   7   8  138.99   19.26
   0   7  -8  175.92   18.70
   0  -7   8  165.75   18.34
   0   7   8  191.53   29.88
   0   7   8  209.58   24.13
   0  -7   9    2.31    5.81
   0   7   9   -9.40    8.45
   0   7   9    9.29    9.02
   0   7  -9   12.62    7.58
   0  -7  10   39.21    9.97
   0   7  10   20.80    9.92
   0   7  10   36.74   13.42
   0  -7  11   -4.17    5.90
   0   7  11    1.24    8.50
   0   7  11   -4.60    7.97
   0  -7  12    3.19    4.84
   0   7  12   -3.12    9.53
   0   7  12    8.50    8.02
   0   7  12    6.34    5.48
   0  -7  13   -7.24    5.98
   0   7  13   -5.32    8.16
   0   7  13    3.51    5.97
   0   7  13    3.18    4.41
   0  -7  14    0.64    2.55
   0   7  14    1.52    3.95
   0   7  14   -1.27    5.36
   0   8   0  405.05   24.70
   0   8   1   59.40   10.81
   0   8   1   33.35   12.55
   0   8  -1   70.64   17.88
   0   8   2  791.76   36.19
   0   8  -2  842.25   58.27
   0   8   2  832.09   54.98
   0   8   2  782.21   55.01
   0   8  -3   18.39   10.72
   0   8   3   20.82   13.75
   0   8   3    1.18   10.08
   0   8   4  329.52   32.92
   0   8  -4  377.39   39.59
   0   8   4  326.63   37.03
   0   8   4  313.19   21.83
   0   8   4  359.86   26.89
   0   8   5   20.84    8.68
   0   8   5   21.09    7.35
   0   8   5   -5.35   12.75
   0   8  -5    0.86    9.10
   0   8   6  422.95   30.56
   0   8   6  442.36   33.39
   0   8   6  405.84   41.74
   0   8   7   20.60   10.71
   0   8   7   14.70    8.84
   0   8   8  626.90   38.22
   0   8   8  651.72   41.03
   0   8   9   88.95   17.97
   0   8   9   71.36   13.53
   0   8  10  180.74   20.35
   0   8  10  196.60   22.30
   0  -8  10  160.09   15.29
   0  -8  11   13.94    5.17
   0   8  11    6.93    7.19
   0   8  11   -5.17    6.26
   0   8  11    8.96    6.72
   0   8  12    8.04    6.47
   0   8  12   -9.85    6.27
   0   8  12    1.54    3.99
   0   8  13   18.37    6.60
   0   8  13   18.24    6.21
   0   8  13   12.96    4.24
   0   9   0    4.90    5.41
   0   9   0   -9.42    8.57
   0   9   1   14.19    6.69
   0   9  -1   -1.78    8.62
   0   9   1   22.16   12.40
   0   9   2   28.53    8.63
   0   9   2   52.73   11.07
   0   9   2   15.20   13.37
   0   9   2   38.67   13.70
   0   9  -2   43.20   15.73
   0   9   3  147.17   17.34
   0   9   3  138.49   15.68
   0   9   3   86.69   20.12
   0   9  -3  115.42   24.21
   0   9   3  103.07   21.03
   0   9   4   25.60    8.66
   0   9   4   20.69    6.37
   0   9   5    4.22    7.81
   0   9   5   52.56   11.10
   0   9   6    9.03    6.51
   0   9   6   27.53    9.83
   0   9  -7   14.45    5.17
   0   9   7   18.19    6.82
   0   9   7   33.62   12.09
   0   9   7   12.39    7.35
   0   9   8  271.39   24.52
   0   9   8  312.78   25.47
   0   9   8  334.36   24.94
   0   9  -8  293.22   19.07
   0   9   9    6.70    6.93
   0   9   9   16.33    8.21
   0   9   9   -4.99    8.44
   0   9  10   25.58    8.50
   0   9  10   30.11    8.59
   0   9  10   22.42    7.75
   0   9  11   20.31    7.64
   0   9  11   18.42    6.35
   0   9  12   -3.50    3.53
   0   9  12    5.12    4.58
   0  10   0  382.92   26.07
   0  10   1   76.05   12.24
   0  10  -1   76.07   13.52
   0  10   1   85.66   12.09
   0  10   2    8.36    6.09
   0  10  -2    8.39    7.67
   0  10   2   14.48    7.42
   0  10   3  127.92   14.73
   0  10  -3  106.12   14.13
   0  10   3  148.23   16.67
   0  10  -4   54.81   11.36
   0  10   4   46.55    8.97
   0  10   4   53.29   11.17
   0  10  -5   20.87    7.56
   0  10   5   22.13    9.54
   0  10  -6   93.44   12.46
   0  10   6  100.60   13.75
   0  10   6  106.02   13.50
   0  10  -7    4.52    4.83
   0  10   7   -5.20    6.10
   0  10   7    5.39    5.88
   0  10   8   59.91   10.77
   0  10   8   61.52   10.59
   0  10   9   16.51    6.64
   0  10   9    9.53    5.83
   0  10  10   59.36    8.42
   0  10  11   41.07    6.03
   0  11   0    1.26    5.45
   0  11   1  209.19   16.50
   0  11   1  199.60   17.95
   0  11  -1  207.91   18.86
   0  11   2    9.61    6.00
   0  11   2   19.54    6.93
   0  11  -2   14.74    8.22
   0  11   3  196.94   17.09
   0  11   3  205.66   16.67
   0  11  -3  204.17   18.32
   0  11   4    0.14    5.01
   0  11  -4    5.54    6.97
   0  11   4    7.37    5.32
   0  11   5   25.33    7.49
   0  11  -5   39.98    8.13
   0  11   6    9.02    5.92
   0  11  -6    7.79    4.86
   0  11   7   74.70   10.01
   0  11  -7   73.76    8.29
   0  11   8   10.54    5.60
   0  11   9   86.45    8.71
   0  12   0    9.53    6.04
   0  12   1   36.13    7.60
   0  12  -1   45.38    8.43
   0  12   2    5.62    4.43
   0  12  -2   14.95    6.49
   0  12  -2   -4.32    2.01
   0  12   3    0.86    3.38
   0  12   3   -1.25    3.87
   0  12  -3    1.27    4.26
   0  12  -3   -2.29    3.66
   0  12   4    1.68    3.94
   0  12  -4    0.70    4.42
   0  12  -4    6.31    3.84
   0  12   5   19.80    5.02
   0  12  -5   17.17    4.83
   0  12  -5   12.11    4.04
   0  12   6   -0.17    3.41
   0  12  -6   -1.93    3.05
   0  12  -6    8.09    3.74
   0  12  -7   16.77    3.77
   0  13   0    1.66    2.66
   0  13  -1  193.99   11.19
   0  13  -2    2.39    2.56
   1   0 -18    1.75    3.29
   1   0 -17    1.60    6.27
   1   0 -16    7.14    7.78
   1   0 -15    0.30    8.94
  -1   0  15    1.60    5.81
  -1   0  14  102.92   14.87
  -1   0  13   -6.19    7.58
  -1   0  13   10.28    8.49
   1   0 -12  881.85   59.59
  -1   0  12 1045.76   46.76
  -1   0  12  998.92   45.21
   1   0 -11  -11.02   10.17
   1   0 -11    7.94    5.99
  -1   0  11   14.98    7.76
  -1   0  11   -4.82    5.67
   1   0 -10 1403.90   66.19
   1   0  -9    6.83    6.86
   1   0  -8  361.11   28.49
   1   0  -7    0.66    6.64
   1   0  -6   33.14    8.95
  -1   0   6   31.12    3.87
   1   0  -5   -2.63    5.61
  -1   0   5    1.26    1.82
  -1   0   4  767.05   22.41
  -1   0   4  771.47   11.88
   1   0  -4  790.82   27.25
   1   0  -3   -0.46    4.02
  -1   0   3   -1.63    2.92
  -1   0   2 4467.74   43.26
  -1   0   2 4383.38   43.28
   1   0  -1    0.35    0.92
  -1   0   1    3.67    2.30
   1   0   0 2429.31   27.67
   1   0   1   -3.91    3.37
  -1   0  -1    0.20    2.92
  -1   0  -2  494.65   19.00
   1   0   2  506.15   18.16
  -1   0  -3    1.77    4.92
   1   0   3    1.22    5.09
   1   0   4  188.26   13.97
  -1   0  -4  186.10   15.54
   1   0   5   -2.05    4.67
  -1   0  -5    7.84    6.62
  -1   0  -6 3131.18   74.96
   1   0   6 3276.45   63.18
  -1   0  -7   -2.26    8.72
   1   0   7   -0.37    4.76
  -1   0  -8  548.17   38.62
   1   0   8  498.59   27.63
  -1   0  -9   -3.24    9.42
   1   0  10  165.37   18.09
  -1   0 -10  146.80   23.98
  -1   0 -11    4.56    9.06
   1   0  11   -6.67    6.88
  -1   0 -11   10.94    9.90
  -1   0 -12   96.74   17.89
   1   0  12   96.92   15.14
  -1   0 -13  -13.68   10.16
   1   0  13    4.85    7.34
  -1   0 -14   24.21   10.83
  -1   0 -15   -1.24    8.08
  -1   0 -16  118.67   14.74
  -1   0 -16  119.05   13.07
  -1   0 -17   -2.64    3.70
   1  -1 -18   39.31    6.53
   1  -1 -17   20.39    7.63
   1   1 -17   28.34    8.20
   1  -1 -16   15.27    9.05
   1   1 -16   -7.54    9.12
  -1  -1  15   27.13    8.90
   1   1 -15    7.30    9.02
   1  -1 -15   18.85    9.73
  -1  -1  14   10.42    7.75
  -1   1  14   17.07    8.13
   1  -1 -14    9.70    8.50
  -1   1  13  103.87   15.57
  -1  -1  13   86.31   14.36
  -1  -1  13  102.32   15.76
  -1   1  13   97.89   15.56
  -1   1  12  105.49   14.66
  -1   1  12  100.43   15.06
  -1  -1  12   90.19   15.23
   1   1 -12  104.11   16.24
   1  -1 -12  110.12   22.73
  -1   1  12   89.28   14.45
  -1  -1  12   87.31   14.26
  -1  -1  11 1128.72   46.35
  -1   1  11 1222.03   47.78
   1   1 -11 1077.17   59.92
   1  -1 -11 1133.83   67.09
  -1  -1  11 1052.52   44.01
  -1   1  11 1172.55   47.06
  -1   1  11 1095.67   43.24
   1   1 -11 1115.56   47.39
   1   1 -10   -2.31    7.92
   1  -1 -10    2.53    8.66
   1  -1  -9  110.68   18.84
   1   1  -9   95.27   16.46
   1   1  -8  259.15   23.33
   1  -1  -8  248.08   25.62
   1   1  -7  202.23   18.84
   1  -1  -7  220.57   22.53
   1   1  -6  489.57   14.06
  -1  -1   6  532.53   19.57
   1  -1  -6  525.87   30.37
   1   1  -6  564.20   27.66
   1   1  -5  521.42   23.61
  -1  -1   5  471.22   17.46
   1  -1  -5  508.60   27.04
  -1   1   4   74.17    9.53
   1  -1  -4   89.91   11.10
   1   1  -4   91.50    9.07
   1   1  -3   23.60    4.72
   1  -1  -3   31.52    6.85
  -1   1   3   27.37    3.70
  -1   1   3   23.03    5.90
  -1  -1   3   30.57    3.45
  -1   1   2   90.51    8.29
  -1   1   2   74.90    8.10
  -1   1   2   79.34    6.11
  -1   1   1 1443.73   27.73
  -1   1   1 1439.95   26.12
  -1   1   1 1499.75   28.22
   1   1   0 1111.57   22.15
  -1   1   0 1077.71   24.57
  -1   1   0 1115.15   22.96
  -1  -1  -1  918.56   23.14
   1   1   1  898.49   21.78
  -1   1  -1  876.70   23.40
  -1  -1  -2  343.52   17.27
   1   1   2  360.12   15.49
  -1   1  -2  347.62   15.71
  -1  -1  -3  129.06   12.86
   1  -1   3  145.55   12.70
  -1   1  -3  124.78   10.97
   1   1   3  136.66   10.85
  -1   1  -3  117.94   10.12
   1  -1   4 1378.82   39.55
  -1   1  -4 1417.85   39.20
  -1  -1  -4 1391.86   43.22
   1   1   4 1425.79   36.00
  -1   1  -4 1265.92   32.99
   1   1   5   43.35    8.15
  -1   1  -5   56.38    9.95
  -1  -1  -5   51.23   10.52
   1  -1   5   55.06    9.87
  -1   1  -6   32.58    9.72
   1   1   6   35.36    8.40
  -1  -1  -6   27.57    9.60
   1  -1   6   34.13    8.83
   1   1   7  419.87   24.43
   1  -1   7  421.68   25.98
  -1   1  -7  430.86   30.15
  -1  -1  -7  438.45   32.71
   1  -1   8   65.66   11.97
  -1   1  -8   80.23   15.08
  -1  -1  -8   81.20   16.85
  -1  -1  -9   35.99   13.56
  -1   1  -9   16.54    9.38
   1  -1  10  497.39   30.54
   1   1  10  524.30   32.24
  -1  -1 -10  471.25   43.17
  -1  -1 -10  455.63   34.58
  -1  -1 -11   43.09   14.75
   1  -1  11   33.11    9.53
   1   1  11   30.26    9.67
  -1  -1 -11   20.99   11.20
   1  -1  12   32.92   10.10
  -1  -1 -12   33.48   13.05
  -1   1 -12   25.96   10.88
   1  -1  13   21.11    8.87
  -1   1 -13   11.77   10.14
  -1  -1 -13   17.73    9.38
  -1  -1 -14   22.70   11.52
  -1   1 -14   41.32   12.30
  -1   1 -15    9.71    8.33
  -1  -1 -15   30.59   11.17
  -1  -1 -15   16.70    8.19
  -1   1 -16  197.79   17.78
  -1  -1 -16  198.33   19.35
  -1  -1 -17    9.49    4.79
  -1   1 -17    7.79    3.23
   1  -2 -17    1.14    5.51
   1   2 -17    5.99    5.63
   1  -2 -16   19.85    8.86
   1   2 -16   12.33    6.63
  -1  -2  16   25.97    7.71
   1  -2 -15    0.92    9.96
   1   2 -15   10.27    8.81
  -1  -2  15    6.24    6.92
  -1   2  14   80.09   12.74
   1  -2 -14   68.04   16.01
  -1  -2  14   76.02   13.17
   1  -2 -13  112.36   20.33
  -1  -2  13  151.76   19.38
  -1   2  13  146.34   18.18
  -1   2  13  142.64   17.60
  -1  -2  12  657.27   37.97
   1   2 -12  601.93   37.27
   1  -2 -12  593.62   52.94
  -1  -2  12  626.28   35.11
  -1   2  12  663.87   37.22
  -1   2  12  610.35   34.91
  -1   2  12  664.37   37.35
  -1  -2  11   61.11   12.10
  -1   2  11   71.88   12.09
   1   2 -11   55.51   10.87
   1  -2 -11   74.29   20.42
  -1   2  11   53.98   10.90
  -1  -2  11   70.36   12.13
  -1   2  11   73.85   12.80
   1  -2 -10  324.58   36.19
   1   2 -10  350.67   25.81
  -1   2  10  314.99   22.83
  -1  -2  10  347.84   25.41
   1   2  -9  193.09   20.67
   1  -2  -9  127.71   20.71
   1   2  -8  791.58   38.05
   1  -2  -8  800.08   47.27
   1   2  -7   51.05   10.11
  -1  -2   7   51.44    8.43
   1  -2  -7   44.04   12.86
   1   2  -6  122.49   12.72
   1  -2  -6   98.48   15.25
   1   2  -5  141.41   11.45
  -1   2   5  119.84    7.28
   1  -2  -5  127.52   15.98
   1  -2  -4  817.84   32.97
   1   2  -4  809.81   22.10
   1   2  -3  499.63   13.35
   1  -2  -3  460.97   22.70
  -1   2   3  524.38   24.08
  -1   2   3  505.34   18.68
   1   2  -2 1477.35   15.46
   1  -2  -2 1465.41   35.49
  -1   2   2 1403.29   36.05
  -1   2   2 1443.55   32.40
  -1   2   2 1394.96   34.36
  -1   2   1 9905.08   87.52
  -1   2   1 9999.00   87.49
  -1   2   1 9825.96   84.03
   1   2  -1 9799.02   75.08
  -1  -2   0 6392.55   53.17
  -1   2   0 6345.62   64.92
   1   2   0 6217.92   58.32
  -1   2   0 6483.45   66.10
  -1   2   0 6355.10   71.62
  -1  -2  -1  238.73   13.71
  -1   2  -1  254.33   12.18
  -1   2  -1  229.13   15.38
  -1   2  -1  227.12   15.77
  -1   2  -2  438.56   21.38
  -1   2  -2  500.58   15.59
  -1  -2  -2  458.38   21.29
  -1   2  -3   33.91    7.25
  -1  -2  -3   26.43    7.61
  -1   2  -4   55.29    9.13
  -1  -2  -4   62.72   11.59
  -1   2  -5   46.59    9.05
  -1  -2  -5   43.91   10.84
   1  -2   5   40.38    9.59
  -1   2  -6  154.48   14.57
   1  -2   6  168.36   18.21
  -1  -2  -6  157.59   19.41
  -1  -2  -7  296.53   28.66
   1  -2   7  281.98   23.69
  -1  -2  -8  523.74   41.01
   1  -2   8  548.77   33.16
  -1  -2  -9  829.65   55.42
   1  -2  10    3.99    6.03
  -1  -2 -10   17.63   10.40
   1   2  10    7.01    6.26
  -1  -2 -10   19.34   10.86
   1  -2  11   17.42    8.10
  -1  -2 -11   -0.11   10.01
   1   2  11    0.32    5.32
   1  -2  12   51.32   11.50
   1   2  12   60.69   11.87
  -1  -2 -12   29.02   12.07
  -1   2 -13   -5.52    8.86
  -1  -2 -13    8.07   11.65
   1  -2  13    1.26    6.36
  -1   2 -14   16.00    8.42
  -1  -2 -14    8.66   10.43
  -1  -2 -14    4.02    7.60
   1  -2  14    6.11    6.17
  -1  -2 -15  221.28   23.45
  -1   2 -15  198.75   19.49
  -1  -2 -16   -3.64    7.02
  -1   2 -16    6.56    4.45
  -1  -2 -17  340.89   17.92
   1   3 -17   73.95    8.67
   1  -3 -17   80.95   10.57
   1   3 -16   -3.98    6.23
   1  -3 -16   -0.24    6.12
  -1  -3  16   -4.74    6.19
   1   3 -15  100.09   15.63
   1  -3 -15  110.02   17.66
  -1  -3  15  123.45   16.18
  -1   3  15   95.68   12.45
   1  -3 -14   38.11   13.90
  -1   3  14   34.18    9.82
  -1  -3  14   31.88   10.59
  -1   3  13  123.85   16.90
  -1  -3  13  116.25   17.17
   1  -3 -13  112.09   20.40
  -1   3  13  132.54   17.32
  -1   3  12  203.29   21.50
  -1  -3  12  225.17   22.84
   1   3 -12  198.31   22.40
   1  -3 -12  226.41   34.99
   1  -3 -12  193.78   25.55
  -1   3  12  184.18   19.69
  -1   3  11  476.87   31.36
  -1  -3  11  486.69   32.04
   1   3 -11  512.11   33.58
   1  -3 -11  523.91   49.41
   1  -3 -11  485.26   37.12
  -1   3  11  543.67   32.18
  -1  -3  11  492.84   29.18
  -1   3  10  123.98   15.73
  -1  -3  10  138.30   16.97
   1  -3 -10  104.17   22.56
  -1   3  10  132.85   15.49
   1  -3 -10  123.47   18.20
   1   3 -10  135.68   16.72
   1  -3  -9  441.15   40.58
   1  -3  -8   19.96   11.23
   1  -3  -7    9.34    9.18
   1   3  -7   -3.37    4.82
   1  -3  -6    5.52    6.72
   1  -3  -5  208.76   20.97
   1   3  -5  201.55   10.72
  -1   3   5  214.52   13.71
   1  -3  -4  631.42   31.79
  -1   3   4  607.60   24.42
   1  -3  -3 1373.76   42.53
   1  -3  -2  611.49   25.87
  -1   3   2  631.41   26.17
  -1   3   2  636.20   28.21
  -1   3   2  614.05   27.94
   1  -3  -1 5355.54   67.05
   1   3  -1 5401.10   70.91
  -1   3   1 5300.48   69.28
  -1   3   1 5344.91   78.91
  -1   3   1 5355.47   74.99
  -1  -3   0  300.53   12.99
  -1   3   0  315.94   16.90
  -1   3   0  307.11   20.36
   1   3   0  297.29   17.23
  -1   3   0  312.67   17.44
  -1  -3  -1  726.03   24.52
  -1   3  -1  728.90   31.36
   1   3   1  756.71   27.30
  -1   3  -1  731.51   25.37
  -1   3  -1  737.69   23.64
  -1  -3  -2  273.23   18.55
  -1   3  -2  330.93   14.20
  -1  -3  -3   53.40   10.41
  -1   3  -3   61.65   10.91
  -1   3  -3   56.53    4.94
  -1  -3  -4    4.03    7.69
  -1   3  -4   -1.80    5.97
  -1  -3  -5  295.07   25.57
  -1   3  -5  353.86   23.93
  -1  -3  -6  668.77   41.42
   1  -3   6  701.78   38.40
  -1   3  -6  697.96   34.19
  -1  -3  -7  656.45   44.59
   1  -3   7  645.71   38.84
   1  -3   8  395.56   31.05
  -1  -3  -8  363.31   36.27
   1  -3   9  591.00   32.26
  -1   3  -9  631.29   34.68
  -1  -3  -9  642.75   51.41
   1   3   9  590.72   33.04
  -1  -3  -9  602.84   39.57
  -1  -3 -10  163.41   29.35
   1  -3  10  158.00   18.13
   1   3  10  158.44   18.37
  -1  -3 -10  143.92   21.83
  -1  -3 -11   48.36   14.89
  -1  -3 -11   38.04   13.93
   1  -3  11   50.49   11.87
   1   3  11   54.68   12.76
  -1  -3 -12   37.06   15.09
   1  -3  12   67.02   13.04
   1   3  12   50.00   11.09
  -1  -3 -13    8.15   10.40
  -1   3 -13   11.62    9.29
   1  -3  13    4.68    7.46
   1   3  13   14.96    7.68
  -1   3 -14   38.90   10.02
  -1  -3 -14   46.23   13.82
   1  -3  14   45.68   10.70
   1   3  14   34.95    7.92
  -1   3 -15   70.14   10.78
  -1  -3 -15   81.17   14.39
  -1  -3 -16   13.74    6.88
  -1   3 -16   -7.87    3.33
  -1   4  17    0.47    4.08
  -1  -4  16    7.88    5.74
  -1   4  16    1.56    3.72
   1  -4 -16    2.19    5.48
   1   4 -16   -4.55    5.47
  -1  -4  15   13.85    7.09
  -1   4  15    9.78    5.77
   1   4 -15    6.71    5.56
   1  -4 -15   11.78    8.12
  -1  -4  14   73.30   12.97
  -1   4  14   53.74   11.24
   1  -4 -14   76.20   15.94
  -1  -4  13   -0.08    6.57
   1  -4 -13    5.49    9.11
  -1   4  13    4.47    6.38
  -1   4  12  137.57   18.36
  -1  -4  12  129.64   18.15
   1   4 -12  156.58   19.61
   1  -4 -12  138.53   20.80
  -1   4  12  151.44   18.06
  -1   4  11  130.83   18.47
  -1  -4  11  149.86   19.08
   1   4 -11  131.04   17.76
   1  -4 -11  132.75   26.46
   1  -4 -11   90.13   17.78
  -1   4  11  118.55   16.00
  -1   4  10   33.47    9.60
  -1  -4  10   43.96   11.93
   1   4 -10   33.60    9.63
   1  -4 -10   53.66   17.31
   1  -4 -10   27.72   10.81
  -1   4  10   46.73    9.63
   1  -4  -9   13.35   11.41
   1   4  -9   30.29    9.39
  -1   4   9   15.22    6.27
  -1  -4   9   12.95    7.86
   1  -4  -8   37.94   14.01
   1  -4  -7   85.09   18.92
   1  -4  -6   44.63   12.85
  -1   4   5   86.52   11.16
   1  -4  -5   94.84   15.85
  -1   4   4   31.94    8.68
   1  -4  -4   29.80    9.50
  -1   4   3   52.42   12.30
   1  -4  -3   54.35   10.79
   1  -4  -2  143.57   14.21
  -1   4   2  161.59   17.23
  -1   4   1   37.60    9.19
   1  -4  -1   39.96    7.28
  -1   4   1   28.85    6.89
   1   4  -1   35.46    9.23
   1  -4   0  182.53   11.88
   1   4   0  176.82   15.84
  -1   4   0  189.80   14.08
  -1   4   0  173.79   18.12
  -1  -4  -1  200.98   14.33
   1   4   1  194.29   17.08
  -1   4  -1  202.28   14.53
  -1   4  -1  200.94   19.58
  -1  -4  -2  363.62   21.96
   1   4   2  377.97   23.97
  -1   4  -2  372.76   19.70
  -1   4  -3  271.83   22.83
  -1  -4  -3  255.20   21.13
  -1   4  -3  262.94   17.59
  -1  -4  -4   -3.40    6.43
  -1   4  -4   -1.24    6.44
  -1  -4  -5  119.48   17.94
  -1   4  -5  115.39   16.08
   1  -4   6  218.87   23.94
  -1  -4  -6  193.40   24.62
  -1   4  -6  162.64   18.92
   1  -4   7  789.71   46.58
  -1  -4  -7  824.30   53.31
   1  -4   8    4.85    6.82
  -1  -4  -8   -6.95   12.15
   1   4   8    7.79    5.69
  -1   4  -8    5.15    4.87
   1  -4   9  567.10   32.41
  -1   4  -9  641.08   35.91
  -1  -4  -9  605.22   52.24
  -1  -4  -9  543.31   38.41
   1   4   9  601.89   35.30
  -1  -4 -10  375.11   43.70
  -1  -4 -10  343.32   33.31
   1   4  10  352.62   28.14
   1  -4  10  369.24   27.22
  -1  -4 -11    9.36    9.91
   1   4  11   16.93    8.82
   1  -4  11    6.88    5.37
  -1   4 -12    3.23    6.86
  -1  -4 -12   10.32   10.31
   1   4  12   17.74    7.78
   1  -4  12   13.23    6.68
  -1   4 -13   33.61    7.92
  -1  -4 -13   59.19   16.32
   1   4  13   47.69   11.42
   1  -4  13   69.83   12.77
  -1  -4 -14   16.75   10.18
  -1   4 -14   32.93    7.72
   1   4  14   20.09    7.60
   1  -4  14   24.43    8.43
  -1  -4 -15  130.38   21.64
   1   4  15   88.53    9.62
   1   4  16   20.44    6.50
  -1   5  16   57.39    7.46
  -1  -5  16   71.75    8.72
   1   5 -15   67.30    8.91
   1  -5 -15   92.95   13.34
  -1   5  15   88.45   11.74
   1  -5 -14    4.81    6.01
  -1   5  14   19.87    8.33
  -1  -5  14   10.76    6.91
   1  -5 -13   73.16   15.22
  -1   5  13   70.98   14.34
  -1  -5  13  103.73   15.63
  -1   5  12   -2.07    6.76
  -1  -5  12   -0.85    6.94
   1   5 -12    0.51    7.58
   1  -5 -12  -13.91   11.33
  -1   5  11   60.42   14.87
  -1  -5  11   65.19   13.34
  -1   5  11   52.51   10.32
   1   5 -11   72.14   14.10
   1  -5 -11   51.44   13.86
  -1   5  10    9.22    6.90
  -1  -5  10   -1.94    6.74
  -1   5  10    3.36    5.13
   1  -5 -10   -1.14   14.66
   1   5 -10   -1.10    5.89
   1  -5 -10    1.53    7.70
   1  -5  -9  470.90   46.70
   1   5  -9  453.39   30.18
  -1  -5   9  541.73   34.26
  -1   5   9  467.58   31.76
   1  -5  -8   81.58   20.07
   1   5  -8   91.67   13.50
  -1   5   8   73.18   12.52
  -1  -5   8   76.67   13.89
   1   5  -7  307.77   28.02
   1  -5  -7  336.05   34.61
   1  -5  -6   77.59   16.82
  -1   5   5  373.35   26.33
  -1   5   5  419.48   33.41
   1  -5  -5  378.39   31.94
  -1   5   4   -5.16    6.53
  -1   5   4   -4.36    8.54
   1  -5  -4   10.92    7.17
  -1   5   3  794.23   42.53
   1  -5  -3  723.01   36.44
  -1   5   2  107.73   16.51
   1  -5  -2   77.11   11.44
   1   5  -1 2107.79   60.86
  -1   5   1 2158.14   65.72
   1  -5  -1 1936.40   46.12
  -1   5   0   27.28   10.40
   1   5   0   11.17    7.09
  -1   5   0   20.55    6.09
  -1   5  -1 1161.09   35.43
  -1   5  -1 1153.63   50.03
   1   5   1 1167.34   45.92
  -1  -5  -1 1122.07   33.96
   1   5   2   51.12   11.99
  -1   5  -2   57.79    8.11
  -1  -5  -2   53.40   10.00
  -1  -5  -3   66.66   11.83
  -1   5  -3   73.08   14.05
   1   5   3   67.53   13.34
  -1  -5  -4    0.39    6.68
  -1   5  -4    2.05    7.06
   1   5   4    2.74    6.57
  -1  -5  -5    4.03    8.21
  -1   5  -5   -2.37    6.54
  -1  -5  -6   26.02   11.94
  -1   5  -6   27.56   10.09
  -1  -5  -7  367.97   38.59
   1  -5   7  358.94   35.26
   1   5   7  365.05   27.09
   1  -5   8  185.15   18.19
  -1   5  -8  217.75   20.63
  -1  -5  -8  231.35   33.43
   1  -5   8  204.50   27.12
  -1  -5  -8  235.56   25.50
   1   5   8  215.90   22.35
   1  -5   9 1044.98   44.28
  -1   5  -9 1054.32   46.58
  -1  -5  -9 1017.43   70.25
  -1  -5  -9 1084.44   55.75
   1   5   9 1107.74   50.24
  -1  -5 -10  471.47   50.04
  -1  -5 -10  507.10   39.33
   1   5  10  556.00   36.57
   1  -5  10  471.12   30.65
  -1  -5 -11  -11.25    9.67
   1   5  11    4.00    6.50
   1  -5  11   -3.50    5.55
  -1  -5 -12   72.61   16.98
   1   5  12   60.37   12.61
   1  -5  12   66.66   12.35
  -1  -5 -13    6.40    8.88
   1   5  13    2.92    5.77
   1  -5  13   17.97    7.32
   1   5  14   -2.69    5.28
  -1  -5 -14   -2.33    7.08
   1   5  14   -5.69    8.37
   1  -5  14   -3.74    4.58
   1   5  15   15.33    6.83
   1   5  15    8.87    4.26
  -1   6  15    1.60    5.32
  -1   6  15   -1.01    4.34
  -1  -6  15    2.19    4.28
  -1   6  14  153.95   16.31
  -1  -6  14  148.85   14.52
  -1  -6  13    2.04    5.04
  -1   6  13   10.92    5.25
  -1   6  13    4.98    7.12
  -1   6  12   12.96    9.06
  -1  -6  12    5.27    6.48
   1   6 -11    2.38    6.28
  -1   6  11   13.05    9.80
  -1  -6  11    6.29    6.39
   1   6 -10   88.19   15.09
  -1  -6  10   92.23   15.01
  -1   6  10   91.79   16.34
  -1  -6   9   12.08    7.74
   1   6  -9    6.65    7.14
   1  -6  -9    1.86   10.07
  -1   6   9   -4.16   10.40
  -1   6   9   10.17    9.16
  -1  -6   8  432.21   30.95
   1   6  -8  443.24   29.02
   1  -6  -8  387.35   42.65
  -1   6   8  456.42   43.45
  -1   6   8  426.32   30.32
  -1  -6   7   17.83    6.93
   1   6  -7   33.18    8.48
   1  -6  -7   28.20   15.75
  -1   6   7   29.10    8.72
  -1   6   7   21.74   12.27
   1   6  -7   23.61   10.11
  -1   6   6  138.54   22.24
   1  -6  -6  121.54   22.04
  -1   6   5  393.16   30.49
   1  -6  -5  347.13   33.03
  -1   6   5  380.36   35.17
  -1   6   4  219.01   23.53
   1  -6  -4  218.51   23.22
  -1   6   4  241.35   27.92
  -1   6   3  144.70   21.32
  -1   6   3  153.27   19.98
   1  -6  -3  103.94   15.38
  -1   6   2 1106.30   53.89
   1   6  -1  105.01   16.79
  -1   6   1  114.87   18.49
   1   6   0  293.42   26.27
  -1   6   0  318.73   29.74
  -1   6  -1   12.19    8.68
   1   6   1    6.86    6.80
  -1   6  -2  266.14   27.30
   1   6   2  280.47   26.98
  -1   6  -3  403.39   34.67
  -1  -6  -3  443.96   30.19
   1   6   3  418.82   33.55
  -1  -6  -4  128.40   18.89
   1   6   4  133.20   20.63
  -1   6  -4  120.71   19.15
  -1  -6  -5   70.54   15.49
   1   6   5   68.87   15.40
  -1   6  -5   91.85   17.79
  -1  -6  -6  456.53   41.40
   1   6   6  494.12   41.43
  -1   6  -6  480.85   38.97
   1   6   6  520.14   33.28
   1   6   7  346.15   36.22
   1   6   7  321.27   27.56
   1  -6   7  225.47   29.91
  -1  -6  -7  270.12   34.91
  -1  -6  -7  274.74   25.71
  -1   6  -7  288.03   22.72
   1   6   8  195.58   28.33
   1  -6   8  190.75   18.69
   1   6   8  200.89   23.23
  -1  -6  -8  180.71   30.80
   1  -6   8  121.86   22.18
  -1   6  -8  180.77   18.84
  -1  -6  -8  198.08   22.88
   1  -6   9   12.66    7.19
   1   6   9   14.52   10.73
   1   6   9    8.79   10.59
  -1  -6  -9    3.00    7.38
  -1  -6  -9    1.19   13.46
  -1  -6 -10   22.26   10.50
   1   6  10   37.95   12.11
   1  -6  10   22.68    7.17
  -1  -6 -11   63.68   15.04
   1   6  11   59.27   13.43
   1  -6  11   41.69    8.82
   1   6  12   -5.83   12.03
   1   6  12   16.93    8.93
   1  -6  12    1.18    6.03
   1   6  13   44.92   12.31
   1   6  13   43.75   10.27
   1  -6  13   56.00    8.99
   1   6  14   62.57   11.68
   1   6  14   55.43    9.15
   1   6  15   31.30    6.37
  -1   7  15   30.44    5.75
  -1   7  14   14.94    7.03
  -1   7  14    7.26    5.66
  -1  -7  14    9.28    3.90
  -1   7  13   35.15    9.57
  -1   7  13   37.54   10.64
  -1   7  13   24.63    6.57
  -1  -7  13   38.67    7.88
  -1   7  12   12.58    9.03
  -1  -7  12   -2.17    5.84
  -1   7  12    8.59    9.19
  -1   7  12   -3.13    5.55
  -1   7  11   16.61    7.83
  -1   7  11   18.26    7.82
   1   7 -11   15.06    7.73
  -1  -7  11   38.47   10.43
  -1   7  11   28.81   12.25
  -1   7  10    6.48    9.26
   1   7 -10   -5.14    6.32
  -1  -7  10   -6.20    6.34
  -1   7   9  344.73   29.40
  -1  -7   9  317.85   26.30
   1   7  -9  359.09   26.90
  -1   7   8   10.33    8.81
  -1  -7   8    4.60    7.28
  -1   7   8  -15.65    8.43
   1  -7  -8   -9.34   16.09
  -1   7   8   -8.78    9.76
   1   7  -8   -0.46    6.76
  -1   7   7  268.05   25.38
  -1   7   7  216.33   21.94
   1   7  -7  234.35   20.75
  -1  -7   7  220.45   22.99
  -1   7   7  231.25   31.72
   1   7  -7  176.21   25.35
  -1   7   6   29.70   10.87
  -1  -7   6   33.92   10.04
   1   7  -6   44.30   14.02
  -1   7   6   32.16   12.44
  -1   7   5    0.04    5.90
  -1  -7   5   -7.18    8.35
  -1   7   5   -3.16    5.41
  -1   7   5    5.77    8.95
  -1   7   4  815.55   49.13
  -1   7   4  895.20   56.57
  -1   7   3    5.27    6.94
  -1   7   3    2.80    8.48
  -1   7   2   46.15   13.23
  -1   7   2   12.88    8.08
  -1   7   1  206.90   26.27
  -1   7   1  172.76   24.48
  -1   7   0   28.56   11.23
  -1   7   0   45.74   15.25
   1   7   0   34.30   11.97
  -1   7  -1  166.75   24.45
   1   7   1  214.11   25.58
  -1   7  -2  300.31   32.43
   1   7   2  336.39   32.43
  -1   7  -3   39.18   13.84
   1   7   3   42.67   13.10
  -1   7  -4    0.22    8.69
   1   7   4   22.96   13.20
   1   7   4   20.10   10.08
   1   7   4   13.14    7.99
  -1   7  -5   18.16   12.66
   1   7   5   11.66    8.38
   1   7   5   -4.91    7.88
   1   7   5   -8.19    7.11
   1   7   6  369.95   29.64
  -1   7  -6  313.93   34.27
   1   7   6  370.69   38.05
   1   7   7   25.30   10.73
   1   7   7    8.23    9.42
   1   7   7    9.62    7.36
   1  -7   7   28.62   13.77
   1   7   8  437.88   36.41
   1   7   8  393.32   32.00
   1   7   9  289.20   27.07
   1   7   9  335.80   32.04
   1   7  10  387.36   30.75
   1   7  10  429.10   35.65
   1  -7  11   21.67    6.28
   1   7  11   30.29   11.30
   1   7  11   33.36   12.63
   1   7  12   20.99    8.99
   1   7  12   20.40    9.36
   1   7  13    4.53    5.30
   1   7  13   -2.82    6.34
   1   7  13   -4.74    4.17
   1   7  14   14.00    4.85
   1   7  14   13.66    5.85
  -1   8  14  213.21   14.17
  -1  -8  13    3.52    2.92
  -1   8  13    1.29    4.54
  -1   8  13    5.84    5.25
  -1   8  13   -2.12    3.70
  -1  -8  12   70.69    9.23
  -1   8  12  110.02   14.55
  -1   8  12   94.27   13.67
  -1   8  12   88.32   10.93
  -1  -8  11   10.48    5.65
  -1   8  11    8.44    7.42
  -1   8  11    1.61    6.16
  -1   8  11    0.28    5.45
  -1  -8  10  -11.15    6.47
  -1   8  10    4.08    6.58
  -1   8  10    1.72    6.85
  -1   8  10   -2.59    7.21
  -1  -8   9   41.29    9.86
   1   8  -9   44.11    9.78
  -1   8   9   25.39    8.96
  -1   8   9   41.32   11.90
  -1   8   9   45.04   12.50
  -1   8   8  420.72   28.47
   1   8  -8  383.30   25.72
  -1   8   8  421.03   32.27
  -1   8   8  404.20   30.56
  -1  -8   8  435.78   29.36
  -1   8   7   10.62    7.82
  -1  -8   7    3.84    7.25
  -1   8   7    3.30    6.47
  -1  -8   6  257.33   23.25
  -1   8   6  263.16   23.36
   1   8  -6  279.28   33.84
  -1   8   6  283.68   36.34
  -1   8   6  285.78   24.89
  -1   8   5   23.32    8.81
  -1  -8   5   25.21    8.67
   1   8  -5   31.84   15.13
  -1   8   5   19.56   13.81
  -1   8   5   17.14    6.73
  -1   8   5    9.15    7.93
  -1   8   4  620.50   46.21
  -1   8   4  601.16   50.34
  -1   8   4  559.18   29.73
  -1   8   4  584.43   33.10
  -1   8   3  245.20   30.04
  -1   8   3  243.45   31.78
  -1   8   3  248.21   20.65
  -1   8   3  276.84   22.61
  -1   8   2  161.24   25.01
  -1   8   2  211.80   30.15
  -1   8   2  177.49   16.56
  -1   8   2  162.40   17.27
  -1   8   1  153.62   25.18
  -1   8   1  145.34   24.87
  -1   8   1  157.40   16.89
  -1   8   0   82.19   19.64
  -1   8   0   75.42   11.32
  -1   8  -1    5.76    9.92
   1   8   1   25.81   13.29
  -1   8  -1    4.94    5.97
   1   8   1   12.73    7.25
   1   8   2   29.49   10.47
   1   8   2   37.20   14.65
  -1   8  -2   28.52   12.94
   1   8   3    2.73    5.28
   1   8   3   -4.99    9.60
   1   8   3    6.95    7.89
  -1   8  -3   19.59   12.46
   1   8   4   29.86    8.89
   1   8   4   51.07   13.97
   1   8   4   35.26   13.00
   1   8   5   35.42   10.29
   1   8   5   30.52   13.24
   1   8   5   32.15   12.17
  -1   8  -5   55.50   16.86
   1   8   6  279.62   25.78
   1   8   6  304.87   30.35
  -1   8  -6  274.79   20.78
   1   8   7   11.63    8.06
   1   8   7   20.22   10.24
   1   8   8  524.05   35.94
   1   8   8  565.23   40.17
   1   8   9   26.39   11.52
   1   8   9   22.28    9.75
   1   8  10   22.05   11.59
   1   8  10   20.56    8.91
   1   8  11    9.49    8.19
   1   8  11    9.07    7.55
   1   8  12    4.02    3.73
   1   8  12   -3.72    6.58
   1   8  12    1.84    5.54
   1   8  13   -5.15    2.73
   1   8  13    1.68    4.93
   1   8  13   -0.08    3.68
  -1   9  13   64.06    7.49
  -1   9  12   -4.34    5.05
  -1   9  12    4.44    3.71
  -1   9  11    3.59    5.22
  -1   9  11    0.95    4.81
  -1   9  10   32.92    9.35
  -1   9  10   24.58    7.73
  -1   9   9  172.14   18.31
  -1  -9   9  117.74   12.78
  -1   9   9  175.49   17.97
  -1  -9   8   11.22    6.42
  -1   9   8   19.64    9.56
  -1   9   8   25.87    9.38
  -1   9   7    1.10    7.05
  -1   9   7   -5.65    5.34
  -1   9   6   19.72    8.50
  -1   9   6   11.93    6.95
  -1   9   5    3.79    6.41
  -1   9   5   -2.15    4.70
  -1   9   4  166.07   18.68
  -1   9   4  168.27   16.74
   1   9  -3  268.93   35.32
  -1   9   3  222.14   30.08
  -1   9   3  238.21   20.49
  -1   9   3  235.27   21.75
  -1   9   3  289.62   37.00
  -1   9   2   -4.12    5.14
   1   9  -2  -14.72   14.16
  -1   9   2    5.05   11.19
  -1   9   2   -3.11    6.57
  -1   9   2   -0.70    5.80
  -1   9   2  -16.65    9.52
  -1   9   1   99.02   13.93
  -1   9   1  129.10   15.97
  -1   9   1  157.29   26.12
  -1   9   0   32.14    8.95
  -1   9   0   27.02    8.77
  -1   9   0   20.83   10.98
   1   9   1   23.07    9.13
  -1   9  -1   14.64    7.63
  -1   9  -1   31.68   12.95
   1   9   2   59.01   11.01
  -1   9  -2   41.15   15.90
   1   9   2   89.41   21.33
  -1   9  -2   60.31   12.01
  -1   9  -3    2.78    6.00
   1   9   3   -1.93    4.93
   1   9   3    9.43    7.25
   1   9   3    5.78    5.96
  -1   9  -4   26.39    8.38
   1   9   4   19.56    5.82
   1   9   4    7.25    9.31
   1   9   4   17.02    8.51
  -1   9  -5    3.99    5.71
   1   9   5    4.23    6.41
   1   9   5   14.34    7.34
  -1   9  -6   43.25    9.50
   1   9   6   37.51   11.46
   1   9   6   56.88   12.34
  -1   9  -7   -5.41    4.68
   1   9   7    1.14    7.39
   1   9   7   -6.91    7.29
   1   9   8   44.54   11.69
   1   9   8   21.51    8.60
   1   9   9  392.59   27.35
   1   9   9  384.56   28.96
   1   9   9  372.65   24.37
   1   9  10   35.23    8.35
   1   9  10   48.77   10.64
   1   9  11    3.60    5.52
   1   9  11   -3.94    4.87
   1   9  11   -0.23    4.82
   1   9  12   -1.09    3.15
  -1  10  11   11.38    4.79
  -1  10  10   41.63    8.27
  -1  10  10   45.11    8.05
  -1  10   9    0.40    5.22
  -1  10   9    3.05    5.46
  -1  10   8   55.61    9.72
   1  10  -8   40.28    7.04
  -1  10   8   45.75    9.39
   1  10  -7   51.12    9.69
  -1  10   7   50.54   10.12
  -1  10   6  136.59   16.35
  -1  10   5   56.05    9.90
  -1  10   5   67.45   12.94
  -1  10   4   56.85   10.31
  -1  10   4   59.37   11.71
  -1  10   3   80.72   12.38
  -1  10   3   83.12   13.25
  -1  10   2  214.79   19.97
  -1  10   2  201.35   19.62
  -1  10   1    4.69    5.15
  -1  10   1   -7.49    7.49
  -1  10   1   -3.00    6.19
  -1  10   0   40.12   10.53
  -1  10   0   27.88    7.79
  -1  10  -1  335.61   24.75
   1  10   1  344.82   24.48
   1  10   1  357.74   23.49
   1  10   2   84.69   12.14
  -1  10  -2   94.73   14.41
   1  10   2   92.11   13.13
   1  10   3  192.37   16.83
  -1  10  -3  196.10   18.95
   1  10   3  187.87   18.25
   1  10   4    9.36    5.74
  -1  10  -4    8.34    6.62
   1  10   4   22.28    7.84
  -1  10  -5   13.03    5.44
   1  10   5   25.98    9.31
   1  10   6   58.75   11.68
  -1  10  -6   45.69    8.56
   1  10   6   66.40   11.70
   1  10   7   39.34   10.42
  -1  10  -7   50.20    7.81
   1  10   7   51.16    9.99
   1  10   8   25.51    7.79
   1  10   8   45.80    8.99
   1  10   9   -5.77    3.69
   1  10   9   54.25    8.78
   1  10  10   20.32    5.61
   1  10  11    1.59    2.36
  -1  11  10    6.84    3.27
  -1  11   9  104.08   10.20
  -1  11   8   16.45    5.90
   1  11  -8   -0.10    2.83
  -1  11   7   55.45    9.29
   1  11  -7   59.27    8.05
  -1  11   6    7.69    5.81
   1  11  -6   13.61    5.97
  -1  11   5   33.97    8.24
  -1  11   5    5.98    3.59
   1  11  -5   25.86    7.78
  -1  11   4    2.23    5.40
   1  11  -4   11.42    7.09
  -1  11   4    3.24    5.38
  -1  11   3   11.40    6.81
  -1  11   3   15.99    6.16
   1  11  -3   21.19    7.79
  -1  11   2   55.10   10.03
   1  11  -2   45.82    9.91
  -1  11   2   57.61   10.27
  -1  11   1  342.31   21.59
   1  11  -1  337.88   23.08
  -1  11   1  312.34   22.06
  -1  11   1  335.67   19.76
  -1  11   0   43.09   10.19
   1  11   0   46.79   10.16
  -1  11   0   64.09    9.61
  -1  11  -1  213.47   19.50
   1  11   1  212.92   17.89
  -1  11  -1  221.91   16.99
   1  11   2    1.70    4.64
  -1  11  -2   -0.69    7.24
   1  11   2    6.09    5.83
   1  11   3   -0.76    4.68
  -1  11  -3    9.08    6.35
   1  11   3    3.27    4.26
   1  11   4   11.17    5.90
  -1  11  -4    9.78    5.76
   1  11   5    4.29    4.89
  -1  11  -5   -0.42    4.71
   1  11   6    5.01    4.72
  -1  11  -6   -3.18    4.27
   1  11   7  106.89   11.43
   1  11   8   63.68    8.27
   1  11   9  166.01   10.72
  -1  12   7    5.83    3.57
  -1  12   6    0.66    3.38
   1  12  -6   -2.14    3.08
  -1  12   5    0.49    3.79
   1  12  -5    6.46    3.84
  -1  12   4   -2.46    2.56
   1  12  -4    2.02    4.31
   1  12  -4   -3.27    3.50
  -1  12   3    7.52    4.37
   1  12  -3   -0.15    4.39
  -1  12   3   -4.90    4.43
  -1  12   2    0.74    3.68
  -1  12   2   11.16    4.54
   1  12  -2    9.57    6.00
  -1  12   1   96.35   11.18
   1  12  -1  119.78   12.37
   1  12   0   53.48    9.02
  -1  12   0   61.96    9.73
   1  12   1   20.25    5.93
  -1  12  -1   28.11    7.20
  -1  12  -1   23.69    5.08
  -1  12  -2   35.56    7.93
   1  12   2   30.34    6.14
  -1  12  -2   36.03    6.66
  -1  12  -3   44.63    7.79
  -1  12  -3   47.74    7.09
  -1  12  -4   -0.08    3.86
  -1  12  -4    6.44    3.66
   1  12   5    7.20    3.56
  -1  12  -5   15.85    4.43
  -1  12  -5   13.19    4.18
  -1  12  -6    9.62    3.33
   1  13  -3    8.65    3.28
   1  13  -2    2.03    2.70
   1  13  -1  153.74    9.71
  -1  13   1  162.37    9.83
  -1  13   0    1.36    2.87
  -1  13  -1   43.56    5.70
  -1  13  -2   25.11    4.40
   2   0 -18   19.83    5.78
   2   0 -17    3.39    6.06
   2   0 -16  104.58   17.27
  -2   0  15    9.80    7.00
  -2   0  14   68.94   12.84
  -2   0  14   81.40   15.16
   2   0 -13   -3.39   10.78
  -2   0  13    8.19    8.33
  -2   0  13   -1.47    5.73
   2   0 -12  621.16   49.17
   2   0 -12  567.83   34.15
  -2   0  12  658.25   36.27
  -2   0  12  705.15   37.43
   2   0 -11   -5.20    7.82
   2   0 -11   -2.70    6.42
  -2   0  11    5.81    5.99
  -2   0  11    0.13    6.72
   2   0 -10  574.16   42.00
   2   0  -9    7.14    8.42
   2   0  -8  165.55   19.91
   2   0  -7   -3.08    6.02
   2   0  -6   88.69   13.27
  -2   0   6   91.29   10.53
   2   0  -5   -4.84    6.66
  -2   0   5    1.20    4.65
  -2   0   4   10.53    4.38
  -2   0   3    5.11    4.43
  -2   0   3    2.03    5.10
  -2   0   2  995.71   26.22
   2   0  -2  954.04   17.58
  -2   0   1    0.43    1.80
   2   0  -1    6.77    3.56
   2   0   0 3923.79   50.19
   2   0   1   -4.01    4.63
   2   0   2  651.05   25.37
   2   0   3    2.97    6.14
  -2   0  -3   -2.59    7.45
  -2   0  -4  517.65   28.08
   2   0   4  513.44   26.32
  -2   0  -5   -6.31    6.75
   2   0   5   -1.37    5.81
  -2   0  -6   -4.27    7.50
   2   0   6   11.29    7.80
   2   0   7    0.25    5.56
  -2   0  -7    7.78    8.37
   2   0   8  324.50   26.00
  -2   0  -8  344.79   32.85
  -2   0  -9  -11.11    8.27
   2   0   9   -3.73    6.76
  -2   0 -10   10.63    7.27
   2   0  10   22.28    8.18
  -2   0 -11   -4.13    8.03
   2   0  11    0.08    7.17
  -2   0 -12   25.95   11.46
  -2   0 -13   -6.93    8.78
  -2   0 -14    3.96   10.50
  -2   0 -15    3.50    6.71
  -2   0 -15    3.33    7.15
  -2   0 -16   45.24    8.73
  -2   0 -16   39.93    7.79
   2   1 -18   30.67    6.32
   2  -1 -18   32.33    6.17
   2  -1 -17    5.25    7.05
   2   1 -17    5.40    7.03
   2   1 -16   10.27    6.96
   2  -1 -16    4.38    8.43
  -2  -1  16    6.60    6.65
   2  -1 -15    7.46    9.44
  -2  -1  15    4.84    6.84
  -2   1  14    7.13    6.90
  -2  -1  14    3.89    6.03
  -2   1  14   -3.38    6.71
  -2  -1  14    6.20    6.44
  -2   1  14    6.70    5.74
  -2  -1  13  264.08   23.94
   2   1 -13  269.85   25.27
   2  -1 -13  190.88   30.17
  -2  -1  13  284.00   24.80
  -2   1  13  299.14   25.85
  -2   1  13  291.36   24.36
  -2   1  13  274.40   22.92
  -2   1  12 1009.45   44.33
  -2  -1  12 1021.40   45.55
   2   1 -12  983.89   45.96
   2  -1 -12 1022.82   65.67
  -2   1  12 1006.94   45.25
  -2  -1  12 1129.08   47.11
  -2   1  12  978.48   42.79
  -2   1  11    3.83    4.61
  -2  -1  11    9.88    6.57
   2   1 -11   -3.90   10.36
   2  -1 -11   20.34   11.94
  -2   1  11    3.66    5.05
  -2  -1  11   -5.31    5.33
  -2   1  11    2.46    5.92
   2   1 -11    1.52    5.43
   2   1 -10  578.04   39.78
   2  -1 -10  513.99   42.21
   2   1  -9   23.18    8.71
   2  -1  -9   45.02   14.16
   2   1  -8  116.81   15.22
   2  -1  -8  141.72   19.37
   2  -1  -7  140.72   18.70
   2   1  -7  146.88   16.42
   2   1  -6   83.84   11.43
   2  -1  -6   80.21   13.58
  -2   1   6   78.26   11.70
  -2  -1   6   87.24    8.65
  -2  -1   6   74.39    4.79
  -2   1   5 1398.77   41.32
  -2  -1   5 1346.74   30.85
   2  -1  -5 1435.10   46.28
   2   1  -5 1454.56   40.20
  -2   1   4  347.21   20.44
  -2   1   4  310.93   19.21
  -2  -1   4  319.09   15.20
  -2  -1   3  164.45    9.67
  -2   1   3  173.83   13.94
  -2   1   3  157.20   13.95
   2  -1  -3  171.19    7.58
  -2   1   2 3486.06   56.36
  -2   1   2 3401.02   50.56
  -2   1   2 3488.30   55.86
  -2  -1   2 3377.58   41.01
   2   1  -1  300.16   13.61
  -2   1   1  284.52   13.55
  -2   1   1  284.13   16.22
  -2   1   0   51.87    7.25
   2   1   0   63.30    7.59
   2  -1   0   60.89    8.52
  -2   1   0   58.69    8.71
   2  -1   1   16.14    6.66
   2   1   1   13.40    5.70
  -2   1  -1   17.19    7.34
  -2  -1  -2 2151.39   49.70
   2  -1   2 2153.37   49.59
   2   1   2 2188.62   45.12
  -2   1  -2 2051.94   47.47
  -2  -1  -3  250.78   19.24
   2  -1   3  243.98   19.37
   2   1   3  256.27   17.35
  -2   1  -3  233.76   18.07
   2  -1   4 3396.51   71.60
  -2  -1  -4 3477.22   74.92
   2   1   4 3465.01   66.50
  -2  -1  -5 2044.58   63.61
   2  -1   5 2058.52   58.61
   2   1   5 2095.09   55.78
   2  -1   6 1443.10   51.91
  -2  -1  -6 1562.68   59.76
   2   1   6 1481.65   50.04
   2  -1   7  182.59   20.06
  -2  -1  -7  195.94   24.07
   2   1   7  183.26   19.31
  -2  -1  -8  122.34   21.44
   2  -1   8  149.77   18.44
   2   1   8  146.51   18.14
  -2  -1  -9   -7.66   10.03
   2  -1   9   -0.21    6.19
   2   1   9    9.81    6.51
  -2  -1  -9   -4.99   11.22
   2   1  10  193.18   20.59
   2  -1  10  198.47   20.10
  -2   1 -10  188.93   21.80
  -2  -1 -10  203.68   24.05
   2  -1  11    2.86    6.35
  -2   1 -11   -0.84    8.18
  -2  -1 -11    7.46    9.08
  -2   1 -12  467.74   35.22
  -2  -1 -12  504.70   38.94
   2  -1  12  455.90   31.57
  -2  -1 -13   33.70   12.59
  -2   1 -13   34.83   11.45
  -2  -1 -14  410.56   32.04
  -2   1 -14  373.40   28.49
  -2   1 -15   -0.24    7.00
  -2  -1 -15   -9.03    8.10
  -2  -1 -15   -3.63    7.43
  -2   1 -16  344.08   20.29
   2   1  16  289.96   16.75
  -2   1 -16  367.36   19.71
  -2  -1 -16  347.15   21.62
   2   2 -18    6.48    4.06
   2   2 -17   -4.47    6.12
   2  -2 -17   -1.11    5.04
   2  -2 -16    2.55    7.51
   2   2 -16    0.18    7.06
  -2  -2  16   15.29    6.45
   2  -2 -15    7.07    9.09
  -2   2  15    0.10    4.86
  -2  -2  15   -2.10    7.65
  -2   2  14  185.25   19.84
  -2  -2  14  191.24   20.99
   2  -2 -14  196.99   24.87
  -2   2  14  210.60   21.76
  -2  -2  13  302.15   26.46
   2   2 -13  304.71   26.75
  -2  -2  13  311.69   25.00
  -2   2  13  341.20   27.22
  -2   2  13  313.30   25.67
  -2   2  13  355.40   26.78
  -2  -2  12   33.01    9.45
  -2   2  12   23.62    8.88
   2   2 -12   30.97   10.27
   2  -2 -12   19.53   12.08
  -2  -2  12   33.46    9.31
  -2   2  12   23.52    7.51
  -2   2  12   32.85    9.90
  -2  -2  11  334.95   26.43
   2  -2 -11  406.49   41.54
   2   2 -11  341.99   26.86
  -2  -2  11  363.78   25.24
  -2   2  11  370.70   26.42
  -2   2  11  376.22   25.98
  -2   2  11  299.44   23.84
   2  -2 -10  153.47   24.97
   2  -2  -9    7.58   10.71
   2   2  -9   -2.88    4.88
   2  -2  -8   44.43   13.55
   2   2  -8   46.46   10.71
   2   2  -7  208.79   17.60
   2  -2  -7  230.80   24.68
  -2   2   6  422.23   27.37
   2   2  -6  436.88   22.72
   2  -2  -6  451.42   31.06
  -2   2   5  426.94   17.91
  -2  -2   5  403.18   12.72
  -2   2   5  438.41   26.03
   2   2  -5  422.23   19.56
   2  -2  -5  418.96   27.55
  -2   2   4   50.02    9.90
   2   2  -4   61.92    7.19
   2  -2  -4   56.12   11.20
  -2   2   4   67.69   11.54
  -2   2   4   63.46    8.37
  -2   2   3   97.65   12.11
  -2   2   3   89.17   10.14
  -2   2   3   87.29   11.56
  -2  -2   2 5212.63   36.20
  -2   2   2 5400.90   76.32
  -2   2   2 5223.62   70.56
  -2   2   2 5225.03   70.57
  -2   2   1  123.00   11.96
  -2   2   1  117.96   12.26
   2   2  -1  117.88    7.49
  -2   2   1  115.40   12.31
  -2   2   1  112.73   11.99
  -2   2   0 1275.80   36.33
   2   2   0 1304.35   24.53
  -2   2   0 1355.38   36.63
  -2   2   0 1300.29   39.05
   2   2   1   -4.16    5.34
  -2   2  -1    3.92    6.87
  -2  -2  -2   83.57   11.56
   2   2   2   73.27   10.90
  -2   2  -2   84.27   11.97
  -2  -2  -3  150.92   16.07
   2  -2   3  171.54   17.88
   2   2   3  149.76   14.38
  -2   2  -3  148.03   15.39
   2  -2   4   30.28   10.13
   2   2   4   25.56    7.96
  -2  -2  -4   27.98    8.76
  -2   2  -4   26.16    8.14
   2  -2   5 1553.95   54.86
  -2  -2  -5 1560.11   58.49
   2   2   5 1491.66   49.64
  -2   2  -5 1596.04   51.40
   2  -2   6   34.98   11.22
  -2  -2  -6   24.79   10.71
   2   2   6   14.01    6.45
   2  -2   7  409.44   31.06
  -2  -2  -7  472.34   37.79
   2  -2   8  155.90   20.19
  -2  -2  -8  119.31   21.41
  -2  -2  -9  153.30   25.56
   2   2   9  167.04   17.33
   2  -2   9  154.09   16.54
  -2  -2  -9  154.22   21.47
   2  -2  10   64.62   12.36
  -2   2 -10   66.02   12.68
   2   2  10   49.75   10.44
  -2  -2 -10   70.42   17.56
  -2  -2 -11   30.03   14.11
  -2   2 -11   36.71   11.73
   2  -2  11   35.21   10.25
  -2   2 -12   25.32   11.05
  -2  -2 -12   29.57   12.26
   2  -2  12   36.04   11.05
  -2  -2 -13   -4.12    8.00
  -2  -2 -13    0.03    9.98
  -2   2 -13    0.08    7.04
   2  -2  13    8.64    7.15
  -2  -2 -14    0.03    8.95
  -2   2 -14   -4.37    7.50
  -2  -2 -14   -1.00    7.52
  -2   2 -15  221.02   17.85
  -2  -2 -15  275.27   23.83
  -2  -2 -15  236.86   18.29
  -2   2 -16   -5.01    5.20
   2   2  16   -9.82    4.37
  -2  -2 -16    6.22    5.89
   2   3 -17   23.03    6.39
   2  -3 -17   22.44    6.42
   2   3 -16   -0.08    6.24
   2  -3 -16    0.24    7.00
  -2   3  16    2.50    4.20
   2  -3 -15   60.46   14.02
  -2   3  15   60.22   11.30
  -2  -3  15   64.42   12.40
  -2   3  14    5.30    6.68
  -2  -3  14    6.95    6.60
   2  -3 -14    4.92    8.48
  -2   3  14    8.50    8.41
  -2   3  13  437.65   30.74
  -2  -3  13  465.32   32.27
   2   3 -13  433.08   31.61
   2  -3 -13  405.84   35.57
  -2   3  13  492.59   32.32
  -2   3  12   79.08   13.21
  -2   3  12   71.58   13.83
  -2  -3  12   66.63   12.72
   2   3 -12   87.52   15.47
   2  -3 -12   58.23   18.56
  -2  -3  12   57.04   10.66
   2  -3 -12   65.66   14.25
  -2  -3  11  323.61   26.57
   2   3 -11  307.70   25.90
   2  -3 -11  343.63   40.84
  -2   3  11  295.70   24.72
  -2  -3  11  293.97   22.21
  -2   3  11  306.39   24.03
  -2   3  10    2.60    4.76
  -2  -3  10    1.95    5.86
   2  -3 -10   -4.72    9.60
   2   3 -10    1.37    5.67
  -2   3  10    9.89    5.45
   2  -3  -9    1.42    8.58
   2  -3  -8   -1.04    9.30
   2  -3  -7  213.44   25.17
  -2   3   6  317.96   16.92
   2  -3  -6  285.41   26.30
  -2   3   5 2165.23   63.34
  -2   3   5 2120.14   46.04
   2  -3  -5 2124.39   65.20
   2   3  -5 2028.87   34.21
  -2   3   4 1051.95   42.41
  -2   3   4 1001.33   33.49
   2   3  -4  985.40   19.60
   2  -3  -4 1024.90   41.83
  -2   3   3  281.27   21.64
  -2   3   3  259.33   18.59
  -2   3   3  301.90   21.63
  -2   3   3  288.76   20.71
  -2   3   2   30.78    8.56
  -2   3   2   18.41    7.37
  -2   3   2   27.50    9.07
  -2   3   2   19.30    8.08
  -2   3   1 2045.88   53.05
  -2   3   1 2015.61   50.06
  -2   3   1 1979.22   51.17
  -2   3   1 1945.57   48.98
   2   3  -1 1920.79   39.38
  -2   3   0    9.56    7.32
  -2   3   0    3.70    5.21
   2   3   0    3.38    4.28
  -2   3   0    2.39    6.65
  -2   3   0    3.31    5.89
  -2   3  -1  335.87   19.34
  -2   3  -1  299.82   22.63
   2   3   1  281.67   16.50
  -2   3  -2   77.40    9.75
  -2   3  -2   57.89   11.39
  -2  -3  -2   57.46   10.45
  -2   3  -3  187.73   12.94
  -2   3  -3  184.38   18.44
  -2  -3  -3  169.50   18.17
  -2   3  -4   20.13    8.02
  -2  -3  -4   25.37    9.66
   2  -3   4   13.29    8.62
  -2   3  -5  296.86   24.35
   2  -3   5  288.12   26.32
  -2  -3  -5  231.10   24.79
  -2   3  -6    5.08    6.94
   2  -3   6   24.80   11.26
  -2  -3  -6    2.28    9.20
  -2  -3  -7  182.18   24.84
   2  -3   7  180.40   22.92
  -2  -3  -8   84.40   15.33
  -2  -3  -8   93.99   21.95
   2  -3   8   94.87   17.18
  -2  -3  -9   64.00   20.23
   2  -3   9   49.52   10.74
  -2  -3  -9   62.94   15.52
   2   3   9   56.65   11.63
   2   3  10  103.49   15.75
   2  -3  10   81.89   13.55
  -2  -3 -10   69.04   19.71
  -2  -3 -10  108.73   19.17
  -2   3 -10   89.82   14.45
  -2  -3 -11   34.93   12.69
  -2  -3 -11   32.08   14.88
  -2   3 -11   16.52    8.42
   2   3  11   12.35    7.40
   2  -3  11   21.91    8.42
  -2  -3 -12   27.52   11.91
  -2  -3 -12    7.71    9.38
  -2   3 -12   14.77    8.16
   2   3  12   21.46    8.35
   2  -3  12   21.47    8.24
  -2  -3 -13    2.53    7.24
   2   3  13   21.86    7.49
   2  -3  13   11.42    5.61
  -2   3 -13    5.31    6.71
  -2  -3 -13   30.69   13.34
  -2   3 -14   15.78    6.78
  -2  -3 -14   11.45    9.91
   2   3  15   24.21    8.52
  -2  -3 -15   26.40   10.09
   2   3  16    6.74    3.83
  -2   3 -16   29.26    6.33
   2   4 -17    4.13    3.48
  -2   4  16    2.53    4.18
  -2  -4  16    3.41    5.66
   2   4 -16   12.31    6.04
   2  -4 -16   -2.30    4.85
  -2   4  15    8.54    6.10
  -2  -4  15    2.71    5.41
   2  -4 -15    4.40    7.84
  -2   4  14   -1.87    6.46
   2  -4 -14    5.60    7.97
  -2  -4  14    0.26    6.85
  -2  -4  13  106.12   16.78
  -2   4  13  103.02   16.37
   2   4 -13  113.53   17.78
   2  -4 -13   78.16   16.14
  -2   4  13   89.33   14.02
  -2   4  12   20.94    8.80
  -2  -4  12   16.79    8.08
   2   4 -12    3.78    6.40
   2  -4 -12   31.90   11.35
  -2   4  12    1.99    6.12
  -2   4  11   60.07   12.42
  -2  -4  11   48.98   11.59
   2   4 -11   72.50   13.55
   2  -4 -11   72.31   20.44
   2  -4 -11   60.22   13.62
  -2   4  11   59.03   11.60
  -2   4  10   -6.51    5.20
  -2  -4  10    6.26    7.35
  -2   4  10   -2.07    4.60
   2   4 -10    1.21    5.90
   2  -4 -10  -15.51   10.99
   2  -4 -10    1.18    7.58
   2   4  -9  185.76   19.13
  -2   4   9  139.39   16.95
   2  -4  -9  193.24   29.00
  -2  -4   9  148.66   17.66
   2  -4  -8   22.25   13.26
   2  -4  -7  161.85   23.95
   2  -4  -6   68.38   14.74
  -2   4   6   87.77   11.50
   2  -4  -5 3253.75   86.75
  -2   4   5 3346.50   69.61
   2  -4  -4   14.94    6.90
  -2   4   4   23.22    8.71
  -2   4   4   13.03    7.68
  -2   4   4   21.18    7.67
   2  -4  -3 1266.27   47.39
  -2   4   3 1319.37   46.49
  -2   4   3 1416.24   50.66
  -2   4   3 1255.93   48.26
  -2   4   3 1376.28   47.40
  -2   4   2   90.05   13.14
   2  -4  -2   77.04   11.60
  -2   4   2   89.73   13.97
  -2   4   2   90.70   13.59
  -2   4   2   99.55   14.27
   2   4  -1 1474.64   41.68
  -2   4   1 1561.91   52.03
  -2   4   1 1453.75   45.97
  -2   4   1 1619.04   49.56
  -2   4   1 1512.33   52.03
  -2   4   0   19.79    9.63
  -2   4   0   11.16    6.98
   2   4   0   14.65    5.94
  -2   4   0   16.87    8.18
  -2   4   0    9.84    6.19
  -2   4  -1 2123.90   55.30
   2   4   1 2133.46   52.15
  -2   4  -1 2090.62   50.15
  -2   4  -1 2093.59   62.60
  -2  -4  -2    8.52    6.48
  -2   4  -2   -0.51    5.90
   2   4   2    0.09    5.38
  -2   4  -2    4.79    4.49
  -2   4  -2   -5.87    8.25
  -2  -4  -3 1000.87   44.24
  -2   4  -3  987.14   45.34
  -2  -4  -4   41.69   12.75
  -2   4  -4   25.06    9.11
   2  -4   5  970.52   51.14
  -2  -4  -5 1028.69   53.00
  -2   4  -5  987.24   47.38
   2  -4   6  166.84   23.28
  -2  -4  -6  192.45   26.44
  -2   4  -6  197.82   21.98
  -2  -4  -7  943.48   59.20
   2  -4   7  958.96   55.24
   2  -4   8  114.97   20.17
  -2  -4  -8  115.07   24.82
   2  -4   8  117.23   15.22
  -2  -4  -8  103.47   17.85
   2   4   8  104.40   15.76
  -2  -4  -9  796.29   61.88
   2   4   9  659.61   38.42
  -2  -4  -9  771.59   48.85
   2  -4   9  739.37   36.33
  -2  -4 -10   44.30   16.56
   2  -4  10   23.78    8.89
   2   4  10   18.43    8.43
   2   4  11  170.60   20.37
  -2  -4 -11  142.44   24.06
   2  -4  11  203.84   20.13
  -2  -4 -12   -6.91   10.37
   2  -4  12   -0.63    5.30
   2   4  12   -4.91    6.50
  -2  -4 -13   97.17   18.64
   2  -4  13   90.79   12.84
   2   4  13   79.97   12.85
   2   4  14   16.03    9.08
  -2  -4 -14    4.76    7.36
   2   4  14    4.36    5.36
   2   4  15  299.71   21.14
  -2   5  16   -4.30    4.92
  -2  -5  16    5.96    4.92
   2   5 -16   -4.26    3.31
  -2  -5  15   32.35    7.93
  -2   5  15   16.79    5.52
  -2   5  14    6.17    6.49
  -2  -5  14    7.39    6.45
   2  -5 -14   20.43    8.45
   2   5 -13  214.91   22.16
  -2  -5  13  222.08   21.69
  -2   5  13  223.00   22.43
  -2  -5  12   38.58   11.99
   2   5 -12   21.55    7.75
  -2   5  12   24.07    7.87
  -2   5  12   31.36   10.95
  -2   5  11   38.68   10.37
   2  -5 -11   39.00   16.74
  -2  -5  11   52.36   12.63
  -2   5  11   46.39    9.86
   2   5 -11   30.86    9.36
  -2   5  10   16.88    8.69
  -2  -5  10   26.24   10.52
   2  -5 -10   -5.62   11.89
  -2   5  10   21.11    7.82
   2   5 -10   12.13    7.74
   2   5  -9  152.45   17.98
  -2  -5   9  180.80   20.52
   2  -5  -9  148.76   26.66
  -2   5   9  145.50   18.05
   2   5  -8   13.31    6.92
  -2   5   8    6.74    5.74
   2  -5  -8   15.75   10.24
  -2  -5   8    3.87    5.93
   2  -5  -7   83.39   19.47
  -2   5   7  108.42   20.01
   2  -5  -6    0.41    8.32
  -2   5   6    9.79    8.06
   2  -5  -5    4.27    7.52
  -2   5   5   10.20    9.14
  -2   5   5    7.08    7.29
   2  -5  -4   98.01   16.49
  -2   5   4   86.40   15.79
  -2   5   4   95.07   14.19
   2  -5  -3  960.27   44.21
  -2   5   3 1023.30   49.20
  -2   5   3 1007.11   45.79
   2  -5  -2  741.75   35.98
  -2   5   2  845.12   43.84
  -2   5   2  784.55   37.30
  -2   5   2  824.54   42.16
   2  -5  -1  895.92   35.71
  -2   5   1  954.54   46.54
  -2   5   1  900.92   38.50
   2   5  -1  905.14   38.14
  -2   5   1  926.83   42.32
  -2   5   1  899.95   44.08
   2  -5   0   24.09    6.54
   2   5   0   26.65    9.36
  -2   5   0   29.87   10.92
  -2   5   0   32.83    8.63
  -2   5   0   19.34    7.82
  -2   5   0   28.34   10.24
  -2   5  -1   93.43   12.77
   2   5   1  122.00   15.22
  -2   5  -1   94.34   12.14
  -2   5  -1   94.86   15.86
  -2   5  -2   28.83    7.39
  -2   5  -2   28.62   11.24
   2   5   2   20.34    8.17
  -2  -5  -3  103.47   16.29
  -2   5  -3  102.52   14.48
  -2   5  -3  113.28   18.22
   2   5   3   99.76   15.19
  -2  -5  -4   30.62   10.36
   2   5   4   34.42   10.53
  -2   5  -4   43.26   12.09
  -2  -5  -5   59.97   16.23
  -2   5  -5   48.53   13.36
  -2  -5  -6   -3.55   10.13
   2  -5   6    0.96    9.89
  -2   5  -6   11.42    6.71
   2   5   7   23.08    9.60
  -2  -5  -7   -1.96   11.68
   2  -5   7   12.83   10.17
  -2  -5  -7   32.97   12.17
   2   5   8   45.31   10.93
  -2  -5  -8   54.41   13.54
   2  -5   8   65.49   17.67
  -2  -5  -8   24.22   13.17
  -2  -5  -9   23.18   11.71
   2   5   9   11.00    7.33
   2  -5   9   24.39    9.05
  -2  -5 -10   -9.55    9.46
   2   5  10    2.32    8.14
   2  -5  10   13.40    6.00
  -2  -5 -11   -5.74   11.07
   2   5  11   -1.89    6.78
   2  -5  11   -0.92    4.84
  -2  -5 -12   11.09    9.05
   2   5  12    1.11    6.40
   2  -5  12   15.14    6.72
   2   5  13    7.05    5.56
   2   5  13   23.15   10.46
   2  -5  13   10.11    4.83
   2   5  14    4.45    6.89
   2   5  14    5.24    3.72
   2   5  15    7.13    4.85
  -2   6  16  180.30   12.24
  -2   6  16  151.49   11.67
  -2  -6  16  169.31   11.23
  -2   6  15  105.21   14.72
  -2   6  15  108.84   12.63
  -2  -6  15  119.30   12.07
  -2  -6  14   97.87   12.85
  -2   6  14  101.49   14.18
  -2  -6  13   -8.17    7.22
  -2   6  13    1.65    7.44
   2   6 -13   -0.29    6.90
  -2  -6  12    2.47    5.86
  -2   6  12   15.59    9.18
   2   6 -12   21.79    9.33
  -2   6  12    9.76    6.19
  -2  -6  11   13.03    7.08
  -2   6  11   19.82    8.85
   2   6 -11   22.69    9.87
  -2   6  11   11.85    9.38
   2  -6 -10    3.80   10.31
   2   6 -10   -5.85    7.56
  -2  -6  10    1.54    6.97
  -2   6  10   -5.76    8.38
  -2  -6   9  184.76   21.22
   2   6  -9  172.59   19.04
   2  -6  -9  171.35   29.93
  -2   6   9  205.64   31.26
  -2   6   9  166.75   20.06
  -2   6   8   26.65    9.73
   2   6  -8   17.48    7.52
  -2   6   8   16.99   11.37
  -2  -6   8   28.76    9.88
   2  -6  -8   26.54   10.13
  -2  -6   7   98.10   15.27
   2   6  -7  124.06   14.92
   2  -6  -7   90.87   20.73
  -2   6   7  127.18   24.93
  -2   6   6  444.56   39.77
   2  -6  -6  386.96   37.52
   2  -6  -5  679.19   45.70
  -2   6   5  762.81   50.17
  -2   6   5  720.92   41.77
   2  -6  -4  504.29   36.60
  -2   6   4  569.61   41.95
  -2   6   4  626.86   40.40
   2  -6  -3  152.71   18.86
  -2   6   3  149.23   21.44
  -2   6   3  176.21   22.38
  -2   6   2  369.70   31.27
  -2   6   2  344.10   32.34
  -2   6   1    1.56    9.39
  -2   6   1    6.98    8.74
  -2   6   0  124.13   20.20
  -2   6   0  126.00   20.85
  -2   6   0  102.12   14.28
   2   6   0  126.21   17.12
  -2   6  -1  280.13   29.14
   2   6   1  260.79   24.23
   2   6   2  118.75   17.40
  -2   6  -2   88.03   17.95
  -2   6  -3  141.17   21.81
   2   6   3  122.26   18.51
  -2   6  -4   12.64    9.49
   2   6   4    9.82    7.59
  -2  -6  -5  207.31   27.21
  -2   6  -5  180.21   25.72
   2   6   5  203.91   25.95
   2   6   5  175.21   23.32
   2   6   5  186.08   20.07
   2  -6   6  120.66   23.54
  -2  -6  -6   94.91   19.38
   2   6   6   74.70   14.30
   2   6   6   99.34   19.43
  -2   6  -6  106.88   20.15
   2   6   6   86.14   19.42
   2   6   7   73.35   17.43
  -2  -6  -7   61.94   14.52
   2  -6   7   32.15   14.08
   2   6   7   52.73   13.41
   2   6   7   13.56   10.83
   2   6   8  304.93   27.87
   2  -6   8  331.46   38.11
  -2  -6  -8  286.64   29.86
   2   6   8  274.87   34.37
   2   6   9  276.39   27.46
   2   6   9  365.38   35.88
  -2  -6  -9  284.74   30.33
   2   6  10   99.01   16.61
   2   6  10  104.91   21.14
   2   6  11    6.79    8.03
   2   6  11   40.82   14.36
   2   6  12   20.15    8.47
   2   6  12   28.16   12.26
   2   6  13   35.83    8.39
   2   6  13   57.41   11.87
   2   6  14   18.54    7.60
  -2   7  15   12.20    5.03
  -2  -7  15   17.41    4.50
  -2   7  14   12.49    6.42
  -2   7  14    5.49    5.22
  -2  -7  14    4.59    4.01
  -2   7  13   26.22    9.19
  -2  -7  13   12.62    5.88
  -2   7  13   15.31    5.51
  -2   7  13    7.77    7.05
  -2   7  12   21.34    9.63
  -2   7  12   24.63    7.86
  -2  -7  12   12.53    5.54
   2   7 -12   22.39    7.94
  -2   7  12   23.15    9.00
  -2  -7  11   43.05   11.20
   2   7 -11   42.16    9.87
  -2   7  11   31.74    8.88
  -2   7  11   46.60   12.30
  -2  -7  10   91.41   14.86
   2   7 -10   74.22   13.38
  -2   7  10   75.41   12.26
  -2   7  10   70.86   15.24
  -2  -7   9   30.16   10.14
  -2   7   9   26.85    8.12
   2   7  -9   37.79   10.23
  -2   7   9   32.70   10.73
  -2   7   8    1.19    5.86
  -2  -7   8   -0.79    8.04
   2  -7  -8   -3.01    9.31
  -2   7   8    2.32    5.80
  -2   7   8    9.53   12.58
   2   7  -8   13.44    7.45
  -2  -7   7   23.33    9.29
   2   7  -7   31.85    9.56
  -2   7   7   28.54    8.14
  -2   7   7   21.92    9.16
  -2   7   7   15.48    9.90
  -2  -7   6   91.62   16.41
  -2   7   6   90.02   13.96
   2   7  -6   69.96   11.73
  -2   7   6   90.28   20.98
  -2   7   6   83.04   13.21
  -2   7   5   -1.83    5.72
  -2  -7   5   -9.99    9.05
  -2   7   5    7.22    6.52
  -2   7   5    1.99    8.64
  -2   7   5   -3.77    5.92
  -2  -7   4  947.27   44.50
  -2   7   4  986.17   54.79
  -2   7   4  902.75   38.65
  -2   7   4  933.13   58.39
  -2   7   4  865.82   35.22
  -2   7   3   60.42   14.60
  -2   7   3   62.70   16.77
  -2   7   3   48.95   10.39
  -2   7   2  667.84   48.14
  -2   7   2  689.05   47.66
  -2   7   1  171.17   26.01
  -2   7   1  149.08   23.53
   2   7   0  141.81   19.87
  -2   7   0  117.87   20.66
   2   7   1   65.73   14.90
  -2   7  -1   46.66   14.34
   2   7   2   60.28   15.11
  -2   7  -2   58.40   16.31
   2   7   3  174.72   22.39
   2   7   3  152.11   17.27
   2   7   3  147.23   22.43
  -2   7  -3  166.70   25.41
  -2   7  -3  146.97   14.69
   2   7   4  368.48   28.06
   2   7   4  384.30   32.37
   2   7   4  331.09   33.18
  -2   7  -4  276.36   20.36
  -2   7  -4  328.99   35.51
   2   7   5   13.02    8.29
   2   7   5   32.06   13.30
  -2   7  -5   18.72   11.54
   2   7   5   31.86   10.10
  -2   7  -5   25.59    7.78
   2   7   6  529.90   45.02
   2  -7   6  514.28   49.29
   2   7   6  587.41   42.13
   2   7   6  529.94   35.88
  -2   7  -6  429.05   40.69
   2  -7   7  249.39   34.37
   2   7   7  269.70   26.66
   2   7   7  236.14   27.09
   2   7   8  938.90   53.69
   2   7   8  837.40   45.79
   2   7   9  179.64   21.89
   2   7   9  172.91   24.40
   2   7  10   70.51   14.03
   2   7  10  129.25   21.68
   2   7  11   10.03    7.51
   2   7  11    8.99    9.75
   2   7  12   53.37   10.75
   2   7  12   57.83   12.86
   2   7  13    3.51    6.22
   2   7  13   -4.47    3.26
  -2  -8  14  150.82    9.66
  -2   8  14  196.82   14.16
  -2   8  13   32.82    6.13
  -2   8  13   30.43    7.74
  -2  -8  13   24.60    5.62
  -2   8  12    6.78    5.26
  -2  -8  12    5.05    4.65
  -2   8  12    4.34    6.58
  -2   8  11   -3.30    5.39
   2   8 -11    5.10    6.54
  -2  -8  11   -7.87    6.85
  -2   8  11   10.26    7.86
  -2   8  10   30.35    9.51
   2   8 -10   20.49    8.04
  -2  -8  10   30.37    9.43
  -2   8  10   11.19    6.95
  -2   8   9   14.88    7.03
   2   8  -9    8.81    6.90
  -2  -8   9   12.83    6.60
  -2   8   9   25.34   10.23
  -2   8   8   88.36   13.90
   2   8  -8  105.45   14.55
  -2  -8   8   84.85   14.59
  -2   8   8   79.70   14.72
  -2   8   7   26.44    8.76
   2   8  -7   40.14   11.24
  -2   8   7   37.77    9.83
  -2  -8   7   29.10   10.48
  -2   8   6  224.07   32.63
  -2   8   6  197.14   20.42
  -2  -8   6  192.60   21.89
  -2   8   6  208.79   18.23
  -2   8   6  230.11   21.73
  -2  -8   5   25.00    9.67
  -2   8   5   22.32    9.52
  -2   8   5    6.55    5.60
  -2   8   5   20.94   11.15
  -2   8   4   15.58    9.49
  -2  -8   4   12.71    9.53
  -2   8   4   16.49    7.83
  -2   8   4   17.07    5.58
  -2   8   4    1.12    7.95
  -2   8   4   22.83    8.19
  -2   8   3   22.29   15.72
  -2   8   3    0.53    6.34
  -2  -8   3   -6.90    6.63
  -2   8   3    2.85    5.49
  -2   8   3   -4.46    7.58
  -2   8   3    2.77    6.26
  -2  -8   2  381.09   29.27
  -2   8   2  359.77   25.45
  -2   8   2  422.69   40.44
  -2   8   2  386.11   25.26
  -2   8   2  449.58   43.03
  -2  -8   1   12.29    8.92
  -2   8   1    6.78    7.30
  -2   8   1    2.26    8.01
  -2   8   1   13.26    6.58
  -2   8   1   -1.11   12.61
   2   8   0   -3.78    5.76
  -2   8   0    1.28    5.45
  -2   8   0   -7.42   12.56
   2   8   0   -6.21    9.84
  -2   8   0    5.81    7.11
   2   8   1  100.49   12.91
  -2   8  -1   87.85   13.04
   2   8   1   61.70   12.53
  -2   8  -1   73.85   20.21
  -2   8  -1   88.33   12.89
   2   8   2    6.99    7.01
   2   8   2   41.69   12.31
  -2   8  -2   31.95   12.38
  -2   8  -2    7.76    5.37
   2   8   3    5.82    6.35
   2   8   3    8.56    9.85
  -2   8  -3   22.15    9.99
  -2   8  -3   -0.65    5.29
   2   8   4   25.67    8.57
   2   8   4   15.37    7.83
  -2   8  -4   24.02   13.92
  -2   8  -4   30.37    7.91
   2   8   5   11.98    9.46
   2   8   5    7.43   10.04
  -2   8  -5   32.43   13.35
  -2   8  -5   13.10    6.63
  -2   8  -6   52.17   10.04
   2   8   6   51.33   11.92
   2   8   6   20.10   11.17
   2   8   7    4.61    8.29
   2   8   7  -15.59   12.37
   2   8   8  143.31   20.24
   2   8   8  142.79   21.60
   2   8   9   29.76   11.36
   2   8   9    6.16    8.52
   2   8  10    1.27    6.62
   2   8  10   -3.77    8.08
   2   8  11   63.19   11.41
   2   8  11   42.37   10.40
   2   8  12   66.73   11.09
   2   8  12   47.63    6.95
  -2   9  13   46.39    6.62
  -2   9  12  198.86   13.53
  -2  -9  12  195.67   12.14
  -2   9  11   54.29    8.77
  -2   9  11   49.79    9.48
  -2  -9  11   48.44    7.68
  -2   9  10  113.01   13.49
  -2   9  10  112.57   14.52
  -2  -9  10   95.09   12.00
  -2   9   9   10.41    6.94
  -2   9   9    1.92    5.03
  -2  -9   9    2.42    4.70
  -2   9   8   14.89    7.21
  -2   9   8   17.36    6.47
  -2  -9   8   22.83    8.18
  -2   9   7   -1.06    8.23
  -2  -9   7    1.62    5.70
  -2   9   7   -7.68    5.22
  -2   9   6  162.61   18.79
  -2   9   6  129.24   14.53
  -2  -9   6  142.68   17.55
  -2   9   5   27.82    9.96
  -2   9   5   11.75    6.98
  -2  -9   5   28.23   10.14
  -2   9   4  376.26   27.66
  -2   9   4  372.58   25.41
  -2  -9   4  385.87   28.54
  -2   9   3  136.03   16.27
  -2   9   3  135.30   14.68
  -2   9   3  131.61   17.04
  -2  -9   3  132.06   17.23
  -2   9   3  139.64   23.62
  -2  -9   2  453.49   31.42
  -2   9   2  425.51   27.95
  -2   9   2  378.80   27.01
  -2   9   2  410.42   41.80
  -2   9   2  371.50   23.64
  -2   9   1   -1.04    7.55
  -2  -9   1   -8.03    7.65
  -2   9   1    1.76    6.06
  -2   9   1  -15.65   10.46
  -2  -9   0   26.93    9.14
  -2   9   0   30.58    9.06
  -2   9   0   41.82   15.02
  -2   9   0   29.86    9.75
  -2  -9  -1   -7.03    8.75
   2   9   1    8.87    7.08
  -2   9  -1    9.46    7.98
   2   9   1   13.64    6.93
  -2   9  -1    7.82   11.73
  -2   9  -1   -8.76    7.13
   2   9   2   84.14   16.94
   2   9   2   70.52   11.19
  -2   9  -2  102.83   15.45
   2   9   3   46.63   14.01
  -2   9  -3   43.09   10.25
   2   9   4   76.69   16.30
   2   9   4   85.40   14.60
  -2   9  -4   65.65   11.30
   2   9   5   14.83   11.66
   2   9   5   18.74    9.37
  -2   9  -5   10.20    6.40
   2   9   6  253.87   23.87
   2   9   6  284.43   29.06
  -2   9  -6  244.86   18.81
   2   9   7   14.59    8.12
   2   9   7   -0.58    7.82
   2   9   8  638.83   35.58
   2   9   8  582.43   37.48
   2   9   9    9.54    6.66
   2   9   9    9.60    8.41
   2   9  10  144.30   13.56
   2   9  10  122.60   15.54
   2   9  11   -0.92    3.54
   2   9  11   10.09    5.82
  -2  10  11    6.98    3.32
  -2  10  11    8.52    4.16
  -2  10  10   44.12    7.44
  -2  10  10   60.44    8.94
   2  10  -9  134.84   10.68
  -2  10   9  140.31   14.41
   2  10  -8   28.79    6.14
  -2  10   8   27.77    8.18
  -2  10   7   61.79   12.10
  -2  10   6   54.38    9.37
  -2  10   6   65.36   12.41
  -2  10   5  129.98   14.94
  -2  10   5  149.84   17.69
  -2  10   4   30.74    9.29
  -2  10   4   31.05    9.28
  -2  10   3  107.94   14.47
  -2  10   3   99.67   12.12
  -2  10   3  111.13   15.94
  -2  10   2   14.24    6.93
  -2  10   2   21.69    8.23
  -2  10   2   14.41    7.96
  -2  10   1   13.43    7.94
  -2  10   1   13.53    7.06
  -2  10   1    3.41    5.82
  -2  10   0  143.71   17.86
  -2  10   0  137.53   15.44
  -2  10  -1   93.17   14.04
  -2  10  -1   88.07   11.97
   2  10   2   37.28    8.77
  -2  10  -2   32.55    8.80
   2  10   2   31.20    8.83
  -2  10  -3   99.82   14.27
   2  10   3  125.62   13.45
   2  10   3  118.54   17.34
   2  10   3  132.78   15.52
  -2  10  -4    7.42    6.02
   2  10   4   13.07    9.03
   2  10   4    3.65    5.51
  -2  10  -5   53.25   10.47
   2  10   5   47.05   12.56
   2  10   5   34.90    8.94
  -2  10  -6   15.76    5.23
   2  10   6    9.04    6.35
   2  10   6   11.42    6.43
   2  10   7  113.92   15.00
   2  10   7  127.18   13.90
   2  10   8   12.71    6.42
   2  10   8   19.99    7.33
   2  10   9   73.78    9.95
   2  10   9   88.06    9.98
  -2  10 -10   -8.73    2.69
   2  10  10   -0.82    3.04
  -2  11  10   76.84    7.36
  -2  11   9    9.85    4.79
   2  11  -8   -1.14    3.50
  -2  11   8   -4.25    5.52
   2  11  -7   21.51    6.19
  -2  11   7   18.32    6.41
   2  11  -6   45.89    8.25
  -2  11   6   43.76   10.21
   2  11  -5   31.13    7.78
  -2  11   5   30.34    6.65
  -2  11   5   40.84    8.99
  -2  11   4    9.12    5.00
  -2  11   4    9.48    7.26
  -2  11   3  129.87   14.70
  -2  11   3  122.93   14.71
  -2  11   2   21.60    6.32
  -2  11   2   23.10    7.88
  -2  11   2   23.07    8.39
  -2  11   1   16.87    6.41
  -2  11   1   20.80    7.90
   2  11  -1   16.59    7.49
  -2  11   1   31.94    8.04
  -2  11   0    1.51    4.80
  -2  11   0   -1.63    7.04
   2  11   0   11.38    6.24
  -2  11   0    2.13    4.92
  -2  11  -1    4.05    5.71
   2  11   1    4.64    6.28
  -2  11  -1   -4.58    6.09
  -2  11  -2   27.81    8.74
   2  11   2   24.26    6.95
  -2  11  -3    0.29    5.16
   2  11   3    0.75    4.24
  -2  11  -4   22.15    6.14
   2  11   4   11.23    4.13
  -2  11  -5    9.02    4.91
   2  11   5    5.88    4.66
  -2  11  -6   12.80    4.34
   2  11   6   14.61    5.27
   2  11   7   13.41    5.31
  -2  11  -8    4.67    3.30
   2  11   8    7.44    3.55
  -2  12   7   87.11    8.16
   2  12  -6   -1.33    3.57
  -2  12   6   -1.76    3.94
   2  12  -5   58.73    7.66
  -2  12   5   53.35    7.98
   2  12  -4    0.95    4.17
  -2  12   4    7.88    4.48
  -2  12   4   -1.20    4.51
  -2  12   3  173.65   13.37
   2  12  -3  175.76   13.84
  -2  12   3  167.11   12.91
   2  12  -2   11.48    5.19
  -2  12   2   16.88    5.32
  -2  12   2    6.10    4.33
   2  12  -1   53.06    8.30
  -2  12   1   52.56    8.85
   2  12   0    3.71    3.85
  -2  12   0   -0.47    4.39
  -2  12   0    7.61    3.38
  -2  12  -1  180.95   14.78
   2  12   1  191.92   13.43
  -2  12  -1  187.85   13.15
   2  12   2   -4.17    2.67
  -2  12  -2    4.29    4.68
  -2  12  -3  135.37   11.53
  -2  12  -3  140.23   11.15
  -2  12  -4   -2.58    3.04
  -2  12  -4   -2.58    3.27
  -2  12  -5  151.73    9.96
  -2  12  -6    1.41    2.36
  -2  13   0    3.53    2.41
   3   0 -18    8.38    4.90
   3   0 -17   -0.28    5.84
  -3   0  16    3.77    5.32
   3   0 -16   -8.82    7.81
  -3   0  15    5.16    5.94
  -3   0  15    6.10    7.52
  -3   0  14  227.08   21.28
  -3   0  14  258.96   23.79
  -3   0  13    1.27    6.72
   3   0 -13    7.00    5.81
   3   0 -13   17.24   10.51
  -3   0  13   -6.34    6.60
  -3   0  13    0.71    6.43
  -3   0  12   14.15    7.09
   3   0 -12   27.55    9.74
   3   0 -12   37.97   15.49
  -3   0  12   20.61    6.77
  -3   0  12   31.71   10.08
  -3   0  11  -11.79    7.20
  -3   0  11   -5.56    6.44
  -3   0  11   -0.12    4.46
   3   0 -11    0.17    7.13
   3   0 -10   81.61   17.20
   3   0  -9   -0.42    6.54
   3   0  -8  325.61   27.88
   3   0  -7    9.34    7.54
  -3   0   7    4.84    5.00
  -3   0   6 1082.93   38.84
   3   0  -6 1177.98   45.23
  -3   0   5   -0.74    4.81
  -3   0   5    2.20    4.71
  -3   0   4   19.97    6.76
  -3   0   4   11.08    6.86
  -3   0   3    3.84    6.36
   3   0  -3   -1.16    2.66
  -3   0   2 1172.69   21.14
   3   0  -2 1285.30   28.68
   3   0  -1    1.92    4.35
   3   0   0 1256.13   35.39
   3   0   1   -0.68    6.56
   3   0   2   49.31    9.72
   3   0   3   -1.88    6.84
   3   0   4  929.85   40.07
   3   0   5    3.80    7.58
   3   0   6   55.03   12.36
   3   0   7    0.63    8.32
   3   0   8  173.72   21.99
   3   0   9   -0.85    5.91
  -3   0  -9    4.25    7.21
  -3   0 -10   17.40    9.34
  -3   0 -11   12.46    9.60
  -3   0 -12   69.12   16.05
  -3   0 -13    2.67    7.61
  -3   0 -14  160.00   19.24
  -3   0 -14  129.73   16.66
  -3   0 -15   10.25    7.03
  -3   0 -15   -5.07    5.84
   3  -1 -18   47.28    7.89
   3   1 -18   42.19    7.58
   3  -1 -17    2.83    6.00
   3   1 -17  -16.71    7.35
   3  -1 -16    8.33    8.27
  -3  -1  16    0.24    5.34
  -3   1  15   -1.90    5.61
  -3  -1  15    6.45    6.26
  -3   1  15   -2.29    6.45
  -3  -1  15    3.94    6.94
  -3   1  15   -0.10    5.30
  -3   1  14  152.91   17.42
  -3   1  14  138.86   16.78
  -3  -1  14  165.18   19.03
   3   1 -14  160.99   18.78
  -3  -1  14  142.05   17.37
  -3   1  14  168.25   20.14
  -3  -1  13  405.40   29.06
   3   1 -13  361.25   28.00
   3  -1 -13  374.72   41.35
  -3   1  13  381.40   27.44
  -3   1  13  400.57   27.58
  -3  -1  13  349.94   26.93
  -3   1  13  388.69   29.00
  -3   1  12  268.72   22.76
  -3  -1  12  262.54   23.34
  -3   1  12  228.84   21.79
   3   1 -12  245.20   23.34
  -3   1  12  237.16   22.30
  -3  -1  12  251.92   22.58
   3  -1 -12  192.27   29.43
  -3   1  11   51.06   10.63
  -3   1  11   61.93   11.34
  -3  -1  11   48.73   11.23
   3   1 -11   48.94   11.53
   3  -1 -11   67.86   17.03
   3   1 -11   51.37   11.17
  -3  -1  11   43.18    9.57
  -3   1  11   60.45   11.63
   3   1 -10  699.48   43.56
   3  -1 -10  708.46   49.38
   3  -1  -9   93.21   18.01
   3   1  -9   75.51   14.04
   3  -1  -8  542.25   38.30
   3   1  -8  553.99   33.72
  -3  -1   7  205.02   15.42
  -3   1   7  162.56   17.43
   3   1  -7  171.52   18.11
   3  -1  -7  160.48   19.85
  -3  -1   6 2050.48   48.04
  -3   1   6 1961.98   56.26
   3   1  -6 2048.79   55.42
   3  -1  -6 2010.91   62.73
  -3   1   5  418.35   25.82
  -3  -1   5  410.73   21.82
  -3   1   5  433.11   25.89
  -3   1   4 1216.40   41.17
   3  -1  -4 1178.63   19.28
  -3  -1   4 1152.81   31.29
  -3   1   3  254.10   19.52
  -3   1   3  285.67   19.81
  -3  -1   3  263.15   15.03
   3  -1  -3  261.15   12.75
  -3   1   2  568.91   20.71
  -3   1   2  560.27   26.74
   3   1  -2  567.81   20.80
   3  -1  -2  562.60   21.20
  -3   1   1  706.24   23.54
   3   1  -1  736.29   25.60
   3  -1  -1  740.64   26.96
   3   1   0  128.93   12.16
   3  -1   0  112.63   12.97
   3  -1   1   10.83    7.32
   3   1   1   13.48    6.80
   3   1   2 3043.09   63.00
   3  -1   2 3105.03   68.26
   3  -1   3    8.31    7.59
   3   1   3    4.31    6.49
   3   1   4 7563.36  113.50
   3  -1   4 7387.18  117.01
   3   1   5  306.55   24.82
   3  -1   5  307.97   26.10
   3   1   6  526.89   34.21
   3  -1   6  560.41   36.22
   3   1   7   -4.11    6.83
   3  -1   7    6.60    7.89
  -3  -1  -8    9.21    7.18
   3   1   8   14.66    8.75
   3  -1   8    4.18    7.82
   3  -1   9    9.82    5.43
  -3   1  -9   28.74   10.97
  -3  -1  -9   24.06    9.89
  -3   1 -10  124.23   18.08
  -3  -1 -10  150.92   21.91
   3  -1  10  148.43   18.85
  -3  -1 -11  204.68   25.52
  -3   1 -11  149.97   20.58
  -3  -1 -12  172.37   23.19
  -3   1 -12  155.75   20.03
  -3   1 -13   36.08   11.72
  -3  -1 -13   40.08   12.51
  -3  -1 -13   45.73   13.00
  -3   1 -14  220.51   19.94
  -3  -1 -14  249.85   23.71
  -3  -1 -14  226.03   22.35
  -3  -1 -15    9.17    5.88
  -3   1 -15   -4.16    5.14
  -3   1 -15   -2.34    5.76
  -3  -1 -15   -6.49    6.04
   3   2 -18  -10.82    4.46
  -3  -2  17   10.00    4.52
   3   2 -17   12.90    7.55
   3  -2 -17   21.12    7.42
  -3  -2  16   11.53    6.21
   3  -2 -16    9.75    6.59
  -3   2  16    4.85    4.19
  -3  -2  15    4.13    6.73
  -3   2  15   -0.37    7.40
   3  -2 -15   -0.70    7.46
  -3   2  15   11.50    6.47
  -3  -2  14   27.24    8.97
  -3   2  14   30.70   10.03
   3   2 -14   46.22   11.71
  -3   2  14   37.94   10.18
  -3  -2  14   44.70   10.58
   3   2 -13  648.57   37.92
  -3   2  13  689.55   37.97
  -3   2  13  800.99   38.26
  -3   2  13  731.38   39.57
  -3  -2  13  721.55   37.22
  -3  -2  13  704.95   38.99
  -3   2  12   59.14   12.38
  -3  -2  12   78.55   13.95
  -3   2  12   94.66   13.30
   3   2 -12   55.05   11.51
   3  -2 -12   65.63   19.17
  -3  -2  12   73.36   12.47
  -3   2  12   67.57   12.44
  -3  -2  11  426.84   29.52
   3  -2 -11  431.26   42.64
  -3   2  11  416.08   27.60
  -3  -2  11  406.35   26.43
   3   2 -11  398.03   28.92
  -3   2  11  426.58   26.75
  -3   2  11  421.36   28.42
   3  -2 -10    2.07    9.26
   3   2  -9   54.21   11.71
   3  -2  -9   10.60   10.70
   3   2  -8    2.76    4.69
   3  -2  -8   -6.07    8.85
   3   2  -7   37.55    9.12
   3  -2  -7   37.96   12.43
  -3   2   7   35.58   10.35
  -3   2   6  455.43   30.07
  -3  -2   6  434.07   19.38
   3   2  -6  424.24   23.65
   3  -2  -6  436.81   32.30
  -3   2   5 1196.40   45.29
  -3   2   5 1096.75   44.56
   3  -2  -5 1120.78   21.39
  -3   2   4   22.05    9.83
  -3   2   4   18.41    8.37
  -3   2   4    9.20    6.38
   3  -2  -4   16.64    4.83
  -3  -2   3 1100.34   24.98
  -3   2   3 1198.95   41.98
  -3   2   3 1216.11   37.62
  -3   2   3 1158.66   38.61
  -3   2   3 1118.50   42.42
  -3   2   2 1920.23   46.37
  -3   2   2 2001.53   53.07
  -3   2   2 2053.97   52.94
  -3   2   2 1963.46   54.25
  -3   2   1 1333.44   44.31
  -3   2   1 1292.89   38.30
  -3   2   1 1307.30   43.90
   3  -2   0    1.62    6.98
   3   2   0    5.47    6.58
   3   2   0    0.75    2.12
  -3   2   0   10.38    8.38
   3  -2   1  770.20   35.92
   3   2   1  759.90   32.35
  -3   2  -1  790.40   37.72
   3  -2   2   83.58   13.71
   3   2   2   78.65   12.06
  -3   2  -2   78.47   13.56
   3  -2   3  804.24   40.05
   3   2   3  830.98   37.87
  -3   2  -3  803.36   40.06
   3  -2   4   20.64   10.02
   3   2   4    0.76    6.50
  -3   2  -4   13.17    8.18
   3  -2   5  945.05   47.34
   3   2   5 1008.61   46.25
   3   2   6  122.79   17.20
   3  -2   6  129.31   19.12
   3  -2   7  313.42   29.29
   3   2   7  329.01   29.68
   3  -2   8    4.64    7.97
   3  -2   8   10.62    5.81
  -3  -2  -8  -10.84    6.35
   3  -2   9  140.97   16.63
  -3   2  -9  138.67   17.56
  -3  -2  -9  151.81   22.16
   3   2   9  134.24   16.13
  -3   2 -10   25.13    8.68
  -3  -2 -10   11.30   10.96
   3  -2  10   24.06    8.49
  -3  -2 -11  111.46   20.72
  -3   2 -11   99.79   16.14
   3  -2  11   88.18   14.03
  -3  -2 -12    4.02   10.85
  -3   2 -12   -4.10    7.59
  -3  -2 -12    2.60   10.04
  -3   2 -13  112.41   15.20
  -3  -2 -13  149.58   22.01
  -3  -2 -13   97.58   17.19
  -3   2 -14    6.84    4.74
  -3  -2 -14    2.37    7.56
  -3  -2 -14    8.25    6.32
  -3  -2 -15   53.54    8.25
  -3   2 -15   40.87    8.71
   3   2  15   58.83    8.48
  -3  -2 -15   43.76    9.51
  -3  -3  17   57.82    8.77
  -3   3  17   54.61    7.19
   3   3 -17   58.23    9.31
   3  -3 -17   48.96    8.10
  -3  -3  16   17.23    7.07
   3  -3 -16   15.51    7.96
  -3   3  16   11.14    6.13
  -3  -3  15   59.65   11.54
  -3   3  15   95.04   13.79
   3  -3 -15   76.82   14.43
  -3   3  15   86.34   13.77
  -3   3  14   22.25    9.42
  -3  -3  14   27.84   10.27
  -3   3  14   17.86    8.42
   3   3 -14   29.13   10.59
   3  -3 -14   16.72   10.63
  -3  -3  14   19.00    7.50
  -3   3  13    9.36    6.97
  -3  -3  13   22.77    9.99
  -3   3  13    9.36    7.53
   3   3 -13   24.42    9.31
  -3  -3  13   10.63    7.03
   3  -3 -13   20.30   10.53
  -3  -3  12  175.76   21.15
  -3   3  12  135.10   17.89
   3   3 -12  148.40   18.54
  -3   3  12  152.39   18.52
  -3  -3  12  167.11   17.37
   3  -3 -12  136.96   26.50
  -3  -3  11    5.02    6.71
  -3   3  11    6.98    6.39
   3   3 -11    4.69    7.03
   3  -3 -11   22.32   14.98
  -3  -3  11    0.27    5.26
  -3   3  11   14.71    6.51
  -3   3  10  143.80   16.89
  -3  -3  10  141.58   17.77
   3   3 -10  127.30   16.10
   3  -3 -10  118.73   23.20
  -3   3  10  145.80   16.06
   3  -3  -9    2.26   11.11
   3  -3  -8   -0.31    8.51
   3  -3  -7  817.82   48.78
  -3   3   7  867.05   46.12
  -3   3   6   29.56   10.66
   3  -3  -6   16.23   10.60
   3   3  -5 1181.35   31.32
   3  -3  -5 1146.76   51.10
  -3   3   5 1253.58   41.44
  -3   3   5 1240.16   50.32
  -3   3   5 1186.30   48.53
  -3   3   4  545.87   29.11
  -3   3   4  543.29   33.09
  -3   3   4  576.07   31.39
  -3   3   4  572.25   32.40
  -3   3   3  497.76   30.63
  -3   3   3  512.67   28.52
  -3   3   3  541.67   31.11
  -3   3   3  537.82   30.02
  -3   3   2 1030.44   42.55
  -3   3   2 1106.73   42.41
  -3   3   2 1092.16   41.02
  -3   3   2 1084.93   42.30
  -3   3   1  116.77   14.90
  -3   3   1   88.92   14.25
  -3   3   1  105.83   14.82
  -3   3   1   89.60   12.73
   3   3  -1  116.77    8.57
  -3   3   0  326.92   23.25
  -3   3   0  342.02   25.70
   3   3   0  364.15   15.85
  -3   3   0  348.68   24.56
  -3   3   0  359.44   25.32
  -3   3  -1  368.61   24.07
  -3   3  -1  391.68   27.48
   3   3   1  362.73   17.79
   3  -3   2  353.54   27.38
  -3   3  -2  318.53   26.90
  -3   3  -2  325.76   22.37
   3  -3   3    1.24    8.91
  -3   3  -3    1.05    7.32
   3  -3   4  109.57   17.76
  -3   3  -4  121.74   18.30
   3  -3   5   88.22   16.97
  -3   3  -5  105.95   17.50
   3  -3   6  113.14   18.99
   3  -3   7    7.22    9.18
   3  -3   8   62.81   10.24
  -3  -3  -8   81.07   16.74
   3  -3   8   54.49   14.46
   3   3   8   60.89   11.26
  -3  -3  -8   64.83   15.56
  -3  -3  -9    8.72   10.16
  -3  -3  -9    9.55    9.88
   3   3   9   -1.20    5.95
   3  -3   9    0.43    5.58
  -3  -3 -10    6.99   10.93
  -3  -3 -10   29.61   12.54
   3   3  10   26.27    9.37
   3  -3  10   13.68    5.91
   3   3  11  200.14   20.25
   3  -3  11  198.20   19.76
  -3  -3 -11  190.66   24.63
  -3  -3 -11  228.13   29.98
  -3  -3 -12   59.07   14.96
  -3   3 -12   62.06   11.28
  -3  -3 -12   72.72   18.21
  -3  -3 -13  201.33   21.58
  -3  -3 -13  225.29   26.83
  -3  -3 -14   21.72    7.19
   3   3  14   33.45    9.73
  -3  -3 -14   45.03   12.31
  -3   3 -15   68.95   10.07
   3   3  15   84.20   10.30
  -3   4  17   39.12    6.19
  -3  -4  17   36.80    6.49
   3   4 -17   32.79    5.97
  -3   4  16   50.06    9.17
  -3  -4  16   48.08    8.91
   3  -4 -16   32.16    8.04
  -3   4  15   94.80   13.71
   3  -4 -15   65.01   11.82
  -3  -4  15   99.05   13.77
  -3  -4  14   39.73   10.28
  -3   4  14   40.00   10.53
   3   4 -14   40.60   11.76
   3  -4 -14   16.21    8.06
  -3   4  14   30.97    9.28
  -3  -4  13  461.55   31.92
  -3   4  13  461.48   32.03
   3   4 -13  431.68   31.14
   3  -4 -13  364.21   30.16
  -3   4  13  410.83   27.90
  -3   4  12   72.07   14.12
  -3  -4  12   73.90   14.82
   3   4 -12   58.81   12.90
   3  -4 -12   60.94   13.79
  -3   4  12   77.43   13.38
  -3  -4  11  457.14   32.73
   3   4 -11  451.65   31.57
   3  -4 -11  445.65   47.23
  -3   4  11  433.01   31.17
  -3   4  11  477.45   29.61
  -3   4  10  -11.96    7.04
   3   4 -10   -0.95    5.73
  -3  -4  10   -0.88    6.69
  -3   4  10    8.79    4.59
  -3  -4   9   -2.59    7.92
   3  -4  -9   -8.19   13.37
   3   4  -9   -6.45    7.23
  -3   4   9    3.49    5.41
   3  -4  -8    9.03    8.45
   3  -4  -7  447.67   38.81
   3  -4  -6  162.20   22.95
  -3   4   6  162.07   21.05
  -3   4   6  137.53   20.28
  -3   4   6  138.04   15.70
  -3   4   5 1534.84   60.79
  -3   4   5 1480.32   50.00
  -3   4   5 1612.50   60.35
   3  -4  -5 1462.75   60.98
  -3   4   4    6.41    6.81
   3  -4  -4    0.30    7.35
  -3   4   4    6.45    8.38
  -3   4   4    9.14    8.69
  -3   4   4    5.63    6.88
  -3   4   3 2719.25   73.70
  -3   4   3 2704.51   72.62
  -3   4   3 2727.45   71.35
  -3   4   3 2718.06   75.42
  -3   4   2   53.73   11.38
  -3   4   2   59.24   11.85
  -3   4   2   88.65   14.74
  -3   4   2   66.53   13.29
   3   4  -1   68.63    9.16
  -3   4   1   74.03   14.04
  -3   4   1   66.83   12.71
  -3   4   1   51.85   12.06
  -3   4   1   59.65   11.93
  -3   4   0  103.45   15.70
   3   4   0   95.40   10.33
  -3   4   0   86.44   14.88
  -3   4   0   88.62   15.36
  -3   4   0   91.32   13.83
   3   4   1  117.64   12.51
  -3   4  -1  103.91   16.19
  -3   4  -1   93.12   12.93
  -3   4  -1   97.30   17.03
  -3   4  -2    2.46    4.97
   3   4   2  -14.23    6.09
  -3   4  -2    1.27    7.35
  -3   4  -3  768.23   43.68
   3  -4   3  814.76   46.47
  -3   4  -4   17.46   10.21
   3  -4   4   27.49   12.25
  -3   4  -5  875.87   49.42
   3  -4   5  879.64   52.45
  -3   4  -6   -4.27    7.67
   3  -4   6   -9.17    9.09
  -3  -4  -7  607.91   41.11
   3   4   7  549.25   33.60
   3  -4   7  584.97   45.79
  -3  -4  -8  168.99   24.03
   3  -4   8  143.19   23.61
  -3  -4  -8  129.54   19.05
   3   4   8  153.42   19.02
  -3  -4  -9   17.82    8.52
  -3  -4  -9   36.81   15.43
   3   4   9   20.01    9.32
   3  -4   9   15.20    5.69
  -3  -4 -10   31.74   11.55
  -3  -4 -10   34.13   13.50
   3   4  10   32.59    9.64
   3  -4  10   40.23    9.93
  -3  -4 -11   62.14   15.31
  -3  -4 -11   70.75   18.36
   3   4  11   77.96   14.27
   3  -4  11   72.91   12.06
   3   4  12    5.90    5.82
  -3  -4 -12   -1.64    7.05
  -3  -4 -12   12.44   11.47
   3   4  13  231.90   23.91
  -3  -4 -13  302.79   28.52
   3   4  14    8.48    6.62
  -3   4 -15  191.73   13.83
   3   4  15  176.85   13.13
  -3  -5  17   10.40    3.48
  -3  -5  16   -0.84    4.65
   3   5 -16   -0.35    4.06
  -3   5  16   -2.45    4.87
  -3  -5  15   68.87   11.19
  -3   5  15   74.48   11.91
   3   5 -14   -3.34    6.15
  -3  -5  14    7.31    7.76
  -3   5  14   10.62    8.37
   3   5 -13  140.01   17.81
  -3  -5  13  143.10   18.24
  -3   5  13  153.48   16.30
  -3   5  13  150.28   18.81
  -3   5  12   60.83   10.85
   3   5 -12   48.18   11.03
  -3   5  12   52.87   12.48
  -3   5  11  136.96   26.97
  -3   5  11  136.24   19.12
  -3  -5  11  136.66   18.78
  -3   5  11  121.84   14.45
  -3   5  11   99.08   12.84
   3  -5 -11  102.66   24.52
   3   5 -11  125.13   17.70
  -3   5  10   82.49   18.53
  -3   5  10   84.51   15.07
  -3  -5  10   71.46   14.62
  -3   5  10   87.37   12.38
  -3   5  10   53.15   10.23
   3   5 -10   56.74   12.15
   3  -5 -10   84.64   22.37
   3  -5  -9    2.72   13.04
  -3  -5   9   -3.19    7.27
  -3   5   9    6.68    8.07
  -3   5   9   -2.52    6.57
   3   5  -9    5.74    5.87
  -3   5   9    6.83   11.33
   3  -5  -8  119.82   23.89
  -3  -5   8  123.10   16.70
  -3   5   8  142.96   14.76
  -3   5   8  124.39   15.84
  -3   5   8  116.98   21.17
   3   5  -8  109.03   14.31
   3  -5  -7   -3.32    8.13
  -3   5   7   17.01   12.61
  -3   5   6  259.61   29.56
   3  -5  -6  272.47   31.25
  -3   5   6  264.61   23.48
   3  -5  -5   -5.46    7.05
  -3   5   5    5.33    9.35
  -3   5   5   13.59    8.85
  -3   5   4  189.19   22.94
   3  -5  -4  186.36   23.09
  -3   5   4  204.48   23.51
  -3   5   4  180.49   20.63
  -3   5   3    0.61    6.27
   3  -5  -3    4.37    5.86
  -3   5   3   10.04    7.78
  -3   5   3    7.57    8.46
  -3   5   3    6.64    7.44
  -3   5   2    5.03    6.50
  -3   5   2   -1.57    7.92
   3  -5  -2   -8.40    7.69
  -3   5   2    3.88    7.45
  -3   5   2   -2.89    7.51
  -3   5   1   50.67   14.38
  -3   5   1   28.37   10.02
  -3   5   1   24.82   10.14
  -3   5   1   31.21    8.42
   3   5   0  163.24   15.56
  -3   5   0  157.60   18.47
  -3   5   0  195.54   23.69
  -3   5   0  133.64   16.98
  -3   5   0  164.59   22.61
  -3   5  -1  126.34   16.70
   3   5   1  129.05   14.93
  -3   5  -1  110.43   14.74
  -3   5  -1  151.00   22.21
   3   5   2  436.32   27.88
  -3   5  -2  417.40   30.84
  -3   5  -2  442.50   35.51
  -3   5  -3   12.40    8.10
   3   5   3    7.04    5.99
  -3   5  -3   -4.28    8.21
   3   5   4  627.72   38.35
  -3   5  -4  626.25   40.02
  -3   5  -4  653.25   44.56
   3  -5   4  677.55   48.20
  -3   5  -5  120.67   20.76
   3  -5   5  130.14   23.02
  -3   5  -6    3.96    7.12
   3   5   6   22.07    9.91
   3  -5   6   33.19   14.69
   3  -5   7   16.49   10.40
   3   5   7    8.29    6.32
  -3  -5  -7   21.72   12.28
  -3  -5  -7   17.45    9.53
   3  -5   8   10.87   10.76
  -3  -5  -8    0.95    7.04
   3   5   8    2.34    8.29
  -3  -5  -8   -0.78    8.85
  -3  -5  -9   73.58   14.63
   3   5   9  117.81   18.33
  -3  -5  -9  112.69   21.92
   3   5  10   58.75   12.64
  -3  -5 -10   49.98   15.70
  -3  -5 -11   22.02   12.57
   3   5  11   21.61    9.28
   3   5  11   26.82   12.70
   3   5  12   41.48    9.77
   3   5  12   37.67   13.18
   3   5  13   42.63   11.62
   3   5  14   -9.18    5.98
  -3   6  16    7.71    4.21
  -3  -6  16   15.12    4.15
  -3   6  15   12.28    5.74
  -3  -6  15    6.52    4.61
  -3   6  15    7.42    5.18
   3   6 -14  163.49   16.89
  -3  -6  14  194.00   17.81
  -3   6  14  163.44   18.05
  -3   6  13   47.33   11.34
  -3  -6  13   57.59   11.79
   3   6 -13   53.76   11.73
  -3   6  12   -8.01    5.37
  -3   6  12    7.56    7.64
  -3  -6  12    1.63    6.83
   3   6 -12    8.30    7.28
  -3   6  11   95.90   13.56
  -3   6  11   88.00   15.79
  -3  -6  11  120.17   17.34
   3   6 -11  103.06   15.71
  -3   6  10   34.57    9.19
  -3   6  10   59.00   13.64
   3   6 -10   37.00   11.30
  -3  -6  10   31.56   11.29
   3  -6  -9   37.29   16.31
  -3  -6   9   72.84   13.95
  -3   6   9   60.19   12.38
  -3   6   9   71.23   12.20
   3   6  -9   83.54   14.47
  -3   6   9   61.92   18.43
   3  -6  -8   77.09   21.00
  -3  -6   8  113.79   18.07
  -3   6   8   96.89   15.10
  -3   6   8   83.88   12.98
   3   6  -8  107.18   15.19
  -3   6   8  108.32   22.67
  -3  -6   7  149.64   19.48
  -3   6   7  133.11   15.24
   3  -6  -7  120.80   23.26
   3   6  -7  135.33   16.06
  -3   6   7  120.59   15.85
   3  -6  -6   39.70   12.30
  -3   6   6   38.51    8.92
  -3  -6   6   44.24   11.53
  -3   6   6   25.99   12.69
   3  -6  -5  587.05   44.39
  -3   6   5  642.28   41.67
  -3   6   5  704.05   48.98
  -3   6   4  126.80   21.60
  -3   6   4  137.12   19.87
   3  -6  -4  136.05   20.66
   3  -6  -3 1226.22   55.97
  -3   6   3 1276.17   59.98
  -3   6   3 1211.70   61.10
  -3   6   2  453.47   37.76
  -3   6   2  480.22   38.52
  -3   6   2  444.06   32.80
  -3   6   1  206.17   25.92
  -3   6   1  199.67   22.10
  -3   6   1  237.48   28.02
  -3   6   0  467.30   38.23
  -3   6   0  432.97   31.08
  -3   6  -1  109.19   20.88
  -3   6  -1   73.95   13.24
  -3   6  -2    1.60    8.78
  -3   6  -3  638.81   47.10
   3   6   4   19.66   10.72
   3  -6   4   16.21   11.48
  -3   6  -4   -5.24    9.01
   3   6   4    4.40    5.88
   3  -6   5  315.60   37.60
   3   6   5  312.81   29.69
   3   6   5  300.73   27.12
  -3   6  -5  222.70   29.25
   3   6   6   12.41   11.47
   3  -6   6   17.10   11.42
  -3   6  -6   13.06    8.01
   3   6   6    6.04    9.05
   3  -6   7  395.03   41.77
   3   6   7  461.97   34.13
   3   6   7  510.51   39.41
   3   6   8  458.69   34.34
   3   6   8  456.33   38.55
   3   6   9    0.73    9.92
   3   6   9   15.55   10.72
   3   6  10   37.16   14.91
   3   6  10   49.37   13.56
   3   6  11  191.20   24.05
   3   6  11  111.80   16.08
   3   6  12    8.45    7.87
   3   6  12   19.86    7.83
   3   6  13   72.55   12.02
   3   6  14   -3.30    3.90
  -3  -7  15   37.51    6.10
  -3   7  15   43.73    7.32
  -3   7  14  133.43   14.75
  -3  -7  14  136.37   13.36
   3   7 -13   -4.82    5.29
  -3   7  13   12.23    7.40
  -3  -7  13   -4.03    5.46
  -3   7  12  187.57   16.41
   3   7 -12  183.08   18.06
  -3   7  12  211.81   21.11
  -3  -7  12  175.73   18.62
  -3   7  11  -15.33    8.35
   3   7 -11    1.85    5.78
  -3   7  11   -2.72    6.65
  -3  -7  11   -7.75    6.74
  -3   7  10  230.38   21.12
   3   7 -10  257.09   22.40
  -3   7  10  232.53   23.56
  -3  -7  10  258.56   24.95
  -3   7   9    4.80    5.72
   3   7  -9    3.52    5.86
  -3  -7   9   -6.15    8.65
  -3   7   9   -3.50    6.46
  -3   7   8   -3.79    7.99
  -3  -7   8   -8.94    7.34
   3   7  -8   -5.85    5.54
  -3   7   8    0.35    5.62
   3  -7  -8   19.27    9.95
  -3   7   8   -5.84   12.67
  -3  -7   7   11.25    8.39
   3   7  -7    8.50    7.16
  -3   7   7    2.27    5.76
  -3   7   7    3.97    5.09
  -3   7   7    1.01   10.99
  -3   7   6  178.98   28.55
  -3   7   6  171.29   17.98
  -3  -7   6  175.31   20.84
  -3   7   6  182.75   18.99
  -3   7   6  161.41   15.11
  -3   7   6  208.44   18.70
   3   7  -6  158.31   16.69
  -3   7   5   85.93   17.40
  -3   7   5   96.61   20.36
   3   7  -5  106.66   13.74
  -3  -7   5  118.56   16.92
  -3   7   5  102.81   15.19
  -3   7   5  100.42   12.61
  -3   7   5  131.61   14.91
  -3   7   4 1250.86   64.26
  -3   7   4 1250.46   68.90
  -3  -7   4 1136.82   50.24
  -3   7   4 1147.63   40.14
  -3   7   4 1126.12   41.82
   3   7  -4 1125.38   44.27
  -3   7   4 1186.23   45.24
  -3   7   3    4.31    7.87
  -3  -7   3   -8.01    7.80
  -3   7   3    3.15    5.62
   3   7  -3    0.31    6.58
  -3   7   3    4.57    5.09
  -3   7   3    5.38    9.92
  -3   7   3   -1.91    5.01
  -3   7   2  642.25   31.34
   3   7  -2  665.14   33.09
  -3   7   2  730.49   50.03
  -3   7   2  609.25   32.10
  -3   7   2  690.33   50.61
  -3   7   1  184.60   17.06
   3   7  -1  183.25   17.22
  -3   7   1  235.60   29.09
  -3   7   1  197.43   28.16
  -3   7   1  204.53   18.79
   3   7   0   24.63   10.34
  -3   7   0   32.65    7.83
  -3   7   0   28.38   12.17
  -3   7   0   25.93   10.00
  -3   7  -1  -11.33    6.37
   3   7   1   -4.96    6.38
   3   7   1   -1.91    9.64
  -3   7  -1   -2.27    8.97
   3   7   1   -7.40    7.29
  -3   7  -1   -2.29    6.87
   3   7   2  141.34   15.11
  -3   7  -2  153.70   16.55
  -3   7  -2  144.67   24.78
  -3   7  -2  135.01   14.32
   3   7   2  141.58   20.36
   3   7   2  157.19   18.83
  -3   7  -3   45.21    9.39
   3   7   3   33.15   11.12
   3   7   3   48.97   11.78
  -3   7  -3   44.12    9.07
  -3   7  -3   52.05   15.02
   3   7   4  249.48   28.06
   3   7   4  239.26   23.75
  -3   7  -4  205.72   29.21
  -3   7  -4  206.25   17.86
   3  -7   4  219.45   32.85
  -3   7  -5   91.39   12.15
   3   7   5   76.74   18.47
  -3   7  -5   53.75   15.11
   3   7   5   68.51   14.76
   3  -7   5   84.79   23.31
   3  -7   6  248.27   35.81
   3   7   6  251.86   29.16
   3   7   6  206.63   23.80
   3   7   7  156.93   24.27
   3   7   7  151.78   21.08
   3   7   8  137.57   22.54
   3   7   8   96.21   16.73
   3   7   9   82.20   18.38
   3   7   9  114.93   17.86
   3   7  10  179.36   20.03
   3   7  10  234.80   26.47
   3   7  11   31.81   11.36
   3   7  11   22.60    8.29
   3   7  12  101.92   14.14
   3   7  13   10.05    5.82
  -3   8  14  108.97   11.03
  -3  -8  14   89.44    8.38
  -3   8  13    6.38    3.02
  -3   8  13    1.90    4.62
  -3  -8  13    0.67    4.72
  -3   8  12   30.68    7.49
   3   8 -12   21.91    6.75
  -3   8  12   23.26    7.97
  -3  -8  12   13.78    6.05
  -3   8  11   -3.06    5.70
   3   8 -11    4.21    5.09
  -3   8  11   10.13    6.82
  -3  -8  11    3.60    6.04
  -3   8  10   73.28   12.15
   3   8 -10   79.08   12.12
  -3   8  10   70.34   13.42
  -3  -8  10   71.65   12.75
  -3   8   9   -8.00    7.79
   3   8  -9   14.46    7.27
  -3   8   9   -3.71    7.87
  -3  -8   9    9.60    8.92
  -3   8   8    1.69    6.53
   3   8  -8   19.79    6.72
  -3   8   8   14.19    7.43
  -3  -8   8   10.40    7.84
  -3  -8   7   -4.36    7.97
   3   8  -7    1.40    5.81
  -3   8   7    2.02    6.34
  -3   8   7    0.82    6.28
  -3   8   7  -10.16    7.58
  -3   8   6  113.54   24.32
  -3   8   6   95.48   12.57
  -3  -8   6   80.66   15.10
  -3   8   6   73.44   13.27
  -3   8   6   80.23   12.64
  -3   8   5   23.39   15.24
  -3   8   5   19.25    6.69
  -3  -8   5    7.30    8.63
  -3   8   5    5.21    7.93
  -3   8   5   17.45    8.83
  -3   8   4  574.06   50.35
  -3  -8   4  534.07   36.19
  -3   8   4  530.21   44.75
  -3   8   4  561.59   31.41
  -3   8   4  549.02   32.97
  -3   8   4  527.75   28.60
  -3   8   3    4.21    7.05
  -3   8   3    2.45    8.08
  -3   8   3    0.25    6.09
  -3   8   3    1.74    6.35
  -3  -8   3    2.25    6.70
  -3   8   3   -4.64   11.12
   3   8  -2   21.91    9.03
  -3   8   2   21.45   13.82
  -3   8   2   27.64   12.49
  -3   8   2   23.63    9.15
  -3  -8   2    6.61    6.38
  -3   8   2   13.86   12.55
   3   8  -1   19.57    9.80
  -3   8   1   34.43   14.42
  -3  -8   1   16.86    9.12
  -3   8   1   20.64    8.37
  -3   8   1   24.23    8.94
   3   8  -1   35.19    9.40
   3   8   0   23.63   11.81
  -3   8   0    0.74    8.22
  -3   8   0   14.55    7.51
  -3   8   0   13.46    6.74
   3   8   0   17.61    7.14
   3   8   1    2.84    8.11
  -3   8  -1   -3.38    8.66
  -3   8  -1    5.15    5.72
  -3   8  -1    3.88    6.61
   3   8   2   21.87   10.87
  -3   8  -2   18.74   12.17
  -3   8  -2   37.40   10.04
  -3   8  -2   32.77    9.21
   3   8   2   31.17    8.72
   3   8   3   -1.19    6.41
  -3   8  -3  -17.54    7.20
  -3   8  -3  -13.57   12.43
   3   8   3    0.32    9.30
   3   8   4   -3.76   11.18
  -3   8  -4   12.20    5.96
   3   8   4   -4.45    8.02
   3   8   5    7.83   12.56
  -3   8  -5   11.11    5.84
   3   8   5    5.07    7.76
   3   8   6   -6.90   12.30
   3   8   6    5.56    7.03
   3   8   7   27.82   12.54
   3   8   7   29.05   10.54
   3   8   8   95.00   19.38
   3   8   8  131.83   18.23
   3   8   9   33.65   12.15
   3   8   9   30.25   10.53
  -3  -8 -10   52.57   10.43
   3   8  10   77.00   13.76
   3   8  11    3.19    6.36
   3   8  12   38.48    7.76
   3   8  12   30.48    4.93
  -3   9  13   17.99    4.64
  -3   9  12   91.36   10.91
  -3   9  12   92.25    9.40
  -3  -9  12   64.11    7.92
  -3   9  11   29.29    7.61
  -3  -9  11   17.10    6.22
  -3   9  11   17.94    5.79
  -3   9  10   14.24    7.12
   3   9 -10   17.58    6.22
  -3  -9  10   10.98    6.11
  -3   9  10    8.94    5.73
  -3   9   9    5.56    6.10
   3   9  -9   11.43    5.81
  -3   9   9    3.02    6.78
  -3  -9   9    5.57    6.60
  -3   9   8    2.80    4.84
  -3   9   8   15.19    7.94
  -3  -9   8   10.19    8.02
  -3   9   7   16.11    8.48
  -3   9   7    6.65    4.67
  -3  -9   7   -4.33    8.12
  -3   9   6  276.91   24.46
  -3  -9   6  213.58   21.83
  -3   9   6  256.32   20.83
  -3   9   5   -5.28    7.30
  -3   9   5   -5.60    6.36
  -3  -9   5   -1.92    6.05
  -3   9   5    0.73    5.49
  -3   9   4  861.39   42.55
  -3   9   4  853.06   36.00
  -3  -9   4  760.90   41.88
  -3   9   4  843.69   38.61
  -3  -9   3    5.74    5.98
  -3   9   3   -0.27    6.85
  -3   9   3   -3.47    5.80
  -3   9   3    2.28    6.41
  -3   9   2  278.27   24.07
  -3   9   2  261.78   20.87
  -3   9   2  258.97   22.06
  -3  -9   2  260.13   24.88
  -3  -9   1   -1.19    6.90
  -3   9   1    9.66    7.85
  -3   9   1    6.60    6.91
  -3   9   0  169.30   18.35
  -3   9   0  171.79   18.23
  -3  -9   0  159.84   20.00
  -3   9  -1    7.41    7.42
  -3   9  -1   18.69    8.05
   3   9   1    0.28    5.59
   3   9   1   13.16   10.40
  -3   9  -2   42.66    9.44
   3   9   2   34.26   12.50
  -3   9  -2   24.26    7.70
  -3   9  -3    5.36    6.17
   3   9   3    7.23   10.08
  -3   9  -4  242.80   19.97
   3   9   4  228.93   27.56
  -3   9  -5   36.75    8.67
   3   9   5   43.39   13.76
   3   9   6  209.77   25.19
   3   9   7  127.91   19.99
   3   9   8  188.65   21.46
   3   9   9   -0.51    7.35
   3   9  10  103.87   10.53
  -3   9 -10   75.06    6.62
   3   9  10  101.92   12.94
   3   9  11   -4.69    4.12
   3   9  11   -2.90    2.93
  -3  10  11  121.35   10.42
  -3 -10  10   -3.98    3.52
  -3  10  10    7.73    4.80
  -3  10   9   44.76    9.11
  -3 -10   9   42.10    7.50
   3  10  -9   32.36    6.21
  -3 -10   8    4.31    4.01
  -3  10   8   -2.06    6.03
  -3 -10   7   67.81   10.93
  -3  10   7   82.19   12.84
  -3  10   6   24.42    8.46
  -3 -10   6   37.00    9.46
  -3  10   6   34.99    8.12
  -3  10   5   18.28   10.72
  -3  10   5    0.94    5.52
  -3 -10   5   20.17    7.62
  -3  10   4    5.46    7.12
  -3  10   4   -2.06    5.21
  -3  10   4    6.05    6.32
  -3 -10   4   -2.45    7.18
  -3  10   3  221.62   21.39
  -3  10   3  212.36   17.84
  -3  10   3  229.81   20.76
  -3 -10   3  195.00   19.95
  -3  10   2  -10.11    7.87
  -3  10   2    0.79    6.26
  -3 -10   2   -9.09    7.25
  -3  10   2   -1.77    5.29
  -3  10   1   24.02    8.34
  -3 -10   1   27.51    8.51
  -3  10   1   28.21    8.55
  -3  10   1   30.87    8.62
  -3  10   0   11.95    6.98
  -3 -10   0   12.56    7.27
  -3  10   0    7.24    6.37
  -3  10   0    7.76    5.54
  -3  10  -1   71.58   11.94
  -3 -10  -1   76.98   12.95
  -3  10  -1   90.54   13.90
   3  10   2   47.32    8.98
  -3 -10  -2   52.32   11.06
  -3  10  -2   46.64   10.27
   3  10   2   36.91    8.11
  -3 -10  -3   68.29   11.67
   3  10   3   66.03   10.64
   3  10   3   60.95   13.73
  -3  10  -3   78.54   11.82
   3  10   4   19.86    6.80
  -3 -10  -4   35.87    9.23
   3  10   4   32.10   10.70
  -3  10  -4   17.01    6.36
   3  10   5   40.52    8.68
   3  10   5   49.41   11.77
  -3  10  -5   44.91    8.39
   3  10   6   11.99    8.01
   3  10   6    4.92    5.92
   3  10   7   31.07    9.12
   3  10   7   33.60    7.03
   3  10   8   -0.26    5.00
   3  10   8    7.21    4.93
   3  10   9    7.37    3.90
  -3  10  -9    6.81    3.15
   3  10   9    9.18    4.26
  -3  11  10    0.62    2.53
  -3  11   9   -4.33    3.93
   3  11  -8    1.47    3.46
  -3  11   8   -3.86    4.55
   3  11  -7   20.88    6.39
  -3  11   7   27.62    7.46
  -3  11   6   65.14    8.44
  -3  11   6   65.32   10.72
  -3  11   5    4.76    4.50
  -3  11   5   12.43    6.77
  -3  11   4   19.11    7.06
  -3  11   4   26.73    9.05
  -3  11   3   24.31    6.13
  -3  11   3   36.22    8.62
  -3  11   3   28.39    8.10
  -3  11   2   11.64    5.61
  -3  11   2   -2.34    6.10
  -3  11   2    9.53    6.29
  -3  11   1    3.31    4.51
  -3  11   1    0.89    5.87
  -3  11   1    8.58    6.00
  -3  11   0   56.26    9.95
   3  11   0   44.61    8.47
  -3  11   0   37.12    9.12
  -3  11   0   37.10    7.62
  -3  11  -1   18.00    7.12
   3  11   1   15.29    5.30
  -3  11  -1   24.77    8.12
  -3  11  -2    9.45    6.60
   3  11   2   10.89    4.28
  -3  11  -2   12.53    6.24
  -3  11  -3   -0.35    5.33
  -3  11  -3   11.50    6.47
   3  11   3    6.91    3.96
  -3  11  -4   36.03    7.51
  -3  11  -4   26.10    6.77
   3  11   4   19.03    5.89
  -3  11  -5   92.83   10.46
  -3  11  -5   99.32    9.13
   3  11   5   82.09    9.41
  -3  11  -6    4.12    4.47
   3  11   6    1.10    3.37
  -3  11  -7   60.32    6.60
   3  11   7   60.68    6.94
  -3  12   7   37.10    5.72
   3  12  -6   11.26    4.02
  -3  12   6   10.67    4.44
   3  12  -5  105.09    9.74
  -3  12   5  134.70   11.38
   3  12  -4   19.22    5.54
  -3  12   4    9.45    3.57
  -3  12   4   14.50    5.20
  -3  12   3   80.23    9.50
   3  12  -3   70.13    8.91
  -3  12   3   56.89    7.70
  -3  12   2    6.72    4.53
   3  12  -2   13.61    5.00
  -3  12   2   15.87    5.09
   3  12  -1   54.54    7.56
  -3  12   1   67.96    9.44
  -3  12   1   74.70    8.02
   3  12   0    0.06    3.15
  -3  12   0    1.31    4.60
  -3  12   0   -4.29    3.44
  -3  12  -1   53.47    8.17
  -3  12  -1   43.61    6.76
  -3  12  -2    1.41    3.79
  -3  12  -2    0.49    3.85
  -3  12  -3  235.79   13.27
  -3  12  -3  254.96   13.73
  -3  12  -4   63.03    6.74
  -3  12  -5  102.67    7.31
   4   0 -18   -1.09    4.56
   4   0 -17   -2.09    5.69
  -4   0  16   -0.52    5.39
  -4   0  16   -2.28    6.48
  -4   0  15   -5.87    5.18
  -4   0  15   -3.55    6.01
  -4   0  15    0.63    6.13
  -4   0  14  328.28   24.84
  -4   0  14  308.77   23.97
  -4   0  14  332.09   26.72
  -4   0  13   -5.90    7.91
  -4   0  13    7.05    6.71
  -4   0  13   -6.83    6.53
  -4   0  12   18.90    8.79
  -4   0  12    7.52    5.84
   4   0 -12   13.10    6.92
  -4   0  12   20.73    9.38
  -4   0  11    3.95    7.16
  -4   0  11   -0.31    5.36
   4   0 -11   -1.15    7.03
  -4   0  11    9.35    7.35
   4   0 -10    5.81    7.67
   4   0  -9    4.22    7.12
  -4   0   8   12.12    5.96
   4   0  -8   36.32   11.77
  -4   0   7   -6.96    6.16
   4   0  -7   -2.84    7.03
  -4   0   6 1314.75   48.81
  -4   0   6 1287.07   44.91
  -4   0   5   -6.79    7.41
  -4   0   5   -0.33    6.15
   4   0  -4 1726.73   32.87
  -4   0   4 1783.78   49.84
  -4   0   3    1.32    3.14
   4   0  -3    1.62    3.48
  -4   0   3   -6.31    6.02
   4   0  -2  315.55   18.11
   4   0  -1    1.54    6.30
   4   0   0  216.45   18.05
   4   0   1    1.76    6.28
   4   0   2  118.09   15.81
   4   0   3    5.61    7.91
   4   0   4 1234.26   51.84
   4   0   5    7.51    7.87
   4   0   6  826.09   47.67
   4   0   7    6.33    9.38
   4   0   8    7.85    6.64
  -4   0  -8   -1.15    6.80
  -4   0  -9    5.01    8.63
  -4   0 -10  159.00   21.65
  -4   0 -11   -1.67    8.49
  -4   0 -12  253.32   24.92
  -4   0 -13    9.66    8.92
  -4   0 -13   -7.23    6.92
  -4   0 -14  286.97   22.90
  -4   0 -14  283.20   20.82
  -4   0 -15   -0.34    4.16
   4  -1 -18   78.60    9.34
   4   1 -18   75.02    9.24
   4  -1 -17   45.12    9.47
   4   1 -17   24.55    8.23
  -4  -1  17   33.40    6.67
  -4   1  16   38.87    9.55
  -4  -1  16   36.35    9.30
  -4   1  16   41.98    8.16
   4  -1 -16   46.75   12.15
  -4  -1  16   38.87    9.15
  -4   1  15   -1.40    4.85
  -4   1  15   17.02    6.84
  -4  -1  15   17.08    8.17
  -4  -1  15    4.97    5.98
  -4   1  15   12.19    7.72
   4   1 -14   20.64    9.13
  -4   1  14   10.34    7.00
  -4  -1  14   17.96    8.75
  -4   1  14    5.30    6.22
  -4   1  14   13.75    7.05
  -4  -1  14   12.00    7.23
  -4   1  13  191.56   20.17
  -4  -1  13  187.45   18.27
  -4   1  13  202.34   19.30
  -4  -1  13  223.52   21.69
   4   1 -13  175.31   19.48
  -4   1  13  231.02   22.61
  -4  -1  13  184.01   19.57
   4  -1 -13  182.82   28.78
  -4   1  12  312.90   23.31
  -4  -1  12  323.15   25.29
   4   1 -12  274.96   24.62
   4  -1 -12  241.55   32.69
  -4   1  12  287.99   24.29
  -4  -1  12  315.12   24.11
  -4  -1  12  323.33   25.39
  -4   1  12  275.67   23.87
  -4   1  11   19.20    7.11
  -4  -1  11   29.06    8.67
  -4  -1  11   28.33    7.51
   4   1 -11   20.88   10.52
   4  -1 -11    0.89   10.51
   4   1 -11   19.96    7.79
  -4  -1  11   37.95    9.20
  -4   1  11   29.22    8.66
   4   1 -10  319.69   30.89
   4  -1 -10  421.08   39.44
   4  -1  -9   57.26   14.40
   4   1  -9   48.41   11.52
  -4   1   8  645.51   37.93
   4   1  -8  718.15   39.97
   4  -1  -8  703.47   44.87
   4   1  -7   -2.74    6.26
   4  -1  -7   -2.65    6.85
  -4   1   7   12.98    7.95
  -4  -1   7    6.24    6.84
  -4   1   6 1010.95   43.58
  -4   1   6  961.59   44.19
  -4  -1   6 1000.22   39.76
  -4  -1   5    6.45    5.01
  -4   1   5   -2.58    6.78
  -4   1   5   -0.78    6.68
  -4   1   4 2034.72   45.80
  -4   1   4 2002.73   57.29
  -4  -1   4 1945.19   47.40
  -4   1   4 2044.26   60.99
   4  -1  -4 2012.20   35.78
  -4   1   3  124.91   11.27
  -4   1   3  133.58   15.76
  -4  -1   3  102.84   11.91
   4   1  -3  110.88   10.75
   4  -1  -3  117.91   11.05
  -4   1   2  360.63   17.96
  -4   1   2  398.67   26.39
   4   1  -2  431.16   21.82
   4  -1  -2  395.21   21.12
   4   1  -1  118.94   13.04
   4  -1  -1  120.01   13.63
   4   1   0   28.81    8.46
   4  -1   0   25.97    8.21
   4   1   1  157.30   16.41
   4  -1   1  154.91   17.58
   4   1   2 1967.97   58.26
   4  -1   2 1918.60   60.59
   4   1   3  274.52   24.28
   4  -1   3  235.67   23.44
   4   1   4 1086.66   49.13
   4  -1   4 1042.90   49.13
   4   1   5   19.93    9.14
   4  -1   5    3.06    7.85
   4   1   6   95.24   18.25
   4  -1   6   80.32   16.84
   4   1   7   11.91    8.64
   4  -1   7    3.73    7.64
  -4  -1  -7    9.62    7.64
   4   1   8   66.54   15.72
   4  -1   8   46.68   14.02
  -4   1  -8   53.22   12.47
  -4  -1  -8   60.53   14.45
  -4  -1  -9    9.53    9.88
  -4   1  -9   16.93    8.83
  -4  -1 -10   41.73   12.46
  -4   1 -10   28.64    8.92
  -4   1 -11    7.75    9.80
  -4  -1 -11    1.87    8.37
  -4  -1 -12  219.37   25.35
  -4   1 -12  205.56   21.45
  -4  -1 -12  200.51   25.44
  -4   1 -13   16.46    7.81
  -4  -1 -13   26.83   10.22
  -4  -1 -13   19.76   11.59
  -4  -1 -14   19.89    8.10
  -4   1 -14   15.74    5.26
  -4   1 -14   20.01    8.38
  -4  -1 -14   13.38    7.18
  -4   1 -15    4.85    4.56
   4   2 -18    0.46    4.32
  -4  -2  17   -4.39    4.75
  -4   2  17   -0.99    4.05
   4  -2 -17   -8.51    5.38
  -4  -2  16   15.04    6.10
   4  -2 -16   10.07    7.79
  -4   2  16   10.74    6.15
  -4   2  16    4.06    5.88
  -4   2  15  139.65   16.25
  -4  -2  15  115.47   14.87
   4  -2 -15   92.99   14.78
   4   2 -15  116.68   15.69
  -4  -2  15  115.21   14.02
  -4   2  15  135.89   16.88
   4   2 -14   -2.89    7.12
  -4  -2  14    5.36    6.61
  -4   2  14   -2.39    6.01
  -4   2  14  -10.12    8.69
  -4  -2  14   -5.03    7.42
   4   2 -13   54.38   12.47
  -4   2  13   86.82   14.81
  -4  -2  13   48.46   10.20
  -4   2  13   63.42   13.36
  -4  -2  13   59.59   12.88
  -4  -2  12   -4.18    8.11
  -4   2  12    1.82    6.60
  -4  -2  12   -5.20    6.42
   4   2 -12    1.12    6.79
   4  -2 -12   -4.48    7.46
  -4   2  12    4.38    7.20
  -4  -2  11  190.98   19.56
   4  -2 -11  174.28   29.58
   4   2 -11  182.61   19.87
  -4  -2  11  188.55   18.27
  -4   2  11  184.49   19.20
  -4   2  11  208.22   20.75
  -4  -2  10   10.12    5.51
  -4   2  10    7.70    6.43
   4   2 -10    8.09    8.01
   4  -2 -10    0.23    8.38
  -4   2  10    7.17    6.17
   4   2  -9   79.61   13.64
   4  -2  -9   71.76   17.28
   4   2  -8   14.50    4.84
   4  -2  -8    3.56    8.00
  -4   2   8    5.99    6.67
   4   2  -7  945.51   40.20
   4  -2  -7  927.00   51.47
  -4   2   7  923.85   47.75
  -4   2   6   11.84    8.64
  -4  -2   6   13.19    5.77
  -4   2   6   10.49    7.28
  -4   2   5 1126.93   46.97
  -4   2   5 1142.72   49.17
  -4  -2   4 1206.09   32.05
  -4   2   4 1249.98   48.58
  -4   2   4 1237.69   41.79
   4  -2  -4 1199.71   33.74
  -4   2   4 1234.53   50.37
  -4   2   3  769.06   32.03
  -4  -2   3  704.08   26.57
  -4   2   3  756.02   38.15
   4  -2  -3  765.43   30.37
  -4   2   3  744.15   38.63
  -4   2   2   -6.65    9.26
  -4   2   2   13.62    5.87
   4  -2  -2    9.48    5.78
  -4   2   2    7.95    9.10
   4  -2  -1  472.54   27.70
   4   2  -1  455.78   26.00
  -4   2   1  422.09   24.88
  -4   2   1  502.19   32.03
  -4   2   0   -0.62    9.34
   4   2   0    1.02    5.94
   4  -2   0    0.77    8.01
   4   2   1  317.79   24.21
  -4   2  -1  357.58   29.24
   4  -2   1  353.36   27.24
   4  -2   2   91.74   15.38
   4   2   2   84.19   14.13
   4   2   3  728.67   39.94
   4  -2   3  725.65   42.65
   4   2   4 1170.29   52.74
   4  -2   4 1171.71   55.51
   4   2   5  200.71   24.21
   4  -2   5  264.57   28.07
   4   2   6  243.20   27.64
   4  -2   6  224.32   27.19
  -4  -2  -7  198.36   23.07
   4   2   7  178.17   24.79
   4  -2   7  180.61   24.80
   4  -2   8   53.98   15.81
  -4  -2  -8   79.88   17.11
   4  -2   8   66.22   11.99
  -4   2  -9   35.92    8.39
  -4  -2  -9   59.68   16.20
  -4  -2 -10    6.40    9.23
  -4   2 -10   12.76    5.98
  -4  -2 -11   13.01    9.66
  -4   2 -11  -10.59    7.39
  -4  -2 -11   14.68   10.21
  -4  -2 -12   83.38   17.09
  -4  -2 -12   66.31   15.96
  -4   2 -12   70.87   12.18
  -4  -2 -13   23.70   10.12
   4   2  13   32.97    7.77
  -4   2 -13   16.02    5.81
   4   2  14   41.45    7.23
  -4  -2 -14   58.43    9.93
  -4   2 -14   74.52   11.85
  -4   2 -15   23.11    5.47
   4   3 -18   21.03    4.51
  -4  -3  17   10.19    4.75
  -4   3  17   11.73    4.31
   4  -3 -17    0.85    3.25
  -4  -3  16   23.66    7.57
   4  -3 -16   12.23    7.02
  -4   3  16   18.04    7.22
  -4   3  16   19.90    7.25
  -4  -3  15    1.40    5.97
   4  -3 -15    0.07    5.25
   4   3 -15   10.85    7.51
  -4   3  15    5.45    6.78
  -4   3  15   -3.44    5.96
  -4  -3  14  272.14   23.84
   4  -3 -14  202.44   22.17
   4   3 -14  230.86   22.20
  -4   3  14  232.04   22.72
  -4   3  14  251.27   22.17
  -4  -3  14  227.69   19.16
   4   3 -13    9.15    7.67
  -4  -3  13   14.63    6.41
  -4   3  13   11.66    7.20
  -4  -3  13   13.70    9.26
  -4   3  13   -1.79    7.70
  -4  -3  12  187.06   21.11
   4  -3 -12  168.17   29.26
   4   3 -12  174.37   20.26
  -4  -3  12  199.23   18.50
  -4   3  12  161.22   18.77
  -4   3  12  157.79   19.34
  -4  -3  11  100.25   16.20
  -4   3  11  100.17   15.15
   4   3 -11   72.28   13.28
  -4   3  11   86.41   13.73
  -4  -3  11   83.09   11.85
   4  -3 -11  108.67   23.50
  -4  -3  10    1.58    6.03
  -4   3  10   11.72    7.11
   4   3 -10   22.55    8.05
   4  -3 -10    2.54    9.03
  -4   3  10   25.66    8.58
   4  -3  -9  194.43   28.14
  -4   3   8    0.67    7.64
   4  -3  -8    9.43   10.63
  -4   3   7   50.87   13.38
   4  -3  -7   43.82   14.69
  -4   3   6   14.51    8.79
  -4   3   6   20.81   10.89
   4   3  -6   18.01    5.59
   4  -3  -6   11.75   10.58
  -4   3   6   11.20    7.39
   4  -3  -5   12.70    4.68
  -4   3   5    5.60    5.88
  -4   3   5    0.62    8.36
  -4   3   5    7.49    8.00
   4  -3  -4  562.08   27.55
  -4   3   4  506.35   31.42
  -4   3   4  538.79   35.43
  -4   3   4  525.19   33.88
  -4   3   4  499.30   30.90
   4  -3  -3   36.20    9.66
  -4   3   3   45.91   11.92
  -4   3   3   50.95   12.09
  -4   3   3   34.08   10.03
  -4   3   3   38.40   11.59
   4  -3  -2   -4.65    6.75
  -4   3   2   -1.14    7.40
  -4   3   2   -1.82    7.36
  -4   3   2   -1.70    8.31
  -4   3   2   -0.74    6.56
   4  -3  -1 1403.20   52.31
  -4   3   1 1491.15   57.60
  -4   3   1 1425.08   53.85
  -4   3   1 1374.90   53.51
  -4   3   1 1288.34   48.16
   4  -3   0    1.33    9.03
  -4   3   0    1.67    6.37
  -4   3   0   -5.52    9.21
   4  -3   1    8.14    8.70
  -4   3  -1   11.93   10.77
   4  -3   2  133.37   19.07
  -4   3  -2  130.58   21.20
   4  -3   3  230.29   25.52
  -4   3  -3  244.85   27.39
   4  -3   4  775.45   48.24
   4  -3   5  601.66   43.66
   4  -3   6  348.96   35.03
  -4  -3  -6  358.17   29.99
   4  -3   7  299.36   32.88
  -4  -3  -7  320.12   30.17
   4   3   7  320.13   25.41
  -4  -3  -7  340.68   31.83
  -4  -3  -8   28.29    9.73
   4  -3   8   34.92   12.46
   4   3   8   19.60    8.74
  -4  -3  -8   36.53   12.59
  -4  -3  -9   38.30   14.33
  -4  -3  -9   61.49   18.13
   4   3   9   39.79   10.01
   4  -3   9   65.63   11.71
   4   3  10   90.49   14.43
  -4  -3 -10   97.72   18.94
  -4  -3 -10   92.13   20.15
  -4  -3 -11  206.07   26.19
  -4  -3 -11  212.31   27.11
  -4  -3 -12   48.45   13.96
   4   3  12   47.53   13.01
  -4  -3 -12   57.54   14.88
  -4  -3 -13  173.41   18.65
   4   3  13  200.71   18.82
  -4  -3 -14   34.56    6.96
   4   3  14   38.68    7.44
   4   4 -17   31.14    6.57
  -4   4  17   16.22    4.66
  -4  -4  17   33.25    6.19
  -4   4  16   -0.27    4.79
  -4  -4  16   -5.42    5.35
   4   4 -15  280.14   21.95
  -4   4  15  306.63   23.61
  -4  -4  15  348.04   24.55
  -4   4  15  294.07   21.09
   4   4 -14   11.45    7.85
  -4  -4  14   30.22   10.21
  -4   4  14   17.62    7.27
  -4   4  14   24.12    9.56
   4   4 -13  543.35   34.35
  -4  -4  13  521.46   33.85
  -4   4  13  546.16   31.90
  -4   4  13  536.01   34.47
  -4  -4  12   35.55   11.67
   4   4 -12   23.53   10.28
  -4   4  12   30.40    8.55
  -4   4  12   22.02    9.44
  -4  -4  11  324.48   27.71
   4   4 -11  322.33   27.11
   4  -4 -11  260.07   37.12
  -4   4  11  343.56   25.46
  -4   4  11  303.12   26.45
  -4  -4  10   -8.24    7.81
  -4   4  10   -7.13    6.64
   4   4 -10   10.18    8.18
   4  -4 -10  -14.25   12.27
  -4   4  10    3.92    7.23
  -4  -4   9  236.11   23.53
  -4   4   9  242.51   29.83
   4  -4  -9  208.05   30.66
   4   4  -9  204.24   20.30
  -4   4   9  203.80   18.12
  -4   4   9  194.46   19.90
  -4   4   8  162.04   24.12
   4  -4  -8   86.87   20.90
  -4   4   7  275.11   29.19
  -4   4   7  233.15   27.98
   4  -4  -7  223.88   29.44
  -4   4   6   30.04   11.72
  -4   4   6   46.28   14.70
   4  -4  -6   29.23   12.09
  -4   4   5 1011.00   50.69
  -4   4   5 1017.62   50.24
  -4   4   5 1034.78   46.76
  -4   4   5 1019.06   52.75
   4  -4  -5  919.18   52.55
  -4   4   4  142.06   18.37
  -4   4   4   98.54   15.88
  -4   4   4  116.61   18.86
  -4   4   4  142.68   19.89
  -4   4   3    0.25    9.32
  -4   4   3   -2.22    6.71
  -4   4   3   -8.55    8.93
  -4   4   3    3.03    6.84
  -4   4   2   -0.80    7.85
  -4   4   2    3.17    7.48
  -4   4   2    2.82    7.14
  -4   4   2    4.46    8.46
  -4   4   1  117.18   16.94
  -4   4   1  122.86   19.28
  -4   4   1  115.20   17.75
  -4   4   1  108.50   16.99
  -4   4   0  143.12   17.68
  -4   4   0  188.49   22.08
  -4   4  -1  507.95   36.56
   4  -4   1  526.73   37.60
  -4   4  -1  577.99   40.84
  -4   4  -1  484.02   31.73
   4  -4   2   58.48   16.01
  -4   4  -2   49.28   11.28
  -4   4  -2   63.27   16.73
   4  -4   3 1030.24   55.92
  -4   4  -3  977.72   55.05
   4  -4   4   36.25   12.59
  -4   4  -4   44.08   15.18
   4  -4   5  309.88   34.51
  -4   4  -5  284.75   31.35
   4  -4   6  168.60   26.31
  -4  -4  -6  134.56   19.99
   4   4   6  150.47   18.57
  -4  -4  -6  137.84   20.36
   4  -4   7   -2.31   10.62
  -4  -4  -7    1.04    7.91
  -4  -4  -7   15.10   10.60
   4   4   7    2.44    6.37
   4  -4   8   15.56    9.89
   4   4   8   16.31    8.50
  -4  -4  -8    3.94    8.83
   4   4   9   34.88    9.89
  -4  -4  -9   51.50   15.60
  -4  -4  -9   42.57   16.21
   4   4  10   10.00    9.68
   4   4  10    5.07    6.16
  -4  -4 -10  -11.52   10.94
  -4  -4 -10   11.31   10.91
  -4  -4 -11  122.56   22.00
   4   4  11  124.29   15.86
   4   4  11  121.64   18.66
  -4  -4 -11  100.76   18.10
   4   4  12    2.75    7.53
  -4  -4 -12   -0.05    7.12
   4   4  13   69.74   11.45
   4   4  14    8.55    4.44
  -4   4 -14    0.85    5.25
  -4  -5  17   43.67    6.00
  -4   5  17   39.54    5.55
  -4  -5  16   37.34    7.28
  -4   5  16   58.83    9.16
   4   5 -15   33.82    8.96
  -4  -5  15   18.70    7.47
  -4   5  15   41.37    9.37
   4   5 -14   27.46    8.91
  -4  -5  14   26.86    8.58
  -4   5  14   46.79    9.38
  -4   5  14   34.01   10.90
  -4   5  13    3.73    7.77
  -4   5  13   -3.70    4.68
   4   5 -13    0.71    7.56
  -4  -5  13    6.65    7.15
  -4   5  12   29.22   11.20
  -4   5  12   26.78    7.85
   4   5 -12   36.53   10.54
  -4  -5  12   24.81   10.10
  -4   5  11   63.47   13.10
  -4  -5  11   62.29   13.61
   4   5 -11   74.43   14.12
  -4   5  11   52.89   10.03
  -4   5  10   28.65    8.31
  -4   5  10   45.26   11.34
  -4  -5  10   50.36   13.96
   4  -5 -10   37.11   14.50
  -4   5  10   39.76    9.81
  -4   5  10   54.32   16.82
   4   5 -10   41.46   11.49
  -4   5   9    4.17    5.74
  -4  -5   9   11.90    7.76
   4  -5  -9   -1.61   10.27
  -4   5   9   14.48    7.93
  -4   5   9   -4.74   10.66
   4   5  -9    0.02    6.30
   4  -5  -8   -9.94   13.85
  -4  -5   8    6.53    7.48
  -4   5   8   -1.75    8.15
  -4   5   8    0.75    5.09
   4   5  -8    6.11    5.76
  -4   5   8    0.81    5.98
  -4   5   7   35.30   15.30
   4  -5  -7   12.11   12.06
  -4  -5   7   20.57    8.82
  -4   5   6  101.18   16.54
  -4   5   6   78.07   16.52
  -4   5   6   95.62   20.18
   4  -5  -6   60.72   16.05
  -4   5   5   31.65   12.71
  -4   5   5   38.36   11.81
  -4   5   5   44.14   14.58
   4  -5  -5   39.60   13.56
  -4   5   4  150.27   21.52
  -4   5   4  133.13   19.82
  -4   5   4  137.23   21.36
   4  -5  -4  130.59   20.66
  -4   5   4  158.22   22.02
  -4   5   3 1508.18   65.15
  -4   5   3 1707.96   68.10
  -4   5   3 1523.16   63.14
  -4   5   3 1547.79   64.63
  -4   5   2   79.26   16.50
  -4   5   2   77.34   15.52
  -4   5   2   59.07   14.26
  -4   5   2   69.05   14.27
  -4   5   1  191.59   22.58
  -4   5   1  219.83   26.01
  -4   5   1  181.48   22.48
  -4   5   1  231.92   25.76
  -4   5   0   37.15   14.14
  -4   5   0   17.26    8.25
  -4   5   0   45.86   13.93
  -4   5  -1    0.37    8.68
  -4   5  -1   -0.21    5.47
  -4   5  -1    8.36    8.04
   4  -5   2  197.77   26.70
  -4   5  -2  192.97   25.91
  -4   5  -2  156.29   21.33
   4  -5   3  191.31   27.47
  -4   5  -3  162.78   24.71
  -4   5  -3  164.63   23.82
   4   5   4  194.33   20.41
   4   5   4  198.94   22.56
  -4   5  -4  164.64   23.65
   4  -5   4  155.33   25.58
  -4   5  -4  210.55   28.40
   4  -5   5  448.54   43.30
  -4   5  -5  513.05   44.00
   4   5   5  489.09   33.41
   4   5   5  497.17   36.85
  -4  -5  -5  410.17   32.34
   4   5   6  156.27   21.87
   4   5   6  171.51   20.87
  -4  -5  -6  154.04   21.63
   4  -5   6  180.60   27.54
   4   5   7  409.05   32.03
   4   5   7  445.21   37.57
  -4  -5  -7  365.69   33.00
   4  -5   7  489.05   45.80
   4   5   8  124.97   19.01
   4   5   8   98.77   20.23
  -4  -5  -8  118.44   20.41
   4   5   9  159.39   19.61
   4   5   9  153.02   23.81
  -4  -5  -9  143.06   21.28
   4   5  10  143.72   17.52
   4   5  10  191.25   24.89
  -4  -5 -10  147.61   20.66
   4   5  11  135.44   19.51
  -4  -5 -11   78.76   14.36
   4   5  12   42.41   10.50
   4   5  13   93.16   12.37
  -4  -6  16   16.43    4.79
  -4   6  16   21.62    5.46
  -4   6  15  104.81   12.90
  -4  -6  15  102.27   11.47
  -4   6  14   35.85    9.79
  -4  -6  14   48.64   10.65
   4   6 -14   44.83   10.16
  -4   6  13   86.54   14.43
  -4  -6  13  130.50   17.20
   4   6 -13   96.83   14.54
  -4   6  12  107.29   16.57
   4   6 -12   98.11   14.90
  -4  -6  12   89.12   15.58
  -4   6  11   21.26    8.02
  -4   6  11   21.35    8.64
   4   6 -11   40.12   10.93
  -4  -6  11   35.94   11.61
  -4   6  10    6.87    5.67
  -4   6  10    3.03    6.30
   4   6 -10  -13.63    8.71
  -4  -6  10   10.60    8.34
   4  -6  -9    6.65    8.86
  -4  -6   9   17.27   10.93
  -4   6   9   11.59    9.12
  -4   6   9   19.11    8.07
   4   6  -9   13.63    7.53
  -4   6   9   15.22    9.37
   4  -6  -8   66.40   22.49
  -4   6   8   72.03   13.17
  -4  -6   8   75.10   15.61
  -4   6   8   75.47   13.01
  -4   6   8   80.57   21.19
   4   6  -8   77.23   13.22
   4  -6  -7   65.65   18.05
  -4   6   7   88.88   13.06
  -4  -6   7   65.35   13.49
  -4   6   7   83.69   12.60
   4   6  -7   79.94   13.78
  -4   6   7   85.53   12.45
  -4   6   7   78.04   11.93
  -4   6   7   90.62   22.01
   4   6  -6    8.50    5.62
  -4   6   6   -5.03    8.83
   4  -6  -6    2.28    8.11
  -4  -6   6   10.92    8.68
  -4   6   6    1.68    4.95
   4   6  -6   -0.08    5.37
  -4   6   6   12.17    7.40
  -4   6   6    2.98    5.89
  -4   6   5  678.59   49.42
  -4  -6   5  665.66   38.42
   4  -6  -5  618.58   47.82
  -4   6   5  621.51   31.76
   4   6  -5  625.27   32.10
  -4   6   5  664.29   44.94
   4  -6  -4   58.62   14.00
  -4   6   4   71.50   17.85
  -4   6   4   67.54   16.35
  -4   6   4   71.70   16.52
   4  -6  -3  320.59   31.20
  -4   6   3  314.30   32.13
  -4   6   3  336.44   33.48
  -4   6   3  311.10   32.78
  -4   6   3  331.15   31.65
  -4   6   2   68.23   14.93
  -4   6   2   89.72   20.04
  -4   6   2   40.47   11.04
  -4   6   2   71.81   18.27
  -4   6   1   22.98    9.74
  -4   6   1   52.59   15.28
  -4   6   1   40.02   11.00
  -4   6   1   35.89   13.97
  -4   6   0    7.52    8.49
  -4   6   0   -1.18    9.51
  -4   6   0   -4.44    7.88
  -4   6  -1  339.52   35.20
  -4   6  -1  266.46   27.89
   4   6   2   19.23    7.32
   4  -6   2   21.80   14.65
   4   6   2   32.69   11.74
  -4   6  -2    7.78    9.89
  -4   6  -2   24.06    9.68
   4   6   3  407.77   29.98
   4   6   3  462.99   35.32
   4  -6   3  446.71   43.68
  -4   6  -3  394.09   27.15
  -4   6  -3  441.40   41.46
  -4   6  -3  390.29   23.79
   4   6   4   88.84   18.36
  -4   6  -4   75.93   19.80
   4  -6   4   80.51   20.75
   4   6   4   74.84   14.32
  -4   6  -5  263.64   33.15
   4  -6   5  289.41   36.70
   4   6   5  323.09   28.59
   4   6   5  337.10   32.90
   4  -6   6  203.81   31.94
   4   6   6  206.76   23.87
   4   6   6  252.13   28.62
   4   6   7   78.00   15.21
   4   6   7   90.91   19.31
   4   6   8   11.63    9.29
   4   6   8   -5.07   12.14
   4   6   9   80.24   15.20
   4   6   9  125.45   22.38
   4   6  10   94.43   14.98
   4   6  10  134.62   21.18
   4   6  11  141.57   18.98
   4   6  12   83.79   13.26
   4   6  13  143.41   12.85
  -4  -7  15    3.55    3.39
  -4   7  15    2.10    3.89
  -4   7  14  291.74   20.31
   4   7 -14  278.45   18.54
  -4  -7  14  253.42   17.88
   4   7 -13    9.17    6.30
  -4  -7  13    4.97    5.38
  -4   7  13    3.72    6.19
  -4   7  12  497.85   25.67
   4   7 -12  511.77   29.73
  -4   7  12  542.41   32.77
  -4  -7  12  493.85   30.59
  -4   7  11   28.45    8.23
   4   7 -11   24.00    7.94
  -4   7  11   24.34    8.67
  -4  -7  11   24.98    9.71
  -4   7  10   31.85    9.02
   4   7 -10   21.65    7.38
  -4   7  10   28.71   10.48
  -4  -7  10   28.73    9.47
  -4   7   9    6.42    6.22
   4   7  -9   -5.30    7.14
  -4   7   9   -1.58    6.53
  -4  -7   9   -1.45    7.75
  -4  -7   8   17.45    9.37
   4   7  -8   -6.54    6.70
  -4   7   8    9.00    7.70
  -4   7   8    7.15    7.36
  -4   7   8  -11.21    9.38
  -4   7   7   72.50   19.88
  -4   7   7   42.29   10.25
  -4  -7   7   49.07   14.02
  -4   7   7   49.45   11.86
   4   7  -7   44.97    9.87
  -4   7   7   48.54   10.36
  -4   7   7   50.20   10.09
  -4   7   6   99.26   14.53
  -4  -7   6  130.65   19.46
  -4   7   6  112.71   13.84
   4   7  -6   90.52   13.38
  -4   7   6  101.24   13.44
  -4   7   5   58.29   16.97
  -4   7   5   62.93   18.88
   4   7  -5   30.76    9.40
  -4   7   5   43.93   10.77
  -4  -7   5   50.03   12.25
  -4   7   5   70.73   12.88
   4   7  -5   51.27   10.96
  -4   7   5   44.24    9.96
  -4   7   4 1674.00   78.00
  -4   7   4 1669.16   81.19
  -4  -7   4 1697.53   63.87
  -4   7   4 1562.83   53.90
  -4   7   4 1686.99   50.81
  -4   7   4 1601.20   52.16
   4   7  -4 1623.50   54.32
  -4   7   3   -9.07   10.93
  -4   7   3   -6.47    6.85
  -4  -7   3   -5.28    6.72
   4   7  -3    0.39    5.72
  -4  -7   3    4.59    5.95
  -4   7   3   13.31    7.38
  -4   7   3    1.26    6.39
  -4   7   3    1.47    8.96
   4   7  -2  336.69   24.82
  -4   7   2  273.62   28.68
  -4   7   2  297.54   34.64
  -4   7   2  320.17   24.94
   4   7  -2  312.12   29.59
  -4  -7   2  350.09   26.32
  -4   7   2  338.41   22.87
  -4   7   2  284.05   22.95
  -4   7   2  350.66   37.04
   4   7  -1   22.45    8.66
  -4   7   1   22.00    6.15
  -4  -7   1   16.63    7.89
   4   7  -1    8.60    9.20
  -4   7   1   16.95    7.80
  -4   7   1   18.74    8.74
  -4   7   1   19.84   13.53
  -4   7   0   49.48   16.17
   4   7   0   34.74   13.51
  -4  -7   0   36.32   11.59
   4   7   0   51.31   11.51
  -4   7   0   40.76   10.36
  -4   7   0   58.44   11.03
  -4   7  -1  -17.09   12.58
   4   7   1  -11.22    7.43
  -4  -7  -1  -13.32    7.18
   4   7   1   -9.77    9.00
  -4   7  -1    1.45    7.67
  -4   7  -1   -0.74    5.45
  -4   7  -2  117.26   23.99
  -4  -7  -2   96.00   16.27
   4   7   2  105.31   15.08
   4  -7   2  107.91   23.46
   4   7   2   82.76   15.13
  -4   7  -2   90.41   13.09
  -4   7  -2  106.55   15.37
   4   7   3   41.33   13.68
   4  -7   3   61.64   19.69
  -4   7  -3   25.03    7.61
   4   7   3   53.87   13.40
  -4   7  -3   33.67   14.39
   4  -7   4  175.81   29.62
  -4   7  -4  180.12   16.75
   4   7   4  207.77   23.72
   4   7   4  166.25   24.06
  -4   7  -4  171.22   27.48
   4   7   5   23.92   14.41
   4   7   5   24.04   10.47
   4   7   6   38.14   14.38
   4   7   6   50.85   12.36
   4   7   7   -0.26   11.85
   4   7   7    8.47   10.07
   4   7   8   10.23   12.12
   4   7   8   -1.97    7.46
   4   7   9    6.66   11.82
   4   7  10  130.28   18.71
   4   7  11   29.54    9.93
  -4  -7 -12   38.50    7.64
   4   7  12   41.04    8.19
  -4  -8  14    0.51    3.06
  -4   8  14   -7.19    4.43
  -4  -8  13   -5.39    4.47
  -4   8  13    1.36    4.54
  -4   8  12   31.56    7.02
   4   8 -12   36.85    7.83
  -4  -8  12   27.85    7.96
  -4   8  12   42.46    9.34
  -4   8  11    1.62    5.56
   4   8 -11   -3.84    6.17
  -4  -8  11    9.38    6.48
  -4   8  11    3.69    5.78
  -4   8  10   30.94    8.54
   4   8 -10   42.14    9.54
  -4  -8  10   54.67   13.15
  -4   8  10   35.55    9.23
  -4   8   9    3.10    7.68
   4   8  -9    1.55    5.45
  -4  -8   9    5.79    7.42
  -4   8   9   -1.87    6.20
  -4   8   8    8.88    8.00
   4   8  -8    2.05    5.53
  -4  -8   8   10.59    9.13
  -4   8   8    0.31    5.09
  -4  -8   7    7.00   11.05
  -4   8   7    1.93    6.34
   4   8  -7    3.31    5.37
  -4   8   7   -0.06    5.62
  -4  -8   6   15.68    9.90
  -4   8   6   24.37    8.18
  -4   8   6   12.56    9.28
   4   8  -6   -2.08    6.23
  -4   8   6   13.24    9.33
  -4  -8   5  186.01   23.00
  -4   8   5  163.30   18.08
  -4   8   5  148.12   16.73
  -4   8   5  154.32   26.91
  -4   8   5  141.54   18.25
  -4   8   4  612.29   50.25
  -4   8   4  665.11   55.43
  -4  -8   4  625.13   39.73
   4   8  -4  676.79   36.55
  -4   8   4  627.66   32.53
  -4   8   4  659.54   35.17
  -4   8   4  593.38   35.14
  -4   8   3  160.55   26.04
  -4   8   3  153.32   25.28
  -4  -8   3  170.14   21.84
  -4   8   3  157.63   18.71
   4   8  -3  152.38   17.69
  -4   8   3  163.73   18.43
  -4   8   3  154.51   16.78
  -4   8   2  334.18   38.48
  -4  -8   2  338.90   29.93
  -4   8   2  355.75   25.08
  -4   8   2  315.70   24.49
  -4   8   2  324.94   26.58
   4   8  -2  357.36   27.15
  -4  -8   1    1.86    6.89
   4   8  -1    7.41    6.42
   4   8  -1    5.12    8.51
  -4   8   1   19.65    9.51
  -4   8   1   30.05   12.69
  -4   8   1    3.37    6.89
  -4  -8   0  113.07   16.45
  -4   8   0  115.56   23.96
   4   8   0  120.22   16.21
   4   8   0   94.58   18.40
  -4   8   0  123.36   15.67
  -4   8   0  161.82   19.27
  -4  -8  -1  138.69   18.34
   4   8   1  145.67   16.37
   4   8   1  116.07   20.03
   4  -8   1  158.01   28.05
  -4   8  -1  192.24   30.92
  -4   8  -1  133.78   16.50
  -4   8  -1  111.89   15.69
  -4  -8  -2   50.80   11.36
   4   8   2   49.42   10.73
   4   8   2   32.26   14.24
   4  -8   2   50.85   18.55
  -4   8  -2   32.12   15.18
  -4   8  -2   51.00   10.09
  -4   8  -2   72.49   13.76
  -4   8  -3   10.27    6.47
   4   8   3   -1.58    9.57
  -4  -8  -3   13.82    8.82
   4   8   3    2.22    4.55
  -4   8  -4   90.26   12.67
   4   8   4   72.90   16.78
   4   8   5    5.41   11.11
  -4  -8  -5   -7.65    8.97
   4   8   6  135.01   21.77
  -4  -8  -6   95.32   16.78
   4   8   7   21.37   12.25
  -4  -8  -7   62.13   13.96
   4   8   8   73.51   16.45
  -4  -8  -8   61.17   12.16
   4   8   9   -7.00    9.76
  -4  -8  -9   15.26    7.20
   4   8  10  161.17   17.46
  -4  -8 -10   98.15   11.94
   4   8  11   -5.99    5.29
  -4  -9  13   -0.88    2.54
  -4   9  12  116.69    9.83
  -4   9  12  144.58   12.04
  -4  -9  12  128.28   11.48
  -4   9  11    0.19    4.55
   4   9 -11    6.16    3.78
  -4  -9  11   15.25    6.45
  -4   9  11    5.40    4.63
  -4   9  10   15.85    6.62
   4   9 -10   16.95    5.30
  -4  -9  10   15.87    6.22
  -4   9  10   14.11    5.94
  -4   9   9   13.17    8.11
   4   9  -9   12.39    5.73
  -4  -9   9    8.24    6.52
  -4   9   9    3.31    4.09
  -4   9   8    5.53    6.94
   4   9  -8   11.53    5.36
  -4  -9   8    4.59    6.57
  -4   9   7    1.57    6.76
  -4  -9   7    7.42    7.99
  -4   9   7   -7.47    5.66
  -4   9   6   73.20   13.97
  -4   9   6   69.37   11.39
  -4  -9   6   55.51   13.03
  -4   9   6   70.30   11.88
  -4   9   5    2.39    7.76
  -4   9   5    9.75    5.65
  -4  -9   5    3.40    7.73
  -4   9   5    5.90    5.91
  -4   9   4  344.37   26.98
  -4   9   4  311.05   22.80
  -4  -9   4  281.36   26.75
  -4   9   4  319.57   24.98
  -4   9   3  238.89   22.48
  -4   9   3  238.68   20.62
  -4  -9   3  220.60   23.78
  -4   9   3  249.10   21.92
  -4   9   2  411.73   29.30
  -4   9   2  363.39   25.57
  -4  -9   2  385.22   31.29
  -4   9   2  397.45   27.63
  -4   9   1   27.57    9.87
  -4  -9   1   27.95   12.06
  -4   9   1   31.66    9.02
  -4   9   1   21.57    9.17
   4   9  -1   30.35    8.74
  -4   9   0   42.38   11.24
  -4  -9   0   26.93   11.62
  -4   9   0   32.03    8.78
   4   9   0   58.48   11.62
  -4   9   0   45.33   11.00
  -4   9  -1  147.16   17.00
  -4   9  -1  146.56   17.55
   4   9   1  133.49   15.10
   4   9   1  143.58   22.21
  -4   9  -2  127.74   15.55
   4   9   2  139.37   15.35
   4   9   2  123.04   21.24
  -4   9  -2  145.59   16.31
   4   9   3   -0.18   10.48
  -4   9  -3   20.39    7.91
   4   9   4   39.20   14.23
  -4   9  -4   52.77    9.89
   4   9   5  154.09   22.40
  -4   9  -5  141.32   13.73
   4   9   6   20.10   11.08
   4   9   7  112.13   17.52
  -4   9  -8    6.95    5.08
   4   9   8    9.28    8.56
  -4   9  -9   -2.33    2.33
   4   9   9    5.12    6.72
   4   9  10   12.63    5.13
   4   9  10   14.90    3.92
  -4 -10  11    0.78    2.25
  -4  10  11   11.93    4.43
  -4  10  10   33.12    7.20
  -4 -10  10   24.82    5.84
   4  10 -10   20.26    4.26
  -4 -10   9   46.73    8.23
  -4  10   9   50.84    9.04
  -4 -10   8   17.00    6.39
  -4  10   8   21.49    7.76
  -4  10   7  158.71   16.77
  -4 -10   7  121.48   14.49
  -4  10   7  156.16   13.88
  -4  10   6   15.11    8.17
  -4  10   6    5.58    5.94
  -4 -10   6   12.83    7.95
  -4  10   5  428.12   28.40
  -4  10   5  409.62   23.18
  -4  10   5  420.51   25.29
  -4 -10   5  364.07   26.69
  -4  10   4   -3.22    8.02
  -4  10   4   -4.39    4.92
  -4  10   4    3.68    7.69
  -4 -10   4    4.88    6.08
  -4 -10   3   10.48    7.03
  -4  10   3   25.48    9.56
  -4  10   3   16.18    7.15
  -4  10   3   15.67    7.58
  -4 -10   2   27.09    9.66
  -4  10   2   27.75    9.77
  -4  10   2   21.13    7.95
  -4  10   2   37.54   10.66
  -4  10   1  112.22   15.39
  -4 -10   1  111.08   16.38
  -4  10   1   99.97   13.54
  -4  10   1  131.34   15.83
  -4  10   0   58.37   11.13
  -4 -10   0   81.90   15.16
  -4  10   0   67.85   12.80
  -4  10   0   75.12   12.30
  -4  10  -1  188.69   17.24
  -4  10  -1  195.57   18.14
  -4  10  -1  183.94   18.27
  -4 -10  -1  175.38   19.76
  -4 -10  -2   34.58   10.90
  -4  10  -2   24.62    7.02
  -4  10  -2   23.21    7.96
  -4 -10  -3  177.10   19.41
  -4  10  -3  194.91   17.03
  -4  10  -3  210.07   17.68
   4  10   3  147.98   20.53
   4  10   3  191.35   15.61
  -4  10  -4   63.41   10.10
  -4  10  -4   76.51   10.14
   4  10   4   53.16   12.17
  -4 -10  -4   75.88   13.71
   4  10   4   63.68    9.79
  -4  10  -5   -2.08    4.70
  -4  10  -5    1.84    3.47
   4  10   5    2.94    4.59
   4  10   5    2.11    6.68
   4  10   6   35.36    7.34
  -4  10  -6   44.58    7.52
   4  10   6   28.88    9.37
   4  10   7   43.61    7.19
  -4  10  -7   50.60    6.96
   4  10   7   54.25   10.36
   4  10   8    2.48    2.97
  -4  10  -8    0.67    2.39
   4  10   8    6.10    5.45
  -4  11   9    8.46    3.97
  -4  11   8   67.73    8.96
   4  11  -8   51.60    6.64
  -4 -11   8   46.26    5.72
  -4  11   7   -4.43    5.99
  -4 -11   7   -2.23    3.46
  -4  11   6   29.52    7.80
  -4  11   6   11.62    4.88
  -4 -11   6   23.45    5.99
  -4  11   5   20.59    7.78
  -4 -11   5   30.10    7.17
  -4  11   5   21.20    6.51
  -4  11   4   -0.75    5.96
  -4  11   4    2.78    4.51
  -4 -11   4    6.67    5.16
  -4  11   4    7.76    4.73
  -4  11   3  128.38   14.20
  -4  11   3  127.68   12.05
  -4 -11   3  117.53   13.07
  -4  11   3  132.52   13.88
  -4  11   2   11.34    6.72
  -4  11   2    4.87    5.63
  -4 -11   2   -7.84    5.86
  -4  11   2    4.19    5.59
  -4 -11   1    4.90    4.51
  -4  11   1   10.08    6.64
  -4  11   1   12.55    6.19
  -4  11   1   13.56    6.95
  -4 -11   0    2.62    5.15
  -4  11   0    2.89    5.18
   4  11   0   -6.98    4.66
  -4  11   0   -5.48    6.40
  -4 -11  -1    7.51    4.83
  -4  11  -1   15.35    6.47
   4  11   1   23.61    5.54
  -4  11  -1    8.29    5.54
  -4 -11  -2   15.96    6.21
  -4  11  -2    8.92    4.77
  -4  11  -2   21.39    7.04
  -4  11  -3   35.41    7.24
  -4  11  -3   30.35    6.88
  -4  11  -4   11.05    5.18
  -4  11  -4   10.92    4.23
   4  11   5   46.82    5.93
  -4  11  -5   53.58    7.54
  -4  11  -6  102.42    8.25
  -4  12   6    0.91    3.47
   4  12  -6   -5.92    3.20
  -4  12   5   47.58    6.70
  -4  12   5   48.76    5.90
   4  12  -5   35.46    5.66
  -4  12   4   55.34    7.47
   4  12  -4   50.17    6.75
  -4  12   4   51.88    7.03
  -4  12   3   36.70    6.54
   4  12  -3   32.45    5.92
  -4  12   3   29.32    6.00
   4  12  -2   72.91    8.17
  -4  12   2   85.33    9.42
  -4  12   2   80.74    7.79
   4  12  -1   10.41    3.93
  -4  12   1   13.55    4.95
  -4  12   1    9.39    3.94
   4  12   0   -1.55    2.00
  -4  12   0    4.11    4.40
  -4  12   0   -5.74    4.02
  -4  12  -1   26.30    5.26
  -4  12  -1   24.81    5.02
  -4  12  -2   34.29    5.50
  -4  12  -2   31.72    5.29
  -4  12  -3  139.16    9.22
   5   0 -18   13.12    4.31
  -5   0  17   -2.74    4.37
   5   0 -17   -4.46    5.90
  -5   0  16  273.95   18.73
  -5   0  16  296.90   19.01
  -5   0  16  314.42   22.67
  -5   0  15    3.32    5.47
  -5   0  15    2.60    6.71
  -5   0  15   -4.44    5.47
  -5   0  14    8.28    6.65
  -5   0  14   16.69    7.77
  -5   0  14   16.57    6.47
  -5   0  13   14.47    8.23
  -5   0  13    6.80    6.42
  -5   0  13   -0.15    5.94
   5   0 -12   10.01    6.79
  -5   0  12   -1.90    6.35
  -5   0  12    4.35    5.93
  -5   0  12   20.56    7.90
  -5   0  11   -9.13    8.20
   5   0 -11  -11.86    7.28
  -5   0  10  192.37   18.59
   5   0 -10  172.28   25.07
   5   0  -9   -0.37    7.74
  -5   0   9   -0.09    5.04
   5   0  -8 2509.73   83.86
  -5   0   8 2535.39   75.94
  -5   0   7   -0.41    6.91
  -5   0   6 2250.91   64.31
  -5   0   6 2312.39   70.95
  -5   0   5   -5.16    6.52
  -5   0   4 1859.50   57.75
   5   0  -4 1875.00   43.32
   5   0  -3   -2.30    3.70
  -5   0   3   -5.68    6.92
   5   0  -2   46.11    9.23
   5   0  -1    1.71    6.31
   5   0   0   26.07    8.48
   5   0   1    0.63    7.11
   5   0   2 1117.66   49.62
   5   0   3   -2.05    8.34
   5   0   4 1488.13   63.63
   5   0   5    0.18    8.83
   5   0   6 1257.27   63.50
  -5   0  -7   -1.74    8.40
   5   0   7   -0.55    8.01
  -5   0  -8  344.03   30.59
   5   0   8  278.63   32.61
  -5   0  -9   -2.96    7.63
  -5   0 -10   40.57   12.00
  -5   0 -11    2.84    7.37
  -5   0 -11   -3.33   10.98
  -5   0 -12   66.84   12.40
  -5   0 -12   48.33   13.55
  -5   0 -13   10.67    8.76
  -5   0 -14   92.78   11.22
   5  -1 -18   84.76    8.54
   5   1 -18   91.74    9.75
  -5  -1  17   15.50    5.08
   5  -1 -17    9.41    6.20
  -5   1  17   14.95    6.32
  -5   1  17    9.33    3.59
  -5  -1  16  175.74   16.52
  -5   1  16  182.57   17.44
  -5   1  16  167.42   15.64
  -5  -1  16  178.21   15.77
  -5  -1  15   29.41    8.56
  -5   1  15   14.58    8.27
   5   1 -15    5.19    5.75
  -5   1  15   16.52    7.76
  -5  -1  15   19.49    7.43
  -5  -1  14  114.18   14.58
  -5   1  14  113.66   16.27
  -5  -1  14  112.59   14.56
  -5   1  14  123.24   16.67
  -5  -1  14  140.11   17.20
   5   1 -14  130.00   16.25
  -5  -1  13    2.50    6.15
  -5   1  13   -2.36    6.85
   5   1 -13    9.10    7.55
  -5  -1  13    0.25    5.42
  -5   1  13    5.59    7.58
  -5  -1  13    8.76    6.10
  -5   1  12   62.05   12.49
  -5  -1  12   84.33   13.22
  -5   1  12   84.30   14.02
  -5  -1  12   96.02   14.76
  -5  -1  12   79.27   12.94
   5  -1 -12   64.27   19.22
   5   1 -12   75.39   12.79
  -5   1  11   34.89    9.90
  -5  -1  11   21.99    8.12
  -5  -1  11   25.50    7.07
  -5   1  11   37.49    9.97
   5   1 -11   43.42   13.92
   5  -1 -11   34.11   14.30
   5   1 -11   12.72    6.31
   5  -1 -10  217.55   29.33
   5   1 -10  232.37   26.48
   5   1 -10  193.93   19.40
  -5  -1  10  256.72   21.09
  -5   1  10  213.83   19.23
   5   1  -9   51.48   13.57
   5  -1  -9   42.19   15.01
  -5   1   9   61.62   13.34
   5  -1  -8  125.95   21.02
   5   1  -8  165.11   20.70
  -5   1   8  180.88   22.68
  -5  -1   8  155.49   17.95
  -5   1   7    2.85    8.36
  -5  -1   7   -1.02    6.34
  -5   1   7   -0.68    6.49
  -5   1   6  398.43   24.43
  -5  -1   6  390.01   24.60
  -5   1   6  388.90   29.23
  -5   1   6  389.02   31.23
  -5  -1   6  380.08   28.12
  -5  -1   5  116.51   14.05
  -5   1   5  144.54   18.84
  -5   1   5  140.49   13.82
  -5   1   5  136.29   19.09
   5  -1  -4  618.74   24.74
  -5   1   4  595.30   34.72
  -5  -1   4  609.09   30.93
  -5   1   4  547.31   24.33
   5   1  -3   24.85    7.74
   5  -1  -3   31.65    7.68
  -5   1   3   25.83   10.16
  -5  -1   3   25.75    8.13
  -5   1   3   32.18    7.44
   5   1  -2    2.23    5.21
   5  -1  -2    0.05    5.49
   5  -1  -1  304.91   23.47
   5   1  -1  319.18   23.58
   5   1   0   -0.81    6.55
   5  -1   0    4.31    7.39
   5  -1   1  286.82   25.65
   5   1   1  276.91   24.87
   5  -1   2 1022.56   49.16
   5   1   2 1030.78   48.11
   5   1   3    7.63    8.14
   5  -1   3   -1.72    9.52
   5  -1   4  660.04   43.90
   5   1   4  616.60   41.64
   5   1   5   99.05   19.33
   5  -1   5   90.07   19.44
  -5  -1  -6   44.13   12.23
   5   1   6   11.70    9.49
   5  -1   6   20.72    9.29
  -5  -1  -7  106.09   18.72
  -5   1  -7  107.19   15.86
   5   1   7   88.01   18.27
   5  -1   7  136.78   23.12
  -5  -1  -8   16.22   10.89
  -5   1  -8   13.98    8.92
   5   1   8   26.99   13.57
   5  -1   8   -4.16   11.98
  -5  -1  -9   16.10   13.40
  -5  -1  -9   -7.82    8.73
  -5   1  -9   -5.18    7.19
  -5  -1 -10   52.08   15.69
  -5  -1 -10   50.95   14.83
  -5   1 -10   57.30   12.11
  -5  -1 -11  202.18   25.92
  -5  -1 -11  183.59   22.04
  -5   1 -11  162.07   18.20
  -5  -1 -12   18.30   11.04
  -5   1 -12   37.11   12.87
  -5   1 -12   29.16    8.06
  -5  -1 -12   27.40   10.19
  -5  -1 -13   59.38   12.77
  -5   1 -13   60.35   12.01
  -5  -1 -14    8.51    5.10
  -5   1 -14   -0.55    4.57
   5   2 -18   62.27    7.94
   5  -2 -17   41.06    7.93
  -5  -2  17   47.91    7.63
  -5   2  17   52.36    7.98
  -5  -2  16   62.88    9.55
  -5   2  16   42.93    9.18
   5  -2 -16   43.84    9.71
  -5  -2  16   56.02    9.13
  -5   2  16   29.74    7.51
  -5  -2  15   26.13    7.70
  -5   2  15   27.32    8.21
  -5  -2  15   13.36    7.28
  -5   2  15   42.09   10.87
   5   2 -15   15.81    6.02
  -5  -2  14   10.34    5.90
  -5   2  14    4.81    6.63
  -5  -2  14   19.65    8.76
  -5   2  14   14.05    8.17
   5   2 -14   26.67    8.59
   5   2 -13  141.34   17.52
  -5  -2  13  146.14   16.61
  -5   2  13  172.59   19.27
  -5   2  13  176.58   19.89
  -5  -2  13  167.44   19.03
  -5  -2  12   16.81    6.41
  -5   2  12   24.34    8.97
  -5  -2  12   34.42    9.22
  -5   2  12   12.73    7.63
   5   2 -12   14.97    8.66
   5  -2 -12   14.04    7.78
  -5  -2  12    9.81    7.33
  -5  -2  11   16.47    6.57
  -5   2  11    5.79    5.79
  -5   2  11   10.43    5.92
   5   2 -11    4.67    5.73
   5  -2 -11   15.08   12.97
  -5  -2  11    3.84    5.97
  -5   2  10   13.30    6.02
  -5  -2  10   10.87    4.81
  -5   2  10    6.27    6.32
  -5  -2  10    6.92    5.76
   5  -2 -10   25.62   13.71
   5   2 -10   25.43    8.27
  -5   2   9   70.76   16.13
   5  -2  -9   60.56   15.81
   5   2  -8  173.90   20.25
  -5   2   8  146.91   21.70
   5  -2  -8  132.03   22.39
  -5  -2   7   46.45   10.79
  -5   2   7   47.36   10.94
  -5   2   7   53.89   14.65
   5   2  -7   36.29    9.36
   5  -2  -7   52.78   16.04
  -5   2   7   44.50   13.41
  -5   2   6  605.53   40.88
  -5   2   6  570.83   37.60
  -5   2   6  617.05   33.93
  -5   2   5   92.67   17.85
  -5   2   5   67.39   11.70
  -5  -2   5   59.40    9.19
  -5   2   5   64.63   13.85
   5  -2  -4   -4.33    5.18
  -5   2   4    0.51    5.77
  -5   2   4    2.91    8.31
  -5   2   4   -8.19   10.13
  -5  -2   4   -1.22    4.28
   5  -2  -3  650.10   31.27
  -5   2   3  710.50   42.18
  -5   2   3  558.78   28.97
  -5   2   3  627.40   37.87
  -5  -2   3  577.92   29.08
   5  -2  -2  188.23   19.42
  -5   2   2  176.39   21.51
  -5   2   2  188.03   17.55
   5  -2  -1  358.20   27.09
   5   2  -1  319.77   24.71
   5  -2   0  115.13   18.35
   5   2   0  108.83   16.22
   5   2   1   48.38   12.94
   5  -2   1   34.53   11.43
   5  -2   2  568.84   38.87
   5   2   2  548.37   36.73
   5   2   3   85.63   16.99
   5  -2   3   83.01   16.27
   5  -2   4  344.46   33.17
   5   2   4  382.53   34.81
   5   2   5   40.52   15.05
   5  -2   5   23.55   11.75
   5  -2   6  935.95   57.28
  -5  -2  -6  929.49   49.96
  -5  -2  -6  909.95   49.10
   5   2   6  904.11   56.75
  -5  -2  -7  105.63   18.65
   5   2   7   63.21   17.65
   5  -2   7  117.95   22.85
  -5  -2  -7   64.29   15.59
  -5  -2  -8  256.84   29.19
   5  -2   8  267.49   32.03
  -5  -2  -8  264.04   30.04
  -5  -2  -9   12.55   11.23
  -5  -2  -9   11.29    9.64
   5   2   9   -2.73    7.10
  -5  -2 -10  144.25   23.38
  -5  -2 -10  154.70   23.12
   5   2  10  110.81   18.19
  -5  -2 -11  -15.84   12.47
  -5  -2 -11   -9.07   10.74
   5   2  11   16.19    8.59
  -5  -2 -12   96.09   16.13
  -5   2 -12  145.11   18.20
  -5   2 -13   14.83    8.03
  -5  -2 -13    8.31    6.13
  -5   2 -14   36.38    6.71
   5   3 -18   15.76    4.44
  -5  -3  17   47.81    7.40
  -5   3  17   37.40    6.70
  -5   3  16    1.53    5.33
  -5   3  16    1.06    5.76
  -5  -3  16    0.12    4.27
   5   3 -15  186.00   18.28
  -5   3  15  227.93   20.57
  -5  -3  15  178.62   15.70
  -5   3  15  199.46   18.65
  -5  -3  15  203.69   18.80
  -5   3  14   17.02    7.35
  -5  -3  14   16.40    6.64
  -5  -3  14   12.35    6.33
  -5   3  14   16.46    7.35
   5   3 -14    6.22    6.94
  -5   3  13   -5.39    7.15
  -5  -3  13    5.97    5.49
  -5  -3  13   -1.61    8.05
  -5   3  13    0.62    7.27
   5   3 -13    0.80    7.65
  -5  -3  12   20.11    7.55
  -5   3  12   22.25    7.20
   5   3 -12   28.44    9.25
  -5   3  12   20.64    9.25
  -5  -3  12   15.86    8.23
   5  -3 -11   86.96   21.25
  -5  -3  11  115.61   16.96
  -5   3  11  111.65   17.23
  -5   3  11  111.34   15.47
  -5  -3  11  111.58   14.07
   5   3 -11  113.84   16.59
  -5   3  10   40.44   10.01
  -5  -3  10   34.94    8.16
  -5   3  10   32.81   10.11
  -5  -3  10   23.75    8.52
   5  -3 -10   15.56    9.87
   5   3 -10   22.50    7.52
   5   3  -9  430.91   28.43
   5  -3  -9  403.99   42.62
  -5   3   9  427.71   39.26
  -5   3   9  452.75   29.18
  -5   3   9  426.18   26.68
  -5  -3   9  426.29   29.59
  -5   3   9  501.65   39.54
   5  -3  -8   -2.87    9.26
  -5   3   8   17.32    9.95
  -5   3   8   13.75    8.77
  -5   3   7  314.79   28.23
   5  -3  -7  278.33   31.64
  -5   3   7  284.34   30.37
  -5   3   6  117.20   19.25
  -5   3   6  142.44   18.63
  -5   3   6  164.19   22.81
  -5   3   5  546.60   34.38
  -5   3   5  618.69   40.52
  -5   3   5  511.82   38.66
  -5   3   4  153.60   18.82
  -5   3   4  180.04   22.88
   5  -3  -4  139.57   15.42
  -5   3   4  164.88   23.24
  -5   3   3 1274.19   49.85
  -5   3   3 1293.39   57.17
   5  -3  -3 1319.02   49.96
  -5   3   3 1376.10   61.75
  -5   3   2   12.64    9.84
  -5   3   2    5.51    8.01
   5  -3  -2    9.11    8.09
  -5   3   2    3.64    9.68
  -5   3   2   10.77   10.19
  -5   3   1  131.13   20.02
   5  -3  -1  143.18   19.62
  -5   3   1  128.59   22.43
  -5   3   1  131.14   19.92
   5  -3   0   16.44    8.70
  -5   3   0   -3.60   12.34
  -5   3   0   17.70   10.19
   5  -3   1  330.30   32.14
   5  -3   2   -9.57   10.43
   5  -3   3  509.97   40.50
   5  -3   4    1.50    8.92
   5  -3   5  836.21   54.81
  -5  -3  -5  969.91   49.70
   5   3   5  827.25   40.01
   5   3   5  940.58   48.97
  -5  -3  -5  903.38   47.97
   5  -3   6  190.24   27.93
  -5  -3  -6  251.80   27.63
   5   3   6  243.13   22.56
   5   3   6  214.05   25.38
  -5  -3  -6  195.61   24.84
   5   3   7  110.59   15.84
  -5  -3  -7  115.08   20.89
   5   3   7   94.63   18.12
  -5  -3  -7   77.40   16.62
   5  -3   7   55.73   16.94
  -5  -3  -8  131.67   22.87
   5   3   8  134.74   17.84
   5   3   8  166.02   22.88
  -5  -3  -8  120.62   21.08
   5  -3   8  125.82   22.70
  -5  -3  -9   85.81   19.32
   5   3   9  107.94   14.76
   5   3   9   98.29   18.36
  -5  -3  -9  125.00   23.56
  -5  -3 -10   41.48   15.43
   5   3  10   18.66   11.38
  -5  -3 -10   31.34   13.89
   5   3  11  316.82   26.03
  -5  -3 -11  294.61   29.70
   5   3  12   10.75    6.87
  -5  -3 -12    5.48    7.52
  -5  -3 -13   87.38   12.04
  -5   3 -13  125.60   13.37
  -5  -4  17   35.41    5.84
  -5   4  17   33.40    6.04
  -5   4  16   -1.91    4.54
  -5   4  16    1.12    5.07
  -5  -4  16    4.40    4.59
  -5  -4  15   55.34   10.02
  -5   4  15   66.82   11.50
  -5   4  15   59.52    9.88
   5   4 -15   60.30   10.93
  -5  -4  14   33.21    9.31
   5   4 -14   23.11    9.36
  -5   4  14   27.84    9.94
  -5   4  14   22.28    7.94
   5   4 -13  132.88   17.56
  -5   4  13  125.88   16.11
  -5   4  13  122.31   17.51
  -5  -4  13  106.86   15.76
  -5  -4  12    4.79    6.24
   5   4 -12  -12.97    9.03
  -5   4  12    2.32    7.03
  -5   4  11  103.69   15.82
  -5  -4  11  119.94   18.08
  -5   4  11  116.00   15.44
   5   4 -11  115.47   17.46
   5  -4 -11  141.82   27.89
  -5   4  11  128.68   23.37
  -5   4  10  -10.05    8.24
  -5  -4  10    4.14    7.37
   5  -4 -10  -14.81   13.61
   5   4 -10    8.40    9.03
  -5   4  10    3.27    5.82
  -5   4  10   -9.90   13.04
  -5   4   9  124.22   14.99
  -5   4   9  141.95   23.29
  -5   4   9   98.54   14.92
   5   4  -9  119.70   16.43
   5  -4  -9  139.02   26.47
  -5  -4   9  118.25   16.85
  -5   4   8   -7.50    9.67
  -5   4   8    2.98    8.95
  -5  -4   8   -1.39    6.51
   5  -4  -8   -9.80   11.99
   5   4  -8    2.80    5.03
  -5   4   8    7.59    6.18
   5  -4  -7  434.89   42.60
  -5   4   7  477.14   38.06
  -5   4   7  497.51   41.88
  -5   4   6  115.93   19.46
   5  -4  -6   67.53   18.59
  -5   4   6  110.73   18.37
  -5   4   6   95.23   19.68
  -5   4   5  784.64   45.87
  -5   4   5  787.09   47.95
  -5   4   5  774.82   49.41
   5  -4  -4   20.12    7.92
  -5   4   4   26.17   11.03
  -5   4   4   18.81    9.36
  -5   4   4   17.08    7.38
  -5   4   4   17.19   10.50
   5  -4  -3 1534.36   59.63
  -5   4   3 1516.08   60.37
  -5   4   3 1573.60   66.17
  -5   4   3 1613.40   69.01
  -5   4   3 1564.50   67.76
   5  -4  -2   39.88   11.92
  -5   4   2   20.93   10.84
  -5   4   2   23.19   10.35
  -5   4   2   19.61   10.83
  -5   4   2   39.21   13.64
   5  -4  -1  283.27   28.29
  -5   4   1  291.57   29.44
  -5   4   1  282.84   31.57
  -5   4   1  276.65   28.40
   5  -4   0   23.85   12.76
  -5   4   0   42.99   13.29
  -5   4   0   15.52    9.50
  -5   4   0   28.90   13.17
   5  -4   1   94.25   19.20
  -5   4  -1  131.14   21.13
  -5   4  -1  129.74   18.94
  -5   4  -1  127.35   22.32
  -5   4  -2   21.64   12.54
  -5   4  -2   44.55   11.89
   5  -4   2   28.55   13.34
   5  -4   3   27.48   13.50
  -5  -4  -4   14.02   10.33
   5  -4   4    1.69   10.63
   5   4   4   16.77    8.65
   5   4   4    4.27    6.73
   5   4   4   20.24    7.41
  -5  -4  -5  104.34   18.54
   5  -4   5  122.88   23.61
   5   4   5  139.34   18.55
   5   4   5  109.98   15.34
   5   4   5  121.40   19.26
   5   4   6  348.82   28.72
   5   4   6  353.56   25.97
   5   4   6  371.52   33.75
  -5  -4  -6  339.17   32.35
   5  -4   6  323.14   37.06
  -5  -4  -7   45.96   15.19
   5  -4   7   55.25   16.71
   5   4   7   54.81   11.36
   5   4   7   45.83   14.72
   5   4   7   44.95   12.14
  -5  -4  -8    7.52   10.34
   5   4   8   12.46    6.50
   5   4   8   28.13   13.03
   5   4   8   12.06    7.99
   5   4   9   11.54   12.09
  -5  -4  -9  -19.73   11.57
   5   4  10   24.52    9.76
  -5  -4 -10   41.66   15.79
   5   4  11   30.71   10.86
  -5  -4 -11   24.15   10.52
   5   4  12    5.42    5.41
  -5  -4 -12   -5.71    7.49
  -5   4 -13   -0.61    3.83
  -5   5  17   50.06    6.18
  -5  -5  17   45.16    5.71
  -5   5  16   13.47    5.25
  -5  -5  16   24.27    6.12
  -5   5  15  166.40   13.90
   5   5 -15  196.29   17.13
  -5   5  15  168.04   16.88
  -5  -5  15  172.83   15.96
   5   5 -14   -4.41    5.82
  -5   5  14   -5.90    5.00
  -5   5  14    7.80    7.22
  -5  -5  14   -0.86    5.71
   5   5 -13  136.93   17.41
  -5   5  13  130.39   14.80
  -5  -5  13  136.72   17.87
  -5   5  13   88.86   15.07
   5   5 -12   -2.47    7.61
  -5   5  12   16.68    7.50
  -5  -5  12   10.42    8.38
  -5   5  12   15.75    7.45
   5   5 -11    9.06    6.98
  -5   5  11    7.65    7.34
  -5   5  11   15.52    6.75
  -5  -5  11    3.83    6.93
  -5   5  10    6.10    4.50
  -5   5  10    9.66    7.72
  -5  -5  10    4.20    6.83
   5   5 -10   11.77    6.81
  -5   5  10   -4.37   10.79
   5  -5 -10    7.34   14.33
  -5   5   9   97.76   13.07
  -5   5   9   88.97   13.96
  -5  -5   9   84.70   15.55
   5  -5  -9  102.08   24.86
   5   5  -9   94.08   15.60
  -5   5   9   77.02   11.73
  -5   5   9  119.64   23.74
  -5   5   8    5.74    6.25
   5  -5  -8   -9.76   11.71
  -5   5   8   -7.98    8.79
  -5  -5   8   10.52    8.03
   5   5  -8   13.78    7.58
  -5   5   8   20.35    9.49
  -5   5   8   -1.21    5.18
   5   5  -7  207.90   19.97
  -5   5   7  240.17   19.81
   5  -5  -7  203.38   30.78
  -5   5   7  224.17   28.98
  -5   5   7  219.29   20.42
  -5  -5   7  213.71   22.79
  -5   5   7  226.25   19.40
  -5   5   7  254.08   20.05
  -5   5   7  207.05   30.68
   5   5  -7  199.08   18.63
   5  -5  -6   13.71   11.97
  -5  -5   6   16.06    7.78
   5   5  -6    6.20    5.43
  -5   5   6    7.86    7.16
   5   5  -6    4.61    5.10
  -5   5   6    6.09    9.32
  -5   5   6   19.27   11.37
   5  -5  -5  886.07   57.75
  -5   5   5 1014.11   56.91
  -5   5   5  974.76   59.05
  -5   5   5  942.82   54.73
  -5   5   5 1021.36   57.38
   5  -5  -4   68.35   14.13
  -5   5   4   99.54   18.88
  -5   5   4   90.08   18.06
  -5   5   4   89.36   17.99
  -5   5   4   85.39   17.32
   5  -5  -3   77.13   14.90
  -5   5   3   59.72   15.84
  -5   5   3   41.10   12.50
  -5   5   3   51.68   13.94
  -5   5   3   41.27   12.66
   5  -5  -2   22.50   10.76
  -5   5   2    4.80    9.89
  -5   5   2   14.41    9.02
  -5   5   2   29.99   11.91
  -5   5   2    2.74    8.11
   5  -5  -1  351.08   34.25
  -5   5   1  340.94   35.40
  -5   5   1  300.34   30.47
  -5   5   1  318.40   31.91
   5  -5   0   11.41   10.04
  -5   5   0   -2.02   10.16
  -5   5   0    0.94    6.82
  -5   5   0  -10.64   10.29
   5  -5   1  195.08   27.38
  -5   5  -1  177.94   26.60
  -5   5  -1  207.70   23.87
  -5   5  -1  191.28   26.43
   5   5   2   14.06    8.27
  -5   5  -2   -6.84    8.73
   5  -5   2    6.58   12.12
  -5   5  -2    0.92   10.26
   5   5   3 1006.28   47.54
   5   5   3  945.38   40.49
   5   5   3  980.69   51.90
   5  -5   3  956.63   62.89
  -5   5  -3  864.14   55.99
  -5  -5  -3  915.17   49.08
  -5   5  -3 1049.79   64.52
   5   5   4   51.66   13.82
   5   5   4   54.36   11.61
   5  -5   4   52.47   17.00
   5   5   4   34.77   11.33
  -5  -5  -4   35.78   13.48
  -5   5  -4   16.78    9.06
   5   5   5 1132.72   45.19
   5   5   5 1191.94   53.88
   5   5   5 1266.38   61.94
  -5  -5  -5 1001.82   54.91
   5  -5   5 1158.56   71.29
   5   5   6  249.35   21.74
   5   5   6  244.03   25.45
   5   5   6  284.56   31.07
  -5  -5  -6  186.73   25.51
   5  -5   6  260.22   34.46
   5   5   7   45.31   12.07
   5   5   7   41.76   14.82
  -5  -5  -7   46.00   14.83
   5   5   8    1.30   11.60
  -5  -5  -8    9.56   10.48
   5   5   9  187.60   24.04
  -5  -5  -9  134.11   20.70
   5   5  10   20.72   11.45
  -5  -5 -10   23.57   10.12
   5   5  11  269.73   23.45
   5   5  12   -2.85    5.17
  -5   5 -12   -8.91    5.77
  -5  -6  16   21.88    4.87
  -5   6  16   28.27    5.68
  -5   6  15   45.47    8.50
  -5  -6  15   45.69    8.06
   5   6 -15   58.34    9.20
  -5   6  14   64.49   11.69
  -5  -6  14   66.57   11.16
   5   6 -14   59.03   10.10
  -5   6  13   66.02   12.67
  -5  -6  13   78.18   12.55
   5   6 -13   94.45   14.12
  -5   6  12  102.94   15.69
   5   6 -12   91.84   14.50
  -5  -6  12   76.67   13.96
  -5   6  11   38.11    9.53
  -5   6  11   49.66   12.18
   5   6 -11   40.77   10.82
  -5  -6  11   48.26   12.82
  -5   6  10   56.94   11.63
  -5   6  10   52.56   12.33
   5   6 -10   57.99   12.77
  -5  -6  10   46.16   13.13
   5  -6  -9   16.80    8.76
  -5   6   9   26.78    9.26
  -5  -6   9   25.20   10.70
  -5   6   9   12.67    7.61
  -5   6   9    9.60   11.20
   5   6  -9   34.47   10.36
   5  -6  -8   47.05   17.43
  -5   6   8   43.75   10.49
  -5  -6   8   64.93   14.66
   5   6  -8   59.56   12.86
  -5   6   8   52.38   11.51
  -5   6   8   54.85   11.06
  -5   6   8   69.40   19.90
  -5   6   7   39.54    9.89
  -5   6   7   37.08    9.98
   5  -6  -7   11.64   11.37
   5   6  -7   22.47    8.66
  -5   6   7   49.62   11.02
  -5   6   7   41.33    9.81
  -5  -6   7   40.41   11.81
  -5   6   7   41.18   13.19
   5   6  -6   13.16    6.30
  -5   6   6    4.87    6.79
   5   6  -6   15.96    8.72
   5  -6  -6   23.50   16.21
  -5   6   6    8.89    7.77
  -5   6   6    6.07    6.86
  -5  -6   6    1.81    6.75
  -5   6   6    8.07    7.33
  -5   6   5   17.63    9.78
  -5   6   5   10.59    9.15
  -5   6   5   12.98   11.37
   5  -6  -5   23.20   12.57
   5   6  -5   24.06    9.00
   5   6  -5   21.08    7.22
  -5   6   5   20.00    7.76
  -5   6   5   23.43    8.85
  -5  -6   5   16.70    6.90
  -5   6   5   26.26    9.71
  -5   6   4   73.67   17.27
  -5   6   4   71.35   17.84
  -5   6   4   82.04   17.33
  -5   6   4   70.45   18.05
   5  -6  -4  103.29   20.80
   5  -6  -4   73.62   15.96
   5   6  -4   70.88   11.53
  -5  -6   4   65.47   11.91
  -5   6   4   84.40   12.30
   5   6  -4   79.62   12.27
  -5   6   4   72.76   12.40
  -5  -6   4   72.03   14.03
  -5   6   4   72.07   12.23
  -5   6   3   32.32   13.67
  -5   6   3   36.14   13.31
  -5   6   3   31.62   12.70
   5  -6  -3   18.84    9.54
  -5   6   3   28.03   13.28
   5  -6  -3   17.83    9.25
   5   6  -3   24.50    8.77
  -5  -6   3   34.43   10.63
  -5   6   3   27.69    7.61
  -5   6   3   30.02    8.37
  -5   6   3   40.67   10.30
  -5   6   2  137.58   16.83
   5   6  -2  118.82   18.45
  -5   6   2  147.30   23.58
   5  -6  -2  175.36   25.92
   5   6  -2  150.83   16.92
  -5  -6   2  130.57   17.96
  -5   6   2  153.40   15.78
  -5   6   2  137.37   15.94
  -5   6   2  126.26   24.43
  -5   6   2  161.89   24.23
  -5   6   1    7.23    7.89
   5   6  -1   -3.60    8.07
  -5   6   1    9.81    8.90
   5  -6  -1    8.05   10.37
  -5  -6   1   -6.53    8.33
  -5   6   1   -1.19    5.55
  -5   6   1   -3.47    5.91
  -5   6   1    8.06   11.70
  -5   6   1   -0.04    9.61
   5   6   0  204.07   24.82
  -5   6   0  172.90   25.04
   5  -6   0  156.33   25.55
  -5   6   0  183.07   18.02
  -5  -6   0  180.64   20.71
  -5   6   0  200.81   30.05
  -5   6   0  203.85   24.89
  -5   6   0  171.26   18.72
  -5   6  -1   12.72    6.57
  -5   6  -1   24.43    9.66
   5  -6   1   18.27   13.79
   5   6   1   22.53   10.87
  -5  -6  -1   21.34    9.50
  -5   6  -1   28.41   14.52
  -5   6  -1   18.86    9.09
   5   6   2  190.74   24.25
   5  -6   2  267.36   34.48
  -5   6  -2  205.89   26.85
  -5   6  -2  180.78   17.45
  -5   6  -2  214.21   21.81
  -5   6  -2  275.39   35.24
   5  -6   3  129.90   25.84
   5   6   3  111.24   20.24
  -5   6  -3  116.16   13.81
  -5   6  -3  124.23   24.46
   5   6   4  291.56   30.48
   5  -6   4  242.34   34.00
  -5   6  -4  285.79   36.24
   5  -6   5    6.87   10.22
   5   6   5   -3.37   11.11
   5   6   6   15.38   11.82
   5   6   7    9.40    9.81
   5   6   8  330.63   31.70
   5   6   9   59.67   15.22
   5   6  10   70.34   14.61
   5   6  11   45.96   11.09
  -5   6 -11    6.49    3.40
  -5  -6 -12   18.43    6.29
   5   6  12   35.61    6.59
  -5  -7  15   19.17    4.95
  -5   7  15   19.27    5.12
  -5  -7  14   62.14    9.53
   5   7 -14   84.87   10.71
  -5   7  14   78.25   10.82
  -5  -7  13   -1.02    5.99
  -5   7  13    7.34    5.69
   5   7 -13   -8.34    5.53
  -5   7  12   89.68   10.94
  -5  -7  12   78.50   13.69
  -5   7  12  113.67   14.83
   5   7 -12   69.24   11.76
  -5   7  11    2.13    5.41
  -5  -7  11   11.55    8.62
  -5   7  11    0.63    5.64
   5   7 -11    7.43    6.45
  -5   7  10  110.90   14.31
  -5  -7  10  115.59   18.14
  -5   7  10  119.55   15.86
   5   7 -10   97.33   14.12
  -5   7   9   52.86   11.09
  -5  -7   9   46.16   13.00
  -5   7   9   28.01    9.62
   5   7  -9   58.58   11.80
  -5   7   8   -2.54    5.58
  -5   7   8   -1.06    7.30
  -5   7   8   -2.00    5.81
   5   7  -8    2.72    6.54
  -5  -7   8   -3.41    9.10
  -5   7   7   21.69   12.89
  -5  -7   7   38.12   11.91
  -5   7   7   48.56   11.42
  -5   7   7   43.63   10.22
   5   7  -7   36.97   10.16
  -5   7   7   43.79   12.83
   5   7  -6  230.27   21.43
  -5   7   6  252.37   34.17
  -5  -7   6  211.04   24.59
   5   7  -6  226.12   21.97
  -5   7   6  265.84   22.55
  -5   7   6  243.59   21.13
  -5   7   6  222.55   21.67
  -5   7   5   31.55   13.31
  -5  -7   5   52.45   13.08
  -5   7   5   33.27    9.08
  -5   7   5   34.02   13.44
   5   7  -5   45.63   10.99
  -5   7   5   43.46   11.91
  -5   7   5   41.58   10.55
   5   7  -5   35.00    8.72
  -5   7   4   21.85   12.55
  -5  -7   4    0.28    7.46
  -5   7   4   12.02    9.93
   5   7  -4   12.28    8.23
  -5   7   4   15.37    8.14
  -5   7   4   10.55    6.16
  -5  -7   4   14.27    8.01
   5   7  -4    7.86    5.15
  -5   7   3   98.42   20.91
  -5   7   3   76.97   19.41
  -5   7   3   99.88   21.13
  -5  -7   3   94.81   17.25
  -5   7   3  113.05   16.04
   5  -7  -3   89.85   18.42
  -5   7   3   88.93   14.37
   5   7  -3   85.94   13.03
  -5  -7   3  106.52   16.18
  -5   7   3   98.72   14.96
  -5  -7   2  227.64   23.80
  -5   7   2  236.10   20.63
   5   7  -2  203.54   25.69
  -5   7   2  271.80   31.26
  -5   7   2  264.84   23.63
   5  -7  -2  248.95   31.28
   5   7  -2  236.52   22.47
  -5   7   2  246.96   21.86
  -5   7   2  266.41   35.50
  -5   7   1   35.04    9.36
  -5  -7   1   44.42   11.50
   5   7  -1   35.40    9.81
  -5   7   1   32.61   13.49
  -5   7   1   37.41   11.18
   5  -7  -1   22.04   12.05
  -5   7   1   38.24   16.00
  -5   7   1   47.84   10.90
   5   7  -1   22.26   10.89
   5   7   0  181.66   24.06
  -5  -7   0  147.03   19.91
   5   7   0  175.64   20.00
   5  -7   0  178.23   28.58
  -5   7   0  247.18   34.27
  -5   7   0  182.20   18.73
  -5   7   0  188.48   20.82
   5   7   1  104.86   19.00
   5   7   1  113.45   16.50
  -5  -7  -1   94.31   17.52
   5  -7   1  102.00   23.44
  -5   7  -1  165.54   28.65
  -5   7  -1  116.00   15.11
  -5   7  -1   91.83   15.25
  -5   7  -2  153.79   27.59
  -5  -7  -2  138.86   20.93
   5  -7   2  152.39   28.06
   5   7   2   96.29   19.31
  -5   7  -2  109.93   14.13
  -5   7  -3   50.23   19.03
   5  -7   3   61.03   15.66
  -5   7  -3   60.52   10.83
  -5  -7  -3   51.38   15.11
   5   7   3   55.30   15.98
   5   7   4   10.34   10.47
   5   7   5   22.80   13.17
   5   7   6   64.41   18.13
   5   7   7   31.89   12.13
   5   7   8    4.34    9.54
   5   7   9   38.70   12.30
  -5  -7 -10   49.64   11.26
   5   7  10   58.19   11.96
  -5  -7 -11   18.77    6.19
   5   7  11   -2.04    5.14
  -5   8  14   38.79    5.74
  -5  -8  14   34.81    5.58
  -5  -8  13    1.67    4.39
   5   8 -13   -1.18    3.88
  -5   8  13   -3.77    4.17
  -5  -8  12   54.10    9.46
   5   8 -12   43.16    8.58
  -5   8  12   59.70    8.59
  -5   8  12   42.60    8.72
  -5  -8  11    0.42    5.78
   5   8 -11    3.81    4.58
  -5   8  11    3.49    4.66
  -5   8  11    7.25    5.81
  -5  -8  10   41.00   11.33
   5   8 -10   51.57    9.73
  -5   8  10   46.15    9.45
  -5   8  10   34.57    8.38
  -5  -8   9    1.66    7.34
   5   8  -9    8.86    6.87
  -5   8   9    6.32    6.10
  -5   8   9   12.83    7.55
  -5   8   8  128.47   16.40
  -5   8   8  145.65   16.09
   5   8  -8  106.26   14.41
  -5  -8   8  111.08   17.30
  -5   8   7   12.60    8.10
   5   8  -7   11.84    6.74
  -5   8   7   10.96    7.28
  -5  -8   7   10.84    7.97
  -5  -8   6  245.95   25.87
  -5   8   6  234.44   22.44
  -5   8   6  268.84   21.96
   5   8  -6  217.38   19.73
  -5   8   6  256.98   22.63
  -5   8   5    0.29    6.38
   5   8  -5   -2.24    5.29
  -5   8   5   -9.68    7.48
  -5  -8   5   14.81    9.16
  -5   8   5   -3.20    7.78
  -5   8   4   74.52   12.90
  -5   8   4   81.59   14.21
   5   8  -4  120.45   17.40
  -5   8   4   84.02   14.86
  -5  -8   4   93.61   17.94
  -5  -8   3    2.59    8.16
  -5   8   3    9.04    8.76
  -5   8   3   -8.57   13.77
  -5   8   3    5.82    7.24
  -5   8   3    2.30    7.04
   5   8  -3   16.52    7.11
  -5   8   2  554.16   34.24
   5  -8  -2  541.85   48.16
  -5   8   2  618.99   53.17
  -5  -8   2  578.13   39.53
   5   8  -2  567.15   33.93
  -5   8   2  521.45   31.38
  -5  -8   2  572.82   36.00
  -5   8   2  557.45   31.64
  -5   8   1   57.03   11.17
  -5  -8   1   57.48   12.72
  -5   8   1   59.73   13.63
   5   8  -1   32.31   13.24
   5   8  -1   67.52   13.44
  -5   8   1   59.45   11.92
  -5  -8   0  402.22   30.98
  -5   8   0  367.48   25.59
  -5   8   0  395.17   28.89
   5   8   0  391.17   35.80
   5   8   0  350.47   26.66
  -5   8   0  353.95   25.87
  -5  -8  -1   -0.09    7.76
  -5   8  -1    8.00    9.37
  -5   8  -1    6.21    6.07
   5   8   1   -7.96    5.91
   5   8   1   -3.05    9.21
  -5  -8  -2  260.66   26.72
  -5   8  -2  245.41   20.95
   5   8   2  246.13   21.75
   5   8   2  222.30   27.37
  -5   8  -3   21.24    7.60
  -5  -8  -3   50.44   12.20
   5   8   3   24.91    9.57
   5   8   3   19.15   13.14
  -5   8  -4   90.95   11.95
  -5  -8  -4   77.74   16.01
   5   8   4  102.25   13.10
   5   8   4   77.30   19.41
  -5  -8  -5   53.18   14.19
   5   8   5   28.00   11.57
  -5  -8  -6   19.73   10.36
   5   8   6   29.51   12.45
  -5  -8  -7   38.49   11.72
   5   8   7   27.44   12.63
  -5   8  -7   31.23    6.59
   5   8   8   74.40   14.42
  -5  -8  -8   54.14   11.87
   5   8   9    6.75    6.84
  -5  -8  -9    2.75    6.01
   5   8  10  142.18   13.70
  -5  -9  13   -0.78    2.72
  -5   9  12    1.80    2.79
  -5   9  12    2.46    1.98
  -5   9  11   36.31    7.09
   5   9 -11   44.91    7.10
  -5  -9  11   26.95    6.85
  -5   9  10    5.03    5.33
   5   9 -10   14.05    5.22
  -5  -9  10    2.71    5.49
  -5   9   9    4.79    6.53
   5   9  -9    0.66    4.60
  -5  -9   9    4.87    6.06
  -5   9   8   -0.87    6.14
   5   9  -8    6.17    5.31
  -5   9   8    6.83    6.67
  -5  -9   8    0.98    7.52
  -5   9   7    9.49    8.30
  -5  -9   7   20.21   10.30
  -5   9   7   -0.29    6.09
  -5   9   6   55.49   12.41
  -5   9   6   51.09   10.45
  -5  -9   6   43.05   11.62
  -5   9   6   52.62   10.48
  -5   9   5  209.37   21.53
  -5   9   5  202.54   18.57
  -5  -9   5  177.05   21.64
  -5   9   5  213.18   20.46
  -5   9   4  107.45   16.65
  -5  -9   4   99.36   17.19
  -5   9   4   80.14   12.56
  -5   9   4   90.28   14.19
  -5  -9   3  161.29   21.32
  -5   9   3  161.34   19.35
  -5   9   3  174.29   17.98
  -5   9   3  156.87   18.13
  -5  -9   2   35.33   12.16
  -5   9   2   21.00    9.13
  -5   9   2   28.82   10.09
  -5   9   2   28.13    9.33
   5   9  -2   24.23    9.18
  -5  -9   1   -5.12    9.23
  -5   9   1  -10.93    9.25
  -5  -9   1  -11.95    8.10
  -5   9   1    1.38    6.94
  -5   9   1    0.78    6.92
   5   9  -1   -5.40    6.74
  -5   9   0    3.29    7.75
  -5  -9   0  -10.30    8.36
  -5   9   0   11.50    8.14
   5   9   0   12.99    7.85
  -5   9   0   12.26    7.11
  -5  -9   0   26.16    8.89
   5   9   1   33.00    8.26
  -5   9  -1   47.40   11.23
   5   9   1   28.94   12.42
  -5   9  -1   40.41    9.88
   5   9   2    0.25    5.15
  -5   9  -2   -2.77    6.07
   5   9   2  -10.34   10.04
  -5   9  -2   -0.54    6.00
  -5  -9  -3   68.93   13.44
  -5   9  -3   87.76   12.96
   5   9   3   64.55   17.49
  -5   9  -3   63.52   10.61
  -5   9  -4   40.79    8.74
  -5  -9  -4   33.62   10.29
   5   9   4   28.78   13.01
  -5   9  -4   36.91    7.93
  -5  -9  -5   56.56   11.56
  -5   9  -5   86.87   11.12
   5   9   5   81.58   16.91
  -5   9  -6    0.75    4.92
  -5  -9  -6   -6.51    5.92
   5   9   6    4.97    8.79
  -5  -9  -7   14.21    6.48
  -5   9  -7   31.20    6.11
   5   9   7   10.96    8.01
   5   9   8   61.58   10.92
   5   9   9   22.17    6.20
   5   9   9   19.90    4.39
  -5  10  11   30.50    4.90
  -5 -10  11   32.59    5.30
  -5  10  10   57.61    8.04
  -5 -10  10   50.67    7.45
  -5  10   9   42.59    8.02
  -5 -10   9   27.43    6.92
  -5  10   8  125.89   14.06
  -5 -10   8  116.10   13.51
  -5  10   7   47.69    9.76
  -5  10   7   34.96    7.37
  -5 -10   7   42.27    9.82
  -5  10   6    7.42    7.08
  -5 -10   6    9.46    6.49
  -5  10   6    3.84    5.57
  -5  10   5   74.98   13.51
  -5  10   5   70.47   10.49
  -5 -10   5   53.84   11.23
  -5  10   5   49.06    9.92
  -5  10   4   19.93    8.68
  -5  10   4   26.74    8.65
  -5 -10   4   27.22    9.04
  -5  10   4   32.31    9.32
  -5 -10   3   22.90    9.21
  -5  10   3    9.67    6.81
  -5  10   3   30.57    9.22
  -5  10   3   25.42    8.50
  -5  10   2  120.29   15.69
  -5 -10   2  113.37   16.56
  -5  10   2  120.33   15.15
  -5  10   2  126.31   14.77
  -5  10   1   34.53    9.73
  -5 -10   1   15.98    9.64
  -5  10   1   32.79    9.51
  -5  10   1   17.41    7.13
  -5 -10   0   36.00   10.86
  -5  10   0   33.65    9.03
  -5  10   0   52.27   10.39
  -5 -10  -1   93.55   15.34
  -5  10  -1  113.16   13.68
  -5  10  -1  114.34   13.92
  -5 -10  -2  125.46   17.06
  -5  10  -2  135.28   13.97
  -5  10  -2  148.10   15.16
  -5 -10  -3   26.03    9.74
   5  10   3    8.38    3.99
  -5  10  -3    8.13    5.19
  -5  10  -3   14.32    7.00
   5  10   4   39.64    6.88
  -5 -10  -4   38.57    9.85
  -5  10  -4   38.48    6.64
  -5  10  -4   46.96    8.61
  -5  10  -5   -0.39    4.03
   5  10   5    2.51    3.28
  -5 -10  -5    6.26    5.44
  -5  10  -6   29.59    5.45
  -5 -10  -6   33.39    6.99
   5  10   6   23.25    5.06
   5  10   7   19.39    4.11
  -5  11   9    6.77    3.33
  -5  11   8    2.02    3.74
  -5 -11   8    2.62    3.25
  -5  11   7   63.64    8.97
  -5 -11   7   47.49    7.13
  -5  11   6   26.88    6.91
  -5  11   6   26.84    5.97
  -5 -11   6   24.78    6.36
  -5  11   5  255.40   18.09
  -5  11   5  263.42   16.62
  -5  11   4   81.66   11.28
  -5  11   4   74.27    9.77
  -5 -11   4   57.39    9.56
  -5  11   4   66.43    9.28
  -5  11   3  115.87   12.85
  -5  11   3  125.98   12.09
  -5 -11   3   96.49   12.35
  -5  11   3  142.15   13.82
  -5  11   2    8.72    4.82
  -5 -11   2   17.60    6.64
  -5  11   2   11.77    5.75
  -5 -11   1   26.36    7.98
  -5  11   1   39.55    7.70
  -5 -11   0   32.79    8.20
   5  11   0   41.08    6.72
  -5  11   0   34.86    7.78
  -5  11   0   42.14    8.08
  -5 -11  -1   18.10    6.17
  -5  11  -1   29.53    7.60
  -5  11  -1   35.35    7.55
  -5 -11  -2    7.45    5.48
  -5  11  -2   16.23    5.53
  -5  11  -2   23.03    5.82
  -5 -11  -3   42.77    7.06
  -5  11  -3   55.74    6.78
  -5  11  -3   55.75    7.45
  -5  11  -4   12.17    4.22
  -5  11  -5  128.95    8.56
   5  12  -5   59.25    6.10
  -5  12   4   19.07    4.51
   5  12  -4   20.09    4.45
  -5  12   3   97.96    8.62
   5  12  -3   73.06    6.85
   5  12  -2    3.59    2.66
  -5  12   2   -1.15    3.37
  -5  12   1    3.69    3.13
  -5  12   1    0.72    3.15
  -5  12   0   16.04    4.09
  -5  12   0    3.82    3.02
  -5  12  -1   12.37    3.41
   6   0 -18  170.71   11.66
   6   0 -17   -1.48    4.63
  -6   0  17    2.35    4.88
  -6   0  16  256.34   19.86
  -6   0  16  228.44   17.12
  -6   0  15    3.23    5.63
  -6   0  15   -7.51    7.44
  -6   0  14  117.67   15.95
  -6   0  14  119.60   15.64
  -6   0  13   -1.49    6.27
  -6   0  13   -2.47    5.60
  -6   0  12    8.81    7.39
   6   0 -12   14.92    8.75
  -6   0  12   16.44    7.63
   6   0 -11    3.39    7.62
  -6   0  11    0.93    5.20
   6   0 -10  188.98   27.43
  -6   0  10  185.87   19.12
  -6   0   9   -6.11    5.53
  -6   0   9    7.72    7.08
   6   0  -9   -5.74   10.33
  -6   0   8  216.55   25.05
  -6   0   7    3.27    7.25
  -6   0   7    6.07    6.85
  -6   0   6 2146.49   76.09
  -6   0   6 2030.01   66.71
  -6   0   5   -0.96    6.88
   6   0  -4  554.12   28.13
  -6   0   4  500.52   34.00
  -6   0   3   -3.83    6.99
   6   0  -3   -2.01    4.82
   6   0  -2  294.07   24.03
   6   0  -1   -3.09    7.36
   6   0   0  595.17   36.67
   6   0   1    7.58    8.80
   6   0   2  860.18   49.17
   6   0   3    4.77   10.27
   6   0   4  798.74   51.99
   6   0   5    1.37    8.95
  -6   0  -5   -0.73    9.00
  -6   0  -5  -25.24   12.44
  -6   0  -6 1444.37   57.92
   6   0   6 1356.29   72.44
  -6   0  -6 1455.00   63.14
  -6   0  -7  -10.16   12.59
   6   0   7   -6.50   11.98
  -6   0  -7   -6.60    6.91
  -6   0  -8  318.24   32.04
  -6   0  -8  308.40   28.00
  -6   0  -9    8.13   10.63
  -6   0  -9   -9.79    8.52
  -6   0 -10  105.81   18.66
  -6   0 -11   10.38   10.31
  -6   0 -12   72.80   13.58
   6   0  12   -1.07    2.74
  -6   0 -13   -3.13    5.58
   6   1 -18   74.13    8.60
  -6  -1  17   91.09   10.09
  -6   1  17  116.20   12.10
  -6   1  17  100.84    9.63
   6  -1 -17   86.73   10.32
  -6   1  16   -3.82    4.64
  -6  -1  16   -0.48    4.10
  -6   1  16   -0.91    6.26
  -6  -1  16   -5.98    5.27
  -6   1  15  141.57   17.28
  -6  -1  15  112.79   13.80
  -6  -1  15  136.68   14.01
  -6   1  15  157.71   16.88
  -6  -1  15  116.68   13.53
  -6   1  14   -4.80    5.96
  -6  -1  14    0.04    5.56
  -6  -1  14   -1.76    5.38
   6   1 -14   -2.54    4.73
  -6   1  14   -8.21    8.03
  -6  -1  14  -11.04    7.26
  -6  -1  13    6.07    6.30
  -6   1  13   -2.07    6.98
  -6  -1  13    7.58    7.00
   6   1 -13    8.93    7.50
  -6  -1  13    8.07    6.63
  -6   1  13   -8.42    7.62
  -6   1  12    3.12    6.78
  -6  -1  12    9.76    6.43
   6  -1 -12   -0.38   10.22
   6   1 -12   20.86    9.01
  -6  -1  12    7.13    7.82
  -6   1  12   -0.02    5.95
  -6  -1  11   81.27   12.11
  -6  -1  11   89.25   13.26
  -6   1  11   91.34   13.90
   6  -1 -11   81.42   20.13
   6   1 -11   74.19   13.52
   6   1 -10   62.90   11.67
   6   1 -10   85.89   18.04
   6  -1 -10   94.53   21.14
  -6   1  10   75.18   12.64
  -6  -1  10   56.90   10.46
  -6   1  10   66.48   14.85
  -6   1   9  345.77   32.97
   6   1  -9  327.26   32.03
   6  -1  -9  330.29   35.81
  -6  -1   9  315.78   23.13
  -6   1   9  351.51   24.71
   6   1  -8    4.66    6.88
   6  -1  -8    9.68   11.38
  -6  -1   8   14.08    6.25
  -6   1   8    2.27    6.71
  -6   1   7   89.94   16.11
  -6   1   7   67.54   15.40
  -6  -1   7   72.18   14.68
  -6  -1   6   11.75    7.10
  -6   1   6    1.24    6.70
  -6   1   6   10.20    9.10
  -6  -1   6    0.47    6.59
  -6  -1   5   18.43    7.74
  -6   1   5   18.65    9.64
  -6   1   5   25.06   10.29
   6  -1  -4   86.17   11.96
  -6   1   4   70.61   14.81
  -6  -1   4   84.42   13.53
   6   1  -3   31.05    9.26
   6  -1  -3   46.10   10.66
  -6   1   3   61.00   14.80
  -6  -1   3   40.78   11.32
   6   1  -2  284.94   24.20
   6  -1  -2  292.63   23.98
  -6   1   2  258.47   28.04
   6   1  -1    8.66    7.59
   6  -1  -1    7.86    7.99
   6  -1   0  489.44   34.42
   6   1   0  469.64   33.83
   6  -1   1  275.70   27.19
   6   1   1  238.82   26.03
   6   1   2   13.58   12.30
   6  -1   2    1.46    7.56
   6   1   3  161.47   23.87
   6  -1   3  175.70   24.02
   6   1   4    9.17    8.92
   6  -1   4   14.96   10.51
  -6  -1  -4    5.83    6.82
   6  -1   5  452.09   40.87
  -6  -1  -5  478.40   36.32
  -6  -1  -5  471.23   33.91
   6   1   5  435.09   41.03
  -6  -1  -6  105.14   18.53
  -6  -1  -6   95.35   18.64
   6   1   6   73.17   18.58
   6  -1   6   84.98   19.66
  -6  -1  -7  156.20   21.98
  -6  -1  -7  143.42   22.02
   6   1   7  148.84   25.54
   6  -1   7  132.23   22.95
  -6  -1  -8   60.29   16.67
  -6  -1  -8   76.77   17.21
  -6  -1  -9   62.47   15.48
  -6   1  -9   58.47   14.29
  -6   1  -9   55.98   11.93
  -6  -1 -10   63.29   18.13
  -6   1 -10   77.27   16.46
   6   1  11   43.53    8.02
  -6  -1 -11   57.07   14.63
  -6   1 -11   47.66   12.54
  -6  -1 -12   33.66   10.83
  -6   1 -12   45.38   10.45
  -6  -1 -13    8.93    5.93
  -6   1 -13    8.39    5.45
   6   2 -18   41.05    6.28
  -6   2  17    0.45    3.96
  -6  -2  17   -7.64    3.09
  -6  -2  16  176.16   14.96
  -6   2  16  179.91   16.37
   6  -2 -16  119.92   13.11
  -6   2  16  166.03   15.88
  -6  -2  16  175.21   14.26
  -6  -2  15  292.68   20.96
  -6   2  15  344.38   24.84
   6   2 -15  319.93   22.34
  -6   2  15  290.63   23.23
  -6  -2  15  316.59   21.55
  -6   2  14   72.15   12.99
  -6  -2  14   73.44   11.39
  -6  -2  14   44.32   10.04
  -6   2  14   82.28   13.42
   6   2 -14   58.44   11.83
  -6  -2  14   72.08   12.64
  -6   2  13   18.35    7.91
  -6  -2  13   13.31    7.03
  -6   2  13    9.84    8.53
  -6  -2  13   23.32    8.71
   6   2 -13    8.76    7.61
  -6  -2  13   16.05    5.70
  -6   2  12   -1.17    6.11
  -6  -2  12   -4.32    6.88
  -6   2  12    2.93    6.46
  -6  -2  12   -1.32    5.49
   6   2 -12   -2.35    6.24
  -6   2  11    0.03    7.02
  -6  -2  11   -4.69    7.59
   6   2 -11    1.71    6.31
   6  -2 -11    8.68   11.87
  -6  -2  11    0.96    5.11
  -6   2  11    6.11    6.27
  -6  -2  10  139.34   17.59
   6   2 -10  148.29   17.71
  -6   2  10  145.90   24.72
  -6  -2  10  167.25   17.57
  -6   2  10  152.44   17.46
   6  -2 -10  159.29   27.26
  -6   2   9   33.93   13.97
  -6  -2   9   45.90   10.22
   6   2  -9   28.71    8.56
   6  -2  -9   24.90   13.20
  -6   2   9   23.99    7.46
  -6  -2   9   30.59    7.96
  -6   2   8 1176.00   62.85
   6   2  -8 1260.32   56.19
   6  -2  -8 1170.56   67.03
  -6   2   7   14.62    7.88
  -6  -2   7   28.48    9.28
  -6   2   7    9.11    8.99
  -6   2   6  898.27   50.55
  -6   2   6  973.42   55.68
  -6   2   5   56.31   14.41
  -6   2   5   64.65   16.20
  -6   2   4  360.33   31.82
  -6  -2   4  364.87   25.55
  -6   2   4  359.32   34.71
   6  -2  -4  387.13   24.62
  -6   2   3  620.13   41.89
  -6  -2   3  597.03   34.34
  -6   2   3  629.14   44.18
   6  -2  -3  644.95   34.41
  -6   2   2  107.30   19.87
   6  -2  -2  139.37   18.57
   6   2  -1  118.46   17.57
   6  -2  -1  131.38   19.12
   6  -2   0  252.50   27.05
   6   2   0  264.56   26.92
   6  -2   1  240.81   27.21
   6   2   1  257.09   27.83
   6   2   2  142.17   22.19
   6  -2   2  141.79   22.46
   6   2   3   64.99   17.86
   6  -2   3   71.65   18.43
  -6  -2  -4  651.47   40.49
   6  -2   4  636.01   47.55
   6   2   4  623.66   47.63
  -6  -2  -5  347.60   31.88
   6  -2   5  364.60   37.44
   6   2   5  383.61   39.20
   6   2   6  118.77   28.59
   6  -2   6   68.91   17.41
  -6  -2  -6   67.26   16.48
   6  -2   7   21.22    8.49
  -6  -2  -7    8.28    9.98
  -6  -2  -8  157.30   24.89
  -6  -2  -9   32.51   13.57
   6   2  10   86.49   12.12
  -6  -2 -10   76.47   18.07
  -6   2 -10   92.05   15.94
  -6  -2 -11   48.78   13.06
  -6   2 -11   45.03   11.00
  -6  -2 -12   46.23   10.26
  -6   2 -12   55.57   10.14
  -6  -2 -13   10.59    5.48
  -6   2 -13   -4.44    5.14
  -6   3  17  241.37   15.04
  -6   3  17  220.83   14.46
  -6  -3  17  235.88   13.15
  -6  -3  16   -0.53    4.25
  -6   3  16   -3.46    4.88
   6   3 -16    1.68    3.84
  -6   3  16    2.57    4.78
  -6  -3  15    3.38    5.03
  -6   3  15    5.57    6.85
   6   3 -15    0.42    5.75
  -6   3  15    1.90    5.99
  -6  -3  15    4.98    5.12
  -6  -3  14    2.11    5.15
  -6   3  14   10.51    6.95
   6   3 -14    5.06    6.63
  -6  -3  14   -5.68    4.71
  -6   3  14   -0.11    6.36
  -6  -3  13    3.35    6.18
  -6   3  13   -3.34    6.17
   6   3 -13    8.66    7.28
  -6  -3  13   -0.04    4.36
  -6   3  13   -4.68    7.19
  -6  -3  12   89.66   14.72
  -6   3  12   88.33   13.97
  -6  -3  12   89.99   12.44
  -6   3  12   90.21   15.10
   6   3 -12   89.10   14.67
  -6  -3  11  173.20   19.82
   6   3 -11  174.32   20.40
   6  -3 -11  173.37   30.38
  -6  -3  11  183.94   17.41
  -6   3  11  172.99   19.04
  -6   3  11  174.07   20.12
  -6  -3  10   35.72    7.80
  -6   3  10   21.00    7.70
  -6   3  10   21.07    9.85
  -6  -3  10   25.26    9.31
   6   3 -10   16.80    7.76
   6  -3 -10   34.02   13.77
  -6   3   9 1070.69   46.08
  -6  -3   9 1023.27   46.36
  -6   3   9 1167.78   66.19
   6  -3  -9 1099.89   70.14
   6   3  -9 1040.55   46.28
  -6  -3   9  983.58   38.34
  -6   3   9 1089.10   44.02
   6   3  -8    7.26    6.44
  -6   3   8    1.53    4.50
  -6  -3   8    2.26    6.97
  -6   3   8   -1.42    5.86
  -6   3   8    0.26    7.52
   6  -3  -8    6.64   10.79
  -6   3   7  474.14   41.66
  -6   3   7  431.76   33.15
  -6   3   7  435.37   38.10
  -6   3   6    9.19    8.97
  -6   3   6    0.78    8.15
  -6   3   6   -6.16   11.34
  -6   3   5  313.57   34.13
  -6   3   5  327.83   27.05
  -6   3   5  336.08   32.44
  -6   3   4   37.56   11.56
  -6   3   4   14.00    9.44
  -6   3   4   31.14   11.84
   6  -3  -4   17.01    7.25
  -6   3   3  117.66   16.41
  -6   3   3  125.76   20.75
  -6   3   3  107.07   20.57
   6  -3  -3  149.32   19.09
  -6   3   2   13.71    8.69
  -6   3   2   16.11   11.16
   6  -3  -2   13.75    9.04
  -6   3   1  889.01   53.87
  -6   3   1  936.65   54.35
   6  -3  -1  966.60   51.30
  -6   3   0   23.40   13.05
  -6   3   0    8.09   12.39
   6  -3   0   12.59   10.12
   6  -3   1 1241.69   62.56
   6  -3   2   82.00   17.74
  -6  -3  -3  382.79   30.89
   6  -3   3  394.74   38.67
   6   3   4   -8.63    9.77
  -6  -3  -4   -1.09    8.85
   6  -3   4    0.18   10.67
   6   3   5  235.55   26.71
  -6  -3  -5  201.91   26.11
   6  -3   5  245.57   31.92
   6   3   6   65.79   15.27
  -6  -3  -6   65.25   17.81
   6  -3   6   72.62   19.70
  -6  -3  -7  327.33   34.40
   6   3   7  305.24   25.23
   6   3   7  335.91   31.27
  -6  -3  -8  178.62   25.88
   6   3   8  183.10   20.26
   6   3   8  183.21   22.99
  -6  -3  -9   25.34   14.50
   6   3   9   45.39   12.66
   6   3   9   22.67    7.89
  -6  -3 -10    8.18    9.18
  -6   3 -10   11.25    7.15
   6   3  10   19.32    8.37
  -6   3 -11  162.92   17.22
  -6  -3 -11  132.68   18.32
  -6  -3 -12   15.04    7.07
  -6   3 -12   24.78    8.04
  -6   4  17   75.29    8.14
  -6  -4  17   83.11    7.53
   6   4 -16    6.28    4.82
  -6  -4  16   -8.55    4.88
  -6   4  16   12.26    4.46
  -6   4  16    6.89    6.23
  -6  -4  15   11.78    4.88
  -6   4  15   19.30    6.69
  -6   4  15    4.15    6.16
   6   4 -15    9.36    5.88
  -6  -4  14    9.26    5.84
  -6   4  14   24.62    7.30
  -6   4  14   15.13    8.36
   6   4 -14   22.00    8.72
  -6  -4  13    3.26    7.24
  -6   4  13    8.82    6.98
  -6   4  13   -1.50    6.64
   6   4 -13   -2.96    6.60
  -6  -4  12    1.35    6.78
  -6   4  12    5.96    5.41
  -6   4  12   -3.32    7.53
   6   4 -12   -9.97    7.53
  -6  -4  11   -0.36    6.49
   6   4 -11   -0.50    6.47
  -6   4  11    0.55    6.22
  -6   4  11    6.83    6.13
  -6  -4  10    6.03    7.19
  -6   4  10   -2.73    5.26
   6   4 -10   12.93    7.62
   6  -4 -10   -5.55    8.78
  -6   4  10   -4.35    7.23
  -6   4   9   -1.08    5.69
  -6  -4   9    6.15    8.67
  -6   4   9   10.79    6.00
   6   4  -9   18.49    8.84
  -6   4   9   -8.38   10.40
  -6   4   9    7.66    8.34
   6  -4  -9   -1.52   12.18
   6   4  -8   17.55    7.26
  -6   4   8   18.11    7.17
  -6   4   8   19.38    7.52
  -6  -4   8   22.95    9.47
   6   4  -8   27.52    9.42
   6  -4  -8   22.20   14.50
  -6   4   8   22.55   11.17
  -6   4   8   32.67   13.11
  -6  -4   7    5.97    6.61
   6   4  -7    3.31    5.28
  -6   4   7   -1.53    4.96
  -6   4   7   -4.56    8.37
  -6   4   7    7.02    9.35
   6  -4  -7   -1.23   10.77
  -6   4   7    0.44    6.57
   6   4  -7   -9.94    5.95
  -6   4   7   -2.66    5.93
   6   4  -6    5.60    5.73
  -6   4   6    6.16    6.66
  -6   4   6    2.31    7.82
  -6   4   6    5.69    6.11
  -6   4   6    3.65    8.35
  -6   4   5    5.49    8.11
  -6   4   5   14.82   10.09
  -6   4   5   13.27   10.41
  -6   4   4  166.27   24.80
  -6   4   4  130.50   19.34
   6  -4  -4  182.03   21.13
  -6   4   4  150.08   24.99
  -6   4   3   12.23    9.44
  -6   4   3   41.25   14.60
   6  -4  -3   27.78   10.82
  -6   4   3   30.88   12.10
  -6   4   2  263.87   30.92
   6  -4  -2  255.19   28.99
  -6   4   2  261.02   30.98
  -6   4   1    3.95    9.02
   6  -4  -1   -3.52    8.71
  -6   4   1    1.07    8.30
  -6   4   0   12.77   10.11
  -6   4   0   22.52   10.91
  -6   4  -1   90.35   19.84
  -6   4  -1   94.62   17.79
   6  -4   1   85.92   19.79
  -6  -4  -2   62.80   14.28
   6  -4   2   77.13   18.94
  -6   4  -2   61.36   17.75
   6   4   2   76.20   13.20
   6   4   2   74.74   14.79
  -6   4  -2   73.27   15.70
   6  -4   3   35.17   14.51
   6   4   3   32.12    9.43
   6   4   3   68.62   16.18
  -6  -4  -3   32.77   12.92
   6  -4   4   16.58   10.68
   6   4   4   15.91   10.61
   6   4   4   20.92    9.82
  -6  -4  -4   18.10   12.83
   6  -4   5   53.46   17.73
  -6  -4  -5   55.64   16.15
   6   4   5   48.70   14.70
   6   4   5   91.69   14.71
  -6  -4  -6   11.12   10.87
   6   4   6   -4.55    9.35
   6   4   6   -0.65    7.38
  -6  -4  -7   77.23   19.29
   6   4   7   89.81   19.64
   6   4   7   61.94   12.24
   6   4   8   -0.95    8.49
   6   4   8   -0.31    5.24
  -6  -4  -9   57.65   16.03
   6   4   9   73.58   14.50
  -6  -4 -10    2.71   10.46
  -6   4 -10   10.37    6.47
   6   4  10    3.52    5.87
  -6   4 -11    3.73    5.58
   6   4  11    8.70    5.77
  -6   4 -12   -1.10    3.50
  -6   5  16    3.22    4.12
  -6  -5  16   -0.13    3.09
  -6   5  15   73.90   11.17
   6   5 -15   67.64   10.05
  -6   5  15   64.36    8.52
  -6  -5  15   64.88    9.87
  -6   5  14   31.65    9.85
  -6   5  14   17.59    5.31
   6   5 -14   22.31    8.03
  -6  -5  14   28.44    8.70
  -6   5  13   -0.56    6.44
  -6   5  13    6.09    5.14
   6   5 -13    4.08    7.70
  -6  -5  13    3.15    7.66
  -6   5  12   10.16    9.26
  -6   5  12   10.11    6.87
   6   5 -12   13.33    9.42
  -6  -5  12    3.44    6.73
  -6   5  11   80.41   14.58
  -6   5  11   89.45   13.41
   6   5 -11   82.91   13.95
  -6  -5  11   93.33   16.17
  -6   5  10   30.99    9.10
  -6  -5  10    6.55    7.53
   6   5 -10   17.41    9.57
  -6   5  10    9.64    5.49
  -6   5   9  499.47   44.49
  -6   5   9  530.59   33.42
  -6  -5   9  530.96   36.57
   6  -5  -9  506.96   52.38
  -6   5   9  555.57   30.83
   6   5  -9  555.71   34.62
  -6   5   9  528.42   29.61
  -6   5   8    9.64   12.40
  -6   5   8    0.05    7.52
   6   5  -8   -1.29    6.44
   6   5  -8    7.00    6.90
  -6   5   8   12.99    6.03
  -6   5   8    8.11    6.05
  -6  -5   8   -0.56    7.50
  -6   5   8    6.56    7.06
   6  -5  -8   -4.62   11.76
   6   5  -7  910.36   39.50
  -6   5   7  863.86   55.70
  -6   5   7  920.26   40.54
  -6  -5   7 1034.67   49.96
   6  -5  -7  808.55   61.49
  -6   5   7 1018.67   42.13
  -6   5   7  938.85   40.76
  -6   5   7 1049.71   66.71
   6   5  -7  953.40   43.81
   6   5  -6   26.63    8.61
  -6   5   6   13.37    9.74
  -6   5   6   12.57    7.15
   6   5  -6   20.58    9.47
  -6   5   6   13.21   11.62
  -6   5   6   13.30    9.98
   6  -5  -6   17.96   12.65
  -6  -5   6   24.92   10.78
  -6   5   6   31.22    8.74
  -6   5   6   15.23    7.00
   6   5  -5   76.75   12.86
  -6   5   5   60.39   17.78
  -6   5   5   60.30   16.15
  -6   5   5   66.84   18.32
  -6   5   5   71.05   12.27
  -6  -5   5   64.11   12.51
   6   5  -5   53.18   11.19
  -6   5   5   73.84   13.51
  -6  -5   5   67.40   14.50
  -6   5   5   81.40   13.33
   6   5  -4  184.36   18.58
  -6   5   4  180.17   26.77
  -6   5   4  178.29   25.97
  -6   5   4  167.70   24.65
  -6  -5   4  165.40   20.07
  -6  -5   4  175.32   20.41
  -6   5   4  182.54   17.56
  -6   5   4  198.65   19.11
  -6   5   4  191.64   18.92
  -6   5   3  563.70   45.97
   6  -5  -3  656.69   45.56
  -6   5   3  635.23   33.01
  -6   5   3  630.26   30.49
  -6  -5   3  655.71   37.90
  -6   5   3  659.49   50.03
  -6   5   3  623.66   33.66
  -6   5   2   73.82   13.74
   6   5  -2   58.78   13.82
  -6   5   2   38.58   13.51
   6  -5  -2   74.54   17.18
  -6  -5   2   64.26   11.84
  -6   5   2   59.47   10.57
  -6   5   2   74.93   12.58
  -6   5   2   88.10   19.56
   6   5  -1  595.91   40.96
  -6   5   1  657.26   49.95
   6  -5  -1  691.64   50.46
  -6   5   1  640.92   33.05
  -6  -5   1  697.80   39.86
  -6   5   1  686.45   31.64
  -6   5   1  759.09   57.80
  -6   5   1  672.47   48.14
  -6   5   1  660.33   35.51
  -6   5   0   12.53    7.83
  -6   5   0   13.32    6.04
  -6   5   0    6.83    7.84
   6  -5   0   14.75   11.82
   6   5   0   17.84    6.32
   6   5   0   18.07   10.46
  -6  -5   0    7.99    7.92
  -6   5   0    1.15    7.32
  -6   5   0   11.39    7.37
  -6   5  -1  357.94   37.96
   6   5   1  384.38   27.56
   6   5   1  432.60   35.22
  -6   5  -1  411.02   24.58
  -6   5  -1  416.74   27.12
   6  -5   1  406.50   41.10
  -6   5  -2   29.61   13.81
   6   5   2   22.53    8.34
   6   5   2   19.30   11.31
  -6   5  -2   21.71    6.78
   6  -5   2   13.07   11.16
  -6   5  -2   15.59    6.80
   6   5   3  250.87   23.12
   6   5   3  281.97   30.23
  -6   5  -3  243.23   32.63
   6  -5   3  280.58   36.71
   6  -5   4   60.04   17.66
  -6   5  -4   52.67   15.83
   6   5   4   72.26   13.51
   6   5   4   64.07   16.38
  -6  -5  -4   74.69   17.57
   6   5   5   12.43    9.72
   6   5   5    8.62    9.10
  -6  -5  -5   -4.97   11.29
   6   5   6   13.03    7.61
   6   5   6   10.15   10.32
  -6  -5  -6    7.93    8.88
   6   5   7    0.62    6.20
   6   5   7   13.57   13.42
  -6  -5  -7   -1.19   10.48
   6   5   8    8.39    9.13
  -6  -5  -8   10.78   11.29
   6   5   9   75.14   14.00
  -6   5  -9  107.44   13.31
   6   5  10   -4.07    6.05
  -6   5 -10    1.12    5.05
   6   5  11  117.32   12.36
  -6   5 -11    7.46    3.31
  -6  -5 -12   46.44    8.05
  -6   6  16   34.88    5.56
  -6  -6  16   23.83    4.38
  -6  -6  15    7.63    4.60
  -6   6  15    2.28    3.95
   6   6 -15    9.11    4.85
  -6  -6  14   21.38    6.89
  -6   6  14   23.60    7.82
   6   6 -14   38.88    8.47
  -6  -6  13    6.16    6.59
  -6   6  13   -9.75    6.44
   6   6 -13   -1.14    6.07
  -6  -6  12   14.00    9.02
  -6   6  12    1.58    6.46
   6   6 -12   20.88    9.16
  -6  -6  11   69.09   14.41
   6   6 -11   46.39   12.05
  -6   6  11   53.53   11.43
  -6  -6  10   36.07   12.39
   6   6 -10   44.57   11.65
  -6   6  10   27.95    8.35
  -6   6  10   70.47   13.41
  -6  -6   9    6.64    7.44
  -6   6   9    6.95    6.58
   6   6  -9   -2.00    7.42
  -6   6   9    2.81    5.48
  -6   6   8  363.48   26.39
  -6  -6   8  340.42   30.07
   6  -6  -8  319.07   41.59
  -6   6   8  390.57   26.73
  -6   6   8  378.87   27.15
  -6   6   8  351.81   38.50
   6   6  -8  352.85   27.56
  -6   6   7  147.38   17.59
   6   6  -7  115.03   16.09
   6   6  -7  104.67   14.64
   6  -6  -7  112.65   25.45
  -6   6   7  111.89   22.45
  -6   6   7  103.54   13.92
  -6  -6   7  100.41   17.51
  -6   6   7  104.79   15.59
  -6   6   7  138.24   16.97
  -6   6   6 1099.07   43.91
   6   6  -6 1039.24   44.80
  -6   6   6 1031.09   67.68
  -6   6   6 1003.74   63.17
  -6  -6   6 1035.18   51.48
  -6   6   6  988.99   43.96
  -6   6   6 1121.32   45.60
   6  -6  -6  884.80   64.00
   6   6  -6 1012.69   45.32
  -6   6   5   -0.88    6.70
   6   6  -5   -0.33    6.39
  -6   6   5    7.62   11.05
  -6   6   5   23.92   13.62
   6  -6  -5    2.63    8.34
  -6   6   5  -13.65   10.10
   6   6  -5    6.71    7.15
  -6   6   5    6.66    8.37
  -6  -6   5    9.08    6.82
  -6   6   5   -4.86    6.37
  -6   6   4  205.00   19.81
  -6  -6   4  200.73   21.68
   6   6  -4  233.87   22.24
  -6   6   4  193.19   28.48
  -6   6   4  201.51   29.18
   6  -6  -4  201.78   29.08
  -6   6   4  234.02   30.30
  -6  -6   4  231.34   24.85
  -6   6   4  206.69   20.29
   6   6  -4  198.18   20.12
  -6   6   4  215.16   21.19
  -6   6   3   42.23   17.91
  -6   6   3    9.30    8.96
  -6   6   3   18.76    7.38
  -6   6   3   19.99    9.44
   6  -6  -3    4.93    9.30
   6   6  -3   12.10    7.82
  -6  -6   3    4.58    8.31
  -6   6   3    5.93    5.81
  -6   6   3   26.63   10.00
   6   6  -2  253.35   28.45
  -6   6   2  259.73   32.68
  -6   6   2  255.53   23.96
   6  -6  -2  269.89   32.71
  -6   6   2  280.62   23.36
  -6   6   2  314.97   37.24
  -6   6   2  264.56   31.80
  -6  -6   2  272.31   26.50
  -6   6   2  253.75   20.94
  -6   6   1   20.13    7.26
   6   6  -1   34.97   14.80
  -6   6   1   41.12   14.47
  -6   6   1   40.69   10.66
   6  -6  -1   28.36   14.00
  -6  -6   1   38.40   11.81
  -6   6   1   35.82   10.13
  -6   6   1   40.10   16.69
  -6   6   1   52.99   15.79
   6   6   0  371.01   33.72
  -6   6   0  409.23   39.97
  -6   6   0  418.25   29.93
   6  -6   0  543.66   48.22
  -6   6   0  389.92   26.89
  -6  -6   0  399.42   32.98
  -6   6   0  397.35   26.21
  -6   6   0  526.44   49.29
   6   6   1   12.00    9.87
  -6  -6  -1    8.58    7.57
  -6   6  -1   12.02    6.96
  -6   6  -1   13.64   11.39
   6  -6   1   17.96   15.72
  -6   6  -1    8.71    5.81
  -6   6  -2  231.93   20.08
   6  -6   2  232.15   32.31
   6   6   2  221.56   28.05
  -6   6  -2  195.06   26.97
  -6  -6  -2  218.85   25.91
  -6   6  -2  213.84   18.56
   6  -6   3   10.25   14.19
   6   6   3   -9.89   10.94
  -6   6  -3   -2.45    5.18
   6   6   4   21.13   13.27
  -6   6  -4   46.40    9.14
   6   6   5   48.43   14.90
  -6   6  -5   49.82    9.04
   6   6   6  101.23   19.50
   6   6   7  116.36   21.22
   6   6   8   36.11   11.75
   6   6   9   70.32   13.13
   6   6  10   65.91   11.32
  -6  -6 -11    9.61    5.57
  -6   7  15   35.08    5.52
  -6  -7  15   39.54    5.47
  -6   7  14    7.54    4.32
  -6  -7  14    0.72    4.30
   6   7 -14    1.25    3.87
  -6   7  13   54.48    9.62
  -6  -7  13   66.52   10.63
   6   7 -13   62.07   10.10
   6   7 -12  177.82   17.28
  -6   7  12  168.67   16.90
  -6  -7  12  164.68   17.56
  -6   7  11    6.19    5.02
  -6  -7  11    3.70    7.33
   6   7 -11    0.34    5.77
  -6   7  11   -1.66    5.65
  -6   7  10    7.34    5.36
  -6  -7  10   -6.20    7.49
   6   7 -10   -5.73    6.98
  -6   7  10   -6.26    5.66
  -6   7   9    5.94    6.01
  -6  -7   9   10.04   10.21
   6   7  -9   28.43   10.13
  -6   7   9    8.79    5.06
  -6   7   8   40.95   10.98
  -6   7   8   43.94   10.25
   6   7  -8   26.83    8.60
  -6  -7   8   43.36   13.22
  -6  -7   7   90.45   17.57
  -6   7   7   60.93   12.27
   6   7  -7   65.45   12.76
  -6   7   7   67.86   13.49
  -6   7   6  115.76   16.33
  -6  -7   6  133.72   20.37
  -6   7   6  116.56   16.40
   6   7  -6  131.99   16.89
  -6   7   6  142.19   17.69
   6   7  -6  111.21   16.16
  -6   7   5   40.55   15.82
  -6   7   5   12.28    8.11
   6   7  -5   17.99    8.70
   6   7  -5   14.71    7.50
  -6   7   5   22.00    9.10
  -6  -7   5   12.37    9.36
  -6   7   5   18.50    8.57
  -6   7   4  164.15   18.06
  -6  -7   4  168.87   21.33
  -6  -7   4  148.89   21.06
  -6   7   4  157.07   19.20
   6   7  -4  167.83   19.51
  -6   7   4  180.68   20.35
   6   7  -4  146.57   17.00
  -6   7   3    3.44    9.65
  -6   7   3   17.94   12.11
  -6   7   3   -1.59    7.58
   6   7  -3    0.79    5.74
  -6   7   3    0.96    6.98
  -6  -7   3   -9.62    9.87
   6   7  -3    7.92    8.69
  -6   7   3    8.00    8.64
  -6   7   3    5.52    7.61
  -6  -7   3   15.56   10.54
  -6   7   2   10.10   11.93
  -6   7   2   -2.61    7.45
   6   7  -2    8.53    6.81
  -6  -7   2    2.92    8.78
  -6   7   2    2.93    6.18
   6  -7  -2   10.48   12.20
   6   7  -2   -7.97    7.31
  -6   7   2    6.05    8.50
  -6   7   2    8.87    7.60
  -6   7   1  109.73   15.85
   6  -7  -1  103.95   24.89
   6   7  -1  113.14   21.19
  -6   7   1  103.00   22.80
   6   7  -1  117.27   16.83
  -6  -7   1  126.52   19.88
  -6   7   1  111.76   15.07
  -6   7   1  134.87   17.42
  -6   7   1  156.23   28.67
  -6   7   0   10.22    8.06
  -6   7   0   19.97   16.67
   6   7   0   16.99   12.11
   6  -7   0   29.76   15.68
  -6   7   0   16.91    9.19
  -6   7   0   19.75    7.92
   6   7   0   29.47    9.99
  -6  -7   0   25.58   11.04
  -6   7  -1  106.56   13.64
  -6   7  -1  110.27   15.43
  -6  -7  -1  114.63   20.06
   6   7   1  113.78   21.34
  -6  -7  -2  236.38   25.85
  -6   7  -2  224.24   19.44
  -6   7  -2  223.96   20.08
   6   7   2  214.82   27.64
  -6   7  -3   80.91   12.57
  -6   7  -3   79.92   12.34
  -6  -7  -3   88.39   18.75
   6   7   3   98.95   20.56
  -6  -7  -4   34.64   14.03
   6   7   4   24.75   13.41
  -6   7  -4    8.48    6.36
  -6  -7  -5   40.93   13.33
   6   7   5   44.30   14.02
  -6   7  -5   57.30    9.50
  -6  -7  -6   65.04   15.76
   6   7   6   80.86   17.49
  -6   7  -6   79.67    9.96
   6   7   7  159.34   22.07
  -6  -7  -7  160.09   21.76
   6   7   8   -9.12    8.91
  -6  -7  -8    5.97    8.01
   6   7   9   34.41    9.32
  -6  -7  -9   21.33    8.61
   6   7  10    8.76    4.95
  -6  -7 -10   -9.94    5.33
  -6  -8  14   72.83    7.11
   6   8 -13    0.41    3.54
  -6  -8  13    3.04    4.71
  -6   8  13  -11.00    4.77
   6   8 -12   36.31    7.56
  -6   8  12   34.67    6.54
  -6  -8  12   45.97    9.37
  -6   8  11   16.65    5.72
   6   8 -11   16.89    6.87
  -6   8  11   13.54    5.04
  -6  -8  11    7.40    6.59
  -6   8  10  172.08   16.37
   6   8 -10  160.05   16.26
  -6   8  10  149.36   14.50
  -6  -8  10  133.29   16.96
  -6   8   9   16.45    6.49
   6   8  -9    9.37    5.90
  -6   8   8  367.21   24.54
  -6   8   8  297.48   23.62
   6   8  -8  313.63   23.69
  -6  -8   8  326.20   28.30
  -6   8   7    3.21    7.70
   6   8  -7   28.95    9.18
  -6   8   7    8.81    6.37
  -6  -8   7    2.88    7.57
  -6  -8   6   -1.07    7.86
  -6   8   6    5.77    8.04
   6   8  -6    8.38    6.72
  -6   8   6    1.86    6.29
  -6   8   6   18.23    8.45
  -6   8   5   57.45   12.55
   6   8  -5   23.24    8.57
  -6   8   5   49.99   12.70
   6   8  -5   49.08   11.95
  -6  -8   5   41.97   12.82
  -6   8   5   32.80   10.49
  -6   8   4   16.99    8.67
   6   8  -4    7.11    5.34
  -6   8   4    3.31    7.66
   6   8  -4   19.53    9.22
  -6  -8   4   13.68    8.26
  -6   8   4   15.79    9.85
  -6  -8   3    2.43    6.67
  -6   8   3    6.37    8.13
  -6   8   3   -5.18    7.43
  -6  -8   3   -3.08    8.82
  -6   8   3    2.63    6.83
   6   8  -3   -1.87    7.91
  -6  -8   2  299.22   29.89
  -6   8   2  270.71   24.68
  -6   8   2  269.60   22.55
  -6  -8   2  264.70   25.78
  -6   8   2  278.99   23.82
   6   8  -2  264.24   23.72
  -6   8   1   40.49   12.33
  -6   8   1   34.59   10.20
  -6  -8   1   25.20    9.75
  -6   8   1   37.98   10.32
   6   8  -1   36.21   11.21
  -6   8   0  581.45   35.81
  -6   8   0  567.12   32.48
   6   8   0  591.52   34.71
  -6  -8   0  536.09   37.19
  -6   8   0  539.94   30.85
   6   8   1   33.95   14.00
  -6   8  -1   29.52    9.12
   6   8   1   21.25    8.55
  -6   8  -1   30.43    8.57
  -6  -8  -1   17.94    9.76
   6   8   2  300.83   31.07
  -6   8  -2  328.30   23.19
   6   8   2  324.14   24.81
  -6  -8  -2  329.45   29.81
  -6   8  -2  300.16   22.12
   6   8   3   57.60   16.41
  -6   8  -3   90.42   12.32
  -6   8  -3   79.33   11.93
  -6  -8  -3   73.89   15.84
   6   8   3   84.66   13.09
  -6   8  -4  184.13   15.92
  -6  -8  -4  171.49   21.74
   6   8   4  203.67   18.07
   6   8   4  208.20   26.86
  -6   8  -5   -4.92    4.69
  -6  -8  -5   -7.56    9.27
   6   8   5   13.25   12.30
  -6   8  -6    5.39    4.51
   6   8   6   -2.53    8.43
  -6  -8  -6   18.26   11.13
   6   8   7   17.69    8.58
  -6  -8  -7    7.24    7.67
   6   8   8   48.20   10.35
  -6  -8  -8   60.43   11.06
   6   8   9   -2.58    4.13
   6   9 -12   17.44    3.78
  -6  -9  12   12.70    4.33
  -6   9  11    4.48    3.76
   6   9 -11    7.14    4.24
  -6  -9  11    5.14    4.21
  -6   9  10   10.31    5.13
   6   9 -10   24.05    5.98
  -6  -9  10   30.92    8.71
  -6   9   9   31.65    8.71
   6   9  -9   21.08    6.44
  -6  -9   9   13.97    7.98
  -6   9   8    7.91    6.45
  -6  -9   8   10.59    7.93
  -6   9   7   96.25   14.43
   6   9  -7   83.64   10.88
  -6   9   7   97.16   13.19
  -6  -9   7   72.56   13.70
  -6   9   6    8.86    7.71
  -6  -9   6    4.49    8.13
  -6   9   6    2.37    6.17
  -6  -9   5    0.08    7.76
  -6   9   5    6.53    8.21
  -6   9   5   13.81    9.11
  -6   9   5   15.62    8.60
  -6   9   4   -1.81    9.62
  -6  -9   4   16.71   10.20
  -6   9   4    2.15    7.30
  -6   9   4    6.55    7.51
  -6  -9   3   24.56   12.28
  -6   9   3   26.30   10.82
  -6   9   3   12.28    8.62
  -6   9   3   11.39    8.77
   6   9  -3   10.89    8.29
  -6   9   2    0.93    8.28
  -6  -9   2    3.85    9.01
  -6   9   2   13.20    7.45
  -6   9   2   12.18    8.09
   6   9  -2   16.55    9.22
  -6  -9   1   74.97   15.65
  -6   9   1   63.67   13.30
  -6   9   1   50.66   10.98
  -6  -9   1   58.32   13.25
  -6   9   1   54.81   11.32
   6   9  -1   43.46    9.74
  -6  -9   0   33.95   12.20
  -6   9   0   32.61   10.10
   6   9   0   22.97    8.44
  -6   9   0   32.67    9.34
  -6  -9   0   33.69   10.85
  -6   9  -1    0.69    6.46
   6   9   1   15.00    6.73
  -6  -9  -1    6.39    7.52
  -6   9  -1   17.70    7.71
   6   9   2   60.83   10.26
  -6   9  -2   33.61    8.29
   6   9   2   40.30   14.32
  -6  -9  -2   43.59   11.56
  -6   9  -2   50.30   10.05
   6   9   3   76.25   10.93
  -6   9  -3   78.40   11.21
  -6  -9  -3   65.64   12.82
   6   9   3   56.26   15.21
  -6   9  -3   85.53   10.74
   6   9   4    7.56    9.61
  -6  -9  -4   -0.26    6.49
  -6   9  -4   14.66    5.95
   6   9   5   29.20   10.76
  -6   9  -5   23.75    5.85
  -6  -9  -5   32.16    9.28
   6   9   6   20.81    8.71
  -6   9  -6   13.05    4.44
  -6  -9  -6   11.04    6.62
   6   9   7   11.67    5.63
  -6 -10  10  199.24   13.20
  -6  10  10  212.23   12.34
  -6 -10   9   23.24    6.07
  -6  10   9   22.80    5.96
  -6 -10   8   20.61    7.50
  -6  10   8   16.70    6.19
  -6 -10   7   -7.42    6.10
  -6  10   7   -5.33    5.14
  -6  10   7    3.67    5.57
  -6 -10   6   10.03    5.70
  -6  10   6   21.26    7.19
  -6  10   6   14.53    6.85
  -6 -10   5    8.19    7.34
  -6  10   5   17.69    7.14
  -6  10   5   24.42    8.22
  -6  10   4   25.54    9.05
  -6  10   4   24.33    8.33
  -6 -10   4   13.71    7.77
  -6  10   4   34.19    8.91
  -6  10   3   25.49    9.03
  -6 -10   3   23.81    9.65
  -6  10   3   11.46    7.08
  -6  10   3   15.15    7.38
  -6 -10   2   17.70    8.70
  -6  10   2   13.70    7.68
  -6  10   2   30.19    8.52
  -6  10   2   10.42    7.20
  -6 -10   1   22.92    9.47
  -6  10   1   26.59    8.18
  -6  10   1   30.30    9.00
  -6  10   0  247.21   18.45
  -6 -10   0  212.76   21.73
  -6  10   0  227.75   17.51
  -6 -10  -1   11.31    7.48
  -6  10  -1    4.17    5.13
  -6  10  -1    3.65    4.78
  -6 -10  -2   48.02   10.72
  -6  10  -2   75.80   10.02
  -6  10  -2   64.40    8.88
  -6  10  -3    6.44    4.92
  -6  10  -3   13.60    4.36
  -6  10  -4   32.44    6.04
  -6 -10  -4   23.12    8.41
  -6  10  -5    2.58    3.07
  -6 -10  -5    0.58    4.02
  -6  11   8   -2.60    3.48
  -6 -11   7  123.90   10.16
  -6  11   7  131.74   10.77
  -6 -11   6   -3.61    4.25
  -6  11   6   -1.28    4.47
  -6 -11   5   18.51    5.66
  -6  11   5   25.21    6.24
  -6  11   5   14.34    5.43
  -6 -11   4   20.01    6.49
  -6  11   4   28.82    6.63
  -6  11   3  125.00   12.15
  -6  11   3  109.95   10.49
  -6 -11   3  102.20   11.88
  -6  11   2    6.89    5.26
  -6 -11   2   -0.45    4.97
  -6  11   2    0.08    3.95
  -6  11   1   53.31    7.90
  -6 -11   1   39.12    8.58
  -6  11   1   59.95    8.70
  -6  11   0    3.93    4.17
  -6 -11   0    4.47    4.37
  -6  11   0    8.08    4.68
  -6  11  -1   57.94    7.69
  -6 -11  -1   51.51    8.32
  -6  11  -1   58.23    7.42
  -6 -11  -2    3.41    3.77
  -6  11  -2   10.56    3.66
  -6  11  -3  131.44    9.04
   7   0 -17   -1.07    3.80
  -7   0  17   -2.81    3.74
  -7   0  17   -4.57    4.73
  -7   0  16  474.59   24.17
  -7   0  16  457.14   24.60
  -7   0  15    5.66    5.78
  -7   0  15    0.04    5.99
  -7   0  14   17.38    6.25
  -7   0  14   46.71   10.48
  -7   0  13   -0.22    6.64
  -7   0  13   -1.59    5.59
  -7   0  12    2.91    6.36
  -7   0  11    3.70    6.58
   7   0 -11   29.57   14.37
   7   0 -10  245.57   31.31
  -7   0  10  211.59   20.51
  -7   0   9    0.44    5.81
   7   0  -9   11.78    9.65
  -7   0   9   -1.15    7.87
  -7   0   8 1360.51   49.00
  -7   0   8 1402.75   68.24
  -7   0   7   -2.87    7.16
  -7   0   7    9.31    8.85
  -7   0   6  432.94   38.28
  -7   0   6  379.21   32.09
  -7   0   5   -1.40    5.99
  -7   0   4  266.40   27.86
   7   0  -4  255.61   22.66
  -7   0   3   -4.65    9.26
   7   0  -3   -0.38    6.82
   7   0  -2  544.78   36.10
   7   0  -1    7.53    7.85
   7   0   0  955.98   52.38
   7   0   1    7.15    8.92
   7   0   2  310.93   33.01
   7   0   3    0.57    9.86
  -7   0  -3   10.34    7.00
   7   0   4   -2.72   10.33
  -7   0  -4   10.60    9.39
   7   0   5   23.00   14.33
  -7   0  -5    3.81    8.62
  -7   0  -6  576.17   41.51
  -7   0  -7  -13.33   10.96
  -7   0  -8  535.67   40.00
  -7   0  -9  -13.11   11.57
  -7   0 -10   11.43    9.45
   7   0  11   -6.28    4.07
  -7   0 -11   -2.46    6.73
  -7   0 -12   75.66   10.06
  -7  -1  17   21.82    5.10
  -7   1  17   31.87    6.89
  -7   1  17   31.64    5.83
  -7  -1  16    6.63    5.46
  -7   1  16    0.27    4.86
  -7   1  16    3.72    4.42
  -7  -1  16    0.90    4.10
  -7  -1  15   -3.90    5.62
  -7   1  15    8.74    7.93
  -7   1  15    2.64    5.68
  -7  -1  15   -4.51    4.17
  -7  -1  14   43.94   10.00
  -7   1  14   47.45   10.95
   7   1 -14   41.56    8.90
  -7   1  14   42.77   10.37
  -7  -1  14   44.48    9.92
  -7  -1  13   25.67    8.00
  -7   1  13   15.24    8.47
   7   1 -13   16.52    7.88
  -7   1  13   29.86   10.53
  -7  -1  13   11.62    7.10
  -7  -1  12   28.14    8.63
  -7   1  12   27.41   10.25
   7   1 -12   14.01    6.54
  -7   1  12   35.22   10.57
  -7   1  11  122.40   16.43
  -7  -1  11  111.27   15.32
   7   1 -11  115.02   15.94
   7  -1 -11  153.14   26.42
  -7   1  10   41.96   13.41
   7   1 -10   47.70   10.90
   7   1 -10   24.92    7.56
   7  -1 -10   61.70   18.36
  -7  -1  10   61.96   11.92
  -7   1  10   49.80   11.43
  -7   1   9  196.28   26.91
   7  -1  -9  216.14   30.45
   7   1  -9  199.65   25.80
   7   1  -9  185.05   19.13
  -7  -1   9  190.32   18.63
  -7   1   9  239.25   21.81
   7   1  -8   -0.04    5.32
  -7   1   8   -0.41    6.33
  -7  -1   8    7.90    7.14
  -7  -1   8   10.92    9.59
  -7   1   8   15.18   10.37
  -7   1   7   30.92   12.10
  -7   1   7   27.26   12.55
  -7  -1   7   23.06   10.20
  -7  -1   6  105.32   16.12
  -7   1   6   92.33   17.89
  -7   1   6  106.83   21.08
  -7   1   5  188.80   24.46
  -7  -1   5  161.38   20.22
  -7   1   5  211.57   28.36
   7  -1  -4   74.51   12.20
  -7   1   4   66.95   15.70
  -7  -1   4   77.53   14.97
   7   1  -3    7.66    7.29
   7  -1  -3   13.45    7.64
  -7   1   3   18.67   11.10
  -7  -1   3    9.30    8.09
   7  -1  -2  164.00   20.83
   7   1  -2  142.02   19.88
  -7   1   2  119.81   21.52
   7   1  -1  120.56   19.14
   7  -1  -1  108.12   17.82
   7  -1   0  876.94   50.34
   7   1   0  853.48   50.06
   7   1   1  143.84   23.03
   7  -1   1  157.72   23.05
  -7  -1  -2   51.24   12.62
   7   1   2   46.53   16.04
   7  -1   2   34.44   14.19
  -7  -1  -3    7.01    7.82
  -7   1  -3   -6.54    8.47
   7   1   3    3.09   10.54
   7  -1   3   -0.96    8.94
  -7   1  -4  264.84   25.73
  -7  -1  -4  279.91   28.49
   7   1   4  262.83   33.62
   7  -1   4  240.05   31.55
  -7   1  -5  209.18   24.24
  -7  -1  -5  198.65   25.89
   7   1   5  199.32   30.69
   7  -1   5  213.68   30.90
  -7  -1  -6  526.93   41.51
  -7   1  -6  508.54   37.99
  -7  -1  -7   20.83   12.50
  -7   1  -7   34.43   12.95
  -7   1  -8  230.56   25.64
  -7  -1  -8  207.60   26.16
  -7  -1  -9    5.68   10.68
  -7   1  -9   -1.20    9.02
  -7   1 -10  207.96   21.26
  -7  -1 -10  197.75   22.68
   7   1  10  169.74   15.11
  -7   1 -11   16.53    8.47
  -7  -1 -11   17.47    9.50
   7   1  11   15.65    4.80
  -7  -1 -12    8.27    5.15
  -7   1 -12   29.48    6.66
  -7   2  17   16.24    5.34
  -7   2  17    9.58    4.06
  -7   2  16   54.07    9.55
  -7   2  16   47.87    8.56
  -7  -2  16   53.57    8.09
   7   2 -16   60.59    8.05
  -7  -2  15    2.59    4.45
  -7   2  15    1.55    5.71
  -7   2  15    2.97    6.52
  -7  -2  15    9.50    6.00
   7   2 -15    0.59    4.21
  -7  -2  15    7.06    4.18
  -7  -2  14    6.04    6.09
  -7   2  14    2.37    5.91
  -7   2  14    9.34    7.20
  -7  -2  14   16.98    7.26
   7   2 -14    7.08    5.18
  -7  -2  14   -2.34    4.66
  -7  -2  13    3.35    5.14
  -7   2  13    6.35    7.37
  -7   2  13   -2.23    6.83
  -7  -2  13   -3.63    6.03
   7   2 -13   -0.28    5.86
  -7  -2  13    9.49    5.11
  -7   2  12   30.68   10.86
   7   2 -12    5.71    5.57
  -7  -2  12   35.13    9.02
  -7   2  12   25.08    9.61
  -7  -2  12   14.18    6.72
  -7   2  11    8.12    6.72
  -7  -2  11   -0.30    5.65
  -7   2  11   11.51    8.91
  -7  -2  11    9.83    5.19
   7   2 -11    8.40    7.87
   7  -2 -11   -7.21    9.91
  -7  -2  10  292.79   23.29
  -7   2  10  251.07   31.89
   7  -2 -10  300.41   37.72
   7   2 -10  264.47   24.07
  -7  -2  10  290.21   23.19
  -7   2  10  261.35   22.89
  -7  -2   9   55.74   10.54
  -7   2   9   51.50   11.47
  -7  -2   9   59.46   10.47
   7  -2  -9   38.29   14.34
   7   2  -9   54.22   11.15
  -7   2   9   60.97   15.31
  -7   2   8  423.04   41.33
  -7  -2   8  420.90   26.45
  -7   2   8  407.91   27.58
   7   2  -8  456.29   29.60
  -7   2   7  195.88   26.40
  -7   2   7  170.00   26.49
  -7  -2   7  210.18   25.77
  -7   2   7  193.54   19.38
  -7   2   6   52.42   16.12
  -7   2   6   70.37   16.83
  -7   2   5   65.08   16.83
  -7   2   5   72.79   16.42
  -7   2   4   -1.60    9.16
  -7   2   4    2.21    8.12
   7  -2  -3  413.87   30.29
  -7   2   3  391.17   38.37
  -7   2   3  339.49   34.97
  -7  -2   3  315.38   27.66
   7  -2  -2  195.78   23.06
  -7   2   2  216.08   29.41
   7   2  -1  135.46   20.86
   7  -2  -1  123.25   20.60
  -7   2   1  143.73   24.23
   7   2   0  418.52   36.45
   7  -2   0  383.90   34.79
   7   2   1  259.03   30.62
   7  -2   1  345.92   34.65
  -7  -2  -1  315.34   27.65
   7   2   2  181.01   27.24
   7  -2   2  193.60   26.76
  -7  -2  -2  192.92   22.98
   7   2   3  229.13   31.54
  -7  -2  -3  207.59   24.62
  -7   2  -3  203.32   21.17
   7  -2   3  182.31   27.24
  -7  -2  -4    1.68    8.97
  -7   2  -4   42.77   11.62
   7   2   4   12.54   10.61
   7  -2   4   26.61   13.47
  -7  -2  -5   22.24   13.12
  -7   2  -5   12.02    8.65
   7  -2   5   35.72   15.48
  -7  -2  -6   82.40   18.61
  -7   2  -6   93.11   16.85
  -7  -2  -7   28.50   14.12
  -7   2  -7   22.53   11.76
   7   2   8    0.94    7.47
  -7  -2  -8    7.36    9.98
  -7   2  -8   14.13    9.27
   7   2   9  198.76   18.10
  -7  -2  -9  205.33   25.96
  -7   2  -9  217.38   22.42
   7   2  10    0.44    4.82
  -7  -2 -10    0.64    9.86
  -7   2 -10    0.95    7.11
  -7  -2 -11  131.87   16.40
  -7   2 -11  167.69   15.92
  -7   2 -12    3.75    3.47
  -7   3  17   83.08    8.42
  -7   3  17   76.22    8.34
  -7   3  16   -5.74    5.95
  -7  -3  16    3.24    3.64
  -7   3  16   -2.27    4.91
   7   3 -16    7.59    3.76
  -7   3  15  180.69   16.47
  -7  -3  15  148.32   12.47
   7   3 -15  140.06   14.38
  -7   3  15  158.27   16.35
  -7  -3  15  160.13   14.18
  -7   3  14   25.13    9.49
  -7  -3  14   15.79    5.96
  -7   3  14   28.80    8.68
   7   3 -14   32.74    8.58
  -7  -3  14   26.03    7.68
  -7   3  13   19.28    8.78
  -7  -3  13   17.13    6.73
  -7  -3  13   12.55    5.51
  -7   3  13   11.31    6.38
   7   3 -13   25.61    8.91
  -7  -3  13   23.95    8.57
  -7   3  12   10.56    8.51
  -7  -3  12   18.36    9.33
  -7  -3  12   -1.51    5.03
  -7   3  12    1.66    5.48
   7   3 -12   -2.10    5.87
  -7  -3  11  240.78   22.88
  -7  -3  11  268.12   20.99
  -7   3  11  262.23   22.91
   7   3 -11  252.62   24.31
  -7   3  11  274.17   24.87
  -7   3  10    2.62    7.84
  -7  -3  10    7.93    4.49
  -7   3  10    5.74    6.03
  -7   3  10    5.29    6.05
  -7  -3  10    3.98    5.71
   7   3 -10    6.87    7.12
   7  -3 -10   21.77   10.45
  -7  -3   9  539.12   33.69
  -7   3   9  560.34   47.89
   7  -3  -9  599.83   54.48
  -7  -3   9  531.11   29.18
  -7   3   9  576.53   33.29
   7   3  -9  573.21   34.67
  -7  -3   8   72.23   15.45
  -7   3   8   37.61    9.56
  -7  -3   8   48.52   11.24
   7  -3  -8   64.78   19.58
   7   3  -8   41.82   10.67
  -7   3   8   32.29   14.98
  -7  -3   7  343.03   26.65
  -7   3   7  381.99   26.21
   7   3  -7  418.40   29.33
  -7   3   7  422.85   41.96
  -7   3   7  396.10   38.28
  -7   3   6   25.33   11.99
  -7   3   6   30.21    9.02
  -7   3   6   14.59    9.45
  -7   3   5   31.18   14.52
  -7   3   5   22.59    8.66
  -7   3   5   33.08   13.88
  -7   3   4  141.76   22.97
  -7   3   4  139.14   23.67
  -7   3   3  160.49   24.95
  -7   3   3  154.43   25.62
   7  -3  -3  167.71   21.14
  -7   3   2  275.16   33.26
  -7   3   2  314.09   35.20
   7  -3  -2  313.10   30.97
  -7   3   1  580.67   47.01
  -7   3   1  502.91   44.02
   7  -3  -1  593.20   43.55
   7  -3   0   17.81   13.18
  -7   3   0   36.58   15.37
   7   3   0   53.16   10.36
  -7   3   0   27.42   16.04
  -7  -3   0   33.63   11.84
   7  -3   1  386.80   38.33
  -7   3  -1  362.17   37.17
   7   3   1  387.90   27.07
   7   3   1  358.93   29.84
  -7  -3  -1  351.62   31.06
   7  -3   2   -2.01   11.48
  -7   3  -2   13.74   10.86
   7   3   2    1.79    6.76
   7   3   2    3.83    6.91
  -7  -3  -2    5.63   10.27
   7   3   3  130.50   19.30
   7   3   3  142.22   17.64
  -7  -3  -3  103.57   18.78
   7  -3   3  151.08   26.75
   7   3   4  334.34   26.55
   7   3   4  316.39   29.80
  -7  -3  -4  285.89   31.49
   7  -3   4  323.08   37.15
  -7  -3  -5   80.49   18.97
  -7   3  -5  101.26   15.36
   7   3   5   97.18   15.74
   7   3   5   80.39   15.85
  -7  -3  -6   20.23   11.25
  -7   3  -6   16.78    9.98
   7   3   6    2.19    6.92
   7   3   6   22.33    9.52
  -7  -3  -7   48.36   15.70
  -7   3  -7   60.16   12.44
   7   3   7   74.50   13.19
   7   3   7   57.72   12.95
  -7  -3  -8   70.01   17.25
  -7   3  -8   58.71   11.81
   7   3   8   47.88   11.06
  -7   3  -9  196.18   19.56
  -7  -3  -9  156.70   22.22
   7   3   9  180.57   16.22
  -7  -3 -10   52.22   13.90
  -7   3 -10   72.51   11.85
  -7   3 -11  123.55   12.03
  -7   4  17    0.60    2.54
   7   4 -16   70.67    8.76
  -7  -4  16   48.25    6.40
  -7   4  16   55.01    7.47
  -7   4  16   55.60    8.56
  -7  -4  15   -3.77    4.19
  -7   4  15   -7.28    5.25
  -7   4  15   -0.65    4.04
   7   4 -15   -0.16    5.05
  -7  -4  14    0.63    4.75
  -7   4  14   -1.12    6.98
  -7   4  14   -2.00    4.78
   7   4 -14    3.43    5.95
  -7  -4  13    2.45    5.77
  -7   4  13   -1.61    7.55
  -7   4  13   -5.31    6.04
   7   4 -13    5.51    6.83
  -7  -4  12    0.68    7.65
  -7   4  12    5.74    6.38
  -7   4  12    0.93    4.95
   7   4 -12   10.37    7.73
  -7  -4  11    4.04    6.56
   7   4 -11   -1.11    6.32
  -7   4  11   -1.56    5.95
  -7   4  11    7.94    8.29
   7   4 -10    4.35    6.63
  -7   4  10    5.17    5.27
  -7  -4  10    9.58    6.45
  -7   4  10    9.49    8.15
  -7   4   9  116.82   16.06
  -7  -4   9   98.77   15.86
  -7   4   9  101.42   14.39
  -7   4   9  140.69   25.84
   7   4  -9  121.72   17.49
   7  -4  -9  119.88   26.08
   7   4  -8   37.38   11.15
   7   4  -8   49.66   10.10
  -7   4   8   23.43    7.53
  -7   4   8   18.86    8.41
  -7  -4   8   33.30   10.43
  -7   4   8   24.10   13.17
   7  -4  -8   24.33   14.50
  -7   4   7  471.97   28.65
   7   4  -7  496.93   28.97
  -7   4   7  509.25   45.33
  -7   4   7  458.35   29.19
  -7  -4   7  542.24   35.36
   7  -4  -7  448.69   46.31
  -7   4   7  508.83   30.28
  -7   4   7  514.14   47.57
   7   4  -7  509.82   32.82
  -7   4   6   88.12   18.79
  -7   4   6  116.80   14.77
  -7  -4   6  163.78   20.58
   7   4  -6  133.67   16.41
  -7   4   6  152.81   17.70
  -7   4   6  127.87   16.81
  -7   4   6  141.68   25.84
  -7   4   5  143.11   26.02
  -7  -4   5  195.08   21.15
  -7   4   5  142.66   17.24
  -7   4   5  180.91   18.99
  -7   4   5  167.35   27.13
  -7   4   5  186.84   18.42
  -7   4   5  172.70   17.64
  -7  -4   5  182.67   21.06
  -7   4   4   29.50   14.18
  -7   4   4   33.66    9.66
  -7   4   4   29.80    7.21
  -7  -4   4   22.50    9.13
  -7   4   4   15.74    8.73
  -7  -4   4   22.45   10.73
  -7   4   4   20.85   11.73
  -7   4   4   23.54    9.73
  -7   4   3  133.52   24.74
   7  -4  -3  102.71   18.75
  -7   4   3  100.26   13.37
  -7  -4   3  116.51   16.73
  -7   4   3  127.50   16.89
  -7   4   3  116.98   23.67
  -7   4   3  129.95   16.55
  -7   4   2   -0.71    8.33
  -7  -4   2    0.45    6.85
   7   4  -2   -6.43    7.47
   7   4  -2    4.42    7.47
  -7   4   2   -8.45    7.17
   7  -4  -2    1.99    8.46
  -7   4   2    9.90    7.06
  -7   4   2    4.06    5.67
  -7   4   2    7.23    8.76
  -7   4   2   -5.66    9.52
  -7   4   1  392.31   39.99
   7  -4  -1  387.90   37.93
  -7   4   1  398.35   27.54
  -7  -4   1  393.18   30.86
  -7   4   1  397.36   24.22
  -7   4   1  401.43   39.75
   7   4  -1  358.36   26.35
   7   4  -1  333.15   30.36
   7   4   0   -7.99    9.21
   7   4   0    3.54    6.70
  -7   4   0    2.40    8.57
   7  -4   0    8.73    9.79
  -7  -4   0    0.62    8.05
  -7   4   0    2.58    6.49
  -7   4   0    2.01   11.71
  -7   4   0    4.35    5.12
  -7   4  -1  695.37   54.93
   7  -4   1  814.90   57.24
  -7   4  -1  757.24   36.45
  -7   4  -1  678.49   31.19
  -7  -4  -1  743.72   43.83
   7   4   1  761.35   38.89
   7   4   1  652.16   43.17
  -7   4  -1  720.15   51.47
   7  -4   2   67.43   18.29
  -7   4  -2   61.56   17.72
   7   4   2   46.08   13.91
   7   4   2   53.38   12.24
   7  -4   3  293.34   36.62
  -7  -4  -3  285.03   31.17
  -7   4  -3  243.39   34.73
   7   4   3  295.20   25.63
   7   4   3  264.58   29.60
   7  -4   4  337.51   39.79
  -7   4  -4  270.22   36.80
   7   4   4  275.96   25.32
   7   4   4  250.05   27.92
  -7  -4  -4  250.85   30.95
   7   4   5   33.62   12.48
   7   4   5   21.63   11.81
  -7  -4  -5   19.94   14.75
   7   4   6    0.26    7.59
   7   4   6   -4.99    7.48
  -7  -4  -6    5.93   12.18
   7   4   7  127.43   15.86
   7   4   7  117.28   18.78
  -7  -4  -7   81.32   18.57
  -7   4  -7  117.85   16.26
   7   4   8   -6.44    6.90
   7   4   8   18.33    8.04
  -7   4  -8    6.94    6.27
  -7  -4  -8   17.92   12.27
   7   4   9  303.86   18.10
   7   4   9  264.22   21.35
  -7  -4  -9  285.76   27.20
  -7   4 -10    8.72    6.11
  -7  -4 -11  160.65   14.48
  -7  -5  16   29.90    4.81
   7   5 -16   38.45    5.97
   7   5 -15   37.53    7.69
  -7   5  15   37.42    7.96
  -7  -5  15   25.60    6.31
  -7   5  15   33.14    5.76
   7   5 -14    8.84    6.23
  -7   5  14    1.88    5.36
  -7   5  14    1.75    4.03
  -7  -5  14    3.03    5.90
   7   5 -13  135.22   15.90
  -7   5  13  127.40   15.81
  -7   5  13  126.89   13.55
  -7  -5  13  115.49   14.93
   7   5 -12    2.76    7.49
  -7   5  12    6.58    7.57
  -7   5  12   12.86    6.34
  -7  -5  12    3.79    5.96
   7   5 -11  129.28   17.41
  -7   5  11  130.88   15.08
  -7   5  11  112.68   15.99
  -7  -5  11  103.97   15.96
  -7   5  10   39.72   10.81
  -7  -5  10   39.07   11.77
   7   5 -10   32.23    9.11
  -7   5  10   50.21   10.52
  -7  -5   9  517.22   36.09
   7   5  -9  489.08   32.92
  -7   5   9  533.25   30.38
  -7   5   9  505.64   31.89
  -7   5   9  445.87   27.42
   7   5  -8   21.70    9.77
   7   5  -8   21.44    8.37
  -7   5   8   23.60    8.33
  -7   5   8   27.82    9.34
  -7  -5   8   26.39    9.93
  -7   5   8   21.11    8.90
  -7   5   8   36.94   17.23
   7  -5  -8   21.67   16.78
   7   5  -7  179.72   18.98
   7  -5  -7  149.86   27.32
  -7   5   7  161.69   17.36
  -7   5   7  179.51   29.55
  -7  -5   7  206.40   23.29
  -7   5   7  180.98   19.56
  -7   5   7  202.11   20.75
  -7   5   7  180.95   17.60
   7   5  -7  214.19   22.15
   7   5  -6   60.25   12.25
  -7   5   6   60.97   11.98
  -7   5   6   30.73   13.46
   7  -5  -6   25.95   13.00
  -7   5   6   50.22    9.54
  -7   5   6   80.27   20.56
  -7   5   6   59.15   12.51
   7   5  -6   40.33    9.18
  -7   5   6   52.44   11.77
  -7  -5   6   78.93   16.22
  -7   5   5  166.28   26.91
  -7  -5   5  176.13   21.24
   7   5  -5  156.83   18.80
  -7   5   5  184.15   19.74
  -7   5   5  167.83   19.71
  -7   5   5  173.32   28.07
  -7  -5   5  175.24   20.80
  -7   5   5  170.15   18.06
  -7   5   4    6.65   10.10
  -7  -5   4   48.75   13.92
  -7   5   4   21.69    8.38
   7   5  -4   29.36   10.22
  -7   5   4   26.50    9.53
  -7   5   4   18.98   10.09
  -7  -5   4   19.24    7.80
  -7   5   4   17.05    9.48
  -7   5   3   72.85   18.64
  -7   5   3   78.06   12.74
  -7  -5   3   58.19   13.42
  -7   5   3   60.91   12.04
  -7   5   3   65.56   13.25
  -7   5   3   71.67   18.76
  -7   5   2    2.95    9.67
  -7   5   2    8.55    7.81
  -7  -5   2   11.51    8.50
   7  -5  -2   10.13    9.26
  -7   5   2    6.96    7.60
  -7   5   2   -1.50    7.86
  -7   5   2    1.13    8.03
  -7   5   1  522.52   47.22
  -7   5   1  533.09   32.21
   7   5  -1  426.48   36.02
   7  -5  -1  581.13   47.95
  -7  -5   1  514.05   36.58
  -7   5   1  518.85   29.34
  -7   5   1  550.42   46.93
  -7   5   0   20.65    8.06
  -7   5   0   45.64   17.55
  -7  -5   0   31.39   14.19
   7  -5   0   28.01   12.43
   7   5   0   19.25   11.28
   7   5   0   39.51   10.51
  -7   5   0   17.16    9.51
  -7   5   0   11.77    8.66
  -7  -5  -1   92.22   17.77
   7   5   1  128.52   22.24
   7   5   1  102.67   15.87
  -7   5  -1  105.77   14.09
  -7   5  -1  121.81   22.71
   7  -5   1  108.62   22.64
  -7   5  -1  124.34   16.20
   7   5   2    4.97    6.88
   7   5   2   -7.31   10.01
  -7  -5  -2   -3.01    9.46
  -7   5  -2    8.27    6.97
  -7   5  -2   -4.31    7.37
   7  -5   2   12.04   12.78
   7   5   3  199.87   21.15
   7   5   3  187.02   25.64
  -7   5  -3  184.14   30.65
   7   5   4    5.36    6.68
   7   5   4    1.53    9.52
   7   5   5  242.35   22.87
   7   5   5  246.37   28.46
   7   5   6   -0.88    5.84
   7   5   6    3.94   10.18
   7   5   7   21.09   12.27
   7   5   7   11.83    6.53
   7   5   8   11.85    8.04
   7   5   9   35.18    8.35
  -7  -5 -10    5.01    5.53
  -7  -6  15   18.43    4.70
   7   6 -15   25.56    5.34
  -7   6  15   17.50    5.27
  -7  -6  14   31.19    7.23
   7   6 -14   40.07    7.89
  -7   6  14   37.01    7.83
  -7  -6  13   17.24    7.05
   7   6 -13   30.12    7.97
  -7   6  13   24.15    7.63
  -7  -6  12   61.05   12.27
   7   6 -12   52.55   10.54
  -7   6  12   62.40   11.87
  -7  -6  11   14.60    8.83
  -7   6  11    2.81    5.37
   7   6 -11   -1.26    7.15
  -7  -6  10  118.72   17.68
  -7   6  10  133.87   14.93
  -7   6  10  136.57   16.00
   7   6 -10  158.06   19.14
  -7  -6   9   24.69   10.16
   7   6  -9   31.61   10.56
  -7   6   9   19.33    8.42
  -7   6   9   25.90    8.08
  -7  -6   8  348.07   29.98
  -7   6   8  434.32   28.51
   7   6  -8  401.87   29.44
  -7   6   8  326.69   24.23
   7   6  -7   -4.35    7.23
  -7   6   7    7.06    8.81
  -7  -6   7    3.42    7.75
  -7   6   7   17.92    8.46
   7   6  -7    6.67    6.83
  -7   6   6  140.40   26.54
   7   6  -6  122.50   17.35
  -7   6   6  111.92   15.71
   7   6  -6   92.80   15.20
  -7   6   6  129.88   17.65
   7  -6  -6   97.07   22.57
  -7  -6   6  139.45   20.51
  -7   6   6  114.18   16.10
  -7   6   5  125.11   24.33
  -7   6   5   82.86   13.84
   7   6  -5   93.53   15.74
   7   6  -5   98.08   15.73
  -7   6   5   95.88   15.23
  -7   6   5  143.45   25.23
   7  -6  -5   42.46   14.49
  -7   6   5   78.05   14.95
  -7  -6   5   99.98   17.17
  -7   6   4   63.30   18.08
  -7   6   4   57.80   11.77
   7   6  -4   49.17   12.37
  -7  -6   4   59.35   14.29
   7   6  -4   55.12   12.25
  -7   6   4   57.21   13.01
  -7   6   4   59.98   16.53
   7  -6  -4   37.80   13.92
  -7   6   4   65.47   13.73
  -7  -6   4   51.62   13.93
  -7   6   3  122.35   23.62
  -7   6   3  116.98   22.40
  -7   6   3  142.94   16.91
  -7  -6   3  171.89   22.10
   7   6  -3  125.69   17.83
  -7   6   3  136.55   17.25
  -7   6   3  142.33   18.77
  -7  -6   3  116.17   18.46
  -7   6   2  217.84   31.16
  -7  -6   2  252.55   26.97
  -7   6   2  222.20   20.30
   7  -6  -2  203.08   28.55
  -7   6   2  220.29   21.92
  -7   6   2  222.03   22.94
  -7   6   2  258.46   32.31
  -7   6   1  111.23   22.25
  -7   6   1  107.58   15.47
   7  -6  -1  151.73   27.82
   7   6  -1   90.35   18.36
  -7   6   1  113.35   15.20
  -7  -6   1  110.03   18.99
  -7   6   1   91.15   16.15
   7   6   0  491.11   40.55
  -7  -6   0  520.38   38.50
  -7   6   0  540.19   30.49
  -7   6   0  579.39   50.34
   7  -6   0  575.16   50.35
  -7   6   0  551.53   32.46
   7   6   1  159.17   24.63
  -7  -6  -1  181.57   24.50
  -7   6  -1  172.72   18.27
  -7   6  -1  103.98   21.97
  -7   6  -1  175.50   17.39
   7   6   2   34.13   14.08
  -7   6  -2   48.01   10.85
  -7   6  -2   33.37    8.15
  -7  -6  -2   27.55   12.09
  -7   6  -3   14.89    7.91
  -7  -6  -3   -2.39   11.16
   7   6   3   -5.89    9.42
  -7  -6  -4  -11.92   11.87
   7   6   4    0.37    9.30
  -7  -6  -5    9.69    9.57
   7   6   5    1.72    8.82
  -7  -6  -6   11.42   10.58
   7   6   6   -1.91    8.13
  -7  -6  -7  120.15   20.13
   7   6   7  109.99   16.96
  -7  -6  -8   18.01   10.91
   7   6   8    6.57    6.66
  -7  -6  -9   88.88   13.38
   7   6   9   93.08   11.58
  -7  -6 -10   11.53    5.76
  -7  -7  14    8.83    4.30
  -7   7  14    9.72    3.61
   7   7 -14    6.66    4.10
  -7  -7  13   12.31    5.52
  -7   7  13   12.40    5.28
   7   7 -13    8.77    4.86
  -7  -7  12   -7.99    7.20
  -7   7  12   11.39    5.75
   7   7 -12   -9.91    6.06
  -7  -7  11   17.40    8.19
   7   7 -11   34.75    9.34
  -7   7  11   15.36    6.19
  -7  -7  10   20.36    9.56
   7   7 -10   11.73    6.25
  -7   7  10   15.68    7.29
  -7   7  10   18.91    6.81
  -7   7   9   15.19    6.64
  -7  -7   9   24.64   11.15
   7   7  -9   23.77    8.77
  -7   7   8  266.75   22.50
   7   7  -8  242.60   22.62
  -7  -7   8  244.87   25.26
   7   7  -7   13.48    7.13
  -7  -7   7   24.58   11.64
  -7   7   7   20.48    8.97
  -7   7   7   37.97   11.25
   7   7  -6   34.13   10.70
  -7   7   6   43.34   11.33
  -7   7   6   55.61   13.09
  -7  -7   6   35.18   11.28
  -7   7   6   28.34    9.95
   7   7  -6   30.54    9.93
   7   7  -5   37.94   10.12
  -7   7   5   36.05    9.98
  -7   7   5   28.44   10.65
  -7   7   5   46.31   13.44
  -7  -7   5   55.74   14.52
   7   7  -5   31.39   10.39
  -7   7   4   38.45   10.89
   7   7  -4   26.88    8.18
  -7  -7   4   46.83   13.32
  -7   7   4   78.71   14.64
  -7   7   4   64.59   14.09
  -7  -7   4   37.84   11.52
   7   7  -4   46.22   11.86
  -7   7   3    7.82    7.92
   7   7  -3   18.19    8.47
  -7  -7   3    8.77    8.48
  -7   7   3    9.88    8.15
  -7   7   3   18.84   11.24
  -7  -7   3    2.09    7.63
   7   7  -3    3.10    7.52
  -7   7   2   71.67   12.64
   7   7  -2   59.23   11.79
  -7  -7   2   70.44   14.69
  -7   7   2   79.24   15.13
  -7   7   2   75.94   15.22
   7   7  -2   61.83   13.90
  -7   7   1   60.70   12.50
  -7  -7   1   67.16   14.80
  -7   7   1   59.38   11.76
   7   7  -1   66.48   14.25
  -7  -7   0  334.15   30.58
  -7   7   0  362.27   25.02
  -7   7   0  337.48   25.44
   7   7   0  355.49   29.25
   7   7   0  262.02   30.22
  -7   7  -1   13.25    7.24
  -7   7  -1   13.34    7.65
   7   7   1   19.96   11.73
  -7  -7  -1   10.03   11.14
   7   7   2  253.02   30.15
  -7   7  -2  296.09   21.82
  -7  -7  -2  307.39   30.02
  -7   7  -2  273.13   20.70
  -7   7  -3   10.48    6.41
  -7  -7  -3    2.18   10.25
   7   7   3   -9.44    9.96
  -7   7  -4   14.15    6.19
   7   7   4   19.06   12.23
  -7  -7  -4    5.70    9.50
   7   7   5    3.25   10.02
   7   7   5   14.44    6.50
  -7  -7  -5   -3.48   10.27
   7   7   6   15.04    7.68
   7   7   6   19.49    5.02
  -7  -7  -6   17.13   10.19
   7   7   7   13.89    7.22
  -7  -7  -7   26.51   10.64
   7   7   8   44.79    8.87
  -7  -7  -8   60.17   11.61
  -7  -7  -9   -2.67    4.44
   7   8 -13    2.99    3.07
  -7  -8  13   -3.88    3.65
   7   8 -12  174.00   13.45
  -7  -8  12  151.96   13.42
   7   8 -11   18.86    6.01
  -7  -8  11   22.38    7.58
   7   8 -10  374.30   23.04
  -7   8  10  380.33   21.68
  -7  -8  10  391.42   25.96
   7   8  -9    7.84    5.80
  -7   8   9    3.01    5.40
  -7  -8   9   -3.72    7.52
   7   8  -8  461.98   27.46
  -7   8   8  421.45   26.55
  -7  -8   8  398.15   29.86
  -7  -8   7   42.03   12.06
  -7   8   7   48.03   10.79
   7   8  -7   24.73    8.41
  -7   8   7   56.92   12.34
  -7  -8   6    4.31    9.37
  -7   8   6    4.02    8.91
  -7   8   6    5.76    7.06
   7   8  -6    2.89    5.90
  -7   8   5    6.92    9.08
  -7  -8   5    8.20    8.79
  -7   8   5   -8.06    8.23
   7   8  -5    4.75    7.15
   7   8  -5    7.92    7.06
  -7   8   5   -2.16    9.11
  -7   8   4   19.60    9.99
  -7  -8   4    8.77    9.83
  -7   8   4    8.81    7.65
   7   8  -4   21.68    9.32
  -7   8   4    0.57    7.17
   7   8  -4   -0.52    4.28
  -7   8   3   10.02    9.96
  -7  -8   3   -4.19    8.14
  -7   8   3    6.20    8.96
   7   8  -3   -1.25    4.98
  -7   8   3    8.39    9.24
   7   8  -3  -10.73    8.69
  -7  -8   2  398.71   33.35
  -7   8   2  377.54   25.55
  -7  -8   2  407.80   31.91
  -7   8   2  406.87   27.95
  -7   8   2  421.60   30.46
   7   8  -2  370.68   28.07
  -7   8   1   56.27   11.45
  -7  -8   1   43.42   11.98
  -7   8   1   65.82   12.50
  -7  -8   1   45.72   13.55
   7   8  -1   64.66   12.88
  -7   8   0  448.62   27.94
   7   8   0  497.02   31.38
  -7   8   0  458.61   27.37
  -7  -8   0  427.29   33.29
  -7   8  -1   14.35    7.68
   7   8   1    3.75    5.90
  -7  -8  -1    1.56    8.69
  -7   8  -1   13.09    7.39
   7   8   2  105.95   14.35
  -7   8  -2   98.63   12.12
  -7   8  -2   94.32   12.50
  -7  -8  -2  121.26   18.52
   7   8   2  104.73   19.69
  -7   8  -3    2.88    5.04
  -7  -8  -3    5.17    7.19
   7   8   3   -1.52    5.66
   7   8   3   19.92   12.10
  -7   8  -4   13.79    4.87
  -7  -8  -4   11.05    8.40
   7   8   4    9.47    5.54
   7   8   4   10.52   10.86
  -7   8  -5   61.59    7.74
  -7  -8  -5   47.21   11.94
   7   8   5   34.58   10.99
   7   8   6   48.48   11.09
  -7  -8  -6   81.11   13.50
   7   8   7   18.64    7.03
  -7  -8  -7   20.74    7.39
  -7  -9  12    1.40    2.83
  -7  -9  11    4.28    4.43
   7   9 -11   -3.46    3.28
  -7   9  10   34.72    6.50
  -7  -9  10   36.96    8.20
   7   9 -10   27.27    5.33
  -7   9   9   56.90    8.83
  -7  -9   9   51.08   10.57
   7   9  -9   53.23    7.76
  -7   9   8   18.87    7.37
  -7  -9   8   11.92    6.69
   7   9  -8   11.62    4.21
  -7   9   7   40.07    8.90
   7   9  -7   32.11    7.06
  -7  -9   7   39.94   11.14
  -7  -9   6   17.89    9.68
  -7   9   6   -0.33    6.20
  -7   9   6   15.23    7.76
  -7   9   5   -1.08    8.42
  -7   9   5   -4.72    6.86
  -7   9   5    2.12    8.17
  -7  -9   5    1.86    7.13
  -7   9   4    3.88    7.39
  -7   9   4    9.23    6.78
  -7   9   4    4.22    9.65
  -7  -9   4   -3.01    9.47
   7   9  -3   21.25    8.65
  -7   9   3   36.62    9.98
  -7   9   3   49.24   10.36
  -7  -9   3   24.23    8.99
  -7   9   3   29.85    9.49
   7   9  -2   17.11    8.34
  -7   9   2   17.43    7.97
  -7   9   2    0.26    6.66
  -7  -9   2    0.63    7.74
   7   9  -1    1.79    6.28
  -7   9   1   22.65    7.80
  -7   9   1   -1.23    6.27
  -7  -9   1    0.88    8.89
   7   9   0  155.89   16.60
  -7   9   0  157.02   15.75
  -7   9   0  142.50   14.97
  -7  -9   0  162.34   18.48
  -7  -9   0  132.22   18.87
   7   9   1   29.04    7.46
  -7   9  -1   28.41    7.69
  -7   9  -1   37.18    8.25
  -7  -9  -1   25.07    7.27
  -7  -9  -1   22.52    8.64
  -7   9  -2  159.72   13.86
  -7  -9  -2  148.90   18.62
  -7   9  -2  153.50   13.68
  -7  -9  -2  130.92   16.57
   7   9   2  151.65   14.00
  -7  -9  -3   21.19    8.12
  -7   9  -3   22.29    5.71
   7   9   3   23.80    5.82
  -7   9  -4   36.18    6.04
  -7  -9  -4   28.98    8.47
  -7  -9  -5   87.73   11.49
  -7  -9  -6   54.17    9.35
  -7 -10  10   49.92    6.03
  -7 -10   9   -3.72    4.03
  -7 -10   8   85.53   10.48
  -7  10   8   95.10    9.89
  -7 -10   7    3.99    4.78
  -7  10   7    0.66    4.41
  -7 -10   6    8.70    5.15
  -7  10   6   22.78    7.83
  -7  10   5    4.06    5.87
  -7  10   5   20.67    7.02
  -7 -10   5    6.97    6.42
  -7  10   4   26.10    6.76
  -7 -10   4   27.26    9.25
  -7  10   3   26.30    6.96
  -7 -10   3   27.08    9.57
  -7  10   3   14.83    6.28
  -7  10   2   70.52    9.84
  -7 -10   2   62.33   11.52
  -7  10   2   75.97   10.97
  -7  10   1   71.70    9.70
  -7 -10   1   58.17   11.14
  -7  10   1   74.81   10.42
  -7  10   0   24.43    6.59
  -7 -10   0   13.39    6.57
  -7  10   0   19.00    6.62
  -7 -10  -1  116.85   14.88
  -7  10  -1  135.23   11.53
  -7  10  -1  138.40   11.87
  -7 -10  -2   25.03    8.74
  -7  10  -2   11.99    4.46
  -7 -10  -3   50.08    8.95
  -7  10  -3   48.96    6.33
  -7 -10  -4   -1.29    3.64
  -7 -11   6   40.15    5.78
  -7 -11   5   30.82    5.87
  -7 -11   4   50.05    7.53
  -7 -11   3    5.42    3.80
  -7 -11   2    5.42    4.01
  -7 -11   1   50.73    7.80
  -7  11   0   30.11    4.96
  -7 -11   0   17.70    5.37
  -8   0  17    0.26    2.96
  -8   0  16  121.44   12.22
  -8   0  16  137.43   12.88
  -8   0  15    5.34    5.39
  -8   0  15    6.90    6.00
  -8   0  14   15.42    6.96
  -8   0  14    8.14    5.81
  -8   0  13   -2.14    6.51
  -8   0  13    0.90    6.41
  -8   0  12   25.43    9.45
  -8   0  11   -1.00    6.54
   8   0 -10  616.36   51.81
  -8   0  10  541.18   33.31
  -8   0   9   -2.58   10.03
  -8   0   9  -11.06    7.46
   8   0  -9   -3.76    8.45
   8   0  -9   -7.54    6.86
   8   0  -8  186.95   19.30
  -8   0   8  203.26   20.19
  -8   0   8  219.34   30.33
  -8   0   7   -4.09    7.99
  -8   0   7   -0.28    5.83
  -8   0   7   -8.83    8.47
  -8   0   6   41.29   12.66
  -8   0   6   72.90   17.18
  -8   0   6   68.36   12.74
  -8   0   5   -3.26    9.67
  -8   0   5    1.97    6.79
  -8   0   4   87.80   19.39
  -8   0   4   98.59   14.72
   8   0  -3  -15.85    9.44
  -8   0   3    4.26    9.39
   8   0  -2   13.72    8.91
  -8   0   2   35.74   14.41
   8   0  -1    2.08    9.59
  -8   0   0   71.39   13.51
   8   0   0   91.90   18.62
  -8   0  -1   -3.16    8.99
   8   0   1    0.40   10.05
  -8   0  -2   -4.84    6.73
   8   0   2    0.72    8.92
  -8   0  -3    3.70    9.93
   8   0   3  -12.22    8.52
  -8   0  -4  177.00   23.41
   8   0   4  203.59   30.93
  -8   0  -5    5.46    8.48
  -8   0  -6   25.75    8.92
  -8   0  -7    3.51    8.65
  -8   0  -8   -8.99    8.38
  -8   0  -9    0.10    7.53
  -8   0 -10   54.61   10.60
   8   0  10   52.66    8.14
  -8   0 -11   -3.31    4.20
  -8   1  17    2.13    2.64
  -8  -1  17    1.34    2.75
  -8   1  17    1.41    2.92
  -8  -1  16   57.11    8.15
  -8   1  16   72.30    9.47
  -8   1  16   67.03    9.64
  -8  -1  16   69.53    8.52
  -8   1  15   11.30    6.36
  -8  -1  15   -0.03    4.72
  -8   1  15    4.58    5.19
  -8  -1  15    9.57    5.19
  -8  -1  14   17.11    6.49
  -8   1  14   35.50    8.98
  -8  -1  14   19.27    7.36
  -8   1  14   16.26    7.36
  -8   1  13   -0.96    6.54
  -8  -1  13   -7.95    7.90
  -8   1  13   -2.63    7.04
  -8  -1  13    4.46    5.78
   8   1 -13    0.08    5.35
  -8   1  12  111.18   15.14
  -8  -1  12  105.95   14.55
  -8   1  12  125.89   17.67
   8   1 -12  139.53   16.53
  -8  -1  11   26.01    8.25
   8   1 -11   31.34    8.63
  -8  -1  10   21.73    8.36
  -8   1  10    6.97    6.53
   8   1 -10    6.24    6.05
   8  -1 -10   19.36   12.52
  -8   1   9   42.08   13.73
   8  -1  -9   58.78   15.63
   8   1  -9   36.85    9.76
  -8  -1   9   43.84   10.74
  -8   1   9   47.75   11.63
   8   1  -8  168.10   19.21
  -8  -1   8  145.41   17.39
  -8   1   8  135.27   17.75
  -8   1   8  146.77   22.79
  -8  -1   8  127.00   22.99
  -8   1   8  139.67   25.13
  -8  -1   7   14.52    7.57
  -8   1   7    7.55    7.41
  -8   1   7   -3.81    6.68
  -8   1   7   19.33   11.79
  -8  -1   7    6.78   11.46
  -8  -1   6  270.11   22.92
  -8   1   6  295.81   24.15
  -8   1   6  280.69   31.55
  -8   1   6  290.24   35.56
  -8  -1   6  292.34   35.32
  -8   1   5   -5.70    6.80
  -8  -1   5   -9.16    8.28
  -8  -1   5    7.35    6.17
  -8   1   5  -11.56   10.15
  -8   1   5   -1.27    8.87
  -8   1   4  250.49   22.84
  -8  -1   4  235.48   21.72
  -8   1   4  213.63   28.01
  -8  -1   4  198.24   25.24
  -8   1   4  217.46   31.17
   8  -1  -3  488.56   35.67
  -8   1   3  415.43   39.73
  -8  -1   3  499.29   41.08
   8   1  -2  987.74   55.03
   8  -1  -2  969.62   52.44
  -8   1   2  954.06   62.31
  -8  -1   2  783.97   53.32
   8   1  -2  954.50   39.61
   8   1  -1  135.87   21.79
   8  -1  -1  143.76   21.82
   8   1  -1  160.66   17.47
  -8   1   1  147.30   25.50
  -8  -1   0  502.90   34.38
  -8  -1   0  472.17   32.41
   8   1   0  512.31   42.93
   8  -1   0  523.89   43.02
   8   1   1   76.43   19.81
   8  -1   1   76.20   19.32
  -8  -1  -1   78.35   14.99
  -8  -1  -1   74.98   15.43
   8   1   2   22.10   12.83
   8  -1   2   11.14    9.00
  -8  -1  -2    7.82    7.47
  -8   1  -2   13.74    8.24
   8  -1   3  266.40   34.54
   8   1   3  277.85   35.83
  -8  -1  -3  285.87   30.13
  -8   1  -3  296.52   27.27
  -8  -1  -4   75.38   18.02
  -8   1  -4  116.37   19.80
  -8  -1  -5  -15.96   11.15
  -8   1  -5   -4.84    7.64
  -8  -1  -6  283.21   31.38
  -8   1  -6  379.99   31.83
  -8  -1  -7   -4.02    9.78
  -8   1  -7    4.29    8.24
   8   1   8  527.31   30.62
  -8  -1  -8  578.14   38.71
  -8   1  -8  649.78   37.81
   8   1   9   15.57    6.99
  -8  -1  -9    8.64    9.33
  -8   1  -9   20.47    9.06
   8  -1  10  314.77   18.13
   8   1  10  304.20   16.90
  -8   1 -10  314.00   21.28
  -8  -1 -10  319.13   23.16
  -8   1 -11    2.44    3.45
  -8   2  17   29.58    5.19
  -8   2  17   32.63    5.73
  -8   2  16   29.96    7.40
  -8  -2  16   26.48    5.71
  -8   2  16   18.58    5.37
   8   2 -15   -0.73    3.37
  -8   2  15    2.01    5.39
  -8  -2  15    2.31    4.10
  -8  -2  15    5.19    4.36
  -8   2  15   -3.60    5.81
   8   2 -14   14.32    5.29
  -8  -2  14   24.78    7.50
  -8   2  14   26.30    8.70
  -8  -2  14   28.59    7.47
  -8   2  14   23.97    8.27
   8   2 -13   30.08    9.52
  -8   2  13   14.39    8.36
  -8  -2  13   26.06    8.52
  -8   2  13   25.67    9.53
   8   2 -12   18.58    7.44
  -8  -2  12   21.26    8.28
  -8   2  12    8.46    6.20
  -8   2  12    8.39    8.03
  -8   2  11  114.26   16.75
   8   2 -11  107.64   15.76
  -8   2  11  124.21   16.49
  -8  -2  11  125.58   15.15
   8   2 -10    9.49    7.84
  -8   2  10   11.52    6.72
  -8  -2  10    5.24    6.18
  -8   2  10   13.09   11.29
   8   2  -9  150.92   18.85
  -8  -2   9  120.67   15.58
  -8   2   9  146.28   17.93
  -8   2   9  108.76   21.45
   8  -2  -9  176.80   30.05
   8   2  -8  139.72   17.61
  -8  -2   8  105.50   15.10
  -8   2   8  110.46   16.14
  -8   2   8   98.78   22.31
  -8   2   8   88.40   19.28
  -8   2   7  708.82   55.90
  -8  -2   7  596.12   46.54
  -8   2   7  614.39   48.07
  -8  -2   7  645.32   34.11
  -8   2   7  681.02   36.79
  -8   2   6   53.87   11.65
  -8  -2   6   41.55   10.82
  -8   2   6   42.22   15.24
  -8   2   6   47.01   17.26
  -8   2   5  505.00   31.80
  -8  -2   5  443.68   28.65
  -8   2   5  511.27   47.44
  -8  -2   5  495.24   32.27
  -8   2   5  515.82   45.02
  -8   2   4    7.69    7.19
  -8  -2   4    0.02    5.37
  -8   2   4    4.46    9.93
  -8   2   4    0.70    8.41
   8   2  -4   -2.91    4.51
  -8  -2   4   -7.94    8.77
  -8   2   3   73.26   21.46
  -8   2   3   38.85   14.83
   8  -2  -3   65.50   14.15
   8   2  -3   67.94   11.86
  -8  -2   3   62.07   12.75
  -8   2   2  109.60   23.44
  -8  -2   2  144.12   18.76
   8  -2  -2  131.83   20.42
   8   2  -2  156.70   17.52
  -8   2   2  126.49   24.39
  -8  -2   2  112.71   20.08
  -8  -2   1  391.89   31.17
   8   2  -1  372.56   26.66
  -8   2   1  379.23   40.83
   8  -2  -1  395.23   36.41
  -8   2   0   65.13   19.13
  -8  -2   0   85.22   16.62
   8  -2   0   88.27   20.77
   8   2   0   57.84   11.68
  -8  -2  -1  511.15   35.78
  -8  -2  -1  522.29   38.43
   8  -2   1  610.92   49.32
   8   2   1  557.93   33.94
  -8  -2  -2   -2.73   10.72
   8  -2   2    9.88    9.90
   8   2   2    7.25    7.59
  -8  -2  -3   -2.83    8.65
   8  -2   3   21.56   13.51
   8   2   3    2.61    8.68
  -8  -2  -4  167.34   24.70
  -8   2  -4  144.28   19.01
  -8  -2  -5   80.36   19.32
  -8   2  -5   87.45   15.57
   8   2   5   89.85   14.57
  -8  -2  -6   22.20   12.52
  -8   2  -6   15.82    9.78
   8   2   6   24.57    9.40
  -8  -2  -7  164.40   23.53
  -8   2  -7  137.53   17.48
   8   2   7  152.51   18.25
  -8  -2  -8   15.49   11.65
  -8   2  -8   34.48   10.77
   8   2   8   31.99    8.76
  -8  -2  -9  122.65   18.07
  -8   2  -9  110.64   13.74
   8   2   9  107.69   11.68
  -8  -2 -10    7.30    8.18
  -8   2 -10   13.52    6.28
   8   2  10    9.35    3.46
  -8  -2 -10   12.07    4.69
  -8   3  17  133.85    9.05
  -8   3  17  130.12    9.24
   8   3 -16   14.47    3.85
  -8   3  16   20.30    5.06
  -8   3  15   -1.76    5.94
   8   3 -15   -3.08    4.41
  -8   3  15    2.01    4.67
  -8   3  14   88.24   12.57
  -8   3  14  124.20   15.16
  -8  -3  14   80.92    9.90
  -8  -3  14   97.61   10.65
   8   3 -14  103.71   12.87
  -8  -3  14  108.99   11.50
  -8   3  13   36.17   10.25
  -8  -3  13   40.91    8.57
  -8   3  13   43.27    9.57
   8   3 -13   34.56    9.36
  -8  -3  13   32.86    7.56
  -8   3  12   27.41    9.27
   8   3 -12   22.69    8.46
  -8  -3  12   27.92    7.38
  -8   3  12   14.26    7.51
  -8  -3  12   19.71    6.94
  -8  -3  11  197.91   19.32
  -8   3  11  220.46   21.76
  -8  -3  11  212.74   18.42
  -8   3  11  230.26   21.55
   8   3 -11  218.84   21.84
  -8  -3  10   25.80    8.41
   8   3 -10   41.50   11.33
  -8   3  10   34.88   10.29
  -8  -3  10   44.56    9.44
  -8   3  10   41.52   11.00
  -8  -3   9  395.31   28.57
  -8  -3   9  423.74   26.64
  -8   3   9  433.37   29.28
   8  -3  -9  346.45   42.67
   8   3  -9  420.02   30.67
  -8   3   9  417.81   42.96
  -8  -3   8   61.91   12.65
  -8   3   8   42.69   10.26
  -8  -3   8   39.61    9.67
  -8   3   8   55.00   17.46
   8   3  -8   54.34   11.29
   8  -3  -8   35.25   14.17
  -8   3   7  193.97   30.35
  -8  -3   7  191.48   20.90
  -8  -3   7  164.58   17.33
  -8   3   7  165.60   18.56
   8   3  -7  170.84   20.35
  -8   3   7  167.46   26.25
  -8  -3   6    9.81    6.22
  -8   3   6    1.23    5.44
   8   3  -6   -2.39    6.06
  -8   3   6  -13.13    9.34
  -8  -3   6    7.69    7.98
  -8   3   6  -14.31   12.41
  -8  -3   5    0.45    7.88
  -8   3   5    4.16    9.91
  -8   3   5  -10.32   13.00
  -8  -3   5    8.23    7.37
  -8  -3   5    8.98    9.37
  -8   3   5    7.78    6.98
  -8   3   4  142.19   17.82
  -8  -3   4  136.14   16.23
  -8  -3   4  121.66   16.41
  -8  -3   4  120.95   17.90
  -8   3   4  179.96   30.22
  -8   3   4  138.40   24.52
  -8   3   3  225.48   33.00
   8   3  -3  185.33   18.39
  -8  -3   3  197.52   22.21
  -8   3   3  198.06   18.68
  -8   3   3  204.82   21.20
  -8  -3   3  185.17   19.06
  -8   3   3  196.03   29.42
  -8   3   2  135.25   25.91
  -8   3   2  127.88   24.71
  -8  -3   2  134.11   18.14
  -8   3   2  140.51   15.35
   8   3  -2  127.24   16.03
   8  -3  -2  152.10   22.36
  -8   3   1  273.27   35.75
  -8   3   1  279.32   36.73
  -8  -3   1  266.38   26.65
   8  -3  -1  286.23   32.48
   8   3  -1  288.84   24.41
   8   3   0   93.35   15.02
  -8   3   0   89.67   23.52
  -8  -3   0   89.47   16.42
   8  -3   0   89.05   19.41
  -8   3   0  108.49   21.82
   8   3   1  153.98   18.60
  -8   3  -1  127.67   25.10
  -8   3  -1  126.83   25.11
  -8  -3  -1  124.79   19.86
   8  -3   1  165.99   26.50
  -8   3  -2  172.89   30.53
   8  -3   2  226.05   31.40
  -8  -3  -2  173.82   25.36
   8   3   2  195.44   21.88
  -8  -3  -2  197.42   24.70
  -8  -3  -3   92.66   19.87
   8   3   3  113.95   17.70
  -8  -3  -4  244.33   29.79
   8   3   4  231.62   24.20
  -8  -3  -5   91.70   20.22
   8   3   5   91.96   16.07
  -8  -3  -6   13.44   11.19
  -8   3  -6   31.08   10.12
   8   3   6   32.50    9.62
  -8  -3  -7   25.88   13.44
  -8   3  -7   27.68    7.90
   8   3   7   39.80   10.80
  -8   3  -8  134.89   14.95
  -8  -3  -8  110.64   19.26
   8   3   8  133.50   14.05
  -8  -3  -9   -2.87    6.55
   8   3   9   -0.35    3.96
  -8  -3 -10   -3.55    5.00
   8   4 -16   -3.60    2.90
  -8   4  16    4.76    2.64
  -8   4  16   -2.08    3.41
   8   4 -15   34.46    7.03
  -8  -4  15   26.28    5.36
  -8   4  15   30.41    6.44
  -8   4  15   28.66    7.28
   8   4 -14    6.69    5.55
  -8  -4  14   -3.42    3.71
  -8   4  14    4.76    4.07
  -8   4  14   10.25    6.66
   8   4 -13  145.48   16.51
  -8  -4  13  165.99   16.28
  -8   4  13  152.88   15.43
  -8   4  13  146.89   17.00
  -8  -4  13  128.77   13.05
   8   4 -12   -5.92    7.51
  -8  -4  12   14.75    7.66
  -8   4  12    8.83    6.91
  -8   4  12    2.94    6.72
   8   4 -11  109.21   15.96
  -8   4  11   93.99   14.05
  -8  -4  11   77.67   13.16
  -8   4  11  100.98   15.05
   8   4 -10   -3.17    7.32
  -8   4  10    6.06    6.50
  -8  -4  10    1.27    5.91
  -8   4  10   -0.59    5.57
   8   4  -9   17.29    8.88
  -8   4   9   21.04    8.05
  -8  -4   9   23.30    8.93
  -8   4   9   19.23    8.82
   8   4  -8    2.80    5.07
  -8   4   8   -1.22    6.47
  -8   4   8    9.29    8.22
  -8  -4   8    2.55    6.32
   8   4  -8   12.25    9.50
  -8   4   8  -12.11    8.64
   8  -4  -8   -2.56   11.00
  -8   4   7    6.42    4.94
  -8   4   7    4.52    6.22
  -8  -4   7   16.81    8.63
  -8   4   7   11.79    7.63
  -8   4   7   15.90   10.34
   8  -4  -7   27.98   13.61
   8   4  -7    9.48    6.79
   8   4  -7   17.07    7.24
  -8   4   7   16.12   11.12
  -8   4   6   54.85   11.01
  -8  -4   6   36.46   11.19
  -8   4   6   47.76   11.25
  -8   4   6   22.12   11.73
   8   4  -6   29.31    9.56
  -8  -4   5   47.19   12.88
  -8   4   5   51.43   12.07
  -8   4   5   54.10   11.52
  -8  -4   5   47.83   12.16
  -8   4   5   64.00   17.40
  -8   4   5   45.38   17.58
  -8  -4   4   42.20   10.88
  -8   4   4   57.12   18.24
  -8  -4   4   58.03   13.92
  -8   4   4   52.28   10.77
  -8   4   4   35.04   11.24
  -8   4   4   53.90   17.12
  -8  -4   3   92.28   16.34
  -8   4   3  119.10   15.07
  -8   4   3  138.15   17.53
  -8   4   3  129.14   25.39
  -8   4   3   90.94   21.28
  -8   4   2   -2.10    7.00
   8   4  -2   -0.07    6.02
   8  -4  -2    2.29   10.56
  -8   4   2    2.48    7.86
  -8   4   2    8.45   11.56
  -8  -4   2    1.23    7.98
  -8   4   2    3.07    6.07
   8   4  -1  516.82   32.92
   8  -4  -1  517.35   45.09
  -8   4   1  490.37   46.43
  -8  -4   1  522.80   37.64
  -8   4   1  489.46   28.54
  -8   4   1  514.84   48.59
  -8  -4   0   86.46   16.99
   8   4   0   84.46   14.45
   8   4   0   73.25   17.06
   8  -4   0   92.72   23.06
  -8   4   0  113.66   23.48
  -8   4   0   82.29   12.92
  -8   4   0   62.59   17.84
  -8  -4  -1  431.84   35.20
   8   4   1  474.25   32.69
   8   4   1  438.37   35.66
  -8   4  -1  515.59   49.75
   8  -4   1  469.50   46.16
  -8  -4  -2   17.89   10.61
   8   4   2    6.45    9.63
   8   4   2   22.34    9.81
  -8  -4  -3   53.83   15.17
   8   4   3   72.21   16.82
   8   4   3   60.76   13.46
   8   4   4    2.54    7.79
   8   4   4    6.10    8.67
   8   4   5   61.86   12.39
   8   4   5   96.78   14.61
   8   4   6   29.84    9.45
   8   4   6   -1.19    5.82
   8   4   7  210.70   17.89
  -8  -4  -8   -0.84    8.22
   8   4   8   -0.04    4.21
  -8  -4  -9  308.57   22.06
  -8  -4 -10    7.76    4.70
  -8   5  16   84.18    7.46
   8   5 -15    2.27    3.51
  -8  -5  15   10.20    3.93
  -8   5  15   -0.16    1.94
  -8   5  15    6.15    4.23
   8   5 -14   12.78    6.55
  -8  -5  14    4.78    4.58
  -8   5  14    1.21    3.37
  -8   5  14   -3.00    4.90
   8   5 -13   34.56    9.14
  -8  -5  13   45.63    9.68
  -8   5  13   39.99    7.77
  -8   5  13   34.23    8.42
   8   5 -12    7.80    7.42
  -8  -5  12    5.24    5.98
  -8   5  12    0.99    4.69
  -8   5  12   13.66    7.50
   8   5 -11   54.25   11.29
  -8   5  11   58.58   11.86
  -8  -5  11   60.55   12.58
  -8   5  11   66.11   11.08
  -8  -5  10   12.30    8.33
  -8   5  10    7.78    5.50
   8   5 -10   -7.65    9.27
  -8   5  10    4.49    4.82
  -8  -5   9   89.18   15.19
  -8   5   9   91.66   12.80
  -8   5   9   90.17   13.50
   8   5  -9   92.16   15.85
   8   5  -8  139.94   18.47
  -8   5   8  141.61   16.20
  -8  -5   8  139.98   19.14
  -8   5   8  154.11   16.61
  -8   5   8  198.75   19.51
   8   5  -8  144.05   16.30
  -8  -5   7  180.17   22.11
  -8   5   7  199.39   20.19
  -8   5   7  182.73   17.96
   8   5  -7  220.84   23.02
   8   5  -7  172.60   18.54
  -8   5   6   77.46   11.96
   8   5  -6   57.55   12.90
   8  -5  -6   69.44   20.99
   8   5  -6   60.99   12.51
  -8   5   6   73.21   14.53
  -8  -5   6   60.14   14.30
   8   5  -5  100.17   15.13
  -8   5   5  117.19   14.69
  -8  -5   5  102.93   17.94
  -8   5   5  119.02   16.61
  -8   5   5   98.71   21.39
  -8   5   5  120.53   24.98
  -8   5   5  124.16   17.84
  -8  -5   5  109.35   16.74
  -8   5   5  112.63   17.03
   8   5  -4   16.78    9.76
  -8   5   4    5.27   11.65
  -8  -5   4   10.31    8.05
  -8   5   4   20.28    9.31
  -8   5   4   16.49    5.34
  -8   5   4   17.62   10.48
  -8   5   4   13.71   10.01
  -8  -5   4   29.65   11.20
  -8   5   4   21.98   11.09
  -8   5   3   39.17   14.02
  -8  -5   3   52.03   12.89
  -8   5   3   38.16   10.62
  -8   5   3   41.38    9.67
  -8   5   3   62.24   19.40
  -8  -5   3   53.61   13.69
  -8   5   3   49.46   14.06
  -8   5   2   55.24   15.90
  -8   5   2   65.93   13.39
  -8   5   2   72.43   19.70
  -8   5   2   53.40   10.80
  -8  -5   2   71.18   16.72
  -8   5   1  189.57   29.90
  -8  -5   1  182.83   23.43
  -8   5   1  172.72   18.05
  -8   5   1  191.89   20.97
  -8   5   1  183.20   28.23
   8  -5  -1  194.46   29.58
  -8   5   0  118.72   14.04
  -8   5   0  134.30   17.50
  -8  -5   0  119.90   19.66
   8   5   0   88.71   17.11
  -8  -5  -1   28.49   11.31
  -8   5  -1   37.70    9.08
   8   5   1   22.62    9.29
   8   5   1   33.83   11.72
  -8  -5  -2   39.23   14.55
   8   5   2   13.59    8.92
   8   5   2   38.12   11.55
  -8  -5  -3   44.84   14.78
   8   5   3   49.84   14.72
   8   5   3   24.06    8.91
  -8  -5  -4    9.40   11.50
   8   5   4   16.05   10.78
   8   5   4   10.81    9.68
  -8  -5  -5   33.34   13.42
   8   5   5   37.53   14.01
   8   5   5   31.76    8.40
  -8  -5  -6   75.22   16.58
   8   5   6   63.70   13.61
  -8  -5  -7   11.12    9.14
   8   5   7    1.87    5.39
  -8  -5  -8   51.45   11.35
  -8  -5  -9   -3.69    5.78
  -8   6  15   29.15    4.74
   8   6 -15   37.56    5.68
  -8  -6  14   51.92    7.46
  -8   6  14   45.78    7.35
   8   6 -14   48.20    7.66
  -8  -6  13  149.54   14.00
  -8   6  13  158.03   14.03
   8   6 -13  171.30   15.42
  -8  -6  12   72.21   11.13
  -8   6  12   65.07   10.14
   8   6 -12   77.83   12.06
  -8  -6  11  124.15   15.42
  -8   6  11   95.94   12.59
   8   6 -11  114.52   15.23
  -8  -6  10   54.75   12.59
   8   6 -10   56.03   11.80
  -8   6  10   50.84    9.84
  -8  -6   9  169.59   19.57
  -8   6   9  190.16   18.17
   8   6  -9  189.59   20.62
  -8   6   9  161.76   16.61
  -8   6   8    8.60    7.81
  -8  -6   8    1.04    6.66
   8   6  -8   12.74    8.82
   8   6  -7   -8.73    7.53
   8   6  -7    5.04    5.97
  -8   6   7    7.92    8.75
  -8  -6   7    9.78    9.30
   8   6  -6    5.48    6.87
  -8   6   6    7.93    7.40
  -8  -6   6   10.03    7.51
   8   6  -6    2.84    6.49
  -8  -6   5  167.50   21.86
  -8   6   5  221.15   22.75
  -8   6   5  161.95   19.86
  -8   6   5  182.63   19.78
   8   6  -5  165.77   19.98
   8   6  -5  163.75   19.56
  -8  -6   4   10.64    7.57
  -8   6   4    8.70    7.94
  -8  -6   4    7.69    9.47
   8   6  -4   11.31    8.26
  -8   6   4    8.81    7.55
  -8   6   4    6.98    8.25
   8   6  -4    8.02    7.93
  -8   6   3  403.27   27.41
  -8  -6   3  329.17   30.50
  -8   6   3  377.18   29.08
   8   6  -3  396.41   30.55
  -8  -6   3  343.87   30.56
  -8   6   2   94.90   15.08
  -8   6   2  105.02   15.30
  -8  -6   2  108.68   18.86
  -8   6   1  258.57   22.93
  -8  -6   1  294.66   28.99
  -8   6   1  264.18   21.88
  -8  -6   0    9.01   10.37
  -8   6   0   30.07    8.52
  -8   6   0   17.76    8.98
  -8  -6  -1   25.84   12.24
   8   6   1   42.06   13.25
  -8   6  -1   34.44    8.84
  -8  -6  -2   12.00   10.45
   8   6   2   -2.52    9.11
  -8   6  -2   20.78    7.19
   8   6   3   57.83   13.59
  -8  -6  -3   96.74   17.72
   8   6   4    9.46    8.10
  -8  -6  -4    7.35   11.27
   8   6   5   44.53   11.29
  -8  -6  -5   55.74   14.83
   8   6   6   16.92    7.80
  -8  -6  -6   33.90   13.30
   8   6   7   47.73    9.03
  -8  -6  -7   78.23   14.47
  -8  -6  -8   22.32    8.22
   8   7 -14   38.11    5.54
  -8  -7  13    4.53    3.53
   8   7 -13   10.91    4.92
  -8   7  13    8.39    3.04
  -8  -7  12    2.22    4.27
   8   7 -12    3.21    4.60
  -8   7  12    6.61    3.52
  -8  -7  11    2.52    5.66
  -8   7  11   -3.99    3.15
   8   7 -11   -2.09    5.43
  -8   7  10   97.14   11.46
   8   7 -10  100.86   13.75
  -8  -7  10  120.97   15.69
  -8   7   9   35.81    8.84
   8   7  -9   39.40    9.92
  -8  -7   9   37.06   11.35
  -8   7   8  150.90   16.48
  -8  -7   8  149.78   19.08
   8   7  -8  155.82   18.38
   8   7  -7   56.65   11.97
  -8  -7   7   54.96   12.92
  -8   7   7   39.24    9.80
   8   7  -6   11.73    7.68
  -8   7   6   16.50    9.58
   8   7  -6   13.19    8.63
  -8   7   6   17.92    9.14
  -8  -7   6   21.97    9.56
   8   7  -5   35.36    9.58
  -8   7   5   66.52   13.01
  -8   7   5   54.41   12.83
   8   7  -5   26.87    8.93
  -8  -7   5   44.43   12.68
  -8   7   5   51.21   12.51
   8   7  -4    7.76    7.00
  -8   7   4    7.94    6.97
  -8   7   4    5.02    7.85
   8   7  -4   -0.64    7.91
  -8  -7   4    4.68    8.24
  -8   7   4   -0.45    7.81
   8   7  -3   -2.48    5.65
  -8  -7   3    8.30    9.19
  -8   7   3    9.66    8.31
  -8  -7   3   -5.45    8.14
   8   7  -3   -4.85    7.75
  -8   7   3   -6.46    9.88
  -8   7   2  188.43   20.03
  -8  -7   2  139.70   21.04
  -8   7   2  168.28   17.82
  -8  -7   2  167.02   22.11
   8   7  -2  142.04   18.71
   8   7  -2  155.42   18.18
  -8   7   1    7.11    7.85
   8   7  -1    6.58    7.45
  -8   7   1    6.13    6.74
  -8  -7   1    3.55    9.31
   8   7   0  184.29   20.80
  -8   7   0  179.69   18.20
  -8  -7   0  161.64   21.82
  -8   7   0  154.38   16.29
   8   7   1   -3.15    6.63
  -8   7  -1   -8.98    7.08
  -8  -7  -1   -3.81    9.26
  -8  -7  -2  304.56   29.23
  -8   7  -2  333.61   20.67
   8   7   2  314.94   24.95
   8   7   2  237.20   26.24
  -8   7  -3    3.35    4.00
   8   7   3   -2.57    5.46
  -8  -7  -3   -0.15    8.83
   8   7   3    3.79    9.60
   8   7   4   97.23   12.66
  -8  -7  -4   93.92   17.70
   8   7   4   68.58   14.49
  -8  -7  -5   14.91    9.51
   8   7   5    3.55    4.18
   8   7   5    7.98    6.97
  -8  -7  -6   48.34   10.96
   8   7   6   32.43    8.57
  -8  -7  -7   14.06    6.62
  -8  -8  12   95.66    9.54
   8   8 -12  107.37    9.39
  -8  -8  11   -4.27    5.53
   8   8 -11   -1.76    4.16
  -8  -8  10   63.85   10.30
   8   8 -10   63.43    9.41
  -8  -8   9   -3.71    6.66
   8   8  -9   -3.17    5.00
  -8   8   9   -4.40    5.71
  -8  -8   8  140.20   17.03
   8   8  -8  139.50   14.71
  -8   8   8  127.66   13.87
  -8  -8   7   36.04   10.27
  -8   8   7   52.75   10.79
   8   8  -7   43.14    9.33
   8   8  -6   57.84   10.40
  -8  -8   6   46.52   11.78
  -8   8   6   40.81   10.40
   8   8  -5    9.95    6.08
  -8   8   5    7.85    9.01
   8   8  -5   -3.22    6.65
  -8  -8   5    4.39    7.29
  -8   8   5    9.17    8.15
   8   8  -4   44.96    8.99
  -8   8   4   50.27   11.11
  -8   8   4   60.54   12.30
   8   8  -4   64.81   12.13
  -8  -8   4   44.09   12.63
   8   8  -3    7.45    4.90
  -8   8   3    1.29    7.01
  -8   8   3    1.17    7.13
   8   8  -3   -2.90    7.23
  -8  -8   3   -6.84    8.87
  -8   8   2  120.20   14.84
  -8  -8   2  104.88   16.87
  -8   8   2  118.44   15.54
   8   8  -2   91.85   14.87
  -8  -8   2   89.96   16.55
  -8   8   1   13.97    7.25
  -8   8   1   23.05    8.78
   8   8  -1   16.27    7.71
  -8  -8   1    5.86    8.01
  -8   8   0   40.69    8.29
  -8  -8   0   47.31   12.14
  -8   8   0   56.57   10.07
   8   8   0   45.96   10.48
  -8  -8   0   42.40   12.98
   8   8   1   12.23    7.25
  -8   8  -1    6.41    5.41
  -8  -8  -1    2.37    7.92
   8   8   2    7.50    5.20
  -8   8  -2    2.10    4.86
  -8  -8  -2   -4.94    8.88
   8   8   3   -4.17    4.50
  -8  -8  -3    0.42    6.70
  -8   8  -3    8.58    4.12
   8   8   4   16.34    4.93
  -8  -8  -4   30.55    9.71
  -8  -8  -5   34.63    9.31
  -8  -8  -6   37.32    7.81
  -8  -9  11   25.82    4.57
  -8  -9  10   44.36    6.81
   8   9 -10   34.96    5.04
  -8  -9   9    3.47    4.35
   8   9  -9    4.46    3.70
  -8  -9   8  182.67   16.39
   8   9  -8  141.79   11.26
  -8  -9   7   12.84    6.61
   8   9  -7    2.09    2.55
  -8  -9   6   26.23    8.18
  -8  -9   5   12.25    7.41
  -8   9   4   32.86    8.92
  -8  -9   4   46.74   11.83
   8   9  -3   20.31    7.55
  -8   9   3   16.43    7.68
  -8  -9   3   21.37    9.66
  -8   9   3   23.90    7.70
   8   9  -2   98.32   12.54
  -8   9   2   77.74   11.47
  -8  -9   2   75.31   14.17
  -8   9   2   89.50   11.42
   8   9  -1    1.29    5.07
  -8   9   1    6.09    5.66
   8   9   0  137.78   13.86
  -8  -9   0  111.76   15.41
  -8   9   0  108.58   11.32
   8   9   1   12.20    5.17
  -8  -9  -1   19.52    8.65
  -8  -9  -1   27.40    8.58
  -8   9  -1   16.16    5.69
   8   9   2   88.92    9.61
  -8  -9  -2   63.91   11.94
  -8  -9  -2   96.54   13.03
  -8   9  -2  102.61    9.57
  -8  -9  -3   30.68    8.91
  -8  -9  -3   21.15    6.01
  -8  -9  -4    2.95    4.94
  -8  -9  -4    2.67    4.00
  -8 -10   8    0.10    2.90
  -8 -10   7   -3.13    3.68
  -8 -10   6   -8.59    5.08
  -8 -10   5   64.17    9.64
  -8 -10   4   16.43    6.14
  -8 -10   3   79.72   11.61
  -8 -10   2    1.47    5.54
  -8 -10   1   51.01    9.53
  -8 -10   0   65.32   10.00
  -8 -10  -1   29.57    6.83
  -8 -10  -2   23.56    5.89
  -9   0  16   54.84    7.65
  -9   0  16   52.45    7.43
  -9   0  15   -7.86    5.04
  -9   0  15    5.48    5.04
  -9   0  14  119.16   14.30
  -9   0  14  152.61   15.74
  -9   0  13    7.22    5.55
  -9   0  13   12.62    6.91
  -9   0  12    6.62    6.65
  -9   0  11   -5.03    6.70
  -9   0  10   33.18    9.80
   9   0  -9   10.17    7.15
  -9   0   9   -8.38    7.52
  -9   0   8   83.33   19.46
   9   0  -8   92.11   14.78
  -9   0   8  100.21   15.29
  -9   0   7   -2.63    5.92
  -9   0   7   -5.20   12.75
  -9   0   6   10.70   12.51
  -9   0   6   31.60   11.08
  -9   0   6   20.09    7.63
  -9   0   5   13.83   13.13
  -9   0   5   -5.49    9.29
  -9   0   5    1.38    8.53
  -9   0   4   14.64    8.05
  -9   0   4    7.71   10.73
  -9   0   3   -1.89    7.42
  -9   0   2   16.49    9.67
   9   0  -2   -5.03    9.30
   9   0  -2    2.24    6.44
  -9   0   1   -9.03    8.82
   9   0  -1    3.28    7.50
   9   0  -1   -1.84    7.65
   9   0   0   -3.51   10.69
   9   0   1   18.64   12.32
  -9   0  -1   10.01    9.12
  -9   0  -2  276.77   27.85
  -9   0  -3   -0.13    8.30
  -9   0  -4   98.13   18.19
  -9   0  -5    0.03    7.59
  -9   0  -6   12.93   10.01
   9   0   7   -5.68    6.93
  -9   0  -7   -1.10    7.47
   9   0   8   29.09    7.29
  -9   0  -8   23.31    9.42
   9   0   9    1.07    4.23
  -9   1  17   11.13    3.30
  -9   1  16   57.66    7.94
  -9  -1  16   55.02    6.79
  -9  -1  16   48.85    6.74
  -9   1  16   48.66    7.39
  -9   1  15    9.46    4.69
  -9  -1  15   12.66    6.19
  -9  -1  15    9.42    4.52
  -9   1  15   10.08    5.00
  -9   1  14  210.57   18.62
  -9  -1  14  219.48   18.51
  -9  -1  14  217.49   17.25
  -9   1  14  201.27   17.83
  -9  -1  13    0.94    5.62
  -9   1  13   -0.81    6.76
  -9   1  13   -3.54    6.66
  -9  -1  13    1.17   10.27
   9   1 -12  291.57   22.38
  -9   1  12  280.21   24.51
  -9  -1  12  277.42   22.42
  -9   1  12  273.03   22.93
  -9  -1  11   22.42    8.84
  -9   1  11   21.24    8.25
   9   1 -11    7.57    6.78
  -9  -1  10  142.57   16.70
  -9   1  10  161.77   18.75
   9   1 -10  127.38   16.27
  -9  -1   9    7.87    7.27
  -9   1   9    2.24    6.93
   9   1  -9    1.07    5.75
   9   1  -8   23.59    9.40
  -9  -1   8   16.41    8.02
  -9   1   8   23.74    8.80
  -9   1   8   16.08   10.77
  -9   1   8   -1.28    7.40
  -9  -1   7  181.85   29.67
  -9   1   7  236.56   33.56
  -9   1   7  214.06   29.20
  -9  -1   7  239.96   22.46
  -9   1   7  219.50   22.51
  -9   1   6  220.85   33.24
  -9  -1   6  255.43   34.13
  -9   1   6  213.31   30.34
  -9  -1   6  223.09   21.88
  -9   1   6  217.75   22.53
  -9   1   5   -0.34    7.02
  -9  -1   5   -0.40    6.67
  -9   1   5    5.33    8.02
  -9   1   5   -8.04   12.14
  -9   1   4 1170.57   51.22
  -9  -1   4 1177.39   50.46
  -9   1   4 1149.24   73.41
  -9  -1   4 1132.48   47.47
  -9   1   4 1126.14   68.30
  -9   1   3   26.88   11.09
  -9  -1   3   46.80   12.01
   9   1  -3   47.35   11.45
  -9  -1   3   22.01    7.67
  -9   1   3   35.69   15.77
  -9  -1   3   18.01    6.87
   9  -1  -2  787.41   52.64
  -9   1   2  774.81   59.79
  -9  -1   2  741.38   55.36
   9   1  -2  811.68   39.06
  -9  -1   2  802.98   41.40
  -9  -1   1   -0.05    9.85
  -9  -1   1   13.86    8.66
   9   1  -1   -8.78    7.23
   9   1  -1  -14.58   10.44
   9  -1  -1   -5.61    9.92
   9   1   0  327.78   37.16
   9  -1   0  264.81   33.57
  -9   1   0  211.42   32.55
  -9  -1   0  262.62   24.59
   9   1   0  227.85   22.80
   9   1   1   21.71    9.07
   9   1   1   56.96   19.29
   9  -1   1   38.46   14.87
  -9  -1  -1   22.91    8.39
  -9   1  -2   82.27   24.57
  -9  -1  -2   53.53   15.39
  -9  -1  -2   68.59   13.49
   9   1   2   54.51   12.47
  -9   1  -3  266.48   26.13
  -9  -1  -3  235.26   26.36
  -9  -1  -3  224.93   22.99
  -9  -1  -4  123.89   20.90
  -9   1  -4  138.04   19.17
   9   1   4  108.20   17.13
  -9  -1  -4  102.47   15.54
  -9  -1  -5   30.28   12.60
  -9   1  -5   21.09    9.41
  -9  -1  -5    8.87    6.06
   9   1   5   21.21    9.62
   9   1   6  386.97   27.28
  -9  -1  -6  363.74   31.55
  -9   1  -6  358.46   27.84
  -9  -1  -6  307.91   22.93
   9   1   7   -2.22    5.97
  -9  -1  -7    2.80    8.51
  -9   1  -7    6.15    6.74
   9   1   8  207.46   16.59
  -9  -1  -8  164.92   18.53
  -9   1  -8  173.79   16.89
   9   1   9    6.63    3.86
   9  -1   9   19.10    5.84
  -9   2  16    6.52    3.13
  -9   2  16    6.92    3.88
  -9  -2  15   -2.48    3.70
  -9   2  15   -3.65    4.25
  -9   2  15    2.25    5.75
  -9  -2  15    4.79    3.53
  -9  -2  14    1.29    3.79
  -9   2  14    0.51    4.96
  -9   2  14    7.64    6.06
  -9  -2  14    5.04    4.77
   9   2 -14    2.68    4.12
  -9  -2  13   43.43    9.01
  -9   2  13   60.71   11.09
  -9   2  13   56.70   11.34
   9   2 -13   32.57    7.91
  -9  -2  12   13.07    6.70
  -9   2  12   13.91    7.52
  -9   2  12    7.44    7.05
   9   2 -12    6.93    6.55
   9   2 -11   74.67   12.99
  -9  -2  11   77.25   12.56
  -9   2  11   59.27   11.27
  -9   2  11   76.41   14.26
  -9  -2  10   17.37    6.59
  -9   2  10   32.00    9.95
   9   2 -10   14.65    7.00
  -9  -2   9   43.53   10.19
  -9   2   9   27.56    8.85
   9   2  -9   29.72    9.53
  -9  -2   8   29.04    8.91
  -9   2   8   41.41   11.65
   9   2  -8   43.26   12.38
  -9  -2   7  113.04   15.14
  -9   2   7  110.24   16.29
  -9   2   7   66.26   16.93
  -9   2   7   82.14   20.38
  -9  -2   6   -2.54    5.17
  -9   2   6   -1.10    5.71
  -9   2   6   -0.97    9.03
  -9  -2   6  -16.25   11.13
  -9  -2   5  242.32   22.54
  -9   2   5  279.63   25.28
  -9   2   5  288.50   36.24
  -9   2   5  215.12   33.14
  -9   2   4    7.17    7.08
  -9  -2   4    2.36    6.20
   9   2  -4   13.43    6.07
  -9   2   4   11.60    7.85
  -9   2   4   -8.92    8.25
  -9  -2   4   -4.69    9.51
  -9   2   3  136.98   18.77
  -9  -2   3   91.74   15.53
  -9   2   3   92.81   22.23
  -9  -2   3  114.12   18.21
   9   2  -3  104.88   15.56
  -9   2   3  140.76   26.81
  -9   2   2    4.49   11.99
  -9  -2   2  -10.42   10.06
   9  -2  -2    1.41    6.35
   9   2  -2   -0.30    5.58
  -9   2   2  -12.13   14.50
  -9   2   1  237.89   35.16
  -9  -2   1  222.92   24.42
   9  -2  -1  195.09   27.50
   9   2  -1  219.50   22.33
  -9   2   1  208.99   32.45
  -9   2   0    6.30   10.20
  -9   2   0   44.81   16.84
  -9  -2   0   28.24   10.61
   9   2   0   23.86   10.23
   9  -2   0   30.85   10.84
  -9  -2  -1  159.60   21.48
   9   2   1  165.80   20.95
  -9  -2  -2   41.28   13.63
   9   2   2   31.23   10.10
  -9  -2  -3   -0.29   10.04
   9   2   3    0.58    8.77
  -9  -2  -4   99.56   19.43
   9   2   4  119.10   17.49
  -9  -2  -4   87.94   16.54
  -9  -2  -5   43.53   14.14
  -9   2  -5   55.20   11.63
   9   2   5   48.60   12.05
  -9  -2  -5   52.14   12.72
  -9  -2  -6    7.46    9.28
  -9   2  -6    8.70    7.68
  -9  -2  -6   -1.37    6.22
   9   2   6    4.29    6.93
  -9   2  -7  147.06   15.89
   9   2   7  141.62   16.14
  -9  -2  -7  135.77   15.06
  -9  -2  -8    1.63    4.01
   9   2   8   -4.55    4.94
  -9   2  -8   -3.88    5.86
   9   2   9   64.69    7.03
   9  -2   9   81.00    8.61
  -9   3  16    1.95    3.04
  -9   3  16   -3.46    3.21
   9   3 -15   34.01    6.06
  -9   3  15   42.94    7.95
  -9   3  15   36.95    6.57
   9   3 -14   39.43    7.51
  -9   3  14   29.80    7.31
  -9  -3  14   31.70    6.92
  -9  -3  14   30.96    6.09
  -9   3  14   29.59    7.61
   9   3 -13   42.66    7.90
  -9   3  13   38.43    9.66
  -9  -3  13   33.37    7.05
  -9   3  13   37.42    8.19
   9   3 -12   15.89    6.95
  -9   3  12    8.60    7.31
  -9   3  12   18.91    7.23
  -9  -3  12   19.04    5.92
  -9   3  11  126.98   16.41
  -9  -3  11  118.58   13.72
  -9   3  11  150.04   17.23
   9   3 -11  126.16   16.34
   9   3 -10    6.47    7.23
  -9   3  10    0.45    5.58
  -9  -3  10    5.78    4.53
  -9   3  10    2.98    7.11
   9   3  -9    8.22    7.72
  -9  -3   9   16.67    7.32
  -9   3   9    4.87    6.93
  -9   3   9   15.76    7.56
   9   3  -8    0.43    6.67
  -9  -3   8   -1.17    7.14
  -9   3   8   11.19    6.68
   9   3  -7    7.70    7.65
  -9  -3   7    2.46    4.96
  -9   3   7   -0.61    5.67
  -9   3   6   20.76   14.09
   9   3  -6   23.35    9.54
  -9   3   6   -5.11   14.82
  -9  -3   6    8.58    4.95
  -9   3   6    2.14    5.79
  -9   3   5    3.56    8.80
  -9   3   5   17.06   11.15
  -9  -3   5    9.49    6.19
  -9   3   5   12.43    9.09
  -9  -3   5  -10.91    9.53
  -9   3   4    1.40    8.73
  -9  -3   4    0.32    8.04
  -9   3   4   10.45   10.82
  -9   3   4   12.51    6.14
  -9  -3   4   18.25    9.19
  -9   3   3   -1.80   10.04
   9   3  -3   -2.86    6.63
  -9  -3   3  -11.41    9.70
  -9   3   3  -10.05   12.40
  -9   3   3    3.24    7.68
  -9  -3   3   -1.77    5.37
  -9   3   2   79.62   22.96
   9   3  -2   50.40   11.93
  -9  -3   2   65.76   14.49
  -9   3   2   86.46   22.76
  -9   3   2   56.86   12.99
  -9  -3   2   51.94   12.30
  -9   3   1   -1.03    7.74
  -9   3   1   -2.44    9.64
  -9  -3   1    4.60    8.99
   9  -3  -1   -4.44    8.61
   9   3  -1    0.27    6.76
   9   3   0   12.85    7.13
  -9  -3   0   21.62   12.47
   9   3   1   -2.63    7.12
  -9  -3  -1    2.20    9.63
   9   3   2  147.93   19.64
  -9  -3  -2  148.70   21.44
   9   3   3    9.02    8.93
  -9  -3  -3   10.91    9.02
   9   3   4   11.77    7.99
  -9  -3  -4   18.48   10.76
   9   3   5   88.85   14.68
  -9  -3  -5   67.30   13.66
   9   3   6   11.33    6.72
  -9  -3  -6    9.07    8.39
   9   3   7  109.12   12.77
  -9  -3  -7   96.33   13.16
   9   3   8   54.41    7.72
  -9  -3  -8   43.70    8.09
   9  -3   9   67.68    7.38
  -9   4  15   64.61    7.44
   9   4 -15   91.53    8.92
  -9   4  15   76.90    8.90
  -9   4  14   26.79    6.28
   9   4 -14   34.51    7.46
  -9   4  14   40.31    8.22
   9   4 -13  215.86   18.19
  -9   4  13  226.61   16.94
  -9   4  13  224.92   18.39
  -9  -4  13  170.82   14.22
  -9  -4  12   -5.30    6.49
  -9   4  12    2.38    6.00
   9   4 -12   -5.79    6.47
  -9   4  12    1.49    5.18
  -9  -4  11   73.81   10.92
  -9   4  11   78.49   12.00
  -9   4  11   58.97   10.86
   9   4 -11   85.49   14.13
   9   4 -10    1.34    6.97
  -9   4  10   13.93    7.74
  -9  -4  10    9.35    7.48
  -9   4  10    6.75    7.26
   9   4  -9  110.90   16.77
  -9   4   9   72.83   12.42
  -9   4   9   99.17   14.62
  -9  -4   9   96.83   15.09
  -9   4   8  256.62   22.03
  -9  -4   8  286.88   24.56
  -9   4   8  256.83   22.12
   9   4  -8  288.36   25.85
  -9   4   7  384.74   25.86
  -9  -4   7  396.31   29.44
  -9   4   7  443.00   28.98
   9   4  -7  406.82   31.01
   9   4  -7  399.88   26.68
  -9  -4   6   23.75    8.95
   9   4  -6   14.52    5.56
  -9   4   6   34.54    9.95
  -9  -4   5  301.54   26.59
  -9  -4   5  331.48   29.54
  -9   4   5  332.26   25.82
   9   4  -5  351.72   27.34
  -9  -4   4   31.51   11.56
  -9  -4   4   34.68    9.99
  -9   4   4   43.66   11.57
  -9  -4   3  338.90   30.57
  -9   4   3  383.97   27.97
  -9  -4   3  374.23   30.06
  -9   4   2   14.34    6.90
  -9  -4   2    4.35    9.03
   9   4  -1  103.51   16.47
  -9  -4   1  101.14   14.91
  -9   4   1  123.56   16.98
  -9  -4   1  141.36   21.04
   9   4   0    4.95    7.68
  -9  -4   0    9.64    8.87
   9   4   1  188.35   21.32
  -9  -4  -1  165.97   23.49
   9   4   2   35.65   11.36
  -9  -4  -2   29.58   11.75
   9   4   3  172.61   19.54
  -9  -4  -3  171.74   22.61
   9   4   4    8.39    7.82
  -9  -4  -4   -5.29    9.58
   9   4   5  134.36   15.57
  -9  -4  -5   98.90   15.95
   9   4   6   -0.08    5.30
  -9  -4  -6   24.26    9.04
  -9  -4  -7  393.84   25.10
  -9  -4  -8   -3.97    4.12
   9   5 -15  -11.27    3.81
  -9   5  15    2.68    2.93
  -9  -5  14   -3.35    2.02
  -9   5  14    7.08    3.07
   9   5 -14    0.38    3.94
  -9   5  14    3.51    3.64
  -9  -5  13   15.90    5.01
  -9   5  13   16.55    4.73
   9   5 -13   17.22    5.72
  -9   5  13   21.16    6.52
  -9  -5  12   11.02    5.18
  -9   5  12   15.89    5.04
   9   5 -12   29.38    9.92
  -9   5  12   30.66    7.64
  -9  -5  11   -4.49    5.57
  -9   5  11   10.52    6.25
  -9   5  11    0.49    4.10
   9   5 -11    9.43    7.04
   9   5 -10   69.73   12.61
  -9   5  10   47.38    9.11
  -9  -5  10   55.05   11.37
  -9   5  10   44.15    9.76
   9   5  -9    4.45    6.74
  -9   5   9    3.69    5.49
  -9  -5   9   -6.61    6.91
  -9   5   9    0.17    5.51
   9   5  -8   33.94   10.30
   9   5  -8   35.48    8.65
  -9   5   8   25.23    7.19
  -9  -5   8   29.64    9.66
   9   5  -7    3.81    7.30
   9   5  -7   13.07    7.27
  -9   5   7    1.79    4.49
  -9  -5   7    4.82    6.02
  -9  -5   6  -11.82    8.79
  -9   5   6    2.27    5.88
   9   5  -6   -3.55    6.98
   9   5  -6    6.85    8.03
  -9  -5   5    6.93    7.02
  -9   5   5    5.63    5.05
   9   5  -5    0.22    6.33
  -9  -5   4   42.55   11.24
  -9   5   4   42.60    9.41
   9   5  -4   59.10   12.55
  -9  -5   4   35.85   12.90
  -9  -5   3    4.60    7.94
  -9  -5   3   -3.95   10.01
  -9   5   2  143.43   16.35
  -9  -5   2  129.08   19.27
  -9  -5   2  163.07   22.03
  -9   5   2  173.09   17.80
  -9  -5   1   12.78    9.92
  -9   5   1   13.16    6.60
  -9   5   1   13.32    7.00
  -9  -5   0   73.56   15.84
  -9   5   0   82.56   11.66
  -9   5   0   60.81   11.01
  -9  -5  -1  126.82   19.93
  -9   5  -1  119.12   14.91
  -9  -5  -2   -3.23    9.02
  -9  -5  -3   32.60   12.18
  -9  -5  -4   29.38   12.00
  -9  -5  -5  127.06   18.02
  -9  -5  -6   50.15   11.37
  -9  -5  -7    9.46    6.11
  -9  -5  -8    2.02    3.22
   9   6 -14   32.95    5.52
  -9  -6  13  102.49    9.32
   9   6 -13  112.41   11.29
  -9   6  13  101.47    9.29
  -9  -6  12   21.66    6.09
   9   6 -12   27.40    7.04
  -9   6  12   25.62    5.91
  -9  -6  11   35.17    8.10
   9   6 -11   35.34    9.47
  -9   6  11   27.94    6.31
  -9  -6  10    2.54    5.07
   9   6 -10   -6.24    6.15
  -9  -6   9   22.01    8.53
   9   6  -9   26.88    9.10
  -9  -6   8  115.52   16.21
   9   6  -8  141.71   17.54
  -9  -6   7   85.94   15.49
   9   6  -7  116.83   14.87
   9   6  -7  123.40   16.77
  -9  -6   6    0.19    7.13
   9   6  -6   -2.28    6.89
   9   6  -6    6.00    6.90
  -9  -6   5   26.17   10.37
   9   6  -5   21.41    8.71
   9   6  -5   26.07    9.39
  -9  -6   4    1.84    7.55
   9   6  -4   -0.65    7.27
  -9  -6   4    5.75   10.16
   9   6  -4   -1.80    7.15
  -9  -6   3  206.26   23.78
   9   6  -3  224.04   23.12
  -9  -6   3  227.50   25.55
  -9  -6   2   17.39   11.31
  -9   6   2    8.84    6.19
   9   6  -2    8.48    7.92
  -9  -6   2   11.23    9.23
  -9  -6   1    8.47    9.11
  -9   6   1   38.30    9.74
  -9  -6   0   44.76   14.87
  -9   6   0   21.68    7.68
  -9   6  -1  117.74   12.30
  -9  -6  -1   96.55   17.95
  -9  -6  -2  135.10   20.01
  -9  -6  -3  140.80   20.34
  -9  -6  -4   32.60    9.50
  -9  -6  -5   30.44   10.31
   9   6   6    3.74    3.03
  -9  -6  -6   -4.89    5.72
  -9  -6  -7   75.90    9.85
   9   7 -13    5.80    3.16
   9   7 -12  136.91   11.72
  -9  -7  12  120.35   10.22
   9   7 -11   12.78    5.76
  -9  -7  11   18.55    5.96
   9   7 -10  108.92   12.76
  -9  -7  10  104.17   12.50
   9   7  -9   -3.47    6.13
  -9  -7   9    7.70    5.66
   9   7  -8  162.09   16.71
  -9  -7   8  143.80   16.72
  -9  -7   7   44.16   10.98
   9   7  -7   30.66    8.76
   9   7  -6   43.49   10.43
   9   7  -6   42.18   10.27
  -9  -7   6   35.12   10.23
   9   7  -5   57.37   11.17
   9   7  -5   54.02   11.89
  -9  -7   5   58.18   12.79
   9   7  -4   89.79   13.39
   9   7  -4   94.90   14.81
  -9  -7   4  100.50   15.71
  -9  -7   3    3.99    9.14
   9   7  -3   13.16    7.18
   9   7  -3    6.49    7.29
  -9  -7   3    4.63    7.96
   9   7  -2  103.28   13.63
  -9  -7   2  107.20   16.92
  -9   7   2  103.43   13.56
   9   7  -2  117.79   15.96
  -9  -7   2  107.79   17.29
   9   7  -1   38.66    8.72
  -9   7   1   26.16    7.70
  -9  -7   1   20.26    9.42
   9   7  -1   53.15   11.77
  -9  -7   1   36.53   12.17
  -9  -7   0   24.68   10.25
   9   7   0   35.20    8.65
  -9   7   0   37.55    8.25
   9   7   0   37.70   11.00
  -9  -7   0   17.76    8.26
   9   7   1   15.44    8.19
  -9  -7  -1   17.77    9.70
   9   7   1   12.32    5.94
  -9   7  -1    6.31    4.19
   9   7   2  107.06   13.65
  -9  -7  -2  115.94   16.79
   9   7   3    7.04    5.00
  -9  -7  -3    8.06    7.55
   9   7   4  159.42   12.72
  -9  -7  -4  150.14   16.92
   9   7   5    0.08    1.99
  -9  -7  -5    3.19    6.42
  -9  -7  -6   18.04    5.78
  -9  -8  11   22.48    4.96
   9   8 -11   13.70    3.67
  -9  -8  10   -5.17    4.40
   9   8 -10    2.02    3.08
  -9  -8   9    1.02    4.28
   9   8  -9   -3.19    3.74
  -9  -8   8    3.81    4.85
   9   8  -8   -0.56    4.24
  -9  -8   7   23.79    8.00
   9   8  -7   25.50    6.90
  -9  -8   6   88.48   13.43
   9   8  -6  110.91   12.25
   9   8  -5    0.48    4.25
   9   8  -5    2.42    5.43
  -9  -8   5    7.61    7.52
   9   8  -4   23.79    6.40
   9   8  -4   35.29    9.18
  -9  -8   4   31.41    9.79
   9   8  -3   -1.37    4.50
   9   8  -3    0.25    6.06
  -9  -8   3    3.53    6.43
   9   8  -2    9.25    7.46
  -9  -8   2  -10.65    7.74
  -9  -8   1   -0.11    6.46
   9   8  -1    8.71    5.34
  -9  -8   0   25.46    9.65
   9   8   0   25.66    6.86
  -9  -8   0   25.29    9.20
  -9  -8  -1   14.39    7.52
   9   8   1    0.93    4.34
  -9  -8  -1    1.48    6.67
  -9  -8  -2   30.09    9.14
   9   8   2   13.72    4.94
  -9  -8  -2   19.63    8.37
  -9  -8  -3    4.45    5.26
   9   8   3    2.38    3.16
  -9  -8  -3   -1.51    5.22
  -9  -8  -4   72.27    9.51
  -9  -8  -4   86.10   10.45
  -9  -9   9   22.99    4.66
  -9  -9   8   47.86    7.47
  -9  -9   7   43.98    7.95
  -9  -9   6  248.00   17.79
  -9  -9   5   -6.35    5.71
  -9  -9   4   84.93   11.56
  -9  -9   3  -11.74    7.06
  -9  -9   2   29.74    8.51
  -9  -9   1    6.66    5.26
   9   9  -1   12.34    4.73
  -9  -9   0   20.40    6.94
   9   9   0   30.18    5.81
  -9  -9  -1    7.25    5.36
  -9  -9  -2   80.26    9.65
  -9 -10   5   18.93    4.84
  -9 -10   4   13.57    4.43
  -9 -10   3   24.38    5.18
 -10   0  16   52.30    6.05
 -10   0  16   45.94    5.65
 -10   0  15    3.20    4.02
 -10   0  15   -0.40    3.27
 -10   0  14    3.11    4.62
 -10   0  14    4.95    4.22
 -10   0  13    0.85    5.57
 -10   0  13   -6.22    5.46
 -10   0  12   79.76   12.59
 -10   0  11   -4.33    5.99
 -10   0  10   80.04   14.03
 -10   0   9    1.51    6.69
 -10   0   8   50.69   11.80
  10   0  -8   60.40   11.76
 -10   0   7    3.52    6.44
 -10   0   6    8.69    7.47
 -10   0   5   -5.71    8.69
 -10   0   4  134.91   18.77
 -10   0   3   10.99   10.73
  10   0  -2  164.00   18.12
  10   0  -1    8.52    6.77
  10   0   0  144.37   18.12
  10   0   1    1.66    6.38
  10   0   2   41.30   11.62
  10   0   3   -3.43    8.15
  10   0   4   51.13   11.49
  10   0   5   -2.37    6.14
  10   0   6   27.27    8.08
  10   0   7   -4.23    4.90
  10   0   8   57.45    6.89
 -10   1  16   37.99    5.37
 -10   1  16   39.60    5.54
 -10   1  15   -2.80    4.20
 -10  -1  15   -4.50    3.23
 -10   1  15    0.91    3.85
 -10   1  14  156.11   14.87
 -10  -1  14  163.81   14.63
 -10  -1  14  156.51   13.08
 -10   1  14  175.57   15.43
 -10   1  13    0.74    6.24
 -10  -1  13   -4.49    5.77
 -10  -1  13  -10.65    6.33
 -10   1  13    1.35    5.45
 -10  -1  12  191.25   17.38
 -10   1  12  225.22   19.77
 -10   1  12  218.52   19.78
  10   1 -11    2.74    4.81
 -10  -1  11    1.25    5.05
 -10   1  11    3.34    6.03
  10   1 -10   10.68    5.69
 -10  -1  10   -1.13    6.36
 -10   1  10   14.87    7.53
  10   1  -9   27.43    9.54
 -10  -1   9   10.09    7.10
 -10   1   9   28.51    9.87
  10   1  -8    2.47    5.82
 -10  -1   8   -9.38    6.64
 -10   1   8    2.41    6.27
 -10  -1   7    5.40    6.86
 -10   1   7   -6.74    7.63
 -10  -1   6  177.29   19.91
 -10   1   6  174.43   20.61
 -10  -1   5   89.45   14.89
 -10   1   5   83.72   15.28
 -10   1   4  425.72   32.38
 -10  -1   4  373.30   29.06
 -10   1   3   40.92   12.64
 -10  -1   3   55.13   13.29
  10   1  -3   57.66   10.83
 -10   1   2  168.41   21.28
 -10  -1   2  154.05   20.26
  10   1  -2  158.97   18.25
  10   1  -1   86.31   13.70
  10  -1  -1   91.49   14.52
  10   1   0   26.90   10.29
  10  -1   0   14.25    6.56
  10   1   1   -8.08    8.60
  10   1   2  185.59   21.08
  10   1   3  290.39   25.26
  10   1   4   75.95   13.51
  10   1   5   76.11   12.84
  10  -1   5   78.88   12.64
  10   1   6  104.77   12.78
  10  -1   6   91.74   12.20
  10   1   7   14.50    5.45
  10  -1   7   16.49    5.82
  10   1   8    2.56    3.01
  10  -1   8   -1.45    3.55
 -10   2  16   -1.62    2.32
 -10   2  16   81.66    7.02
 -10   2  15  113.17   10.49
 -10  -2  15   88.06    8.25
 -10  -2  15   72.77    6.74
 -10   2  15  102.73    9.93
 -10   2  14    7.12    5.77
 -10  -2  14    1.40    4.08
 -10  -2  14    7.30    4.83
 -10   2  14    4.89    4.35
 -10  -2  13   71.37    9.27
 -10   2  13   87.58   11.56
 -10  -2  13   90.59   12.23
 -10   2  13   98.46   12.61
  10   2 -13   79.64   10.27
 -10  -2  12   20.79    6.47
 -10   2  12   16.29    7.58
  10   2 -12   14.77    6.23
 -10   2  12   15.57    7.46
  10   2 -11   26.32    8.09
 -10   2  11   17.86    7.50
 -10  -2  11   22.12    7.89
 -10   2  11   31.72    9.24
  10   2 -10  131.58   16.31
 -10   2  10  103.07   14.42
 -10  -2  10  103.96   13.58
  10   2  -9  152.87   18.22
 -10  -2   9  126.48   15.28
 -10   2   9  158.60   18.86
 -10  -2   8    8.19    5.30
 -10   2   8   15.36    7.99
  10   2  -8   10.41    7.35
 -10  -2   7   24.75    8.12
 -10   2   7   31.87   10.83
  10   2  -7   22.36    9.52
 -10  -2   6    7.52    7.11
 -10   2   6    6.79    6.72
 -10  -2   5  261.85   23.52
 -10   2   5  274.74   25.29
 -10   2   4  182.34   21.62
 -10  -2   4  184.10   20.66
 -10  -2   3   64.52   13.15
  10   2  -3   60.40   11.97
 -10   2   3   62.93   14.16
 -10  -2   3   46.04   11.83
 -10  -2   2   80.68   14.47
  10   2  -2  101.08   15.69
 -10   2   2   82.50   15.69
 -10  -2   2   81.34   14.45
 -10  -2   1   32.85   10.99
  10   2  -1   26.58    9.25
 -10  -2   0   45.84   11.54
  10   2   0   63.00   13.75
 -10  -2  -1   18.59    9.44
  10   2   1   41.54   11.16
 -10  -2  -2  204.96   21.41
  10   2   2  212.32   22.03
 -10  -2  -3  161.11   18.03
  10   2   3  158.87   18.88
 -10  -2  -4  112.15   14.21
  10   2   4  132.98   17.35
 -10  -2  -5   46.32    8.47
  10   2   5   84.40   12.85
  10   2   6   55.36   10.04
  10  -2   6   60.10   10.07
  10   2   7    4.74    4.08
  10  -2   7   11.34    5.74
  10  -2   8   21.09    4.33
 -10   3  15   -2.63    3.07
 -10   3  15    4.01    2.95
 -10   3  14   28.91    6.31
 -10  -3  14   32.05    6.16
 -10   3  14   33.34    6.75
  10   3 -14   20.59    4.82
 -10   3  13    7.49    4.65
 -10  -3  13    2.49    3.91
 -10   3  13   13.17    6.06
  10   3 -13    7.56    4.52
 -10  -3  12    5.41    4.02
 -10   3  12    6.16    5.30
  10   3 -12    7.92    5.85
 -10   3  12   10.25    5.91
  10   3 -11   76.03   12.40
 -10   3  11   62.58   11.10
 -10  -3  11   65.32    9.23
 -10   3  11   60.61   10.67
  10   3 -10    5.19    6.31
 -10   3  10   -1.04    5.75
 -10  -3  10    3.10    4.30
 -10   3  10    1.68    5.46
  10   3  -9    6.15    7.37
 -10   3   9    2.82    5.47
 -10  -3   9   -4.60    5.16
 -10   3   9    9.06    6.70
 -10  -3   8   92.58   12.36
 -10   3   8  100.13   14.63
 -10  -3   7   63.05   11.24
 -10   3   7   83.31   13.77
  10   3  -7   71.31   13.92
 -10  -3   6   14.12    6.59
 -10   3   6   14.16    6.51
 -10  -3   5   21.13    7.76
 -10   3   5   27.74    9.52
 -10  -3   4   77.60   13.25
 -10   3   4   65.11   12.67
 -10  -3   4   88.25   15.82
 -10   3   3  105.05   16.07
 -10  -3   3  101.31   15.22
 -10  -3   3   95.87   15.61
 -10  -3   2    6.00    7.38
 -10   3   2    1.00    7.06
 -10  -3   2   -6.23    6.56
  10   3  -2   -2.18    7.21
 -10  -3   1   37.03   11.55
 -10   3   1   43.88   12.03
 -10  -3   1   39.71   10.40
  10   3  -1   58.50   12.03
 -10  -3   0   -1.23    8.78
 -10   3   0   10.88    7.58
  10   3   0   13.31    6.63
 -10  -3  -1   11.81    9.14
  10   3   1   10.84    9.06
 -10  -3  -2   37.44   11.52
  10   3   2   53.96   12.24
  10   3   3   75.86   14.05
 -10  -3  -3   66.69   12.99
  10   3   4   -0.84    6.74
 -10  -3  -4   -3.84    6.29
 -10  -3  -5  157.64   15.75
  10   3   5  178.49   16.42
 -10  -3  -6    7.67    4.54
  10   3   6   20.46    6.22
  10  -3   7   16.18    4.60
 -10   4  14   16.91    4.35
  10   4 -14   20.16    4.88
 -10   4  14   10.51    4.11
 -10   4  13  226.42   15.16
  10   4 -13  247.81   16.92
 -10   4  13  265.57   17.12
 -10   4  12    3.70    4.12
  10   4 -12    4.02    5.82
 -10   4  12    7.98    5.10
 -10   4  11  165.71   15.28
 -10   4  11  202.10   16.81
  10   4 -11  207.31   18.95
  10   4 -10    4.68    6.99
 -10   4  10    2.11    4.43
 -10   4  10    7.37    5.16
  10   4  -9   88.14   14.50
 -10   4   9   75.50   11.15
 -10   4   9   72.70   11.27
  10   4  -8   29.43   10.06
 -10   4   8   31.75    7.63
 -10   4   8   40.40   10.16
 -10   4   7  231.03   20.42
  10   4  -7  241.02   23.20
  10   4  -7  197.53   17.56
  10   4  -6    2.74    5.38
 -10   4   6    5.65    5.56
  10   4  -6   -2.88    7.36
  10   4  -5  602.30   33.55
 -10   4   5  545.86   31.98
 -10   4   4   10.31    6.89
 -10  -4   4    7.23    8.54
 -10  -4   3  149.30   20.35
 -10   4   3  132.72   16.63
 -10  -4   3  143.33   17.97
 -10  -4   2   61.96   12.85
 -10  -4   2   50.23   13.25
 -10   4   2   49.86   11.03
 -10  -4   2   32.40    9.06
 -10  -4   1   18.58    9.17
 -10  -4   1   48.59   13.99
 -10   4   1   33.04    8.87
 -10  -4   1   35.86    8.65
 -10  -4   0    6.69    9.34
 -10   4   0   22.47    8.90
 -10  -4   0   -0.60    4.88
 -10  -4  -1    4.37    7.14
  10   4   1   20.86   10.07
 -10  -4  -1   10.34    7.01
 -10   4  -1   16.92    7.58
 -10  -4  -2   27.49    9.66
  10   4   2   31.86   10.75
 -10   4  -2   23.72    7.09
 -10  -4  -3   35.20   10.46
  10   4   3   50.00   11.59
 -10   4  -3   37.62    8.48
 -10   4  -4   -5.00    4.54
 -10  -4  -4    0.72    6.92
 -10   4  -5   47.14    7.15
 -10  -4  -5   39.47    9.03
 -10  -4  -6    1.00    3.77
  10   5 -14    1.17    2.25
 -10   5  13   19.01    4.45
  10   5 -13   13.86    5.15
 -10   5  12   29.50    5.91
  10   5 -12   35.29    7.75
 -10   5  12   29.02    5.68
 -10   5  11   22.36    6.32
 -10   5  11   22.78    5.59
  10   5 -11   26.46    7.68
  10   5 -10    2.02    5.94
 -10   5  10    7.36    4.97
 -10  -5  10   12.21    5.49
  10   5  -9   30.95    9.05
 -10  -5   9   32.91    8.70
 -10   5   9   35.79    7.62
  10   5  -8   30.45   10.27
 -10  -5   8   36.40    9.26
 -10   5   8   26.05    6.81
  10   5  -7    8.85    7.64
 -10  -5   7   17.12    7.98
  10   5  -7   11.15    6.04
 -10   5   7    0.15    4.92
  10   5  -6   17.64    9.41
 -10  -5   6    5.83    7.08
  10   5  -6   26.31    8.64
 -10   5   6   19.47    6.46
 -10  -5   5   18.53    8.16
  10   5  -5   31.94    9.56
 -10   5   5   32.64    8.61
  10   5  -5   23.87   10.30
 -10  -5   4   28.89    9.70
  10   5  -4   25.06    8.90
 -10   5   4   29.27    8.04
 -10  -5   3   79.48   14.82
  10   5  -3  103.45   15.85
 -10  -5   3  115.12   17.53
 -10   5   3   81.80   11.96
 -10  -5   2   19.88    9.93
 -10   5   2   -5.39    5.09
 -10  -5   2    9.32    7.06
 -10   5   1   -7.38    5.41
 -10  -5   1    6.85    6.37
 -10  -5   0    9.83    9.54
 -10   5   0   18.41    6.88
 -10  -5   0   20.19    9.60
 -10  -5  -1   98.66   16.28
 -10   5  -1   65.54    9.45
 -10  -5  -2    8.93    8.18
 -10  -5  -3  208.84   20.96
 -10  -5  -4   43.68   10.22
 -10  -5  -5    9.86    5.65
 -10  -5  -6   12.59    4.74
  10   6 -13   30.95    5.31
  10   6 -12   23.08    5.87
 -10  -6  11    5.44    3.83
  10   6 -11   15.69    5.71
 -10  -6  10   47.87    7.97
  10   6 -10   51.29    9.54
 -10  -6   9   21.59    6.85
  10   6  -9   32.48    8.87
 -10  -6   8   39.63    9.47
  10   6  -8   39.50   10.37
  10   6  -7   22.74    7.20
 -10  -6   7    4.63    6.17
  10   6  -7   16.60    8.80
  10   6  -6   37.05    8.54
 -10  -6   6   46.85   11.34
  10   6  -6   51.40   11.58
  10   6  -5   46.03   10.61
 -10  -6   5   55.29   11.20
  10   6  -5   58.07   11.05
  10   6  -4   83.30   13.53
 -10  -6   4   50.70   11.33
  10   6  -4   81.94   13.27
  10   6  -3   28.88    8.86
 -10  -6   3   36.79   10.08
  10   6  -3   18.34    6.79
 -10  -6   2   -4.94    8.62
 -10  -6   2    8.82    7.03
  10   6  -2   -4.03    6.32
 -10  -6   1   21.82   11.24
 -10  -6   1   15.63    8.54
  10   6  -1   32.79   10.22
 -10  -6   0   28.02    9.87
 -10  -6   0   31.05    9.70
  10   6   0   26.32    8.74
 -10  -6  -1   -0.52    7.50
 -10  -6  -1   -4.42    6.58
  10   6   1    5.51    6.61
 -10  -6  -2   22.04    9.16
 -10  -6  -2   19.11    7.40
  10   6   2   17.46    6.93
 -10  -6  -3    6.80    4.94
  10   6   3   22.02    6.31
 -10  -6  -4   72.37   10.95
 -10  -6  -4   47.27    7.95
  10   6   4   78.45    8.77
 -10  -6  -5   62.36    8.56
  10   7 -11    3.89    3.29
 -10  -7  10   75.69    8.09
  10   7 -10   92.67   10.05
 -10  -7   9    3.44    4.04
  10   7  -9    8.30    4.97
 -10  -7   8  247.53   18.13
  10   7  -8  279.98   19.19
 -10  -7   7   71.52   10.85
  10   7  -7  105.61   12.64
 -10  -7   6  124.52   15.02
  10   7  -6  135.66   13.88
  10   7  -6  136.17   14.37
  10   7  -5   23.28    7.40
  10   7  -5   31.98    7.86
 -10  -7   5   38.11    9.35
  10   7  -4  123.41   14.32
  10   7  -4  122.08   13.88
 -10  -7   4  102.65   13.66
  10   7  -3    7.11    5.38
 -10  -7   3   -1.38    5.66
  10   7  -3    3.97    5.26
  10   7  -2    7.78    5.24
 -10  -7   2    9.48    6.03
  10   7  -2   -2.64    5.26
 -10  -7   1    1.47    7.17
  10   7  -1    8.73    5.22
 -10  -7   1    3.60    6.27
  10   7  -1    1.26    5.43
  10   7   0   -1.55    3.69
 -10  -7   0    0.04    6.13
 -10  -7   0   -0.96    5.96
  10   7   0    1.19    5.06
 -10  -7  -1   45.18    9.63
  10   7   1   42.19    8.40
 -10  -7  -2   81.92   12.12
 -10  -7  -2   67.65   10.42
  10   7   2   80.34    9.43
 -10  -7  -3   58.67    9.20
 -10  -7  -3   47.67    7.72
  10   7   3   62.59    7.19
 -10  -7  -4   26.96    6.19
 -10  -8   9   -4.81    2.94
  10   8  -9    3.78    2.69
 -10  -8   8    5.05    3.75
  10   8  -8   12.14    3.95
 -10  -8   7    0.52    3.95
  10   8  -7    6.56    3.77
 -10  -8   6    6.92    5.41
  10   8  -6    1.35    3.24
 -10  -8   5    8.66    5.51
  10   8  -5    1.28    3.05
 -10  -8   4   80.30   11.23
  10   8  -4   73.03    9.80
  10   8  -4   60.96    7.66
  10   8  -3   -4.92    2.70
  10   8  -3    1.26    4.44
 -10  -8   3    6.87    5.27
  10   8  -2    1.61    4.10
 -10  -8   2    0.28    5.11
  10   8  -1    2.42    4.88
 -10  -8   1   -2.61    4.88
  10   8   0    3.84    3.74
 -10  -8   0    5.01    5.42
  10   8   1    0.42    2.74
 -10  -8  -1   11.48    5.07
 -10  -9   5   25.77    5.37
 -10  -9   4   15.13    4.87
 -10  -9   3   -0.80    3.04
 -11   0  15    4.54    2.60
 -11   0  15    0.74    2.65
 -11   0  14   72.84    8.46
 -11   0  14   64.73    8.52
 -11   0  13    5.46    4.69
 -11   0  13   -8.76    5.43
 -11   0  12  225.22   17.45
 -11   0  12  213.73   18.19
 -11   0  11    3.86    5.12
 -11   0  10   -8.30    7.10
 -11   0   9  -12.88    8.14
  11   0  -8   11.14    6.03
 -11   0   8   22.93    8.49
  11   0  -7    3.21    4.88
 -11   0   7    4.49    6.26
 -11   0   6  105.03   15.20
 -11   0   5   11.45    9.09
 -11   0   4  510.35   33.86
 -11   0   3   -3.10    7.88
 -11   0   2  388.38   29.95
  11   0  -2  358.60   24.41
 -11   0   1    0.21    8.16
  11   0  -1   -7.61    6.26
  11   0   0   87.77   13.21
  11   0   1    9.68    7.28
  11   0   2  946.79   39.22
  11   0   3   -7.19    7.30
  11   0   4  170.97   15.86
  11   0   5   -3.73    4.43
 -11   0  -6   -5.35    3.73
  11   0   6    1.60    2.87
 -11   1  15    3.80    2.56
 -11   1  15    6.19    3.24
 -11  -1  14   69.55    7.46
 -11   1  14   82.37    8.86
 -11   1  14   80.65    9.36
 -11  -1  14   86.54    9.30
 -11  -1  13    4.85    4.12
 -11   1  13    4.57    4.89
 -11  -1  13   -2.06    3.81
 -11   1  13    2.22    4.62
 -11   1  12   98.65   12.40
 -11  -1  12   85.66   10.80
 -11   1  12   92.87   12.39
 -11   1  11    8.62    6.94
 -11  -1  11   -0.15    4.91
 -11   1  11    0.84    6.57
 -11  -1  10    4.99    4.81
 -11   1  10    2.80    7.00
  11   1 -10    0.05    5.64
 -11  -1   9   78.21   12.40
 -11   1   9   61.52   12.24
  11   1  -9   79.74   12.39
 -11  -1   8   -2.34    6.49
 -11   1   8    6.91    7.19
  11   1  -8   -3.55    6.23
 -11  -1   7    1.34    7.45
 -11   1   7  -10.95    8.61
  11   1  -7   -2.30    6.02
 -11  -1   6   91.24   14.81
 -11   1   6   55.38   11.97
 -11   1   5    7.02    7.98
 -11  -1   5   -0.24    7.21
 -11  -1   4  119.60   16.89
 -11   1   4  127.31   17.80
 -11   1   3   87.19   15.40
 -11  -1   3   75.63   13.64
 -11   1   2   -5.46    9.11
 -11  -1   2    3.20    6.70
  11   1  -2   -4.80    6.43
 -11   1   1   14.38    7.49
 -11  -1   1    2.27    7.78
  11   1  -1    8.08    5.98
  11  -1  -1   11.61    7.31
 -11   1   0   -2.13    7.42
 -11  -1   0   16.57    9.06
  11   1   0   23.74    9.23
  11  -1   0   30.47    8.67
  11   1   1   68.48   12.50
  11  -1   1   90.06   13.02
  11   1   2   10.47    7.67
  11  -1   2   -2.73    6.04
  11   1   3    8.98    6.47
  11  -1   3    3.60    5.53
  11   1   4   17.07    6.62
  11  -1   4   17.05    6.84
  11   1   5   48.82    7.90
  11  -1   5   54.29    8.38
 -11   1  -6    0.67    2.89
 -11  -1  -6   -3.42    3.50
  11  -1   6    5.54    3.06
 -11   2  14   16.21    4.78
 -11  -2  14   21.59    4.60
 -11   2  14   18.38    4.66
 -11  -2  13   76.57    9.85
 -11   2  13   93.18   10.44
 -11  -2  13   80.84    8.45
 -11   2  13   92.56   10.40
  11   2 -12  123.05   11.71
 -11  -2  12  103.22   10.59
 -11   2  12  141.62   13.85
 -11   2  12  123.18   12.93
 -11  -2  11    2.24    3.88
 -11   2  11   10.01    5.25
  11   2 -11   12.20    6.13
 -11   2  11   17.18    6.16
  11   2 -10   14.81    6.18
 -11   2  10   19.94    7.83
 -11  -2  10   25.18    7.12
 -11   2  10   12.30    6.16
 -11  -2   9  234.06   18.89
 -11   2   9  245.82   21.32
  11   2  -9  259.91   21.61
 -11  -2   8    4.38    5.09
 -11   2   8    3.66    6.67
  11   2  -8   -4.46    6.66
 -11  -2   7  149.79   16.35
 -11   2   7  174.59   19.03
  11   2  -7  161.72   19.18
 -11  -2   6   38.39   10.32
 -11   2   6   60.12   12.25
 -11  -2   5   10.34    7.17
 -11   2   5   -5.03    7.71
 -11  -2   4   67.61   12.63
 -11   2   4   72.30   13.50
 -11   2   3   62.25   12.35
 -11  -2   3   68.28   13.13
 -11  -2   2    4.43    5.18
 -11   2   2   22.78    9.75
 -11  -2   2   25.78    9.34
 -11  -2   1    3.43    5.07
 -11   2   1   10.94    9.15
 -11  -2   1    5.53    7.59
  11   2  -1   -1.74    5.94
 -11   2   0   54.33   11.65
 -11  -2   0   46.44   11.42
  11   2   0   58.58   11.40
  11  -2   0   47.31    8.18
 -11   2  -1  283.87   23.30
 -11  -2  -1  280.88   23.65
  11   2   1  279.94   22.42
  11  -2   1  292.52   20.67
 -11   2  -2   96.31   13.35
  11   2   2   99.60   13.83
  11  -2   2   83.60   11.32
  11   2   3   38.72    9.18
  11  -2   3   24.11    6.79
 -11   2  -4   21.51    6.68
  11   2   4   36.40    7.86
  11  -2   4   37.16    7.10
 -11   2  -5   -4.40    3.68
 -11  -2  -5    6.91    4.76
  11   2   5    2.86    4.39
  11  -2   5   -1.99    3.66
 -11   3  14    6.71    3.26
 -11   3  14   10.84    3.95
 -11   3  13   59.07    7.69
  11   3 -13   58.31    7.20
 -11   3  13   64.69    8.03
 -11  -3  13   50.80    7.30
 -11   3  12    7.10    4.54
  11   3 -12    1.56    3.48
 -11   3  12   -0.22    3.67
 -11  -3  11   47.52    7.00
 -11   3  11   49.27    9.07
 -11   3  11   54.17    8.80
  11   3 -11   60.38    9.78
  11   3 -10    3.68    5.58
 -11   3  10    0.76    3.83
 -11  -3  10    7.35    4.19
 -11   3  10    8.33    5.47
  11   3  -9  142.69   16.37
 -11  -3   9  122.13   12.37
 -11   3   9  134.14   14.97
 -11   3   9  134.48   13.73
  11   3  -8   20.27    7.19
 -11   3   8   13.34    5.33
 -11  -3   8   12.02    4.36
 -11   3   8   13.22    7.55
 -11  -3   7   30.59    8.20
 -11   3   7   18.76    6.94
  11   3  -7   21.43    9.31
 -11  -3   6   34.58    8.27
 -11   3   6   52.46   11.19
  11   3  -6   51.89   12.10
  11   3  -5  258.66   20.46
 -11  -3   5  230.36   19.43
 -11   3   5  289.40   23.35
 -11  -3   4    8.41    5.75
 -11   3   4   11.89    7.74
 -11  -3   3  229.25   20.83
 -11   3   3  263.09   22.75
 -11   3   2   20.87    7.44
 -11  -3   2   22.14    8.26
 -11  -3   2   26.87    9.14
 -11   3   1  101.65   14.63
 -11  -3   1   92.03   13.32
 -11  -3   1  128.86   16.43
 -11   3   0    7.95    6.44
 -11  -3   0    1.01    5.85
 -11  -3   0    1.06    5.53
 -11  -3  -1   -4.30    6.15
 -11   3  -1   11.21    5.93
 -11  -3  -1   -4.95    4.95
  11   3   1    7.40    7.90
  11  -3   1    7.71    5.35
 -11  -3  -2   12.35    5.60
  11   3   2    7.15    6.70
  11  -3   2   15.14    5.97
 -11  -3  -2   16.61    7.00
 -11   3  -2   23.91    7.77
 -11   3  -3  164.99   14.48
 -11  -3  -3  138.13   14.26
 -11  -3  -3  154.43   13.46
  11  -3   3  160.67   13.10
  11  -3   4   12.24    4.67
 -11   3  -4   13.56    4.53
 -11  -3  -4    7.40    4.38
  11  -3   5  126.70    9.11
 -11   3  -5  103.53    8.39
 -11   4  13   23.04    4.30
  11   4 -13   25.98    4.86
 -11   4  13   18.77    3.98
 -11   4  12   13.35    3.72
  11   4 -12    4.96    4.00
 -11   4  12   17.71    4.48
 -11   4  11   -1.33    3.80
 -11   4  11    5.39    4.32
  11   4 -11    8.40    5.07
  11   4 -10   46.40    9.32
 -11   4  10   46.82    7.32
 -11   4  10   45.30    8.17
 -11   4   9    0.24    4.15
  11   4  -9    1.55    5.94
 -11   4   8   19.39    6.83
  11   4  -8   24.91    8.75
 -11   4   7   35.00    8.03
  11   4  -7   35.42    9.76
 -11   4   6   -0.27    4.80
  11   4  -6   -1.34    6.79
  11   4  -6   -5.96    5.93
 -11   4   5   35.89    8.87
  11   4  -5   53.70   12.12
  11   4  -5   35.57    8.66
 -11   4   4   -0.95    5.44
  11   4  -4   -8.81    6.51
 -11   4   3    6.39    5.91
 -11   4   2    5.44    5.88
 -11  -4   2    7.12    7.28
 -11   4   1    4.04    4.46
 -11  -4   1   -4.75    6.49
 -11   4   0    1.60    4.35
 -11  -4   0    5.00    6.58
 -11   4  -1   73.13    9.73
 -11  -4  -1   82.55   12.69
 -11   4  -2    4.34    3.56
 -11  -4  -2    5.11    5.50
 -11   4  -3   19.21    4.26
 -11  -4  -3   18.41    5.84
 -11  -4  -4    2.61    2.91
  11   5 -12    4.31    3.28
  11   5 -11  137.72   12.45
 -11   5  11    2.51    1.90
  11   5 -10   25.40    6.63
 -11   5  10   28.11    4.94
 -11   5   9  104.09    9.95
  11   5  -9  130.65   14.08
  11   5  -8    4.45    5.43
 -11   5   8    6.13    3.74
  11   5  -7   66.19   11.32
  11   5  -7   54.36    8.36
 -11   5   7   58.39    8.44
  11   5  -6   10.36    6.27
 -11   5   6   13.28    4.15
  11   5  -6   14.12    5.62
 -11   5   5  139.02   13.03
  11   5  -5  140.60   14.37
  11   5  -5  128.93   16.35
  11   5  -4   -7.21    4.77
 -11   5   4   -1.13    3.31
  11   5  -4    1.39    6.93
  11   5  -3   19.17    8.00
 -11   5   3   32.97    6.51
  11   5  -2   -0.92    5.34
 -11   5   2    7.29    4.39
  11   5  -1   35.03    9.49
 -11  -5   1   42.96    9.97
 -11  -5   0   -2.73    6.24
 -11  -5  -1   23.49    7.10
 -11  -5  -2   78.59   11.10
  11   5   3   32.99    6.56
 -11  -5  -3   46.55    7.71
  11   6 -11   19.45    4.48
  11   6 -10   37.23    6.56
  11   6  -9   -9.76    5.43
  11   6  -8    8.03    5.27
  11   6  -7    4.92    5.26
  11   6  -6   36.40    7.18
  11   6  -6   29.28    7.84
  11   6  -5   47.52    8.26
  11   6  -5   75.77   11.21
  11   6  -4  106.34   12.23
  11   6  -4   98.94   12.29
  11   6  -3   28.21    7.29
 -11  -6   3   17.85    6.00
  11   6  -3   35.12    7.79
  11   6  -2   35.04    7.67
  11   6  -2   32.56    7.89
  11   6  -1   12.10    5.30
  11   6  -1   15.44    6.42
  11   6   0    5.76    4.20
 -11  -6   0   -3.87    3.01
  11   6   0    2.86    4.63
  11   6   1   19.33    5.64
  11   6   1    7.57    3.02
  11   6   2   38.76    6.09
 -11  -6  -2   30.54    6.74
  11   7  -9   22.33    4.59
  11   7  -8    9.27    4.08
 -11  -7   7    5.80    2.00
  11   7  -7   -3.63    3.51
 -11  -7   6   -4.76    3.57
  11   7  -6   97.46   10.08
 -11  -7   5   -0.88    2.94
  11   7  -5   14.84    4.95
 -11  -7   4    5.93    3.73
  11   7  -4   22.05    5.30
  11   7  -4   23.89    5.76
 -11  -7   3    9.07    4.30
  11   7  -3   10.34    4.16
  11   7  -3    7.25    4.58
  11   7  -2    1.32    4.06
  11   7  -2    3.88    2.77
 -11  -7   2    6.58    3.93
  11   7  -1   42.33    6.89
  11   7   0    4.69    3.19
 -12   0  13   -4.87    2.96
 -12   0  13    1.93    3.10
 -12   0  12  146.19   11.63
 -12   0  12  160.36   12.91
 -12   0  11    3.84    3.91
 -12   0  11    0.57    3.93
 -12   0  10  453.59   23.70
 -12   0   9    0.86    5.23
 -12   0   8   73.26   11.22
 -12   0   7    9.86    7.05
  12   0  -7  -15.17    6.60
 -12   0   6   55.53   11.64
  12   0  -6   52.95    9.31
 -12   0   5   -1.36    6.24
 -12   0   4   97.21   14.47
 -12   0   3   -5.78    6.45
 -12   0   2   50.71   10.74
 -12   0   1    3.06    6.69
 -12   0   0  453.94   26.68
  12   0   0  426.11   22.07
 -12   0  -1    6.21    5.60
  12   0   1   -0.16    3.74
 -12   0  -2  151.97   14.05
  12   0   2  174.00   13.32
  12   0   3    4.85    3.43
 -12   0  -3    1.86    3.65
 -12   0  -4   44.45    6.11
 -12  -1  13   39.76    6.09
 -12   1  13   43.63    5.96
 -12  -1  13   34.19    4.77
 -12   1  13   50.43    6.53
 -12  -1  12    6.76    3.66
 -12   1  12   11.30    4.50
 -12  -1  12    4.52    2.97
 -12   1  12    9.73    4.51
 -12   1  11   -3.75    3.80
 -12  -1  11   -6.36    4.63
 -12   1  11   -1.56    4.67
 -12   1  10   15.79    5.91
 -12  -1  10   25.84    6.62
 -12   1  10   13.81    5.38
 -12  -1   9   84.10   11.02
 -12   1   9   97.78   11.87
  12   1  -9   74.36    9.51
 -12  -1   8   13.20    6.68
 -12   1   8    7.62    6.65
  12   1  -8   -9.42    5.71
 -12  -1   7    2.71    5.31
 -12   1   7    0.91    5.88
  12   1  -7    0.95    5.07
 -12  -1   6    8.21    6.19
 -12   1   6   11.85    7.40
  12   1  -6   14.58    6.63
 -12  -1   5   27.56    8.06
 -12   1   5   21.88    8.43
 -12  -1   4    3.55    5.80
 -12   1   4   -0.66    6.05
 -12  -1   3   -5.25    5.97
 -12   1   3    8.46    7.87
 -12  -1   2    2.93    5.94
 -12   1   2   10.24    7.65
 -12   1   1   -3.13    6.03
 -12  -1   1    3.72    5.60
 -12   1   0    6.25    6.54
  12  -1   0   -2.34    3.99
 -12   1  -1   14.17    6.93
 -12  -1  -1   22.11    7.00
  12  -1   1   10.96    4.59
 -12   1  -2    1.21    4.61
 -12  -1  -2    4.87    5.76
  12   1   2    6.42    4.40
  12  -1   2   -3.00    3.92
 -12   1  -3    4.70    3.53
 -12  -1  -3    5.14    3.43
  12  -1   3    7.66    3.22
 -12   1  -4    2.04    2.56
 -12   2  13    1.63    2.12
 -12   2  13    4.14    2.88
 -12   2  12   18.13    4.53
 -12  -2  12   17.20    5.18
 -12  -2  12   11.40    3.45
 -12   2  12   24.41    5.54
 -12   2  11   13.29    4.57
 -12  -2  11    9.99    3.98
 -12   2  11   12.31    4.67
  12   2 -11    5.76    2.98
 -12  -2  10   20.32    5.22
 -12   2  10   23.58    7.36
 -12   2  10   26.76    5.97
  12   2 -10   26.11    6.13
 -12   2   9   -2.34    4.65
 -12  -2   9    0.49    3.32
 -12   2   9   -0.85    3.11
  12   2  -9   -3.75    4.33
 -12  -2   8   25.51    7.23
 -12   2   8   20.39    6.98
 -12   2   8   26.68    6.65
  12   2  -8   22.93    7.57
 -12  -2   7    1.29    5.29
 -12   2   7    3.85    5.52
  12   2  -7    7.91    5.64
 -12  -2   6   19.84    6.91
 -12   2   6   24.59    8.45
  12   2  -6   27.19    8.27
 -12  -2   5   19.46    6.87
 -12   2   5   14.70    7.09
 -12  -2   4   22.82    7.34
 -12   2   4   28.06    8.55
 -12  -2   3   29.05    8.21
 -12   2   3   19.32    7.60
 -12  -2   2   62.68   10.47
 -12   2   2   69.13   11.24
 -12   2   1    3.76    5.05
 -12  -2   1   -0.98    4.56
 -12   2   0   39.36    8.78
 -12  -2   0   35.27    8.14
 -12   2  -1   75.54   10.02
 -12  -2  -1   77.51   10.61
 -12   2  -2   31.43    6.21
 -12  -2  -2   38.59    7.50
 -12   2  -3    3.76    3.24
 -12  -2  -3   -1.08    3.68
 -12  -3  12   -1.27    3.10
 -12   3  12   -0.16    2.65
 -12   3  11   11.14    3.05
  12   3 -11   13.78    4.28
 -12   3  11   17.88    4.95
  12   3 -10   70.44    8.98
 -12   3  10   69.21    8.69
 -12  -3   9   18.34    4.17
 -12   3   9   20.31    5.98
  12   3  -9   17.93    6.88
 -12   3   8   11.73    5.99
 -12  -3   8   14.70    4.31
  12   3  -8    7.06    5.61
 -12  -3   7   74.15    8.83
 -12   3   7   84.95   11.24
  12   3  -7   86.29   12.18
 -12  -3   6   -2.19    3.52
 -12   3   6   -0.92    4.63
  12   3  -6    0.02    5.38
 -12  -3   5  129.91   12.27
 -12   3   5  144.79   14.44
  12   3  -5  150.41   16.48
 -12  -3   4   50.88    8.71
 -12   3   4   50.39    9.21
  12   3  -4   43.51    7.58
 -12  -3   3  176.29   14.77
 -12   3   3  209.58   17.25
  12   3  -3  186.06   15.55
 -12  -3   2   18.53    6.15
 -12   3   2    5.01    4.56
 -12   3   1   18.19    6.11
 -12  -3   1   21.18    5.85
 -12  -3   0   -0.10    3.74
 -12   3   0    8.06    5.14
 -12  -3  -1  182.97   13.04
 -12   3  -1  186.45   13.28
 -12   3  -2    8.93    3.62
  12   4 -11    3.03    2.92
 -12   4  11    2.59    2.58
  12   4 -10   16.76    5.09
 -12   4  10   21.63    5.14
 -12   4   9    3.23    3.32
  12   4  -9    6.53    4.75
 -12   4   8    5.50    3.72
  12   4  -8    3.09    4.82
 -12   4   7    5.06    4.10
  12   4  -7    0.14    4.67
 -12   4   6    8.05    4.19
  12   4  -6   15.27    6.36
  12   4  -5   -2.58    3.25
 -12   4   5    1.60    3.86
  12   4  -4    5.23    4.47
 -12   4   4    1.50    3.75
  12   4  -4   -0.21    5.52
  12   4  -3    3.19    4.26
 -12   4   3   15.15    4.94
  12   4  -2   -0.47    4.57
 -12   4   2    1.28    3.32
  12   4  -1    9.24    5.15
 -12   4   1   10.71    3.95
  12   4   0   14.10    5.92
 -12   4   0   -1.19    2.66
  12   4   1   11.60    4.99
  12   4   2   -8.08    3.68
  12   5 -10   16.40    4.38
  12   5  -9   24.79    5.70
  12   5  -8    8.03    4.59
  12   5  -7  111.21   11.65
 -12   5   7    1.00    1.61
 -12   5   6    6.57    2.44
  12   5  -6    6.27    4.77
  12   5  -5   67.71    7.79
  12   5  -5   72.77   10.02
  12   5  -4    6.66    4.13
  12   5  -4   11.48    5.34
  12   5  -3  136.61   13.32
  12   5  -3  146.07   12.28
  12   5  -2   -0.38    3.88
  12   5  -2   -0.65    3.55
  12   5  -1   62.09    8.10
  12   5  -1   50.53    7.43
  12   5   0   10.96    3.97
  12   5   0    9.37    3.63
  12   5   1   31.55    5.00
  12   6  -8    7.37    3.43
  12   6  -7   -0.44    3.01
  12   6  -6  111.32    9.98
  12   6  -5    6.01    3.84
  12   6  -4   64.63    7.87
  12   6  -4   71.31    7.13
  12   6  -3    6.47    3.46
  12   6  -3    4.40    3.17
  12   6  -2    7.70    2.85
  12   6  -2   17.47    4.39
 -13   0  11   -1.67    2.20
 -13   0  11   -2.95    2.85
 -13   0  10   13.15    4.23
 -13   0  10   14.71    4.23
 -13   0   9   -2.54    3.46
 -13   0   9    1.08    3.04
 -13   0   8   75.67    9.50
 -13   0   7    0.45    3.88
 -13   0   6    1.93    4.50
 -13   0   5   -4.67    4.56
  13   0  -5   -6.68    3.58
 -13   0   4   16.52    5.63
  13   0  -4   18.93    5.40
 -13   0   3    2.47    4.69
 -13   0   2   23.05    5.91
 -13   0   1    0.30    3.56
 -13   0   0   -2.33    2.91
 -13   0  -1   -4.16    2.99
 -13   1  11  117.55    8.80
 -13  -1  11   94.19    7.86
 -13  -1  10   76.48    7.28
 -13   1  10   81.94    8.45
 -13   1  10   69.51    6.53
 -13  -1  10   96.97    9.02
 -13  -1   9   31.26    5.55
 -13   1   9   31.96    6.18
 -13   1   9   14.86    3.45
 -13  -1   8   81.88    8.89
 -13   1   8   93.01   10.10
  13   1  -7    5.53    3.77
 -13  -1   7    9.16    3.79
 -13   1   7   10.21    4.84
  13   1  -6   13.70    4.36
 -13  -1   6   32.29    6.79
 -13   1   6   31.05    7.12
  13   1  -5    2.73    4.07
 -13  -1   5    7.07    4.94
 -13   1   5    0.39    4.93
  13   1  -4   12.64    5.54
 -13  -1   4   12.30    5.45
 -13   1   4    8.89    5.29
 -13  -1   3   53.01    8.34
 -13   1   3   58.50    8.89
 -13  -1   2    0.71    3.83
 -13   1   2   -7.19    4.79
 -13  -1   1   -2.09    3.06
 -13   1   1    7.76    3.81
 -13  -1   0  160.55   11.13
 -13   1   0  171.89   11.91
 -13   2  10   50.83    6.34
 -13  -2   9   11.67    3.53
 -13   2   9    8.70    4.11
  13   2  -8   46.70    6.50
 -13   2   8   55.93    7.77
 -13  -2   8   52.04    6.32
  13   2  -7    0.56    3.28
 -13  -2   7    4.87    3.75
 -13   2   7    0.08    3.47
  13   2  -6   34.93    6.90
 -13  -2   6   24.27    5.13
 -13   2   6   40.84    6.68
  13   2  -5   25.76    6.58
 -13  -2   5   25.18    5.39
 -13   2   5   14.77    5.15
  13   2  -4   53.26    8.58
 -13  -2   4   43.38    7.10
 -13   2   4   49.21    7.72
 -13  -2   3   -6.42    3.87
 -13   2   3   -3.02    4.07
 -13  -2   2    4.50    3.39
 -13   2   2   18.10    5.16
 -13  -2   1    8.84    3.60
 -13   2   1   15.31    4.36
 -13   2   0   48.97    5.88
 -13   3   9  103.10    8.17
 -13   3   8   22.69    4.55
  13   3  -8   15.72    4.48
 -13   3   7   14.21    4.48
  13   3  -7    8.62    4.10
 -13   3   6   -2.06    3.18
  13   3  -6   -1.95    3.57
 -13   3   5    4.30    3.27
  13   3  -5    6.36    3.65
 -13   3   4   12.50    4.22
  13   3  -4   13.73    5.07
 -13   3   3   23.43    4.72
  13   3  -3   20.26    5.87
 -13   3   2   16.43    4.09
  13   3  -2   19.61    5.10
  13   3  -1   65.17    7.62
  13   4  -7   82.85    8.15
  13   4  -6   19.53    6.47
  13   4  -5   30.01    5.70
  13   4  -4   16.79    4.88
  13   4  -3   63.20    7.53
  13   4  -2   -5.55    2.94
   0   0   0    0.00    0.00


TITL 2022_11_23_kd_Ni3a_100K_dark_01 in P2(1)/c
REM P2(1)/c (#14 in standard setting)
CELL 1.54184  11.049512  10.467326  14.744932  90.0000 107.4613  90.0000
ZERR   23.00   0.000533   0.000387   0.000642   0.0000   0.0050   0.0000
LATT  1
SYMM -x, y+1/2,-z+1/2
SFAC C H N O Ni
UNIT 23.00 23.00 23.00 23.00 23.00
REM  CrysAlisPro recorded range (K): Min=100.0; max=100.0; aver:100.0
TEMP -173
SIZE 0.03 0.06 0.10
TREF
HKLF 4
END
_computing_structure_solution     'SHELXT 2018/2 (Sheldrick, 2018)'
;
_shelx_hkl_checksum                46017
_olex2_date_sample_data_collection  2022-11-25
_olex2_submission_special_instructions  'No special instructions were received'
_oxdiff_exptl_absorpt_empirical_details
;
Empirical correction (ABSPACK) includes:
- Absorption correction using spherical harmonics
- Frame scaling
;
_oxdiff_exptl_absorpt_empirical_full_max  1.447
_oxdiff_exptl_absorpt_empirical_full_min  0.680

data_Ni-4d-100K-irr-530nm-1h-02-xtal1

_audit_creation_date               2024-11-05
_audit_creation_method
;
Olex2 1.5-ac5-023
(compiled 2022.04.12 svn.rca3783a0 for Rigaku Oxford Diffraction, GUI svn.r6498)
;
_shelx_SHELXL_version_number       '2018/3'
_publ_section_references
;
Dolomanov, O.V., Bourhis, L.J., Gildea, R.J, Howard, J.A.K. & Puschmann, H.
 (2009), J. Appl. Cryst. 42, 339-341.

Sheldrick, G.M. (2015). Acta Cryst. A71, 3-8.

Sheldrick, G.M. (2015). Acta Cryst. C71, 3-8.
;
_chemical_formula_moiety           'C15 H22 N4 Ni O3'
_chemical_formula_sum              'C15 H22 N4 Ni O3'
_chemical_formula_weight           365.06
_chemical_oxdiff_formula           'C H O N Ni'
loop_
  _atom_type_symbol
  _atom_type_description
  _atom_type_scat_dispersion_real
  _atom_type_scat_dispersion_imag
  _atom_type_scat_source
 'C' 'C' 0.0181 0.0091 'International Tables Vol C Tables 4.2.6.8 and 6.1.1.4'
 'H' 'H' 0.0000 0.0000 'International Tables Vol C Tables 4.2.6.8 and 6.1.1.4'
 'N' 'N' 0.0311 0.0180 'International Tables Vol C Tables 4.2.6.8 and 6.1.1.4'
 'Ni' 'Ni' -3.0029 0.5091
 'International Tables Vol C Tables 4.2.6.8 and 6.1.1.4'
 'O' 'O' 0.0492 0.0322 'International Tables Vol C Tables 4.2.6.8 and 6.1.1.4'

_shelx_space_group_comment
;
The symmetry employed for this shelxl refinement is uniquely defined
by the following loop, which should always be used as a source of
symmetry information in preference to the above space-group names.
They are only intended as comments.
;
_space_group_crystal_system        'monoclinic'
_space_group_IT_number             14
_space_group_name_H-M_alt          'P 21/c'
_space_group_name_Hall             '-P 2ybc'
loop_
  _space_group_symop_operation_xyz
 'x, y, z'
 '-x, y+1/2, -z+1/2'
 '-x, -y, -z'
 'x, -y-1/2, z-1/2'

_cell_length_a                     11.0216(12)
_cell_length_b                     10.4013(10)
_cell_length_c                     15.0535(15)
_cell_angle_alpha                  90
_cell_angle_beta                   108.476(12)
_cell_angle_gamma                  90
_cell_volume                       1636.8(3)
_cell_formula_units_Z              4
_cell_measurement_reflns_used      1715
_cell_measurement_temperature      100.01(10)
_cell_measurement_theta_max        74.8530
_cell_measurement_theta_min        4.1910
_shelx_estimated_absorpt_T_max     0.946
_shelx_estimated_absorpt_T_min     0.834
_exptl_absorpt_coefficient_mu      1.888
_exptl_absorpt_correction_T_max    0.945
_exptl_absorpt_correction_T_min    0.873
_exptl_absorpt_correction_type     gaussian
_exptl_absorpt_process_details
;
CrysAlisPro 1.171.42.57a (Rigaku Oxford Diffraction, 2022)
Numerical absorption correction based on gaussian integration over
a multifaceted crystal model
Empirical absorption correction using spherical harmonics,
implemented in SCALE3 ABSPACK scaling algorithm.
;
_exptl_crystal_colour              orange
_exptl_crystal_density_diffrn      1.481
_exptl_crystal_description         block
_exptl_crystal_F_000               768
loop_
  _exptl_crystal_face_index_h
  _exptl_crystal_face_index_k
  _exptl_crystal_face_index_l
  _exptl_crystal_face_perp_dist
 -2 6 -1 0.0309
 2 -6 1 0.0309
 5 0 -9 0.0324
 -4 5 3 0.0264
 4 -5 -3 0.0264
 5 1 4 0.0303
 -5 -1 -4 0.0303
 -5 1 9 0.0119

_exptl_crystal_size_max            0.1
_exptl_crystal_size_mid            0.06
_exptl_crystal_size_min            0.03
loop_
  _exptl_oxdiff_crystal_face_indexfrac_h
  _exptl_oxdiff_crystal_face_indexfrac_k
  _exptl_oxdiff_crystal_face_indexfrac_l
  _exptl_oxdiff_crystal_face_x
  _exptl_oxdiff_crystal_face_y
  _exptl_oxdiff_crystal_face_z
 -2.4761 6.1794 -0.8262 -0.4096 0.1430 0.9010
 2.4761 -6.1794 0.8262 0.4096 -0.1430 -0.9010
 5.0910 0.0773 -8.7198 -0.8081 0.2863 -0.5147
 -4.0214 5.4469 3.4281 0.0293 0.0653 0.9974
 4.0214 -5.4469 -3.4281 -0.0293 -0.0653 -0.9974
 5.1066 1.0249 4.1198 0.4190 0.8795 -0.2259
 -5.1066 -1.0249 -4.1198 -0.4190 -0.8795 0.2259
 -4.7832 0.5146 8.9315 0.8041 -0.1933 0.5621

_exptl_transmission_factor_max     ?
_exptl_transmission_factor_min     ?
_diffrn_reflns_av_R_equivalents    0.0828
_diffrn_reflns_av_unetI/netI       0.0858
_diffrn_reflns_Laue_measured_fraction_full  1.000
_diffrn_reflns_Laue_measured_fraction_max  0.982
_diffrn_reflns_limit_h_max         13
_diffrn_reflns_limit_h_min         -13
_diffrn_reflns_limit_k_max         13
_diffrn_reflns_limit_k_min         -11
_diffrn_reflns_limit_l_max         18
_diffrn_reflns_limit_l_min         -18
_diffrn_reflns_number              10613
_diffrn_reflns_point_group_measured_fraction_full  1.000
_diffrn_reflns_point_group_measured_fraction_max  0.982
_diffrn_reflns_theta_full          67.684
_diffrn_reflns_theta_max           76.226
_diffrn_reflns_theta_min           4.229
_diffrn_ambient_environment        N~2~
_diffrn_ambient_temperature        100.01(10)
_diffrn_detector                   'CCD plate'
_diffrn_detector_area_resol_mean   5.2687
_diffrn_detector_type              Atlas
_diffrn_measured_fraction_theta_full  1.000
_diffrn_measured_fraction_theta_max  0.982
_diffrn_measurement_details
;
List of Runs (angles in degrees, time in seconds):

  # Type    Start    End  Width  t~exp~   \w     \q     \k     \f   Frames
--------------------------------------------------------------------------
  1  \w     34.00  82.00   1.00    5.00    --   42.93 -99.00 150.00   48
  2  \w     34.00  82.00   1.00    5.00    --   42.93 -99.00 -60.00   48
  3  \w     34.00  82.00   1.00    5.00    --   42.93 -99.00  60.00   48
  4  \w     34.00  82.00   1.00    5.00    --   42.93 -99.00 -90.00   48
  5  \w     12.00  87.00   1.00    5.00    --   42.93  77.00  30.00   75
  6  \w     12.00  87.00   1.00    5.00    --   42.93  77.00-120.00   75
  7  \w     40.00 137.00   1.00   10.00    --  109.50 -61.00-120.00   97
  8  \w     56.00 112.00   1.00   10.00    --  109.50-125.00-180.00   56
  9  \w     56.00 112.00   1.00   10.00    --  109.50-125.00 120.00   56
 10  \w     57.00 158.00   1.00   10.00    --  109.50  15.00-180.00  101
 11  \w     46.00 131.00   1.00   10.00    --  109.50 -61.00 -60.00   85
 12  \w     65.00 111.00   1.00   10.00    --  109.50 -30.00 -30.00   46
 13  \w     86.00 112.00   1.00   10.00    --  109.50  45.00 -90.00   26
 14  \w     58.00  99.00   1.00   10.00    --  109.50  15.00  90.00   41
 15  \w    124.00 151.00   1.00   10.00    --  109.50  45.00 -90.00   27
 16  \w    121.00 157.00   1.00   10.00    --  109.50  15.00  90.00   36
 17  \w     75.00 108.00   1.00   10.00    --  109.50-125.00-150.00   33
 18  \w     86.00 155.00   1.00   10.00    --  109.50  30.00 -30.00   69
 19  \w     74.00 107.00   1.00   10.00    --  109.50 -15.00 120.00   33
;
_diffrn_measurement_device         'four-circle diffractometer'
_diffrn_measurement_device_type   
 'SuperNova, Single source at offset/far, Atlas'
_diffrn_measurement_method         '\w scans'
_diffrn_orient_matrix_type        
 'CrysAlisPro convention (1999,Acta A55,543-557)'
_diffrn_orient_matrix_UB_11        0.0117720000
_diffrn_orient_matrix_UB_12        -0.0483224000
_diffrn_orient_matrix_UB_13        0.0991232000
_diffrn_orient_matrix_UB_21        0.1240320000
_diffrn_orient_matrix_UB_22        0.0782215000
_diffrn_orient_matrix_UB_23        0.0402699000
_diffrn_orient_matrix_UB_31        -0.0788480000
_diffrn_orient_matrix_UB_32        0.1160826000
_diffrn_orient_matrix_UB_33        0.0140214000
_diffrn_radiation_monochromator    mirror
_diffrn_radiation_probe            x-ray
_diffrn_radiation_type             'Cu K\a'
_diffrn_radiation_wavelength       1.54184
_diffrn_source                     'micro-focus sealed X-ray tube'
_diffrn_source_type                'SuperNova (Cu) X-ray Source'
_reflns_Friedel_coverage           0.000
_reflns_Friedel_fraction_full      .
_reflns_Friedel_fraction_max       .
_reflns_number_gt                  2160
_reflns_number_total               3424
_reflns_special_details
;
 Reflections were merged by SHELXL according to the crystal
 class for the calculation of statistics and refinement.
 
 _reflns_Friedel_fraction is defined as the number of unique
 Friedel pairs measured divided by the number that would be
 possible theoretically, ignoring centric projections and
 systematic absences.
;
_reflns_threshold_expression       'I > 2\s(I)'
_computing_cell_refinement         'CrysAlisPro 1.171.42.57a (Rigaku OD, 2022)'
_computing_data_collection         'CrysAlisPro 1.171.42.57a (Rigaku OD, 2022)'
_computing_data_reduction          'CrysAlisPro 1.171.42.57a (Rigaku OD, 2022)'
_computing_molecular_graphics      'Olex2 1.5-ac5-023 (Dolomanov et al., 2009)'
_computing_publication_material    'Olex2 1.5-ac5-023 (Dolomanov et al., 2009)'
_computing_structure_refinement    'SHELXL 2018/3 (Sheldrick, 2015)'
_computing_structure_solution      'SHELXT 2018/2 (Sheldrick, 2018)'
_refine_diff_density_max           0.430
_refine_diff_density_min           -0.621
_refine_diff_density_rms           0.078
_refine_ls_extinction_coef         .
_refine_ls_extinction_method       none
_refine_ls_goodness_of_fit_ref     1.022
_refine_ls_hydrogen_treatment      constr
_refine_ls_matrix_type             full
_refine_ls_number_parameters       269
_refine_ls_number_reflns           3424
_refine_ls_number_restraints       73
_refine_ls_R_factor_all            0.1020
_refine_ls_R_factor_gt             0.0590
_refine_ls_restrained_S_all        1.013
_refine_ls_shift/su_max            0.000
_refine_ls_shift/su_mean           0.000
_refine_ls_structure_factor_coef   Fsqd
_refine_ls_weighting_details      
 'w=1/[\s^2^(Fo^2^)+(0.0462P)^2^+1.0902P] where P=(Fo^2^+2Fc^2^)/3'
_refine_ls_weighting_scheme        calc
_refine_ls_wR_factor_gt            0.1248
_refine_ls_wR_factor_ref           0.1496
_refine_special_details            ?
_olex2_refinement_description
;
1. Fixed Uiso
 At 1.2 times of:
  All C(H) groups, All C(H,H) groups
 At 1.5 times of:
  All C(H,H,H) groups
2. Uiso/Uaniso restraints and constraints
N1A \\sim N1B \\sim N1C: within 2A with sigma of 0.001 and sigma for terminal
atoms of 0.002 within 2A
O2A \\sim O2B \\sim O2C: within 2A with sigma of 0.001 and sigma for terminal
atoms of 0.002 within 2A
O1A \\sim O1B \\sim O1C: within 2A with sigma of 0.001 and sigma for terminal
atoms of 0.002 within 2A
Uanis(N1C) \\sim Ueq, Uanis(O2C) \\sim Ueq, Uanis(O1C) \\sim Ueq: with sigma of
0.001 and sigma for terminal atoms of 0.002
3. Others
 1*[Sof(O1A)+Sof(O2A)+Sof(N1A)]+1*[Sof(O1B)+Sof(O2B)+Sof(N1B)]+1*[Sof(O1C)+
 Sof(O2C)+Sof(N1C)]=1 with esd of 0.001
 Sof(O1A)=Sof(O2A)=Sof(N1A)=FVAR(1)
 Sof(O1B)=Sof(O2B)=Sof(N1B)=FVAR(2)
 Sof(O1C)=Sof(O2C)=Sof(N1C)=FVAR(3)
4.a Secondary CH2 refined with riding coordinates:
 C1(H1A,H1B), C2(H2A,H2B)
4.b Aromatic/amide H refined with riding coordinates:
 C3(H3), C4(H4), C9(H9), C10(H10), C12(H12), C13(H13)
4.c Idealised Me refined as rotating group:
 C6(H6A,H6B,H6C), C7(H7A,H7B,H7C), C14(H14A,H14B,H14C), C15(H15A,H15B,H15C)
;
_atom_sites_solution_hydrogens     geom
_atom_sites_solution_primary       dual
_atom_sites_solution_secondary     ?
loop_
  _atom_site_label
  _atom_site_type_symbol
  _atom_site_fract_x
  _atom_site_fract_y
  _atom_site_fract_z
  _atom_site_U_iso_or_equiv
  _atom_site_adp_type
  _atom_site_occupancy
  _atom_site_site_symmetry_order
  _atom_site_calc_flag
  _atom_site_refinement_flags_posn
  _atom_site_refinement_flags_adp
  _atom_site_refinement_flags_occupancy
  _atom_site_disorder_assembly
  _atom_site_disorder_group
 Ni1 Ni 0.90933(7) 0.30481(7) 0.49831(5) 0.0344(2) Uani 1 1 d . . . . .
 O1A O 0.9928(6) 0.1253(6) 0.4015(4) 0.0418(14) Uani 0.568(6) 1 d . U P A 1
 O2A O 1.0413(14) 0.3131(17) 0.3669(10) 0.0376(17) Uani 0.568(6) 1 d . U P A 1
 N1A N 0.9964(7) 0.2412(8) 0.4157(6) 0.0287(14) Uani 0.568(6) 1 d . U P A 1
 O1B O 0.9730(13) 0.1687(11) 0.4426(11) 0.0404(16) Uani 0.353(7) 1 d . U P A 2
 O2B O 1.058(2) 0.318(3) 0.3803(17) 0.0379(18) Uani 0.353(7) 1 d . U P A 2
 N1B N 1.0309(9) 0.2053(10) 0.3802(7) 0.0290(14) Uani 0.353(7) 1 d . U P A 2
 O1C O 0.984(6) 0.202(6) 0.443(5) 0.0404(16) Uani 0.079(6) 1 d . U P A 3
 O2C O 1.109(4) 0.264(4) 0.348(3) 0.038(2) Uani 0.079(6) 1 d . U P A 3
 N1C N 1.019(6) 0.284(6) 0.394(4) 0.0288(14) Uani 0.079(6) 1 d . U P A 3
 O3 O 0.7715(3) 0.3193(3) 0.3905(2) 0.0346(6) Uani 1 1 d . . . . .
 N2 N 1.0587(3) 0.2914(3) 0.6082(2) 0.0322(7) Uani 1 1 d . . . . .
 N3 N 0.8299(3) 0.3826(3) 0.5738(2) 0.0300(7) Uani 1 1 d . . . . .
 N4 N 0.3505(4) 0.4248(4) -0.0006(3) 0.0390(9) Uani 1 1 d . . . . .
 C1 C 1.0429(4) 0.3869(4) 0.6775(3) 0.0382(10) Uani 1 1 d . . . . .
 H1A H 1.067356 0.473623 0.662156 0.046 Uiso 1 1 calc R U . . .
 H1B H 1.098400 0.363829 0.741207 0.046 Uiso 1 1 calc R U . . .
 C2 C 0.9035(4) 0.3861(4) 0.6736(3) 0.0354(9) Uani 1 1 d . . . . .
 H2A H 0.884657 0.309653 0.706191 0.042 Uiso 1 1 calc R U . . .
 H2B H 0.882844 0.464385 0.703424 0.042 Uiso 1 1 calc R U . . .
 C3 C 0.7135(4) 0.4313(4) 0.5456(3) 0.0335(9) Uani 1 1 d . . . . .
 H3 H 0.682873 0.469335 0.591734 0.040 Uiso 1 1 calc R U . . .
 C4 C 0.6317(4) 0.4313(4) 0.4533(3) 0.0328(9) Uani 1 1 d . . . . .
 H4 H 0.549442 0.469012 0.440535 0.039 Uiso 1 1 calc R U . . .
 C5 C 0.6645(4) 0.3791(4) 0.3797(3) 0.0297(8) Uani 1 1 d . . . . .
 C6 C 1.0681(5) 0.1589(4) 0.6481(4) 0.0463(12) Uani 1 1 d . . . . .
 H6A H 0.991448 0.140424 0.665627 0.069 Uiso 1 1 calc R U . . .
 H6B H 1.143988 0.152877 0.703704 0.069 Uiso 1 1 calc R U . . .
 H6C H 1.074884 0.096404 0.601203 0.069 Uiso 1 1 calc R U . . .
 C7 C 1.1821(4) 0.3192(5) 0.5921(3) 0.0441(11) Uani 1 1 d . . . . .
 H7A H 1.203151 0.248805 0.556232 0.066 Uiso 1 1 calc R U . . .
 H7B H 1.249835 0.327585 0.652433 0.066 Uiso 1 1 calc R U . . .
 H7C H 1.174894 0.399663 0.556857 0.066 Uiso 1 1 calc R U . . .
 C8 C 0.5791(4) 0.3891(4) 0.2818(3) 0.0284(8) Uani 1 1 d . . . . .
 C9 C 0.5983(4) 0.3108(4) 0.2123(3) 0.0303(8) Uani 1 1 d . . . . .
 H9 H 0.665691 0.249586 0.229053 0.036 Uiso 1 1 calc R U . . .
 C10 C 0.5220(4) 0.3197(4) 0.1196(3) 0.0300(8) Uani 1 1 d . . . . .
 H10 H 0.536526 0.262996 0.074484 0.036 Uiso 1 1 calc R U . . .
 C11 C 0.4225(4) 0.4121(4) 0.0910(3) 0.0315(9) Uani 1 1 d . . . . .
 C12 C 0.4037(4) 0.4923(4) 0.1612(3) 0.0341(9) Uani 1 1 d . . . . .
 H12 H 0.337934 0.555274 0.144996 0.041 Uiso 1 1 calc R U . . .
 C13 C 0.4800(4) 0.4799(4) 0.2533(3) 0.0318(9) Uani 1 1 d . . . . .
 H13 H 0.465000 0.534884 0.299079 0.038 Uiso 1 1 calc R U . . .
 C14 C 0.2555(4) 0.5272(4) -0.0286(3) 0.0415(11) Uani 1 1 d . . . . .
 H14A H 0.186699 0.511022 -0.001750 0.062 Uiso 1 1 calc R U . . .
 H14B H 0.219810 0.529482 -0.097073 0.062 Uiso 1 1 calc R U . . .
 H14C H 0.296058 0.609898 -0.005822 0.062 Uiso 1 1 calc R U . . .
 C15 C 0.3667(4) 0.3378(4) -0.0715(3) 0.0409(10) Uani 1 1 d . . . . .
 H15A H 0.456115 0.339449 -0.070401 0.061 Uiso 1 1 calc R U . . .
 H15B H 0.311163 0.364880 -0.133377 0.061 Uiso 1 1 calc R U . . .
 H15C H 0.343897 0.250256 -0.058607 0.061 Uiso 1 1 calc R U . . .

loop_
  _atom_site_aniso_label
  _atom_site_aniso_U_11
  _atom_site_aniso_U_22
  _atom_site_aniso_U_33
  _atom_site_aniso_U_23
  _atom_site_aniso_U_13
  _atom_site_aniso_U_12
 Ni1 0.0273(4) 0.0361(4) 0.0338(4) -0.0085(3) 0.0012(3) 0.0041(3)
 O1A 0.044(2) 0.039(2) 0.040(2) 0.0021(15) 0.0106(16) 0.0002(15)
 O2A 0.038(3) 0.038(2) 0.037(3) 0.003(2) 0.013(2) -0.003(2)
 N1A 0.0286(17) 0.0284(18) 0.0286(17) 0.0007(12) 0.0083(12) 0.0013(12)
 O1B 0.0414(19) 0.039(2) 0.0398(19) 0.0010(13) 0.0119(13) 0.0008(13)
 O2B 0.038(3) 0.038(2) 0.037(3) 0.003(2) 0.013(3) -0.003(2)
 N1B 0.0288(17) 0.0289(18) 0.0287(18) 0.0010(12) 0.0082(12) 0.0013(12)
 O1C 0.0411(18) 0.0397(18) 0.0400(18) 0.0006(10) 0.0122(10) 0.0004(10)
 O2C 0.038(3) 0.038(2) 0.038(3) 0.0024(18) 0.013(2) -0.0021(17)
 N1C 0.0287(17) 0.0286(17) 0.0286(17) 0.0005(10) 0.0086(10) 0.0008(10)
 O3 0.0278(15) 0.0365(15) 0.0328(15) -0.0076(13) 0.0000(12) 0.0071(12)
 N2 0.0294(17) 0.0286(17) 0.0343(19) -0.0043(15) 0.0041(15) 0.0017(14)
 N3 0.0261(17) 0.0317(17) 0.0276(17) 0.0008(14) 0.0018(14) -0.0019(13)
 N4 0.036(2) 0.039(2) 0.036(2) 0.0026(17) 0.0023(17) 0.0067(16)
 C1 0.033(2) 0.038(2) 0.038(2) -0.0013(19) 0.003(2) 0.0013(18)
 C2 0.035(2) 0.038(2) 0.031(2) -0.0003(18) 0.0060(19) 0.0025(18)
 C3 0.028(2) 0.037(2) 0.036(2) -0.0002(19) 0.0113(19) -0.0013(17)
 C4 0.024(2) 0.037(2) 0.036(2) -0.0005(19) 0.0084(18) 0.0001(16)
 C5 0.029(2) 0.0260(19) 0.035(2) -0.0034(17) 0.0113(18) -0.0015(16)
 C6 0.039(3) 0.036(2) 0.054(3) 0.005(2) 0.000(2) -0.0002(19)
 C7 0.030(2) 0.055(3) 0.042(3) 0.005(2) 0.004(2) 0.000(2)
 C8 0.0241(19) 0.0262(18) 0.034(2) 0.0050(16) 0.0080(17) -0.0017(15)
 C9 0.0254(19) 0.0282(19) 0.035(2) -0.0002(18) 0.0065(17) 0.0006(16)
 C10 0.030(2) 0.0259(19) 0.034(2) -0.0012(17) 0.0105(18) 0.0003(16)
 C11 0.027(2) 0.030(2) 0.037(2) 0.0015(17) 0.0082(18) -0.0038(16)
 C12 0.028(2) 0.033(2) 0.041(2) 0.0030(19) 0.0104(19) 0.0045(17)
 C13 0.028(2) 0.034(2) 0.034(2) 0.0012(18) 0.0104(18) 0.0023(16)
 C14 0.032(2) 0.047(3) 0.039(3) 0.010(2) 0.002(2) 0.0068(19)
 C15 0.037(2) 0.047(3) 0.032(2) -0.002(2) 0.002(2) 0.0017(19)

_geom_special_details
;
 All esds (except the esd in the dihedral angle between two l.s. planes)
 are estimated using the full covariance matrix.  The cell esds are taken
 into account individually in the estimation of esds in distances, angles
 and torsion angles; correlations between esds in cell parameters are only
 used when they are defined by crystal symmetry.  An approximate (isotropic)
 treatment of cell esds is used for estimating esds involving l.s. planes.
;
loop_
  _geom_bond_atom_site_label_1
  _geom_bond_atom_site_label_2
  _geom_bond_distance
  _geom_bond_site_symmetry_2
  _geom_bond_publ_flag
 Ni1 N1A 1.913(8) . ?
 Ni1 O1B 1.890(15) . ?
 Ni1 O1C 1.71(6) . ?
 Ni1 N1C 2.27(7) . ?
 Ni1 O3 1.844(3) . ?
 Ni1 N2 1.934(4) . ?
 Ni1 N3 1.828(3) . ?
 O1A N1A 1.223(10) . ?
 O2A N1A 1.255(19) . ?
 O1B N1B 1.348(17) . ?
 O2B N1B 1.21(3) . ?
 O1C N1C 1.27(10) . ?
 O2C N1C 1.39(7) . ?
 O3 C5 1.297(5) . ?
 N2 C1 1.490(5) . ?
 N2 C6 1.494(5) . ?
 N2 C7 1.484(5) . ?
 N3 C2 1.465(5) . ?
 N3 C3 1.318(5) . ?
 N4 C11 1.361(6) . ?
 N4 C14 1.460(6) . ?
 N4 C15 1.453(6) . ?
 C1 H1A 0.9900 . ?
 C1 H1B 0.9900 . ?
 C1 C2 1.519(6) . ?
 C2 H2A 0.9900 . ?
 C2 H2B 0.9900 . ?
 C3 H3 0.9500 . ?
 C3 C4 1.396(6) . ?
 C4 H4 0.9500 . ?
 C4 C5 1.381(5) . ?
 C5 C8 1.480(6) . ?
 C6 H6A 0.9800 . ?
 C6 H6B 0.9800 . ?
 C6 H6C 0.9800 . ?
 C7 H7A 0.9800 . ?
 C7 H7B 0.9800 . ?
 C7 H7C 0.9800 . ?
 C8 C9 1.393(5) . ?
 C8 C13 1.404(6) . ?
 C9 H9 0.9500 . ?
 C9 C10 1.386(6) . ?
 C10 H10 0.9500 . ?
 C10 C11 1.419(6) . ?
 C11 C12 1.412(6) . ?
 C12 H12 0.9500 . ?
 C12 C13 1.381(6) . ?
 C13 H13 0.9500 . ?
 C14 H14A 0.9800 . ?
 C14 H14B 0.9800 . ?
 C14 H14C 0.9800 . ?
 C15 H15A 0.9800 . ?
 C15 H15B 0.9800 . ?
 C15 H15C 0.9800 . ?

loop_
  _geom_angle_atom_site_label_1
  _geom_angle_atom_site_label_2
  _geom_angle_atom_site_label_3
  _geom_angle
  _geom_angle_site_symmetry_1
  _geom_angle_site_symmetry_3
  _geom_angle_publ_flag
 N1A Ni1 N2 93.7(2) . . ?
 O1B Ni1 N2 89.4(4) . . ?
 O1C Ni1 N1C 33(3) . . ?
 O1C Ni1 O3 91(2) . . ?
 O1C Ni1 N2 88(2) . . ?
 O1C Ni1 N3 167(3) . . ?
 O3 Ni1 N1A 84.2(2) . . ?
 O3 Ni1 O1B 89.4(4) . . ?
 O3 Ni1 N1C 82.7(14) . . ?
 O3 Ni1 N2 177.50(15) . . ?
 N2 Ni1 N1C 95.0(14) . . ?
 N3 Ni1 N1A 174.0(3) . . ?
 N3 Ni1 O1B 157.7(4) . . ?
 N3 Ni1 N1C 159.2(17) . . ?
 N3 Ni1 O3 95.04(14) . . ?
 N3 Ni1 N2 86.89(15) . . ?
 O1A N1A Ni1 117.4(8) . . ?
 O1A N1A O2A 118.8(10) . . ?
 O2A N1A Ni1 123.1(9) . . ?
 N1B O1B Ni1 115.0(8) . . ?
 O2B N1B O1B 116.4(16) . . ?
 N1C O1C Ni1 98(4) . . ?
 O1C N1C Ni1 48(3) . . ?
 O1C N1C O2C 126(5) . . ?
 O2C N1C Ni1 168(4) . . ?
 C5 O3 Ni1 127.7(3) . . ?
 C1 N2 Ni1 107.1(3) . . ?
 C1 N2 C6 110.0(3) . . ?
 C6 N2 Ni1 110.0(3) . . ?
 C7 N2 Ni1 114.9(3) . . ?
 C7 N2 C1 107.6(3) . . ?
 C7 N2 C6 107.2(3) . . ?
 C2 N3 Ni1 115.5(3) . . ?
 C3 N3 Ni1 125.4(3) . . ?
 C3 N3 C2 119.1(4) . . ?
 C11 N4 C14 119.8(4) . . ?
 C11 N4 C15 121.1(4) . . ?
 C15 N4 C14 119.1(4) . . ?
 N2 C1 H1A 110.1 . . ?
 N2 C1 H1B 110.1 . . ?
 N2 C1 C2 108.2(3) . . ?
 H1A C1 H1B 108.4 . . ?
 C2 C1 H1A 110.1 . . ?
 C2 C1 H1B 110.1 . . ?
 N3 C2 C1 105.3(3) . . ?
 N3 C2 H2A 110.7 . . ?
 N3 C2 H2B 110.7 . . ?
 C1 C2 H2A 110.7 . . ?
 C1 C2 H2B 110.7 . . ?
 H2A C2 H2B 108.8 . . ?
 N3 C3 H3 117.4 . . ?
 N3 C3 C4 125.2(4) . . ?
 C4 C3 H3 117.4 . . ?
 C3 C4 H4 118.4 . . ?
 C5 C4 C3 123.2(4) . . ?
 C5 C4 H4 118.4 . . ?
 O3 C5 C4 123.1(4) . . ?
 O3 C5 C8 115.1(3) . . ?
 C4 C5 C8 121.7(4) . . ?
 N2 C6 H6A 109.5 . . ?
 N2 C6 H6B 109.5 . . ?
 N2 C6 H6C 109.5 . . ?
 H6A C6 H6B 109.5 . . ?
 H6A C6 H6C 109.5 . . ?
 H6B C6 H6C 109.5 . . ?
 N2 C7 H7A 109.5 . . ?
 N2 C7 H7B 109.5 . . ?
 N2 C7 H7C 109.5 . . ?
 H7A C7 H7B 109.5 . . ?
 H7A C7 H7C 109.5 . . ?
 H7B C7 H7C 109.5 . . ?
 C9 C8 C5 120.4(3) . . ?
 C9 C8 C13 116.9(4) . . ?
 C13 C8 C5 122.6(4) . . ?
 C8 C9 H9 119.0 . . ?
 C10 C9 C8 122.0(4) . . ?
 C10 C9 H9 119.0 . . ?
 C9 C10 H10 119.5 . . ?
 C9 C10 C11 120.9(4) . . ?
 C11 C10 H10 119.5 . . ?
 N4 C11 C10 121.2(4) . . ?
 N4 C11 C12 121.7(4) . . ?
 C12 C11 C10 117.1(4) . . ?
 C11 C12 H12 119.7 . . ?
 C13 C12 C11 120.6(4) . . ?
 C13 C12 H12 119.7 . . ?
 C8 C13 H13 118.7 . . ?
 C12 C13 C8 122.5(4) . . ?
 C12 C13 H13 118.7 . . ?
 N4 C14 H14A 109.5 . . ?
 N4 C14 H14B 109.5 . . ?
 N4 C14 H14C 109.5 . . ?
 H14A C14 H14B 109.5 . . ?
 H14A C14 H14C 109.5 . . ?
 H14B C14 H14C 109.5 . . ?
 N4 C15 H15A 109.5 . . ?
 N4 C15 H15B 109.5 . . ?
 N4 C15 H15C 109.5 . . ?
 H15A C15 H15B 109.5 . . ?
 H15A C15 H15C 109.5 . . ?
 H15B C15 H15C 109.5 . . ?

loop_
  _geom_torsion_atom_site_label_1
  _geom_torsion_atom_site_label_2
  _geom_torsion_atom_site_label_3
  _geom_torsion_atom_site_label_4
  _geom_torsion
  _geom_torsion_site_symmetry_1
  _geom_torsion_site_symmetry_2
  _geom_torsion_site_symmetry_3
  _geom_torsion_site_symmetry_4
  _geom_torsion_publ_flag
 Ni1 O1B N1B O2B 14.2(18) . . . . ?
 Ni1 O1C N1C O2C 166(5) . . . . ?
 Ni1 O3 C5 C4 -7.5(6) . . . . ?
 Ni1 O3 C5 C8 171.9(3) . . . . ?
 Ni1 N2 C1 C2 39.6(4) . . . . ?
 Ni1 N3 C2 C1 28.5(4) . . . . ?
 Ni1 N3 C3 C4 0.0(6) . . . . ?
 N1A Ni1 O3 C5 -167.9(4) . . . . ?
 O1B Ni1 O3 C5 164.2(5) . . . . ?
 O1B Ni1 N3 C2 75.2(12) . . . . ?
 O1B Ni1 N3 C3 -103.0(12) . . . . ?
 O1C Ni1 O3 C5 174(3) . . . . ?
 O1C Ni1 N3 C2 60(9) . . . . ?
 O1C Ni1 N3 C3 -119(9) . . . . ?
 N1C Ni1 O3 C5 -153.2(17) . . . . ?
 N1C Ni1 N3 C2 -101(4) . . . . ?
 N1C Ni1 N3 C3 80(4) . . . . ?
 O3 Ni1 O1B N1B 77.8(10) . . . . ?
 O3 Ni1 O1C N1C 75(4) . . . . ?
 O3 Ni1 N3 C2 175.9(3) . . . . ?
 O3 Ni1 N3 C3 -2.3(4) . . . . ?
 O3 C5 C8 C9 16.2(5) . . . . ?
 O3 C5 C8 C13 -160.7(4) . . . . ?
 N2 Ni1 O1B N1B -100.1(10) . . . . ?
 N2 Ni1 O1C N1C -103(4) . . . . ?
 N2 Ni1 N3 C2 -5.7(3) . . . . ?
 N2 Ni1 N3 C3 176.1(4) . . . . ?
 N2 C1 C2 N3 -43.3(4) . . . . ?
 N3 Ni1 O1B N1B 179.6(6) . . . . ?
 N3 Ni1 O1C N1C -168(7) . . . . ?
 N3 Ni1 O3 C5 6.1(4) . . . . ?
 N3 C3 C4 C5 0.0(7) . . . . ?
 N4 C11 C12 C13 -178.3(4) . . . . ?
 C2 N3 C3 C4 -178.2(4) . . . . ?
 C3 N3 C2 C1 -153.1(4) . . . . ?
 C3 C4 C5 O3 3.9(7) . . . . ?
 C3 C4 C5 C8 -175.5(4) . . . . ?
 C4 C5 C8 C9 -164.4(4) . . . . ?
 C4 C5 C8 C13 18.7(6) . . . . ?
 C5 C8 C9 C10 -178.5(4) . . . . ?
 C5 C8 C13 C12 177.4(4) . . . . ?
 C6 N2 C1 C2 -79.9(4) . . . . ?
 C7 N2 C1 C2 163.6(3) . . . . ?
 C8 C9 C10 C11 1.8(6) . . . . ?
 C9 C8 C13 C12 0.3(6) . . . . ?
 C9 C10 C11 N4 177.4(4) . . . . ?
 C9 C10 C11 C12 -1.1(6) . . . . ?
 C10 C11 C12 C13 0.1(6) . . . . ?
 C11 C12 C13 C8 0.2(6) . . . . ?
 C13 C8 C9 C10 -1.3(6) . . . . ?
 C14 N4 C11 C10 -175.4(4) . . . . ?
 C14 N4 C11 C12 3.1(6) . . . . ?
 C15 N4 C11 C10 4.5(6) . . . . ?
 C15 N4 C11 C12 -177.1(4) . . . . ?

_shelx_res_file
;
TITL 2022_11_23_kd_ni3a_100k_dark_01_a.res in P2(1)/c
    2022_11_23_kd_ni3a_100k_530nm_1h.res
    created by SHELXL-2018/3 at 14:27:20 on 05-Nov-2024
REM Old TITL 2022_11_23_kd_Ni3a_100K_dark_01 in P2(1)/c
REM SHELXT solution in P2(1)/c: R1 0.123, Rweak 0.258, Alpha 0.021
REM <I/s> 0.323 for 198 systematic absences, Orientation as input
REM Formula found by SHELXT: C17 N2 O3 Ni
CELL 1.54184 11.02159 10.401282 15.053453 90 108.4764 90
ZERR 4 0.001204 0.000959 0.001532 0 0.0116 0
LATT 1
SYMM -X,0.5+Y,0.5-Z
SFAC C H N Ni O
UNIT 60 88 16 4 12
SIMU 0.001 0.002 2 N1A N1B N1C
SIMU 0.001 0.002 2 O2A O2B O2C
SIMU 0.001 0.002 2 O1A O1B O1C
ISOR 0.001 0.002 N1C O2C O1C
SUMP 1 0.001 1 2 1 3 1 4

L.S. 15
PLAN  7
SIZE 0.03 0.06 0.1
TEMP -173
CONF
BOND
list 4
MORE -1
BOND $H
fmap 2 53
acta
REM <olex2.extras>
REM <HklSrc "%.\\2022_11_23_kd_ni3a_100K_530nm_1h.hkl">
REM </olex2.extras>

WGHT    0.046200    1.090200
FVAR       0.49501   0.56808   0.35348   0.07855
NI1   4    0.909329    0.304813    0.498309    11.00000    0.02728    0.03614 =
         0.03382   -0.00853    0.00117    0.00409
PART 1
O1A   5    0.992809    0.125286    0.401506    21.00000    0.04389    0.03918 =
         0.04030    0.00210    0.01064    0.00017
O2A   5    1.041346    0.313095    0.366917    21.00000    0.03828    0.03817 =
         0.03687    0.00350    0.01285   -0.00316
N1A   3    0.996401    0.241192    0.415726    21.00000    0.02864    0.02840 =
         0.02857    0.00067    0.00829    0.00133
PART 2
O1B   5    0.973019    0.168741    0.442627    31.00000    0.04142    0.03937 =
         0.03977    0.00096    0.01191    0.00077
O2B   5    1.058472    0.318367    0.380324    31.00000    0.03846    0.03833 =
         0.03744    0.00346    0.01292   -0.00338
N1B   3    1.030944    0.205342    0.380155    31.00000    0.02880    0.02889 =
         0.02870    0.00103    0.00822    0.00126
PART 3
O1C   5    0.984139    0.202059    0.443423    41.00000    0.04111    0.03974 =
         0.03998    0.00065    0.01225    0.00035
O2C   5    1.108567    0.264268    0.347936    41.00000    0.03846    0.03845 =
         0.03759    0.00236    0.01262   -0.00205
N1C   3    1.019378    0.283833    0.394393    41.00000    0.02866    0.02864 =
         0.02860    0.00053    0.00857    0.00085
PART 0
O3    5    0.771518    0.319303    0.390495    11.00000    0.02777    0.03645 =
         0.03277   -0.00760   -0.00001    0.00714
N2    3    1.058730    0.291416    0.608227    11.00000    0.02941    0.02862 =
         0.03434   -0.00427    0.00407    0.00167
N3    3    0.829950    0.382617    0.573764    11.00000    0.02610    0.03169 =
         0.02760    0.00075    0.00185   -0.00192
N4    3    0.350497    0.424756   -0.000593    11.00000    0.03580    0.03927 =
         0.03552    0.00258    0.00233    0.00671
C1    1    1.042850    0.386861    0.677486    11.00000    0.03301    0.03812 =
         0.03782   -0.00127    0.00332    0.00135
AFIX  23
H1A   2    1.067356    0.473623    0.662156    11.00000   -1.20000
H1B   2    1.098400    0.363829    0.741207    11.00000   -1.20000
AFIX   0
C2    1    0.903486    0.386117    0.673645    11.00000    0.03457    0.03788 =
         0.03055   -0.00032    0.00598    0.00249
AFIX  23
H2A   2    0.884657    0.309653    0.706191    11.00000   -1.20000
H2B   2    0.882844    0.464385    0.703424    11.00000   -1.20000
AFIX   0
C3    1    0.713532    0.431259    0.545582    11.00000    0.02814    0.03665 =
         0.03637   -0.00025    0.01129   -0.00131
AFIX  43
H3    2    0.682873    0.469335    0.591734    11.00000   -1.20000
AFIX   0
C4    1    0.631701    0.431276    0.453309    11.00000    0.02407    0.03728 =
         0.03617   -0.00048    0.00843    0.00009
AFIX  43
H4    2    0.549442    0.469012    0.440535    11.00000   -1.20000
AFIX   0
C5    1    0.664498    0.379118    0.379705    11.00000    0.02902    0.02603 =
         0.03482   -0.00340    0.01127   -0.00153
C6    1    1.068066    0.158878    0.648122    11.00000    0.03880    0.03583 =
         0.05385    0.00512   -0.00011   -0.00016
AFIX 137
H6A   2    0.991448    0.140424    0.665627    11.00000   -1.50000
H6B   2    1.143988    0.152877    0.703704    11.00000   -1.50000
H6C   2    1.074884    0.096404    0.601203    11.00000   -1.50000
AFIX   0
C7    1    1.182130    0.319229    0.592065    11.00000    0.02966    0.05523 =
         0.04232    0.00499    0.00414   -0.00016
AFIX 137
H7A   2    1.203151    0.248805    0.556232    11.00000   -1.50000
H7B   2    1.249835    0.327585    0.652433    11.00000   -1.50000
H7C   2    1.174894    0.399663    0.556857    11.00000   -1.50000
AFIX   0
C8    1    0.579061    0.389057    0.281819    11.00000    0.02406    0.02616 =
         0.03401    0.00497    0.00800   -0.00172
C9    1    0.598279    0.310821    0.212342    11.00000    0.02540    0.02821 =
         0.03503   -0.00022    0.00652    0.00056
AFIX  43
H9    2    0.665691    0.249586    0.229053    11.00000   -1.20000
AFIX   0
C10   1    0.521990    0.319652    0.119570    11.00000    0.03019    0.02592 =
         0.03403   -0.00117    0.01046    0.00032
AFIX  43
H10   2    0.536526    0.262996    0.074484    11.00000   -1.20000
AFIX   0
C11   1    0.422459    0.412144    0.090978    11.00000    0.02684    0.02980 =
         0.03667    0.00154    0.00823   -0.00384
C12   1    0.403703    0.492258    0.161233    11.00000    0.02798    0.03293 =
         0.04101    0.00299    0.01037    0.00447
AFIX  43
H12   2    0.337934    0.555274    0.144996    11.00000   -1.20000
AFIX   0
C13   1    0.480050    0.479863    0.253294    11.00000    0.02783    0.03445 =
         0.03374    0.00118    0.01044    0.00232
AFIX  43
H13   2    0.465000    0.534884    0.299079    11.00000   -1.20000
AFIX   0
C14   1    0.255458    0.527206   -0.028611    11.00000    0.03159    0.04672 =
         0.03944    0.00962    0.00189    0.00681
AFIX 137
H14A  2    0.186699    0.511022   -0.001750    11.00000   -1.50000
H14B  2    0.219810    0.529482   -0.097073    11.00000   -1.50000
H14C  2    0.296058    0.609898   -0.005822    11.00000   -1.50000
AFIX   0
C15   1    0.366740    0.337752   -0.071519    11.00000    0.03745    0.04685 =
         0.03233   -0.00184    0.00247    0.00167
AFIX 137
H15A  2    0.456115    0.339449   -0.070401    11.00000   -1.50000
H15B  2    0.311163    0.364880   -0.133377    11.00000   -1.50000
H15C  2    0.343897    0.250256   -0.058607    11.00000   -1.50000
AFIX   0
HKLF 4


REM  2022_11_23_kd_ni3a_100k_dark_01_a.res in P2(1)/c
REM wR2 = 0.1496, GooF = S = 1.022, Restrained GooF = 1.013 for all data
REM R1 = 0.0590 for 2160 Fo > 4sig(Fo) and 0.1020 for all 3424 data
REM 269 parameters refined using 73 restraints

END

WGHT      0.0462      1.0900

REM Highest difference peak  0.430,  deepest hole -0.621,  1-sigma level  0.078
Q1    1   0.8927  0.2375  0.5319  11.00000  0.05    0.43
Q2    1   1.1423  0.3993  0.6233  11.00000  0.05    0.42
Q3    1   1.0029  0.2816  0.6967  11.00000  0.05    0.41
Q4    1   0.8520  0.3399  0.5401  11.00000  0.05    0.38
Q5    1   0.9544  0.3060  0.5614  11.00000  0.05    0.34
Q6    1   1.1459  0.1455  0.6024  11.00000  0.05    0.31
Q7    1   1.0225  0.3842  0.4045  11.00000  0.05    0.31
;
_shelx_res_checksum                2929
_shelx_hkl_file
;
   0   0   1   -0.61    1.40
   0   0  -1   -0.36    1.72
   0   0   2 5800.18   52.24
   0   0  -2 5988.34   65.36
   0   0   3    1.53    4.21
   0   0  -3    2.07    5.39
   0   0   4  190.82   13.51
   0   0  -4  223.50   19.20
   0   0   5    2.50    5.39
   0   0  -5   -0.85    7.93
   0   0   6   17.35    6.57
   0   0  -6   16.82    9.91
   0   0   7    4.46    5.31
   0   0  -7   -9.97   10.29
   0   0  -8 1103.53   62.28
   0   0  -9    0.98   11.41
   0   0 -10  818.11   63.59
   0   0  11   -5.90   10.13
   0   0  11  -11.31    8.69
   0   0 -11    0.86   16.46
   0   0  12  260.96   29.19
   0   0  12  236.27   27.48
   0   0 -12  185.87   34.31
   0   0  13    4.42    8.67
   0   0 -14   29.61   17.55
   0   0  14   50.32   14.56
   0   0 -15   -8.02   12.33
   0   0 -16   39.61   17.31
   0   0 -17   -1.29    7.71
   0   1   0    1.48    1.88
   0  -1   0    0.00    1.46
   0   1   0   -0.87    3.18
   0   1   0    0.96    2.31
   0  -1  -1  213.05   11.49
   0  -1  -2   48.74    8.50
   0   1  -2   45.75    5.48
   0  -1  -3   19.67    8.60
   0   1   3   22.20    5.35
   0   1  -3   30.72    6.64
   0   1  -4  553.31   21.63
   0   1   4  514.14   21.54
   0   1  -4  573.20   27.90
   0  -1  -4  561.03   32.20
   0  -1  -5   57.30   13.79
   0   1  -5   40.89    7.26
   0  -1   5   48.14   10.13
   0   1  -5   44.23   10.59
   0   1   5   46.50    7.91
   0  -1   6  114.59   15.05
   0  -1  -6  106.16   19.80
   0   1  -6  119.37   16.68
   0   1  -6  100.65    8.83
   0   1   6  104.76   11.83
   0   1  -7   58.03   13.95
   0  -1   7   65.05   12.37
   0  -1  -7   62.11   16.88
   0   1  -8   -7.82    8.56
   0  -1  -8    9.60    9.64
   0  -1  -9  -13.48   12.44
   0   1  -9   13.08    8.87
   0   1 -10  118.66   24.71
   0  -1 -10   84.61   21.59
   0  -1 -11  -11.58   15.75
   0   1 -11   -1.64   13.85
   0  -1  11   -9.42   10.01
   0   1  11   -3.96    7.62
   0   1  11    6.05    9.99
   0  -1  11   12.01   10.85
   0   1 -11   -0.96   12.97
   0   1  12   -4.96    9.04
   0  -1 -12   -7.54   12.03
   0   1  12    3.41    8.92
   0  -1  12    7.24    7.29
   0  -1 -13   -6.60   12.86
   0  -1  13   13.35   10.36
   0   1  13   22.78   11.27
   0  -1 -14    3.63   11.51
   0   1 -14   -2.95   11.70
   0  -1  14   14.23    9.34
   0   1 -15   11.58   13.24
   0  -1 -15    6.03    9.88
   0  -1  15    1.97    6.76
   0   1 -16    9.79   10.65
   0  -1 -16   29.38   14.40
   0   1 -17   61.22   13.51
   0  -1 -17   49.59   13.26
   0   2   0 2111.28   36.56
   0   2   0 2106.12   46.91
   0  -2   0 2134.71   32.60
   0   2  -1  143.08    9.28
   0   2  -1  153.52   14.79
   0  -2  -1  140.78   12.15
   0  -2  -2  730.90   31.23
   0  -2  -3  157.29   18.16
   0  -2  -4  365.13   29.63
   0   2  -4  372.38   20.07
   0  -2  -5  202.59   24.73
   0   2  -5  177.65   16.59
   0   2   5  166.83    8.86
   0   2  -5  156.22   16.55
   0   2  -6    1.88    5.69
   0  -2  -6    8.09    9.65
   0  -2   6    3.48    7.00
   0   2  -6   -3.06    6.05
   0  -2  -7  315.69   35.59
   0  -2   7  234.13   25.55
   0   2  -7  278.17   26.59
   0  -2  -8  721.53   57.10
   0  -2   8  604.29   39.78
   0   2  -8  646.93   43.18
   0   2  -9  372.97   35.23
   0  -2  -9  363.53   44.61
   0  -2  10  736.32   44.99
   0  -2 -10  658.30   62.81
   0   2  10  768.79   43.68
   0   2 -10  688.44   45.91
   0   2  10  709.98   43.12
   0   2  11  328.38   31.04
   0  -2  11  311.30   30.63
   0   2  11  343.96   32.08
   0   2  11  325.21   31.91
   0  -2 -11  263.38   42.45
   0   2 -11  342.20   34.61
   0  -2 -11  217.93   34.82
   0  -2  12    8.84    9.73
   0   2  12   26.90   12.30
   0  -2 -12    9.27   13.43
   0   2  12   17.94   11.68
   0   2  12   39.78   13.73
   0   2  13   19.24    9.07
   0  -2 -13   11.12   15.43
   0  -2  13   32.08   12.57
   0   2 -14   96.01   26.23
   0  -2 -14   73.05   22.22
   0  -2  14  116.10   19.24
   0   2 -15   11.13   10.22
   0  -2 -15    3.90   10.39
   0  -2  15    8.83    8.72
   0  -2 -16   41.53   15.96
   0   2 -16   17.60   12.23
   0   2 -17    4.80    5.50
   0  -2 -17    0.88    6.78
   0  -3   0    3.64    3.80
   0   3   0   -1.29    8.85
   0   3  -1 2407.33   43.09
   0   3   1 2434.91   63.42
   0   3  -1 2450.94   67.97
   0  -3  -1 2280.32   51.91
   0   3  -2  315.47   15.88
   0  -3  -2  270.92   22.02
   0  -3  -3  286.21   25.13
   0  -3  -4   28.25    9.73
   0  -3  -5  380.01   34.77
   0  -3  -6    9.68   12.86
   0   3  -6   12.71    8.09
   0  -3   7 1208.62   61.46
   0  -3  -7 1277.94   74.60
   0   3  -7 1124.65   51.93
   0  -3   8   65.05   17.54
   0  -3  -8   49.60   19.80
   0  -3  -9  567.42   57.92
   0  -3  10  196.95   24.13
   0   3  10  203.91   23.92
   0  -3 -10  225.51   39.50
   0   3 -10  170.58   24.97
   0   3  10  200.04   25.39
   0  -3 -11  336.07   42.52
   0  -3  11  409.93   35.65
   0   3  11  427.08   36.42
   0  -3 -11  464.19   59.19
   0   3 -11  422.88   38.90
   0   3  11  366.85   33.72
   0  -3 -12    8.84   12.21
   0   3  12  -12.47   12.55
   0  -3  12   -1.65    8.09
   0  -3 -13   31.74   16.86
   0   3  13   29.84   10.27
   0  -3  13   41.36   13.52
   0  -3 -14   15.73   12.64
   0   3 -14    1.35    9.70
   0   3  14    6.47    6.34
   0  -3  14    7.72    8.99
   0   3 -15    5.55    7.57
   0  -3 -15   13.80   10.59
   0   3  15    8.94    7.33
   0  -3  15    6.43    7.55
   0   3 -16    3.56    6.78
   0  -3 -16    3.15    8.66
   0  -3  16   -1.98    5.29
   0  -3 -17   26.65    9.52
   0  -4   0  573.12   22.61
   0   4   0  610.87   39.22
   0   4   1   70.12   13.99
   0  -4  -1   84.76   11.59
   0   4  -1  101.18   18.21
   0   4   2   24.18   11.37
   0  -4  -2   18.09    9.52
   0   4  -2   18.97    5.98
   0  -4  -3   52.60   13.78
   0   4  -3   59.92    8.07
   0  -4  -4  410.44   35.43
   0  -4  -5  475.15   41.59
   0   4  -6   41.67   13.05
   0  -4  -6   53.76   17.02
   0   4  -7   -8.78    9.69
   0  -4  -7    0.27   10.61
   0  -4   8   86.12   20.84
   0  -4  -8   77.52   24.42
   0   4   9   75.26   15.13
   0  -4   9   90.92   17.28
   0   4   9   41.24   12.32
   0  -4  -9   82.90   23.93
   0   4  -9   75.90   17.20
   0  -4  -9   56.48   16.87
   0   4  10   11.27    8.13
   0  -4  10   30.19   12.48
   0   4  10   25.21   13.20
   0  -4 -10   54.39   22.29
   0   4 -10    5.13    9.63
   0  -4 -10   13.88   11.42
   0   4  11   57.46   17.12
   0  -4  11   57.23   13.78
   0   4  11   49.55   12.85
   0  -4 -11   15.24   16.61
   0   4 -11   73.81   17.72
   0  -4 -11   38.93   15.87
   0  -4 -12   17.30   16.25
   0  -4  12    0.91    7.59
   0   4  12   -0.56   12.54
   0  -4 -13   11.71   13.19
   0  -4  13   18.27    9.28
   0   4  13   -4.18   10.08
   0   4 -14   -0.94    7.49
   0  -4 -14   -2.50   12.47
   0  -4  14   -3.26    7.33
   0   4  14    6.75    7.17
   0   4 -15   -2.50    8.79
   0  -4 -15   -3.11    9.86
   0  -4  15    2.67    5.47
   0   4  15  -11.17    6.74
   0  -4 -16   -1.30    9.99
   0   4  17    8.65    5.87
   0   5   0   -1.49    9.66
   0  -5  -1  564.97   30.01
   0   5  -1  557.11   42.65
   0   5   1  600.40   42.58
   0   5   2   59.14   16.51
   0  -5  -2   46.43   12.79
   0  -5  -3 1170.86   57.27
   0   5   3 1328.68   65.97
   0   5   4  171.16   25.91
   0  -5  -4  136.38   22.81
   0  -5  -5    1.23   10.37
   0   5  -6   -3.97    8.72
   0  -5  -6   -2.98   13.35
   0   5  -7  766.94   55.51
   0  -5  -7  835.97   67.73
   0  -5  -8   18.98   19.12
   0  -5   8  -16.64   10.76
   0   5  -8  -12.64    7.69
   0  -5   8   -4.36    8.00
   0   5   8   -5.47    9.47
   0  -5   9 1106.73   55.95
   0  -5  -9 1140.13   69.49
   0  -5  -9 1111.06   89.23
   0   5  -9 1246.80   61.49
   0   5   9 1220.46   63.02
   0  -5  10   68.48   16.03
   0  -5 -10   34.07   17.32
   0  -5 -10   75.73   26.59
   0   5 -10   81.18   18.26
   0   5  10   69.89   16.35
   0  -5 -11  474.59   47.43
   0   5 -11  493.70   42.02
   0   5  11  484.60   42.72
   0  -5  11  431.13   36.29
   0  -5 -12   14.78   13.39
   0  -5  12   21.42   10.38
   0   5  12   23.30   13.12
   0  -5 -13   68.35   19.51
   0  -5  13   95.78   16.66
   0   5  13  102.28   19.07
   0  -5 -14   -0.36   10.53
   0  -5  14   -3.14    6.34
   0   5  14   -1.63    8.84
   0  -5 -15   15.48   12.04
   0  -5  15   34.63    8.76
   0   5  15   30.84    8.40
   0   5  16    2.12    6.06
   0   6   0  613.18   49.85
   0   6  -1   86.72   21.15
   0   6   1   88.38   19.11
   0   6   2    2.35   10.50
   0   6   3    6.94   10.60
   0  -6  -3    0.75    6.83
   0   6   4   17.05   12.60
   0  -6  -4   27.89   12.19
   0   6  -5    2.43   11.97
   0   6   5   -4.71    7.80
   0   6   5   13.77   13.22
   0  -6  -5   17.77   13.65
   0   6  -6   53.98   19.68
   0   6   6   53.44   16.73
   0  -6  -6   30.01   13.97
   0  -6   7   50.88   12.94
   0   6  -7   48.80   13.79
   0  -6  -7   17.79   11.21
   0   6  -7   20.42   11.32
   0   6   7   35.73   18.25
   0   6   7   47.02   14.10
   0  -6   8  271.89   28.29
   0   6  -8  254.87   27.24
   0  -6  -8  230.32   42.83
   0  -6   8  277.31   40.43
   0   6   8  332.62   46.38
   0   6   8  268.60   30.37
   0  -6   9    5.44    9.07
   0   6   9   -5.31   12.43
   0  -6  -9    8.49   14.40
   0   6   9    8.94   18.02
   0   6  -9    7.22   11.02
   0  -6  10   18.91   11.19
   0   6  10   27.23   14.38
   0   6 -10    6.17    9.33
   0  -6  11   15.53   10.33
   0   6  11    1.80   12.17
   0  -6 -11   19.36   16.17
   0  -6  12   -3.46    6.90
   0  -6 -12    8.87    9.31
   0   6  12   -4.70    8.61
   0  -6  13   14.00    7.62
   0   6  13   26.71    9.63
   0  -6 -13   11.20   11.12
   0   6  13   28.46   12.28
   0   6  14   10.06    9.74
   0   6  14    3.22    6.85
   0  -6  14    8.53    6.27
   0   6  15    1.08    6.74
   0   6  15    3.05    5.21
   0  -6  15   -8.63    4.99
   0   7   0   21.98   15.39
   0   7   1  522.83   52.70
   0   7   2    5.86   12.94
   0   7   3  125.26   26.82
   0   7   4   55.03   18.83
   0   7  -4   44.68   19.63
   0   7   4   48.79   15.95
   0   7   5   59.71   15.88
   0   7   5   64.24   21.53
   0   7  -5   32.01   15.27
   0   7   6    6.35    9.73
   0   7  -6   -4.69   10.49
   0   7   6  -24.26   16.37
   0   7   7  103.42   20.22
   0   7  -7  116.20   18.85
   0   7   7   81.10   26.77
   0   7  -7   77.90   20.60
   0   7   7  133.45   24.28
   0   7  -8   56.90   14.18
   0  -7   8   33.61   11.36
   0   7   8   24.33   17.40
   0   7   8   37.79   14.76
   0   7   9   12.86   12.22
   0  -7   9    9.34    7.80
   0   7  -9   12.60   10.81
   0   7  10   59.83   17.84
   0  -7  10   72.08   15.44
   0  -7  11   -5.10    6.55
   0   7  11    1.21   11.63
   0   7  11    0.41    9.81
   0  -7  12   -2.27    6.54
   0   7  12    2.88    8.97
   0   7  12   -5.21    9.56
   0   7  12   -6.36    8.63
   0  -7  13    7.41    6.06
   0   7  13   12.61   10.44
   0   7  13    6.78    8.18
   0   7  13    5.70    6.27
   0  -7  14   16.19    5.48
   0   7  14   -5.25    7.22
   0   7  14   -0.54    5.79
   0   7  15    0.30    3.53
   0   8   0  419.30   31.62
   0   8   0  449.68   51.55
   0   8   1   47.73   12.85
   0   8   1   71.69   26.41
   0   8  -1   61.30   23.09
   0   8   1   94.00   24.97
   0   8   2  625.96   40.47
   0   8  -2  643.67   62.33
   0   8   2  670.35   61.11
   0   8   2  674.53   63.60
   0   8   3    1.88    7.12
   0   8   3   19.80   15.40
   0   8  -3    7.76   12.50
   0   8   3   18.68   16.33
   0   8   4  138.75   18.44
   0   8   4  176.92   23.16
   0   8   4  158.89   34.61
   0   8  -4  149.88   31.15
   0   8   5   10.85   13.57
   0   8   5   12.20   10.94
   0   8  -5   19.03   16.05
   0   8   6  134.43   23.39
   0   8   6  111.19   19.91
   0   8   6  126.06   29.38
   0   8  -6  113.34   30.15
   0   8   7    0.88    9.69
   0   8   7  -11.02   11.75
   0   8  -8  255.23   23.81
   0   8   8  302.68   34.61
   0   8   8  297.88   33.58
   0   8   9   42.76   16.19
   0   8   9   57.08   16.76
   0   8  10  124.24   22.49
   0   8  10  133.58   22.83
   0   8  10  121.91   19.62
   0   8  11   -4.64   10.00
   0   8  11   12.83   10.10
   0   8  11    0.67    7.57
   0   8  12    8.48    7.97
   0   8  12   -0.88    7.24
   0   8  12   -3.68    6.84
   0   8  13   12.50    7.63
   0   8  13   24.10    7.41
   0   8  13   23.85    6.34
   0   8  14   29.10    6.65
   0   9   0  -15.45   11.60
   0   9   0    9.79   16.96
   0   9   1   31.98   11.42
   0   9   1   22.28    8.61
   0   9   1   25.08   20.11
   0   9  -1    0.96   13.64
   0   9   2   16.32    9.55
   0   9   2    0.87    8.79
   0   9   2   51.22   24.45
   0   9   2   35.20   19.63
   0   9  -2  -21.96   14.96
   0   9   3   42.23   12.97
   0   9   3   45.04   21.84
   0   9   3   43.46   11.90
   0   9   4   17.10   11.12
   0   9   4   13.38   10.37
   0   9   5   11.21   10.24
   0   9   5   28.10   10.13
   0   9   6    4.10    7.65
   0   9   6   19.29   10.06
   0   9   7   -8.42    9.56
   0   9   7    4.28   10.64
   0   9  -7   -0.35    6.25
   0   9  -8  106.24   15.31
   0   9   8  115.15   19.86
   0   9   8  114.16   18.82
   0   9   8  117.49   20.97
   0   9   9   -1.08    7.90
   0   9   9   15.09    9.16
   0   9   9   13.35    7.59
   0   9  10   14.85    9.15
   0   9  10   -0.25    7.78
   0   9  10    0.27    7.06
   0   9  11   11.44    6.82
   0   9  11   11.05    7.49
   0   9  11   -3.78    5.71
   0   9  12   -5.86    5.71
   0   9  12   -0.73    4.98
   0  10   0  459.54   32.83
   0  10   0  458.57   36.22
   0  10   1   33.20   12.25
   0  10   1   33.12   11.57
   0  10  -1   39.98   12.21
   0  10   2   36.48   11.52
   0  10   2   23.67   10.47
   0  10  -2   32.82   11.86
   0  10   3   56.23   13.78
   0  10   3   57.27   13.48
   0  10  -3   36.39   12.29
   0  10   4   17.76   10.37
   0  10   4   14.21    9.11
   0  10  -4   27.25   10.59
   0  10   5   35.61   12.29
   0  10  -5   15.10    9.33
   0  10   6   47.97   13.43
   0  10   6   78.24   14.64
   0  10  -6   45.43   11.93
   0  10   7   -4.78    8.84
   0  10   7    1.91    6.14
   0  10  -7    9.28    6.16
   0  10   8   97.05   16.05
   0  10   8  102.01   15.62
   0  10  -8  101.63   12.89
   0  10   9    6.00    6.37
   0  10   9   16.14    8.97
   0  10  10  112.32   13.66
   0  10  10   99.84   13.62
   0  10  11   12.84    5.39
   0  11   0   -0.60    7.25
   0  11  -1   24.60    8.18
   0  11  -1   32.67   11.14
   0  11   1   24.60    9.02
   0  11   1   15.52    9.19
   0  11  -2   12.62    7.11
   0  11   2   13.18    7.57
   0  11   2   25.87   10.74
   0  11  -3   35.11   11.13
   0  11   3   35.91    9.97
   0  11   3   32.13   10.23
   0  11   4   22.84    7.83
   0  11  -4   -2.74    6.15
   0  11   4   19.06    9.05
   0  11  -5    6.53    5.89
   0  11   5    8.79    7.87
   0  11  -6   15.33    7.38
   0  11   6   11.66    7.65
   0  11  -7   21.81    6.74
   0  11   7   18.05    7.68
   0  11   8    4.33    6.28
   0  11   9    9.72    5.31
   0  12   0    8.76    6.19
   0  12  -1   23.72    8.86
   0  12   1   16.51    6.85
   0  12  -2   -1.84    5.91
   0  12   2   -0.52    5.06
   0  12   2   10.14    6.50
   0  12  -3    5.45    4.95
   0  12   3   -4.82    5.24
   0  12  -3   -3.32    4.88
   0  12   3    7.32    5.88
   0  12  -4   16.05    6.61
   0  12  -4    8.95    5.18
   0  12   4   16.80    6.89
   0  12  -5   -5.68    4.63
   0  12  -5    7.70    4.46
   0  12   5    2.63    5.09
   0  12  -6    7.08    4.35
   0  12   6    2.30    4.39
   0  12  -6    4.17    4.00
   0  13  -1   94.40    9.11
   1   0 -18   -1.66    6.53
   1   0 -17   -8.14   10.11
   1   0 -16   -1.92   11.30
   1   0 -15   -1.16   11.30
  -1   0  15  -10.07    9.01
  -1   0  14   23.80   10.32
  -1   0  13    7.06   10.74
  -1   0  13   -1.42    8.71
   1   0 -12  465.12   52.11
  -1   0  12  550.23   40.40
  -1   0  12  533.34   39.58
   1   0 -11    3.06   11.58
   1   0 -11   -4.68    9.68
  -1   0  11    8.13    6.81
  -1   0  11    3.04    7.61
   1   0 -10  745.36   59.17
   1   0  -9   16.20   12.70
   1   0  -8   99.16   18.77
   1   0  -7   17.13   10.54
   1   0  -6   48.52   13.13
  -1   0   6   23.13    4.50
   1   0  -5   -4.35    8.50
  -1   0   5   -0.92    2.45
  -1   0   4  709.13   13.92
  -1   0   4  713.23   26.44
   1   0  -3   -3.33    5.24
  -1   0   3    3.04    4.34
  -1   0   2 4029.34   49.32
  -1   0   2 4026.00   50.72
  -1   0   1   -3.94    3.00
   1   0  -1    0.69    1.51
   1   0   0 2324.35   35.04
  -1   0  -1    1.19    4.19
   1   0   1   -1.02    3.87
   1   0   2  472.32   22.31
  -1   0  -2  461.57   22.99
  -1   0  -3   -3.82    7.56
   1   0   3    0.81    5.74
  -1   0  -4   67.39   12.90
   1   0   4   92.05   12.89
  -1   0  -5   -2.96    8.53
   1   0   5   -1.75    6.58
   1   0   6 3508.76   80.64
  -1   0  -6 3489.10   97.46
  -1   0  -7   -5.40    8.90
   1   0   7   -2.78    6.50
   1   0   8  544.45   35.65
  -1   0  -8  627.77   50.21
  -1   0  -9    1.38   11.34
  -1   0 -10  227.61   36.14
   1   0  10  167.14   22.75
   1   0  10  184.69   22.28
   1   0  11   -1.84    7.60
  -1   0 -11    1.65   11.42
   1   0  12   82.32   17.08
  -1   0 -12   60.59   22.50
   1   0  13   -3.16    8.51
  -1   0 -13    2.85   15.11
  -1   0 -14   12.98   15.50
  -1   0 -15   -7.36   12.17
  -1   0 -16  116.16   21.78
  -1   0 -17    3.44    6.03
   1  -1 -18   22.14    8.33
   1   1 -18   14.51    7.05
   1   1 -17   27.38   10.59
   1  -1 -17   -7.70   10.48
  -1  -1  16    2.31    5.90
   1   1 -16  -12.16   13.40
   1  -1 -16   -1.82   10.71
  -1  -1  15    2.42    8.49
   1  -1 -15    2.45   11.14
  -1   1  14    8.94    8.72
  -1  -1  14   34.88   14.02
   1  -1 -14   11.81   13.89
  -1   1  14    7.62    9.52
   1  -1 -13   14.71   14.57
  -1  -1  13   42.62   13.66
  -1   1  13   48.52   16.22
  -1   1  13   37.02   12.81
  -1  -1  13   52.45   14.67
  -1   1  12    2.56    8.17
  -1  -1  12  -11.83   11.26
   1   1 -12   12.46   10.46
   1  -1 -12   26.10   17.77
  -1  -1  12   -5.83    8.73
  -1   1  12   -0.83   10.35
  -1   1  12   -1.89   10.41
  -1   1  11  794.25   45.93
  -1  -1  11  790.86   46.56
   1   1 -11  726.74   47.85
  -1  -1  11  695.58   41.90
  -1   1  11  741.74   44.62
  -1   1  11  728.62   43.29
   1   1 -11  620.03   54.23
   1  -1 -11  706.68   64.71
   1  -1 -10  -14.85   14.30
   1   1 -10    1.10    8.95
   1   1  -9   90.13   19.30
   1  -1  -9  120.81   24.40
   1   1  -8  297.44   30.46
   1  -1  -8  332.26   35.81
   1  -1  -7  116.72   21.38
  -1  -1   7  135.63   13.19
   1   1  -7  144.79   20.37
   1  -1  -6  568.38   40.19
   1   1  -6  550.86   33.41
  -1  -1   6  497.30   23.82
   1  -1  -5  316.28   27.97
   1   1  -5  325.35   23.17
  -1   1   4  114.85   13.57
  -1  -1   4  118.07    7.94
   1   1  -4  127.73   13.04
   1  -1  -4  150.29   18.30
  -1   1   3   10.21    4.33
  -1   1   3    5.15    5.83
  -1  -1   3    5.16    2.79
   1  -1  -3    9.68    6.67
   1   1  -3    3.44    5.20
  -1   1   2  186.03   11.36
  -1   1   2  184.95   14.54
  -1   1   2  181.13   13.42
  -1   1   1 1207.90   31.90
  -1   1   1 1196.21   29.35
  -1   1   1 1212.49   31.68
  -1   1   0 1203.85   31.14
  -1   1   0 1214.85   30.15
   1   1   0 1148.07   28.44
  -1   1  -1  756.03   26.18
  -1  -1  -1  786.25   27.16
   1   1   1  773.00   25.70
  -1   1  -2  266.02   16.50
  -1  -1  -2  256.26   19.42
   1   1   2  276.73   17.55
  -1   1  -3  110.30   11.93
  -1   1  -3  136.44   15.31
   1  -1   3  138.27   16.05
  -1  -1  -3  121.42   16.42
   1   1   3  124.39   12.82
  -1  -1  -4 1235.18   51.55
   1  -1   4 1233.77   47.81
  -1   1  -4 1299.28   46.22
   1   1   4 1236.85   41.61
  -1   1  -5   16.28    6.37
  -1   1  -5   19.54    9.07
   1  -1   5   10.83    9.07
  -1  -1  -5   16.55   10.62
   1   1   5   10.57    6.64
  -1   1  -6   -4.91   10.62
  -1  -1  -6   14.95   11.17
   1   1   6   -1.47    7.24
   1  -1   6    0.24    8.14
   1   1   7  356.96   27.56
   1  -1   7  398.97   31.81
  -1  -1  -7  370.72   37.89
  -1   1  -7  366.68   33.18
  -1   1  -8   41.96   14.64
   1  -1   8   37.77   12.10
  -1   1  -9   -5.65   11.85
  -1  -1  -9    7.63   14.10
   1   1  10  380.89   32.39
   1  -1  10  370.38   31.96
   1   1  10  364.60   32.01
  -1  -1 -10  374.92   47.54
   1   1  11   29.17   12.40
   1  -1  11   25.43   10.03
  -1  -1 -11   18.81   14.53
  -1  -1 -11    2.49   13.05
   1   1  12   11.96   10.70
   1  -1  12   -1.34    9.29
  -1  -1 -12    5.81   13.09
   1  -1  13   37.13   14.35
  -1  -1 -13   10.71   12.67
  -1   1 -13   15.89   11.80
   1  -1  14   16.01    9.82
  -1   1 -14   16.12   14.26
  -1  -1 -14    7.63   14.53
  -1   1 -15   -0.05    8.86
  -1  -1 -15    0.92   10.10
  -1  -1 -16   43.23   10.66
  -1  -1 -16   47.05   13.00
  -1   1 -17   -2.79    5.41
  -1   1 -17   -1.16    5.38
  -1  -1 -17    1.83    6.53
[truncated: 3,115,138 more chars]
