# Supplementary material for: Experimental Evidence for the Solid-State Nitrite-Ligand Photoisomerization Mechanism in Nickel(II) Square-Planar Complexes
Source: ACS Omega. 2025 Oct 26;10(43):51940–54. doi: 10.1021/acsomega.5c08267 (PMC12593162; doi:10.1021/acsomega.5c08267)
Supplement: Supplementary file 3 [file ao5c08267_si_003.cif]

data_Ni-4d-90K-dark-11-xtal2

_audit_creation_date               2024-08-07
_audit_creation_method
;
Olex2 1.5-ac5-023
(compiled 2022.04.12 svn.rca3783a0 for Rigaku Oxford Diffraction, GUI svn.r6498)
;
_shelx_SHELXL_version_number       '2018/3'
_publ_section_references
;
Dolomanov, O.V., Bourhis, L.J., Gildea, R.J, Howard, J.A.K. & Puschmann, H.
 (2009), J. Appl. Cryst. 42, 339-341.

Sheldrick, G.M. (2015). Acta Cryst. A71, 3-8.

Sheldrick, G.M. (2015). Acta Cryst. C71, 3-8.
;
_chemical_formula_moiety           'C15 H22 N4 Ni O3'
_chemical_formula_sum              'C15 H22 N4 Ni O3'
_chemical_formula_weight           365.06
_chemical_oxdiff_formula           'C H O N Ni'
loop_
  _atom_type_symbol
  _atom_type_description
  _atom_type_scat_dispersion_real
  _atom_type_scat_dispersion_imag
  _atom_type_scat_source
 'C' 'C' 0.0181 0.0091 'International Tables Vol C Tables 4.2.6.8 and 6.1.1.4'
 'H' 'H' 0.0000 0.0000 'International Tables Vol C Tables 4.2.6.8 and 6.1.1.4'
 'N' 'N' 0.0311 0.0180 'International Tables Vol C Tables 4.2.6.8 and 6.1.1.4'
 'Ni' 'Ni' -3.0029 0.5091
 'International Tables Vol C Tables 4.2.6.8 and 6.1.1.4'
 'O' 'O' 0.0492 0.0322 'International Tables Vol C Tables 4.2.6.8 and 6.1.1.4'

_shelx_space_group_comment
;
The symmetry employed for this shelxl refinement is uniquely defined
by the following loop, which should always be used as a source of
symmetry information in preference to the above space-group names.
They are only intended as comments.
;
_space_group_crystal_system        'monoclinic'
_space_group_IT_number             14
_space_group_name_H-M_alt          'P 21/c'
_space_group_name_Hall             '-P 2ybc'
loop_
  _space_group_symop_operation_xyz
 'x, y, z'
 '-x, y+1/2, -z+1/2'
 '-x, -y, -z'
 'x, -y-1/2, z-1/2'

_cell_length_a                     11.0511(3)
_cell_length_b                     10.4795(3)
_cell_length_c                     14.6809(4)
_cell_angle_alpha                  90
_cell_angle_beta                   107.225(3)
_cell_angle_gamma                  90
_cell_volume                       1623.94(8)
_cell_formula_units_Z              4
_cell_measurement_reflns_used      6216
_cell_measurement_temperature      89.8(9)
_cell_measurement_theta_max        74.6250
_cell_measurement_theta_min        4.1360
_shelx_estimated_absorpt_T_max     0.945
_shelx_estimated_absorpt_T_min     0.832
_exptl_absorpt_coefficient_mu      1.903
_exptl_absorpt_correction_T_max    0.945
_exptl_absorpt_correction_T_min    0.872
_exptl_absorpt_correction_type     gaussian
_exptl_absorpt_process_details
;
CrysAlisPro 1.171.42.57a (Rigaku Oxford Diffraction, 2022)
Numerical absorption correction based on gaussian integration over
a multifaceted crystal model
Empirical absorption correction using spherical harmonics,
implemented in SCALE3 ABSPACK scaling algorithm.
;
_exptl_crystal_colour              orange
_exptl_crystal_density_diffrn      1.493
_exptl_crystal_description         block
_exptl_crystal_F_000               768
loop_
  _exptl_crystal_face_index_h
  _exptl_crystal_face_index_k
  _exptl_crystal_face_index_l
  _exptl_crystal_face_perp_dist
 0 -3 -8 0.0413
 0 3 8 0.0413
 -6 4 4 0.0420
 4 -1 -9 0.0211
 -4 1 9 0.0211
 -5 -4 1 0.0281
 5 4 -1 0.0281
 6 -3 -3 0.0251

_exptl_crystal_size_max            0.1
_exptl_crystal_size_mid            0.06
_exptl_crystal_size_min            0.03
loop_
  _exptl_oxdiff_crystal_face_indexfrac_h
  _exptl_oxdiff_crystal_face_indexfrac_k
  _exptl_oxdiff_crystal_face_indexfrac_l
  _exptl_oxdiff_crystal_face_x
  _exptl_oxdiff_crystal_face_y
  _exptl_oxdiff_crystal_face_z
 0.1410 -3.3437 -7.9793 0.0191 0.0868 0.9960
 -0.1410 3.3437 7.9793 -0.0191 -0.0868 -0.9960
 -5.9689 3.5434 4.0791 0.2000 0.8325 -0.5166
 4.4572 -0.7172 -8.8213 -0.5828 -0.2436 0.7752
 -4.4572 0.7172 8.8213 0.5828 0.2436 -0.7752
 -5.4911 -4.2885 1.0077 0.8621 0.3572 0.3595
 5.4911 4.2885 -1.0077 -0.8621 -0.3572 -0.3595
 6.3041 -3.2210 -3.0184 -0.2139 -0.8976 0.3856

_diffrn_reflns_av_R_equivalents    0.0370
_diffrn_reflns_av_unetI/netI       0.0333
_diffrn_reflns_Laue_measured_fraction_full  1.000
_diffrn_reflns_Laue_measured_fraction_max  0.985
_diffrn_reflns_limit_h_max         13
_diffrn_reflns_limit_h_min         -13
_diffrn_reflns_limit_k_max         13
_diffrn_reflns_limit_k_min         -12
_diffrn_reflns_limit_l_max         16
_diffrn_reflns_limit_l_min         -18
_diffrn_reflns_number              13305
_diffrn_reflns_point_group_measured_fraction_full  1.000
_diffrn_reflns_point_group_measured_fraction_max  0.985
_diffrn_reflns_theta_full          67.684
_diffrn_reflns_theta_max           75.515
_diffrn_reflns_theta_min           4.188
_diffrn_ambient_environment        N~2~
_diffrn_ambient_temperature        89.8(9)
_diffrn_detector                   'CCD plate'
_diffrn_detector_area_resol_mean   5.2687
_diffrn_detector_type              Atlas
_diffrn_measured_fraction_theta_full  1.000
_diffrn_measured_fraction_theta_max  0.985
_diffrn_measurement_details
;
List of Runs (angles in degrees, time in seconds):

  # Type    Start    End  Width  t~exp~   \w     \q     \k     \f   Frames
--------------------------------------------------------------------------
  1  \w     10.00  87.00   1.00    1.40    --   41.56  77.00-120.00   77
  2  \w     18.00 114.00   1.00    1.40    --   41.56  38.00 150.00   96
  3  \w      6.00  73.00   1.00    1.40    --   41.56 -77.00  30.00   67
  4  \w     34.00  80.00   1.00    1.40    --   41.56 -99.00 120.00   46
  5  \w    -31.00  65.00   1.00    1.40    --   41.56 -38.00 -30.00   96
  6  \w     38.00 135.00   1.00    2.50    --  109.50 -45.00  90.00   97
  7  \w     84.00 158.00   1.00    2.50    --  109.50  45.00 150.00   74
  8  \w     43.00 108.00   1.00    2.50    --  109.50-111.00  90.00   65
  9  \w     39.00 138.00   1.00    2.50    --  109.50 -61.00 -90.00   99
 10  \w     83.00 158.00   1.00    2.50    --  109.50  30.00-120.00   75
 11  \w     83.00 158.00   1.00    2.50    --  109.50  30.00  90.00   75
 12  \w     36.00 141.00   1.00    2.50    --  109.50 -77.00  90.00  105
 13  \w     84.00 158.00   1.00    2.50    --  109.50  45.00 -60.00   74
 14  \w     84.00 158.00   1.00    2.50    --  109.50  45.00-180.00   74
 15  \w   -115.00 -30.00   1.00    1.40    --  -41.56 -77.00 -60.00   85
 16  \w    -29.00  69.00   1.00    1.40    --   41.56 -57.00-150.00   98
 17  \w     10.00  63.00   1.00    1.40    --   41.56  77.00  90.00   53
 18  \w     10.00  87.00   1.00    1.40    --   41.56  77.00   0.00   77
;
_diffrn_measurement_device         'four-circle diffractometer'
_diffrn_measurement_device_type   
 'SuperNova, Single source at offset/far, Atlas'
_diffrn_measurement_method         '\w scans'
_diffrn_orient_matrix_type        
 'CrysAlisPro convention (1999,Acta A55,543-557)'
_diffrn_orient_matrix_UB_11        -0.0680515000
_diffrn_orient_matrix_UB_12        -0.1044425000
_diffrn_orient_matrix_UB_13        0.0401740000
_diffrn_orient_matrix_UB_21        -0.1270939000
_diffrn_orient_matrix_UB_22        0.0695088000
_diffrn_orient_matrix_UB_23        -0.0422548000
_diffrn_orient_matrix_UB_31        -0.0226113000
_diffrn_orient_matrix_UB_32        -0.0767414000
_diffrn_orient_matrix_UB_33        -0.0930693000
_diffrn_radiation_monochromator    mirror
_diffrn_radiation_probe            x-ray
_diffrn_radiation_type             'Cu K\a'
_diffrn_radiation_wavelength       1.54184
_diffrn_source                     'micro-focus sealed X-ray tube'
_diffrn_source_type                'SuperNova (Cu) X-ray Source'
_reflns_Friedel_coverage           0.000
_reflns_Friedel_fraction_full      .
_reflns_Friedel_fraction_max       .
_reflns_number_gt                  2715
_reflns_number_total               3368
_reflns_special_details
;
 Reflections were merged by SHELXL according to the crystal
 class for the calculation of statistics and refinement.
 
 _reflns_Friedel_fraction is defined as the number of unique
 Friedel pairs measured divided by the number that would be
 possible theoretically, ignoring centric projections and
 systematic absences.
;
_reflns_threshold_expression       'I > 2\s(I)'
_computing_cell_refinement         'CrysAlisPro 1.171.42.57a (Rigaku OD, 2022)'
_computing_data_collection         'CrysAlisPro 1.171.42.57a (Rigaku OD, 2022)'
_computing_data_reduction          'CrysAlisPro 1.171.42.57a (Rigaku OD, 2022)'
_computing_molecular_graphics      'Olex2 1.5-ac5-023 (Dolomanov et al., 2009)'
_computing_publication_material    'Olex2 1.5-ac5-023 (Dolomanov et al., 2009)'
_computing_structure_refinement    'SHELXL 2018/3 (Sheldrick, 2015)'
_computing_structure_solution      'SHELXT 2018/2 (Sheldrick, 2018)'
_refine_diff_density_max           0.365
_refine_diff_density_min           -0.321
_refine_diff_density_rms           0.066
_refine_ls_extinction_coef         .
_refine_ls_extinction_method       none
_refine_ls_goodness_of_fit_ref     1.019
_refine_ls_hydrogen_treatment      constr
_refine_ls_matrix_type             full
_refine_ls_number_parameters       212
_refine_ls_number_reflns           3368
_refine_ls_number_restraints       0
_refine_ls_R_factor_all            0.0474
_refine_ls_R_factor_gt             0.0349
_refine_ls_restrained_S_all        1.019
_refine_ls_shift/su_max            0.000
_refine_ls_shift/su_mean           0.000
_refine_ls_structure_factor_coef   Fsqd
_refine_ls_weighting_details      
 'w=1/[\s^2^(Fo^2^)+(0.0297P)^2^+1.9395P] where P=(Fo^2^+2Fc^2^)/3'
_refine_ls_weighting_scheme        calc
_refine_ls_wR_factor_gt            0.0775
_refine_ls_wR_factor_ref           0.0872
_refine_special_details            ?
_olex2_refinement_description
;
1. Fixed Uiso
 At 1.2 times of:
  All C(H) groups, All C(H,H) groups
 At 1.5 times of:
  All C(H,H,H) groups
2.a Secondary CH2 refined with riding coordinates:
 C1(H1A,H1B), C2(H2A,H2B)
2.b Aromatic/amide H refined with riding coordinates:
 C3(H3), C4(H4), C9(H9), C10(H10), C12(H12), C13(H13)
2.c Idealised Me refined as rotating group:
 C6(H6A,H6B,H6C), C7(H7A,H7B,H7C), C14(H14A,H14B,H14C), C15(H15A,H15B,H15C)
;
_atom_sites_solution_hydrogens     geom
_atom_sites_solution_primary       dual
_atom_sites_solution_secondary     ?
loop_
  _atom_site_label
  _atom_site_type_symbol
  _atom_site_fract_x
  _atom_site_fract_y
  _atom_site_fract_z
  _atom_site_U_iso_or_equiv
  _atom_site_adp_type
  _atom_site_occupancy
  _atom_site_site_symmetry_order
  _atom_site_calc_flag
  _atom_site_refinement_flags_posn
  _atom_site_refinement_flags_adp
  _atom_site_refinement_flags_occupancy
  _atom_site_disorder_assembly
  _atom_site_disorder_group
 Ni1 Ni 0.91335(3) 0.31294(3) 0.49369(2) 0.01481(11) Uani 1 1 d . . . . .
 O1A O 0.99957(16) 0.12532(16) 0.40183(11) 0.0258(4) Uani 1 1 d . . . . .
 O2A O 1.04959(15) 0.31249(16) 0.36495(11) 0.0226(3) Uani 1 1 d . . . . .
 N1A N 0.99878(16) 0.24293(18) 0.41188(12) 0.0167(4) Uani 1 1 d . . . . .
 O3 O 0.77599(13) 0.32763(14) 0.38540(10) 0.0172(3) Uani 1 1 d . . . . .
 N2 N 1.06081(16) 0.29641(17) 0.60550(12) 0.0155(4) Uani 1 1 d . . . . .
 N3 N 0.82991(17) 0.37983(17) 0.57473(12) 0.0162(4) Uani 1 1 d . . . . .
 N4 N 0.34291(18) 0.4293(2) -0.00119(13) 0.0252(4) Uani 1 1 d . . . . .
 C1 C 1.0410(2) 0.3878(2) 0.67786(14) 0.0172(4) Uani 1 1 d . . . . .
 H1A H 1.062763 0.475394 0.662943 0.021 Uiso 1 1 calc R U . . .
 H1B H 1.096484 0.364727 0.742059 0.021 Uiso 1 1 calc R U . . .
 C2 C 0.9043(2) 0.3822(2) 0.67628(15) 0.0200(5) Uani 1 1 d . . . . .
 H2A H 0.887919 0.304461 0.709122 0.024 Uiso 1 1 calc R U . . .
 H2B H 0.881959 0.457894 0.708321 0.024 Uiso 1 1 calc R U . . .
 C3 C 0.7141(2) 0.4217(2) 0.55028(15) 0.0198(5) Uani 1 1 d . . . . .
 H3 H 0.682693 0.454166 0.599352 0.024 Uiso 1 1 calc R U . . .
 C4 C 0.6317(2) 0.4227(2) 0.45678(15) 0.0196(4) Uani 1 1 d . . . . .
 H4 H 0.548229 0.454534 0.446352 0.024 Uiso 1 1 calc R U . . .
 C5 C 0.6668(2) 0.3792(2) 0.37896(15) 0.0171(4) Uani 1 1 d . . . . .
 C6 C 1.0677(2) 0.1628(2) 0.64178(16) 0.0203(5) Uani 1 1 d . . . . .
 H6A H 0.992242 0.144350 0.661588 0.030 Uiso 1 1 calc R U . . .
 H6B H 1.143615 0.152805 0.696441 0.030 Uiso 1 1 calc R U . . .
 H6C H 1.071669 0.103496 0.591139 0.030 Uiso 1 1 calc R U . . .
 C7 C 1.1837(2) 0.3268(2) 0.58852(15) 0.0203(5) Uani 1 1 d . . . . .
 H7A H 1.204811 0.259744 0.549253 0.030 Uiso 1 1 calc R U . . .
 H7B H 1.250317 0.331897 0.649727 0.030 Uiso 1 1 calc R U . . .
 H7C H 1.177035 0.408876 0.555371 0.030 Uiso 1 1 calc R U . . .
 C8 C 0.5797(2) 0.3908(2) 0.28068(15) 0.0168(4) Uani 1 1 d . . . . .
 C9 C 0.5939(2) 0.3123(2) 0.20766(15) 0.0179(4) Uani 1 1 d . . . . .
 H9 H 0.659766 0.250559 0.221800 0.021 Uiso 1 1 calc R U . . .
 C10 C 0.5147(2) 0.3219(2) 0.11543(15) 0.0181(4) Uani 1 1 d . . . . .
 H10 H 0.525096 0.264841 0.068061 0.022 Uiso 1 1 calc R U . . .
 C11 C 0.4186(2) 0.4152(2) 0.09054(15) 0.0189(4) Uani 1 1 d . . . . .
 C12 C 0.4042(2) 0.4955(2) 0.16435(15) 0.0198(5) Uani 1 1 d . . . . .
 H12 H 0.339835 0.558897 0.150371 0.024 Uiso 1 1 calc R U . . .
 C13 C 0.4830(2) 0.4822(2) 0.25654(16) 0.0193(4) Uani 1 1 d . . . . .
 H13 H 0.471267 0.536749 0.304925 0.023 Uiso 1 1 calc R U . . .
 C14 C 0.2542(2) 0.5360(2) -0.02644(17) 0.0249(5) Uani 1 1 d . . . . .
 H14A H 0.189958 0.527392 0.007011 0.037 Uiso 1 1 calc R U . . .
 H14B H 0.212960 0.535949 -0.095434 0.037 Uiso 1 1 calc R U . . .
 H14C H 0.300275 0.616402 -0.007827 0.037 Uiso 1 1 calc R U . . .
 C15 C 0.3561(2) 0.3454(3) -0.07648(16) 0.0282(5) Uani 1 1 d . . . . .
 H15A H 0.443595 0.348483 -0.079196 0.042 Uiso 1 1 calc R U . . .
 H15B H 0.298503 0.373291 -0.137744 0.042 Uiso 1 1 calc R U . . .
 H15C H 0.335091 0.257813 -0.063286 0.042 Uiso 1 1 calc R U . . .

loop_
  _atom_site_aniso_label
  _atom_site_aniso_U_11
  _atom_site_aniso_U_22
  _atom_site_aniso_U_33
  _atom_site_aniso_U_23
  _atom_site_aniso_U_13
  _atom_site_aniso_U_12
 Ni1 0.01616(19) 0.01542(19) 0.01234(18) -0.00074(14) 0.00341(14) 0.00110(14)
 O1A 0.0393(10) 0.0153(8) 0.0235(8) -0.0019(7) 0.0102(7) 0.0047(7)
 O2A 0.0279(8) 0.0226(8) 0.0208(8) 0.0010(7) 0.0125(7) -0.0008(7)
 N1A 0.0178(9) 0.0173(10) 0.0130(8) -0.0002(7) 0.0015(7) 0.0029(7)
 O3 0.0165(7) 0.0193(8) 0.0150(7) -0.0017(6) 0.0036(6) 0.0023(6)
 N2 0.0183(9) 0.0140(9) 0.0135(8) -0.0009(7) 0.0037(7) -0.0018(7)
 N3 0.0173(9) 0.0171(9) 0.0131(8) 0.0006(7) 0.0028(7) 0.0010(7)
 N4 0.0230(10) 0.0272(11) 0.0198(10) -0.0013(8) -0.0022(8) 0.0070(8)
 C1 0.0194(10) 0.0181(11) 0.0132(9) -0.0022(8) 0.0031(8) 0.0007(8)
 C2 0.0217(11) 0.0234(12) 0.0141(10) -0.0008(9) 0.0041(8) 0.0024(9)
 C3 0.0223(11) 0.0216(12) 0.0177(10) 0.0011(9) 0.0093(9) 0.0016(9)
 C4 0.0163(10) 0.0229(12) 0.0200(11) 0.0010(9) 0.0062(8) 0.0012(9)
 C5 0.0179(10) 0.0153(10) 0.0187(10) 0.0018(8) 0.0065(8) -0.0006(8)
 C6 0.0247(11) 0.0158(11) 0.0187(10) 0.0025(8) 0.0038(9) 0.0007(9)
 C7 0.0172(10) 0.0247(12) 0.0186(10) -0.0009(9) 0.0047(8) -0.0027(9)
 C8 0.0155(10) 0.0183(11) 0.0156(10) 0.0011(8) 0.0033(8) -0.0009(8)
 C9 0.0163(10) 0.0166(10) 0.0198(10) 0.0020(9) 0.0039(8) 0.0003(8)
 C10 0.0194(10) 0.0165(11) 0.0175(10) -0.0019(8) 0.0041(8) -0.0012(8)
 C11 0.0174(10) 0.0191(11) 0.0198(10) 0.0003(9) 0.0046(8) -0.0027(8)
 C12 0.0171(10) 0.0202(11) 0.0212(11) 0.0015(9) 0.0040(9) 0.0037(9)
 C13 0.0203(11) 0.0199(11) 0.0188(10) -0.0004(9) 0.0073(9) 0.0004(9)
 C14 0.0198(11) 0.0294(13) 0.0231(11) 0.0042(10) 0.0029(9) 0.0034(10)
 C15 0.0259(12) 0.0370(15) 0.0184(11) -0.0019(10) 0.0014(9) 0.0017(11)

_geom_special_details
;
 All esds (except the esd in the dihedral angle between two l.s. planes)
 are estimated using the full covariance matrix.  The cell esds are taken
 into account individually in the estimation of esds in distances, angles
 and torsion angles; correlations between esds in cell parameters are only
 used when they are defined by crystal symmetry.  An approximate (isotropic)
 treatment of cell esds is used for estimating esds involving l.s. planes.
;
loop_
  _geom_bond_atom_site_label_1
  _geom_bond_atom_site_label_2
  _geom_bond_distance
  _geom_bond_site_symmetry_2
  _geom_bond_publ_flag
 Ni1 N1A 1.8825(18) . ?
 Ni1 O3 1.8510(14) . ?
 Ni1 N2 1.9483(17) . ?
 Ni1 N3 1.8458(18) . ?
 O1A N1A 1.242(2) . ?
 O2A N1A 1.245(2) . ?
 O3 C5 1.300(3) . ?
 N2 C1 1.494(3) . ?
 N2 C6 1.492(3) . ?
 N2 C7 1.486(3) . ?
 N3 C2 1.474(3) . ?
 N3 C3 1.300(3) . ?
 N4 C11 1.367(3) . ?
 N4 C14 1.461(3) . ?
 N4 C15 1.453(3) . ?
 C1 H1A 0.9900 . ?
 C1 H1B 0.9900 . ?
 C1 C2 1.506(3) . ?
 C2 H2A 0.9900 . ?
 C2 H2B 0.9900 . ?
 C3 H3 0.9500 . ?
 C3 C4 1.404(3) . ?
 C4 H4 0.9500 . ?
 C4 C5 1.387(3) . ?
 C5 C8 1.483(3) . ?
 C6 H6A 0.9800 . ?
 C6 H6B 0.9800 . ?
 C6 H6C 0.9800 . ?
 C7 H7A 0.9800 . ?
 C7 H7B 0.9800 . ?
 C7 H7C 0.9800 . ?
 C8 C9 1.397(3) . ?
 C8 C13 1.400(3) . ?
 C9 H9 0.9500 . ?
 C9 C10 1.381(3) . ?
 C10 H10 0.9500 . ?
 C10 C11 1.410(3) . ?
 C11 C12 1.417(3) . ?
 C12 H12 0.9500 . ?
 C12 C13 1.383(3) . ?
 C13 H13 0.9500 . ?
 C14 H14A 0.9800 . ?
 C14 H14B 0.9800 . ?
 C14 H14C 0.9800 . ?
 C15 H15A 0.9800 . ?
 C15 H15B 0.9800 . ?
 C15 H15C 0.9800 . ?

loop_
  _geom_angle_atom_site_label_1
  _geom_angle_atom_site_label_2
  _geom_angle_atom_site_label_3
  _geom_angle
  _geom_angle_site_symmetry_1
  _geom_angle_site_symmetry_3
  _geom_angle_publ_flag
 N1A Ni1 N2 92.90(7) . . ?
 O3 Ni1 N1A 85.59(7) . . ?
 O3 Ni1 N2 178.46(7) . . ?
 N3 Ni1 N1A 179.32(8) . . ?
 N3 Ni1 O3 94.75(7) . . ?
 N3 Ni1 N2 86.76(8) . . ?
 O1A N1A Ni1 119.03(15) . . ?
 O1A N1A O2A 119.68(18) . . ?
 O2A N1A Ni1 121.22(15) . . ?
 C5 O3 Ni1 127.20(14) . . ?
 C1 N2 Ni1 106.27(13) . . ?
 C6 N2 Ni1 109.00(13) . . ?
 C6 N2 C1 110.51(16) . . ?
 C7 N2 Ni1 114.67(13) . . ?
 C7 N2 C1 108.39(16) . . ?
 C7 N2 C6 107.98(17) . . ?
 C2 N3 Ni1 115.03(14) . . ?
 C3 N3 Ni1 126.13(15) . . ?
 C3 N3 C2 118.83(18) . . ?
 C11 N4 C14 120.08(19) . . ?
 C11 N4 C15 120.96(19) . . ?
 C15 N4 C14 118.77(19) . . ?
 N2 C1 H1A 109.9 . . ?
 N2 C1 H1B 109.9 . . ?
 N2 C1 C2 108.77(17) . . ?
 H1A C1 H1B 108.3 . . ?
 C2 C1 H1A 109.9 . . ?
 C2 C1 H1B 109.9 . . ?
 N3 C2 C1 105.82(17) . . ?
 N3 C2 H2A 110.6 . . ?
 N3 C2 H2B 110.6 . . ?
 C1 C2 H2A 110.6 . . ?
 C1 C2 H2B 110.6 . . ?
 H2A C2 H2B 108.7 . . ?
 N3 C3 H3 117.5 . . ?
 N3 C3 C4 124.9(2) . . ?
 C4 C3 H3 117.5 . . ?
 C3 C4 H4 118.5 . . ?
 C5 C4 C3 123.0(2) . . ?
 C5 C4 H4 118.5 . . ?
 O3 C5 C4 123.8(2) . . ?
 O3 C5 C8 115.19(18) . . ?
 C4 C5 C8 121.01(19) . . ?
 N2 C6 H6A 109.5 . . ?
 N2 C6 H6B 109.5 . . ?
 N2 C6 H6C 109.5 . . ?
 H6A C6 H6B 109.5 . . ?
 H6A C6 H6C 109.5 . . ?
 H6B C6 H6C 109.5 . . ?
 N2 C7 H7A 109.5 . . ?
 N2 C7 H7B 109.5 . . ?
 N2 C7 H7C 109.5 . . ?
 H7A C7 H7B 109.5 . . ?
 H7A C7 H7C 109.5 . . ?
 H7B C7 H7C 109.5 . . ?
 C9 C8 C5 120.70(19) . . ?
 C9 C8 C13 117.34(19) . . ?
 C13 C8 C5 121.9(2) . . ?
 C8 C9 H9 119.1 . . ?
 C10 C9 C8 121.8(2) . . ?
 C10 C9 H9 119.1 . . ?
 C9 C10 H10 119.5 . . ?
 C9 C10 C11 121.0(2) . . ?
 C11 C10 H10 119.5 . . ?
 N4 C11 C10 121.6(2) . . ?
 N4 C11 C12 121.0(2) . . ?
 C10 C11 C12 117.4(2) . . ?
 C11 C12 H12 119.7 . . ?
 C13 C12 C11 120.5(2) . . ?
 C13 C12 H12 119.7 . . ?
 C8 C13 H13 119.0 . . ?
 C12 C13 C8 121.9(2) . . ?
 C12 C13 H13 119.0 . . ?
 N4 C14 H14A 109.5 . . ?
 N4 C14 H14B 109.5 . . ?
 N4 C14 H14C 109.5 . . ?
 H14A C14 H14B 109.5 . . ?
 H14A C14 H14C 109.5 . . ?
 H14B C14 H14C 109.5 . . ?
 N4 C15 H15A 109.5 . . ?
 N4 C15 H15B 109.5 . . ?
 N4 C15 H15C 109.5 . . ?
 H15A C15 H15B 109.5 . . ?
 H15A C15 H15C 109.5 . . ?
 H15B C15 H15C 109.5 . . ?

loop_
  _geom_torsion_atom_site_label_1
  _geom_torsion_atom_site_label_2
  _geom_torsion_atom_site_label_3
  _geom_torsion_atom_site_label_4
  _geom_torsion
  _geom_torsion_site_symmetry_1
  _geom_torsion_site_symmetry_2
  _geom_torsion_site_symmetry_3
  _geom_torsion_site_symmetry_4
  _geom_torsion_publ_flag
 Ni1 O3 C5 C4 -6.0(3) . . . . ?
 Ni1 O3 C5 C8 173.20(14) . . . . ?
 Ni1 N2 C1 C2 41.09(19) . . . . ?
 Ni1 N3 C2 C1 26.3(2) . . . . ?
 Ni1 N3 C3 C4 0.2(3) . . . . ?
 N1A Ni1 O3 C5 -176.09(18) . . . . ?
 O3 Ni1 N1A O1A -93.33(16) . . . . ?
 O3 Ni1 N1A O2A 83.63(16) . . . . ?
 O3 Ni1 N3 C2 177.26(15) . . . . ?
 O3 Ni1 N3 C3 -1.6(2) . . . . ?
 O3 C5 C8 C9 22.5(3) . . . . ?
 O3 C5 C8 C13 -155.7(2) . . . . ?
 N2 Ni1 N1A O1A 86.97(16) . . . . ?
 N2 Ni1 N1A O2A -96.08(16) . . . . ?
 N2 Ni1 N3 C2 -3.02(15) . . . . ?
 N2 Ni1 N3 C3 178.1(2) . . . . ?
 N2 C1 C2 N3 -43.3(2) . . . . ?
 N3 Ni1 O3 C5 4.49(18) . . . . ?
 N3 C3 C4 C5 -0.7(4) . . . . ?
 N4 C11 C12 C13 -178.6(2) . . . . ?
 C2 N3 C3 C4 -178.6(2) . . . . ?
 C3 N3 C2 C1 -154.7(2) . . . . ?
 C3 C4 C5 O3 3.7(4) . . . . ?
 C3 C4 C5 C8 -175.5(2) . . . . ?
 C4 C5 C8 C9 -158.3(2) . . . . ?
 C4 C5 C8 C13 23.5(3) . . . . ?
 C5 C8 C9 C10 -179.5(2) . . . . ?
 C5 C8 C13 C12 178.1(2) . . . . ?
 C6 N2 C1 C2 -77.0(2) . . . . ?
 C7 N2 C1 C2 164.82(17) . . . . ?
 C8 C9 C10 C11 2.3(3) . . . . ?
 C9 C8 C13 C12 -0.1(3) . . . . ?
 C9 C10 C11 N4 177.3(2) . . . . ?
 C9 C10 C11 C12 -2.0(3) . . . . ?
 C10 C11 C12 C13 0.6(3) . . . . ?
 C11 C12 C13 C8 0.4(3) . . . . ?
 C13 C8 C9 C10 -1.2(3) . . . . ?
 C14 N4 C11 C10 -173.0(2) . . . . ?
 C14 N4 C11 C12 6.2(3) . . . . ?
 C15 N4 C11 C10 2.0(3) . . . . ?
 C15 N4 C11 C12 -178.8(2) . . . . ?

_shelx_res_file
;
TITL 2022_11_23_kd_ni3a_100k_dark_01_a.res in P2(1)/c
    2023_11_27_kd_ni3a_90k_dark_01.res
    created by SHELXL-2018/3 at 15:49:17 on 07-Aug-2024
REM Old TITL 2022_11_23_kd_Ni3a_100K_dark_01 in P2(1)/c
REM SHELXT solution in P2(1)/c: R1 0.123, Rweak 0.258, Alpha 0.021
REM <I/s> 0.323 for 198 systematic absences, Orientation as input
REM Formula found by SHELXT: C17 N2 O3 Ni
CELL 1.54184 11.051065 10.479488 14.680904 90 107.2254 90
ZERR 4 0.000324 0.000292 0.000431 0 0.0031 0
LATT 1
SYMM -X,0.5+Y,0.5-Z
SFAC C H N Ni O
UNIT 60 88 16 4 12

L.S. 15
PLAN  1
SIZE 0.03 0.06 0.1
TEMP -173
CONF
BOND
list 4
MORE -1
BOND $H
fmap 2 53
acta
REM <olex2.extras>
REM <HklSrc "%.\\2023_11_27_kd_Ni3a_90K_dark_01.hkl">
REM </olex2.extras>

WGHT    0.029700    1.939500
FVAR       0.49735
NI1   4    0.913354    0.312942    0.493693    11.00000    0.01616    0.01542 =
         0.01234   -0.00074    0.00341    0.00110
O1A   5    0.999569    0.125325    0.401833    11.00000    0.03930    0.01528 =
         0.02349   -0.00190    0.01024    0.00467
O2A   5    1.049586    0.312495    0.364948    11.00000    0.02786    0.02260 =
         0.02084    0.00101    0.01246   -0.00076
N1A   3    0.998783    0.242927    0.411884    11.00000    0.01780    0.01735 =
         0.01297   -0.00019    0.00146    0.00290
O3    5    0.775993    0.327633    0.385405    11.00000    0.01650    0.01931 =
         0.01502   -0.00169    0.00364    0.00226
N2    3    1.060811    0.296408    0.605505    11.00000    0.01825    0.01397 =
         0.01351   -0.00089    0.00371   -0.00183
N3    3    0.829914    0.379829    0.574733    11.00000    0.01733    0.01711 =
         0.01312    0.00056    0.00276    0.00098
N4    3    0.342907    0.429301   -0.001195    11.00000    0.02303    0.02724 =
         0.01980   -0.00134   -0.00221    0.00704
C1    1    1.041017    0.387770    0.677864    11.00000    0.01936    0.01809 =
         0.01315   -0.00223    0.00308    0.00069
AFIX  23
H1A   2    1.062763    0.475394    0.662943    11.00000   -1.20000
H1B   2    1.096484    0.364727    0.742059    11.00000   -1.20000
AFIX   0
C2    1    0.904255    0.382186    0.676278    11.00000    0.02170    0.02336 =
         0.01409   -0.00080    0.00411    0.00238
AFIX  23
H2A   2    0.887919    0.304461    0.709122    11.00000   -1.20000
H2B   2    0.881959    0.457894    0.708321    11.00000   -1.20000
AFIX   0
C3    1    0.714057    0.421730    0.550283    11.00000    0.02228    0.02164 =
         0.01767    0.00113    0.00927    0.00159
AFIX  43
H3    2    0.682693    0.454166    0.599352    11.00000   -1.20000
AFIX   0
C4    1    0.631719    0.422677    0.456785    11.00000    0.01635    0.02295 =
         0.02001    0.00100    0.00619    0.00118
AFIX  43
H4    2    0.548229    0.454534    0.446352    11.00000   -1.20000
AFIX   0
C5    1    0.666768    0.379201    0.378962    11.00000    0.01790    0.01530 =
         0.01874    0.00177    0.00649   -0.00061
C6    1    1.067673    0.162805    0.641780    11.00000    0.02466    0.01577 =
         0.01873    0.00248    0.00381    0.00074
AFIX 137
H6A   2    0.992242    0.144350    0.661588    11.00000   -1.50000
H6B   2    1.143615    0.152805    0.696441    11.00000   -1.50000
H6C   2    1.071669    0.103496    0.591139    11.00000   -1.50000
AFIX   0
C7    1    1.183709    0.326821    0.588517    11.00000    0.01716    0.02471 =
         0.01862   -0.00094    0.00471   -0.00273
AFIX 137
H7A   2    1.204811    0.259744    0.549253    11.00000   -1.50000
H7B   2    1.250317    0.331897    0.649727    11.00000   -1.50000
H7C   2    1.177035    0.408876    0.555371    11.00000   -1.50000
AFIX   0
C8    1    0.579714    0.390821    0.280684    11.00000    0.01550    0.01835 =
         0.01563    0.00111    0.00331   -0.00092
C9    1    0.593865    0.312294    0.207657    11.00000    0.01633    0.01660 =
         0.01984    0.00197    0.00387    0.00034
AFIX  43
H9    2    0.659766    0.250559    0.221800    11.00000   -1.20000
AFIX   0
C10   1    0.514663    0.321940    0.115434    11.00000    0.01943    0.01648 =
         0.01752   -0.00186    0.00408   -0.00120
AFIX  43
H10   2    0.525096    0.264841    0.068061    11.00000   -1.20000
AFIX   0
C11   1    0.418564    0.415249    0.090540    11.00000    0.01736    0.01910 =
         0.01978    0.00032    0.00457   -0.00274
C12   1    0.404165    0.495500    0.164346    11.00000    0.01712    0.02018 =
         0.02119    0.00154    0.00405    0.00370
AFIX  43
H12   2    0.339835    0.558897    0.150371    11.00000   -1.20000
AFIX   0
C13   1    0.483030    0.482234    0.256541    11.00000    0.02035    0.01990 =
         0.01877   -0.00041    0.00730    0.00037
AFIX  43
H13   2    0.471267    0.536749    0.304925    11.00000   -1.20000
AFIX   0
C14   1    0.254228    0.536044   -0.026438    11.00000    0.01984    0.02938 =
         0.02312    0.00425    0.00293    0.00336
AFIX 137
H14A  2    0.189958    0.527392    0.007011    11.00000   -1.50000
H14B  2    0.212960    0.535949   -0.095434    11.00000   -1.50000
H14C  2    0.300275    0.616402   -0.007827    11.00000   -1.50000
AFIX   0
C15   1    0.356098    0.345392   -0.076484    11.00000    0.02590    0.03704 =
         0.01839   -0.00194    0.00143    0.00174
AFIX 137
H15A  2    0.443595    0.348483   -0.079196    11.00000   -1.50000
H15B  2    0.298503    0.373291   -0.137744    11.00000   -1.50000
H15C  2    0.335091    0.257813   -0.063286    11.00000   -1.50000
AFIX   0
HKLF 4


REM  2022_11_23_kd_ni3a_100k_dark_01_a.res in P2(1)/c
REM wR2 = 0.0872, GooF = S = 1.019, Restrained GooF = 1.019 for all data
REM R1 = 0.0349 for 2715 Fo > 4sig(Fo) and 0.0474 for all 3316 data
REM 212 parameters refined using 0 restraints

END

WGHT      0.0297      1.9431

REM Highest difference peak  0.365,  deepest hole -0.321,  1-sigma level  0.066
Q1    1   0.9712  0.2569  0.4664  11.00000  0.05    0.37
;
_shelx_res_checksum                39317
_shelx_hkl_file
;
   0   0  -1   -0.65    1.16
   0   0   1    0.60    0.71
   0   0   1    0.17    0.62
   0   0   2 6021.03   32.39
   0   0   2 6031.93   32.41
   0   0  -2 6013.10   40.51
   0   0  -2 5974.06   23.16
   0   0   3   -0.53    2.19
   0   0   3   -1.83    2.17
   0   0  -3    0.05    2.75
   0   0  -3   -0.91    1.27
   0   0   4  376.93   12.01
   0   0   4  391.05   12.30
   0   0  -4  394.50   15.62
   0   0  -4  370.79    8.26
   0   0   5    2.27    2.87
   0   0   5   -0.29    2.73
   0   0  -5   -4.36    5.38
   0   0  -5    1.50    1.49
   0   0   6   11.13    3.88
   0   0   6    6.78    3.35
   0   0  -6    2.81    4.72
   0   0  -6    9.30    6.31
   0   0  -6   10.87    1.63
   0   0   7    0.54    3.07
   0   0  -7    4.72    5.26
   0   0  -7   -1.16    5.10
   0   0   7   -1.78    3.79
   0   0   8 1326.76   34.17
   0   0  -8 1367.59   43.85
   0   0   8 1358.60   34.62
   0   0   9    2.88    3.41
   0   0  -9   -2.17    5.31
   0   0  10 1611.78   44.04
   0   0 -10 1598.26   55.25
   0   0 -11   -0.71    4.43
   0   0 -11    7.41    6.40
   0   0 -11    2.48    3.76
   0   0 -11    0.55    4.84
   0   0 -12  508.45   22.01
   0   0 -12  527.43   24.91
   0   0 -12  532.65   25.18
   0   0 -12  583.73   37.33
   0   0 -13    0.37    4.61
   0   0 -13   -2.45    4.97
   0   0 -13    0.54    4.82
   0   0 -14   66.82    9.77
   0   0 -14   79.50   10.03
   0   0 -15   -3.47    5.09
   0   0 -15    0.17    4.17
   0   0 -16   59.84    7.34
   0   0 -17    4.37    3.02
   0  -1   0    0.37    1.32
   0  -1   0    0.26    1.12
   0   1   0   -0.24    0.73
   0  -1  -1  271.59    6.34
   0  -1  -1  253.91    7.17
   0   1  -1  259.48    5.27
   0  -1   1  258.69    7.24
   0  -1  -1  252.45    7.02
   0  -1  -1  260.95    6.94
   0   1  -1  264.34    6.32
   0  -1  -2   21.80    2.63
   0   1  -2   21.50    1.74
   0  -1   2   20.22    2.98
   0  -1   2   21.12    3.35
   0  -1  -2   18.96    3.37
   0  -1  -2   20.91    3.56
   0  -1  -2   21.14    2.83
   0   1  -2   24.67    2.47
   0  -1  -3    9.76    3.95
   0  -1  -3   14.27    4.59
   0  -1  -3   14.83    2.87
   0  -1   3   11.51    3.13
   0  -1   3   10.47    3.19
   0   1  -3   14.48    2.38
   0  -1  -3   10.23    2.74
   0  -1  -4  538.64   13.89
   0  -1   4  545.04   16.15
   0   1   4  521.07   12.76
   0  -1  -4  537.66   18.14
   0  -1  -4  543.36   18.93
   0  -1  -4  534.94   12.19
   0   1  -4  530.63   12.02
   0  -1   4  523.17   14.81
   0   1   5  137.84    7.78
   0  -1   5  153.80    9.92
   0  -1  -5  147.80   11.94
   0  -1  -5  146.95   11.18
   0   1  -5  155.00    6.29
   0  -1   5  150.73    9.36
   0   1   5  152.99    9.11
   0  -1  -5  155.66    7.11
   0   1   6  145.07    8.98
   0  -1   6  125.29    9.83
   0  -1  -6  133.78   12.06
   0  -1  -6  118.81   12.13
   0   1  -6  142.87    6.01
   0   1   6  148.85    9.95
   0  -1  -6  140.90    6.69
   0  -1   6  145.98   10.02
   0   1   7   33.21    5.70
   0  -1   7   37.54    6.39
   0  -1   7   47.86    6.92
   0   1   7   30.96    5.06
   0  -1  -7   50.76    9.09
   0   1  -7   33.93    7.44
   0  -1  -7   36.00    7.90
   0  -1   8   23.21    5.56
   0   1   8   19.04    5.00
   0  -1   8   24.28    5.63
   0   1   8   16.34    4.53
   0   1  -8   29.82    7.21
   0  -1  -8   22.10    6.61
   0  -1  -8   37.82    8.58
   0   1   9   -0.81    3.15
   0  -1   9    7.59    4.92
   0  -1   9    5.96    4.76
   0  -1  -9    0.10    5.50
   0   1  -9    3.59    5.27
   0   1  10  363.97   21.18
   0   1 -10  333.75   18.03
   0  -1  10  365.47   22.36
   0  -1 -10  323.38   25.67
   0   1 -10  360.43   26.40
   0   1 -11   25.46    6.68
   0  -1 -11   28.89    6.84
   0  -1 -11   36.27    8.45
   0   1 -11   17.19    5.32
   0   1 -11   41.04    9.91
   0  -1 -11   25.40    8.57
   0  -1 -12   20.98    6.05
   0   1 -12   21.95    6.93
   0  -1 -12   18.46    6.36
   0   1 -12   13.91    4.64
   0   1 -12   37.07   11.16
   0  -1 -12    7.19    6.16
   0   1 -12   15.75    5.79
   0   1 -13   12.08    5.95
   0  -1 -13    0.67    5.72
   0   1 -13   -0.88    5.87
   0  -1 -13   -2.19    5.59
   0   1 -13    3.16    3.56
   0  -1 -14   33.80    7.70
   0   1 -14   42.62    8.09
   0  -1 -14   43.40    8.15
   0   1 -14   32.87    6.12
   0  -1 -15   12.85    5.19
   0   1 -15   23.68    5.33
   0   1 -15   10.29    5.16
   0  -1 -15   12.99    4.89
   0  -1 -16   53.86    6.85
   0   1 -16   64.66    7.46
   0   1 -17  159.23    8.90
   0  -1 -17  153.38    8.47
   0   2   0 1500.71   14.76
   0  -2   0 1543.55   20.47
   0  -2   0 1495.70   23.29
   0   2   1  108.49    4.34
   0  -2   1  109.19    6.49
   0  -2  -1  102.56    5.58
   0  -2  -1  121.08    6.07
   0  -2  -1  103.65    6.82
   0   2  -1  105.62    5.35
   0  -2  -2  681.71   14.15
   0  -2  -2  626.22   16.01
   0   2  -2  631.96   11.81
   0   2  -2  665.52   14.25
   0  -2   2  671.91   16.70
   0  -2  -2  674.86   15.68
   0  -2  -2  636.44   15.40
   0  -2  -3  144.80    7.26
   0   2  -3  150.70    5.73
   0  -2  -3  151.95    8.53
   0  -2   3  155.51    9.35
   0   2  -3  149.29    7.00
   0  -2  -3  148.78    9.54
   0  -2  -3  145.59    9.01
   0  -2  -4  534.53   14.56
   0  -2  -4  538.78   15.72
   0  -2   4  546.93   18.41
   0   2  -4  546.08   13.31
   0  -2  -4  527.56   19.45
   0  -2  -4  518.97   18.15
   0  -2  -5  133.09    8.01
   0   2   5  131.66    7.27
   0  -2   5  136.30   10.54
   0   2  -5  137.85    7.34
   0  -2  -5  138.66    8.48
   0  -2  -5  135.90   10.96
   0  -2  -5  161.01   12.63
   0  -2  -6    1.73    3.05
   0  -2   6    3.47    4.03
   0   2   6   -8.44    2.94
   0  -2  -6    4.74    5.60
   0  -2  -6   -3.28    4.61
   0  -2   7   43.33    7.37
   0   2   7   45.59    5.52
   0  -2  -7   40.36    7.52
   0  -2  -7   48.06    8.95
   0   2   7   46.73    6.59
   0  -2  -8  615.48   29.47
   0  -2   8  608.04   26.82
   0  -2  -8  611.62   30.60
   0   2  -8  561.58   28.26
   0   2   8  621.27   24.40
   0  -2  -9 1296.83   45.69
   0  -2  -9 1226.91   46.38
   0   2  -9 1204.06   44.16
   0  -2   9 1231.94   40.55
   0   2   9 1294.65   38.01
   0  -2 -10  850.82   28.51
   0   2 -10  804.01   28.08
   0  -2  10  828.57   35.46
   0   2 -10  765.84   38.16
   0  -2 -10  851.93   40.93
   0  -2 -10  825.77   30.52
   0   2  10  839.10   32.91
   0  -2 -11  588.71   25.00
   0   2 -11  639.61   26.32
   0  -2 -11  642.11   37.45
   0   2 -11  571.90   34.97
   0  -2  11  634.69   32.88
   0  -2 -11  620.28   27.87
   0  -2 -12   14.84    6.68
   0   2 -12   18.11    6.21
   0  -2 -12    5.71    4.85
   0  -2 -13   81.59   11.49
   0   2 -13   87.99   10.19
   0  -2 -13   64.66    9.21
   0   2 -13   67.33    9.80
   0   2 -14  153.45   12.61
   0  -2 -14  168.13   14.64
   0  -2  14  152.02   11.85
   0  -2 -14  159.85   13.05
   0   2 -14  174.38   13.99
   0   2 -15   23.95    5.55
   0  -2 -15   30.60    5.99
   0   2 -15   27.14    6.48
   0  -2 -15   23.73    6.16
   0   2 -16   27.11    4.46
   0  -2 -16   29.69    5.84
   0  -2 -16   35.61    5.54
   0   2 -16   27.17    5.14
   0  -2 -17    7.37    2.41
   0   2 -17    6.84    2.72
   0  -3   0   -0.04    3.13
   0   3   0    2.14    2.93
   0   3   1 3684.07   28.46
   0  -3  -1 3745.45   46.59
   0   3  -1 3762.73   38.34
   0  -3  -1 3772.72   37.67
   0  -3   1 3850.48   42.85
   0  -3  -1 3856.04   40.39
   0  -3  -2  237.89   10.49
   0  -3  -2  230.26   12.30
   0   3  -2  236.32    9.43
   0   3   2  229.48    8.19
   0  -3  -2  240.71   10.94
   0  -3  -2  234.76   10.44
   0  -3   2  232.39   11.87
   0   3  -2  230.86   10.76
   0  -3  -3  538.20   15.82
   0   3  -3  541.62   13.59
   0  -3  -3  531.19   18.36
   0   3   3  537.97   13.84
   0  -3  -3  510.81   17.16
   0  -3  -3  535.59   17.60
   0  -3   3  550.33   19.30
   0   3  -3  537.69   15.77
   0  -3  -4   62.09    6.16
   0  -3   4   60.31    7.90
   0  -3  -4   54.69    7.44
   0  -3  -4   62.56    7.75
   0   3  -4   61.92    5.73
   0   3  -4   58.96    4.58
   0  -3  -4   54.23    6.85
   0  -3  -5  742.22   19.68
   0  -3  -5  753.72   22.81
   0  -3  -5  756.96   26.57
   0  -3   5  770.94   26.05
   0  -3  -5  735.00   25.08
   0   3  -5  729.66   18.19
   0  -3  -6   36.06    5.17
   0  -3   6   51.53    8.50
   0  -3  -6   47.30    6.71
   0  -3  -6   46.90    7.88
   0  -3  -6   45.74    8.12
   0   3  -6   42.04    4.85
   0   3   7 1690.98   37.97
   0  -3  -7 1648.70   44.93
   0  -3   7 1702.12   44.56
   0  -3  -7 1675.50   47.27
   0   3   8  116.59   11.58
   0   3   8  132.39   11.35
   0   3  -8  112.90   13.36
   0  -3  -8  118.45   13.50
   0  -3   8  115.50   13.14
   0  -3  -8  106.58   13.64
   0   3   9  465.15   24.16
   0   3  -9  506.08   28.88
   0  -3   9  475.55   27.16
   0  -3  -9  443.41   28.36
   0  -3  -9  482.68   28.33
   0  -3 -10  243.08   17.37
   0   3  10  240.21   18.60
   0  -3 -10  198.36   14.06
   0   3 -10  221.56   15.11
   0  -3 -10  227.94   21.04
   0  -3  10  230.74   20.19
   0   3 -10  231.62   20.79
   0  -3 -10  197.95   20.30
   0   3 -10  229.30   14.09
   0   3 -11  425.61   21.62
   0  -3 -11  438.01   21.27
   0  -3 -11  441.37   31.60
   0   3 -11  390.61   28.45
   0  -3  11  375.24   26.79
   0  -3 -11  422.15   23.66
   0   3 -12    8.87    5.91
   0  -3 -12    8.06    6.55
   0   3 -12    9.15    5.23
   0  -3 -12    7.98    5.35
   0   3 -13   95.42   11.05
   0  -3 -13   92.41   10.39
   0  -3 -13  103.66   12.47
   0   3 -13   95.31   11.10
   0  -3  14   36.06    6.29
   0   3 -14   46.43    8.06
   0  -3 -14   41.27    8.69
   0  -3 -14   25.27    5.28
   0   3 -14   57.01    8.15
   0   3 -15   43.14    6.50
   0  -3 -15   47.28    6.47
   0  -3 -15   42.45    7.51
   0   3 -15   45.90    6.93
   0  -3  15   44.50    6.32
   0   3 -16   35.71    5.07
   0  -3 -16   41.61    6.04
   0  -3 -16   41.49    4.77
   0   3 -16   33.94    5.06
   0  -4   0 1977.04   34.04
   0   4   0 2123.56   35.60
   0  -4  -1  214.81   11.69
   0   4  -1  220.50   11.42
   0   4   1  221.76   12.55
   0   4   1  214.51    7.33
   0  -4   1  209.57   12.23
   0   4  -1  238.71   13.15
   0  -4   2   28.83    5.84
   0   4   2   32.45    3.66
   0   4  -2   26.97    4.62
   0   4   2   25.49    5.74
   0   4  -2   26.25    5.33
   0  -4  -2   23.81    5.10
   0  -4  -3    0.73    3.36
   0   4  -3   -0.47    2.35
   0  -4   3    6.00    4.98
   0   4   3    3.45    2.19
   0  -4  -3   -0.26    3.57
   0   4  -3    2.94    3.53
   0  -4  -3    2.68    4.54
   0  -4  -4  488.95   17.88
   0   4  -4  479.50   14.83
   0  -4  -4  516.62   21.50
   0   4   4  510.89   15.97
   0  -4   4  534.12   22.47
   0  -4  -4  480.91   19.62
   0  -4  -4  511.83   20.62
   0   4  -4  495.69   17.55
   0  -4  -5  508.34   18.25
   0   4   5  543.83   22.29
   0   4   5  524.67   17.89
   0  -4  -5  498.37   21.79
   0  -4   5  567.48   24.68
   0  -4  -5  510.18   22.48
   0   4  -5  540.94   17.84
   0   4   6   25.57    5.37
   0  -4   6   53.48    9.30
   0  -4  -6   40.79    7.90
   0  -4  -6   41.26    7.74
   0   4   6   41.53    7.02
   0   4   7  114.51   10.31
   0  -4   7  114.68   13.22
   0   4  -7  116.22   12.08
   0  -4  -7  133.80   13.73
   0  -4  -7  116.08   13.11
   0   4   7  111.56   11.14
   0   4   8   21.64    5.27
   0  -4   8   20.36    7.16
   0   4   8   27.79    6.75
   0   4  -8   15.61    5.20
   0  -4  -8   18.48    6.00
   0  -4  -8   26.75    7.67
   0   4   9  325.06   21.62
   0   4  -9  354.32   18.11
   0  -4  -9  369.89   25.33
   0  -4  -9  346.66   25.81
   0  -4   9  330.59   24.22
   0   4  -9  325.63   23.00
   0  -4  -9  360.21   20.20
   0   4 -10   54.49    8.10
   0   4  10   45.34    8.34
   0  -4  10   69.24   11.85
   0   4 -10   54.64    7.94
   0  -4 -10   61.15   10.07
   0  -4 -10   75.40   13.42
   0  -4 -10   66.55   12.17
   0   4 -11  161.56   13.20
   0   4 -11  154.12   12.58
   0  -4 -11  140.09   18.11
   0  -4 -11  145.14   14.86
   0   4 -12    4.89    3.69
   0  -4 -12    6.62    4.45
   0  -4 -12    4.12    5.03
   0   4 -12    7.45    3.98
   0   4 -12   -1.47    4.88
   0   4 -13   42.40    7.30
   0  -4 -13   25.01    5.68
   0  -4 -13   33.50    8.38
   0  -4  13   33.32    7.36
   0   4 -13   13.64    5.96
   0  -4 -14    2.40    3.14
   0   4 -14   -1.56    4.32
   0  -4 -14    7.46    6.35
   0  -4  14   -2.80    4.22
   0   4 -14    2.32    4.12
   0   4 -15    1.23    3.07
   0  -4 -15    1.12    4.50
   0   4 -15   -1.75    3.99
   0  -4  15    4.23    3.26
   0   4 -16   22.62    4.11
   0   4 -16   12.09    3.03
   0  -5   0    1.92    3.62
   0   5   0   -2.30    4.60
   0  -5   0   -4.71    4.73
   0  -5  -1  768.94   25.34
   0   5  -1  822.55   27.38
   0   5  -1  823.32   24.90
   0   5   1  841.00   26.83
   0  -5   1  771.20   25.59
   0  -5  -2   12.77    5.01
   0   5  -2   29.97    6.41
   0  -5   2   22.52    5.93
   0   5   2   28.24    6.78
   0   5  -2   12.37    4.60
   0  -5  -2   12.58    4.74
   0  -5  -3 1218.11   31.28
   0   5  -3 1222.19   28.82
   0   5   3 1275.77   34.99
   0  -5   3 1228.51   35.35
   0  -5  -3 1189.44   31.03
   0   5  -3 1222.06   31.99
   0  -5  -4  100.90    9.38
   0   5   4  147.19   12.85
   0   5  -4  122.82    9.27
   0  -5   4  133.72   12.94
   0  -5  -4  103.40   10.33
   0   5  -4  102.12    9.15
   0  -5   5    1.52    4.54
   0  -5  -5    3.40    3.68
   0   5   5    4.01    4.43
   0   5  -5    2.11    2.79
   0  -5   6   16.21    6.30
   0   5   6    9.93    4.95
   0  -5  -6   16.31    6.05
   0  -5  -6   17.13    6.09
   0   5   7 1109.01   38.16
   0  -5  -7 1104.99   39.32
   0  -5  -7 1083.38   39.69
   0  -5   7 1056.35   40.97
   0  -5  -8    1.30    3.16
   0  -5  -8    1.83    5.45
   0  -5   8    2.17    4.61
   0   5   8   -1.42    4.73
   0   5  -8    2.30    3.32
   0   5  -9 1427.31   38.09
   0  -5  -9 1367.45   51.11
   0  -5   9 1430.82   52.49
   0  -5  -9 1461.16   41.36
   0  -5 -10  128.66   13.54
   0  -5 -10  134.15   17.02
   0   5 -10  119.94   11.53
   0  -5 -11  496.52   25.31
   0  -5  11  504.89   24.24
   0   5 -11  448.17   21.28
   0   5 -12   32.94    7.76
   0  -5  12   40.62    8.33
   0   5 -12   47.03    7.42
   0  -5 -12   43.17    8.75
   0   5 -13  188.21   14.42
   0  -5 -13  200.89   15.48
   0  -5  13  186.93   14.01
   0  -5 -14   -4.46    5.15
   0  -5  14   -1.01    3.94
   0   5 -14   -3.00    4.74
   0  -5 -15   66.87    7.59
   0  -5  15   56.75    6.31
   0   5 -15   51.58    6.51
   0  -5  16    6.45    2.86
   0   5 -16    1.74    2.18
   0   6   0 1000.02   32.03
   0  -6   0  980.26   32.78
   0   6   0  918.81   33.33
   0  -6   1  251.66   17.29
   0  -6  -1  235.88   16.14
   0  -6   1  229.27   15.92
   0   6   1  239.96   16.55
   0   6  -1  254.09   16.14
   0   6  -1  221.61   16.69
   0  -6  -2    2.69    3.67
   0  -6  -2    1.57    3.31
   0  -6   2    0.44    4.33
   0   6   2    2.19    4.13
   0   6  -2   -0.84    3.57
   0   6  -2    0.26    4.21
   0  -6  -3   82.28    9.23
   0  -6  -3   49.51    7.54
   0  -6   3   94.93   11.56
   0   6  -3   77.40    9.85
   0   6   3   93.17   11.36
   0   6  -3   77.72    8.65
   0  -6   4    8.66    6.38
   0  -6  -4    9.91    4.30
   0   6  -4    4.42    4.39
   0   6   4   15.08    6.00
   0   6   5   35.72    8.28
   0  -6   5   36.82    8.03
   0  -6   6  272.15   21.65
   0   6   6  297.21   21.05
   0   6  -7  129.22   11.97
   0  -6   7  137.39   12.49
   0  -6  -7  129.96   11.82
   0  -6   7  137.90   15.85
   0   6   7  133.85   15.00
   0  -6   7  125.67   11.02
   0   6   8  771.63   35.85
   0  -6   8  793.70   39.76
   0   6  -8  817.24   29.54
   0  -6  -8  812.95   30.16
   0  -6   8  851.70   30.80
   0  -6   9    8.97    5.29
   0   6   9   14.79    5.24
   0  -6   9   12.54    6.17
   0  -6  -9    6.98    4.60
   0   6  -9    8.87    4.87
   0  -6 -10   77.11   10.35
   0  -6  10   74.87   10.75
   0   6 -10   65.81    9.13
   0   6 -11   -2.33    5.14
   0  -6  11    1.39    4.61
   0  -6 -11    5.57    5.48
   0   6 -11    0.61    3.72
   0   6 -12   29.21    7.27
   0  -6  12   26.75    6.81
   0  -6 -12   31.59    7.72
   0   6 -12   22.72    5.80
   0   6 -13  101.51   10.27
   0  -6 -13   97.03   10.30
   0  -6  13   82.92    9.51
   0   6 -14   58.03    7.22
   0  -6  14   52.10    6.85
   0  -6 -14   60.71    7.65
   0   6 -15   15.27    3.80
   0  -6  15   10.28    3.28
   0  -7   0   -0.20    4.36
   0   7   0    2.54    5.93
   0   7   0   -1.68    3.76
   0  -7  -1  228.95   18.14
   0  -7   1  277.27   20.13
   0   7  -1  267.00   18.49
   0   7   1  260.01   19.27
   0   7  -1  261.84   19.88
   0   7   1  269.48   21.15
   0  -7   2   21.76    6.88
   0  -7   2   17.31    6.32
   0   7  -2    4.44    4.21
   0  -7  -2   14.26    5.62
   0   7  -2   12.09    5.17
   0   7   2   17.09    6.28
   0  -7   3   22.31    7.26
   0   7  -3   19.25    7.37
   0   7  -3   27.92    6.36
   0   7   3   18.93    7.08
   0  -7  -3   33.68    7.45
   0   7   4    7.85    5.82
   0  -7   4   -2.04    5.43
   0   7  -4   -4.12    4.76
   0  -7  -4   -0.70    5.60
   0   7  -4  -11.35    5.05
   0  -7   5    7.72    5.70
   0   7  -5    2.67    4.45
   0  -7  -5    4.54    4.16
   0  -7   5  -10.20    4.52
   0   7   5    2.19    3.49
   0  -7   6   28.60    8.40
   0   7  -6   24.27    6.36
   0  -7  -6   18.00    4.41
   0  -7   6   30.42    7.38
   0   7   6   28.34    7.52
   0  -7   7   45.99    9.95
   0  -7   7   51.95    8.39
   0  -7  -7   57.02    8.71
   0   7   7   25.50    6.58
   0   7  -7   53.17    8.80
   0   7  -8  217.15   16.10
   0  -7   8  228.76   16.65
   0  -7  -8  205.01   14.93
   0  -7   9    8.23    5.89
   0   7  -9    3.83    4.15
   0  -7  -9   -4.56    5.36
   0   7  -9    6.52    4.84
   0  -7  10    8.91    5.35
   0   7 -10    5.86    5.19
   0  -7 -10   13.19    4.88
   0   7 -10   19.90    5.82
   0  -7  11    4.68    5.48
   0   7 -11    1.63    3.38
   0  -7 -11    6.28    4.59
   0   7 -11    5.44    4.76
   0  -7  12    2.29    4.43
   0   7 -12    4.00    3.97
   0   7 -12    2.70    4.56
   0  -7 -12   -0.31    4.09
   0   7 -13    1.21    3.80
   0  -7  13   -1.34    3.53
   0  -7 -13    2.60    3.54
   0  -7  14    7.26    3.59
   0  -7  14    4.98    3.14
   0   7 -14    2.63    2.67
   0  -8   0  443.82   22.15
   0   8   0  490.57   28.18
   0   8   0  470.81   29.34
   0  -8   0  419.34   26.95
   0   8  -1   69.74    8.65
   0  -8   1   73.70   11.99
   0  -8  -1   51.24   10.14
   0   8   1   75.55   12.08
   0   8  -1   67.12   10.89
   0  -8   1   61.94    8.91
   0  -8  -1   62.90    9.49
   0   8  -1   58.31   11.17
   0   8   1   58.62   11.56
   0   8  -2  894.98   29.26
   0   8  -2  909.02   36.28
   0   8   2  979.17   41.09
   0  -8  -2  907.02   32.13
   0  -8   2  928.67   30.56
   0  -8   2  977.24   42.01
   0   8   2  929.82   42.80
   0   8  -2  970.37   40.02
   0  -8   2  962.13   29.71
   0   8   3    7.61    4.88
   0  -8  -3   14.87    6.00
   0  -8   3   15.47    7.00
   0   8  -3  -25.35    7.68
   0   8  -3   15.81    4.79
   0  -8   3    4.05    3.83
   0   8   3   19.76    8.37
   0  -8   3    4.60    5.11
   0  -8   3  -12.00    5.40
   0  -8   4  413.87   20.77
   0   8  -4  421.62   21.47
   0  -8   4  441.30   29.22
   0  -8   4  414.59   28.39
   0  -8  -4  424.31   22.41
   0   8   4  415.19   28.04
   0   8   4  427.19   30.32
   0  -8   5   38.14    7.80
   0  -8   5   25.23    7.51
   0  -8  -5   25.02    7.42
   0   8  -5   28.54    6.71
   0   8   5   36.23    9.12
   0  -8   5   25.58    7.45
   0   8  -6  505.76   24.17
   0  -8  -6  466.50   23.76
   0  -8   6  480.61   23.30
   0  -8  -7    6.19    5.28
   0  -8   7    5.89    5.42
   0   8  -7    0.34    4.76
   0   8  -8  668.03   24.90
   0   8  -8  694.81   28.06
   0  -8   8  661.97   27.64
   0  -8  -8  681.54   26.72
   0   8  -9   61.09    8.35
   0   8  -9   73.01    9.92
   0  -8   9   74.97   10.18
   0  -8  -9   47.74    7.45
   0   8 -10  209.01   13.95
   0   8 -10  206.02   14.51
   0  -8  10  176.36   14.10
   0  -8  11    1.97    4.52
   0   8 -11    0.51    4.00
   0   8 -11   10.07    4.64
   0  -8  12    2.72    3.74
   0  -8  12    8.23    4.13
   0   8 -12    3.57    3.14
   0   8 -12    4.02    3.72
   0   8 -13    7.89    3.01
   0  -8  13   15.19    3.76
   0  -8  13   10.31    3.59
   0  -9   0    2.06    5.04
   0   9   0    8.70    7.05
   0   9   0    0.79    5.20
   0  -9   1   33.37    9.09
   0   9   1    7.14    6.24
   0   9  -1   13.84    8.45
   0  -9  -1   13.06    6.00
   0  -9   1   12.07    5.56
   0   9   1   34.23   10.23
   0   9  -1   24.19    9.35
   0   9  -1   10.17    4.84
   0  -9   2   28.69    7.79
   0  -9  -2   41.22    8.18
   0  -9   2   44.06    7.74
   0   9   2   54.65   10.79
   0   9  -2   48.65    7.91
   0  -9   3  129.61   12.11
   0  -9  -3  125.83   13.08
   0   9  -3  130.88   12.30
   0  -9   3  107.01   10.82
   0  -9   4   31.89    6.87
   0   9  -4   29.79    6.55
   0  -9  -4   44.12    8.74
   0  -9   5    4.25    5.16
   0   9  -5    4.71    5.25
   0  -9  -5    4.54    4.83
   0  -9   6   19.00    5.63
   0  -9  -6   25.79    7.04
   0  -9   7   24.24    6.91
   0   9  -7   33.51    7.63
   0  -9  -7   33.76    7.41
   0  -9   8  446.94   21.29
   0   9  -8  456.30   21.85
   0  -9   8  392.21   17.95
   0  -9  -8  435.17   20.48
   0  -9  -9   12.36    4.36
   0  -9   9   19.64    5.72
   0   9  -9   11.60    5.32
   0  -9   9   13.02    4.36
   0  -9  10   61.15    8.15
   0   9 -10   57.58    7.43
   0  -9  10   57.27    6.89
   0  -9  11   28.46    5.38
   0   9 -11   32.75    5.39
   0  -9  11   24.77    4.59
   0  -9  12   -5.10    2.77
   0  -9  12   -3.62    3.26
   0 -10   0  405.49   21.96
   0 -10  -1  110.25   12.24
   0 -10   1  105.30   11.71
   0  10  -2    6.77    4.36
   0 -10   2    3.17    4.88
   0 -10  -2    5.20    5.75
   0  10  -3  175.27   13.48
   0 -10  -3  181.44   15.38
   0 -10   3  180.89   13.54
   0 -10   4   46.02    7.32
   0  10  -4   58.10    8.53
   0 -10  -4   52.22    9.37
   0 -10   5   26.37    5.80
   0  10  -5   29.02    6.38
   0 -10  -5   29.03    7.54
   0 -10   6   94.53    9.73
   0  10  -6  102.79   10.24
   0 -10  -6  117.06   11.46
   0 -10   7   -5.93    3.98
   0  10  -7    1.11    4.21
   0 -10  -7    8.10    4.82
   0 -10   8   44.71    6.83
   0  10  -8   47.92    7.24
   0 -10  -8   45.80    6.56
   0 -10   9   10.85    4.04
   0  10  -9    7.51    3.69
   0 -10  -9    2.11    2.80
   0  10 -10   61.41    6.48
   0 -10  10   65.08    6.64
   0 -10  11   53.42    5.16
   0 -11   0    4.92    4.57
   0 -11   1  308.08   17.31
   0 -11  -1  291.50   17.49
   0 -11  -2    8.71    5.56
   0 -11   2   14.78    5.13
   0  11  -3  244.28   13.64
   0 -11  -3  266.07   16.66
   0  11  -4    4.26    3.22
   0 -11  -4   -1.40    5.03
   0  11  -5   45.19    6.53
   0 -11  -5   44.34    7.40
   0 -11   6    9.79    3.83
   0  11  -6   10.05    4.01
   0 -11  -6    9.61    4.60
   0 -11   7   90.04    7.58
   0  11  -7   96.88    8.45
   0 -11  -7   82.51    7.88
   0 -11   8    1.22    2.81
   0 -11  -8    3.44    2.64
   0  11  -9  111.13    7.13
   0 -11   9   90.29    5.95
   0 -12   0   16.07    4.22
   0 -12   1   54.94    6.58
   0 -12  -1   60.64    7.50
   0 -12   2   12.23    3.45
   0 -12  -2   11.35    4.77
   0 -12  -3    1.04    3.50
   0 -12  -4   -0.94    3.16
   0 -12  -5   19.45    4.11
   0  12  -5   24.49    3.56
   0 -12  -6   -1.75    2.63
   0  12  -6    3.45    2.51
   1   0 -17   -1.74    3.46
   1   0 -16   16.00    5.31
   1   0 -15    2.57    4.62
   1   0 -15   -0.78    4.64
   1   0 -14  159.53   14.24
   1   0 -14  137.74   13.07
   1   0 -14  141.46   11.37
   1   0 -13    2.97    5.19
   1   0 -13    1.21    5.05
   1   0 -13    0.03    2.73
   1   0 -12 1115.75   32.44
   1   0 -12 1098.52   49.29
   1   0 -12 1107.04   35.64
   1   0 -12 1093.90   34.97
   1   0 -11    2.98    3.96
   1   0 -11    3.85    3.43
   1   0 -11    2.61    4.74
   1   0 -11    1.71    4.51
   1   0 -10 1553.16   52.39
  -1   0   9    1.46    2.63
  -1   0   9    1.37    2.52
   1   0  -9   -0.63    4.69
  -1   0   8  434.46   17.39
  -1   0   8  432.39   17.95
   1   0  -8  454.53   24.36
  -1   0   7   -1.35    2.63
  -1   0   7    1.42    2.74
   1   0  -7   -2.81    2.57
   1   0  -7    3.91    4.86
  -1   0   6   37.59    4.71
  -1   0   6   29.05    4.55
   1   0  -6   32.10    4.18
   1   0  -6   26.65    6.82
  -1   0   5   -1.40    2.29
  -1   0   5   -0.88    2.35
   1   0  -5    0.70    2.56
   1   0  -5   -2.66    4.35
  -1   0   4  753.74   13.57
  -1   0   4  787.08   15.69
   1   0  -4  805.75   16.04
   1   0  -4  773.53   21.06
  -1   0   3   -0.82    1.39
  -1   0   3   -0.79    1.72
   1   0  -3   -0.60    2.86
   1   0  -3    1.39    2.21
  -1   0   2 4556.51   16.01
   1   0  -2 4501.26   31.46
  -1   0   2 4528.02   25.12
  -1   0   1   -0.03    0.92
  -1   0   1    0.75    1.43
   1   0  -1   -0.73    1.45
  -1   0   1   -0.14    0.76
  -1   0   0 2559.03   19.97
  -1   0   0 2559.25   18.38
   1   0   0 2584.69   18.64
   1   0   0 2564.84   17.02
  -1   0   0 2611.10   20.94
  -1   0  -1    1.55    1.94
   1   0   1   -0.97    1.63
   1   0   1    0.53    0.94
  -1   0  -1   -0.09    2.20
   1   0   1   -0.28    0.75
  -1   0  -1    0.88    1.70
  -1   0  -2  510.88   13.83
   1   0   2  513.24    7.54
   1   0   2  507.76   12.44
  -1   0  -2  520.45   11.92
  -1   0  -2  492.98   14.06
   1   0   3   -1.14    2.70
   1   0   3    0.43    1.18
   1   0   3   -0.15    3.18
  -1   0  -3   -1.53    3.48
  -1   0  -3    3.18    4.19
   1   0   4  191.91   10.04
  -1   0  -4  200.12   12.67
   1   0   4  210.63   10.80
   1   0   4  202.12    5.40
   1   0   5   -1.79    3.25
  -1   0  -5    1.04    5.43
   1   0   5    3.37    1.32
   1   0   5   -0.20    3.69
   1   0   6 2979.33   46.70
  -1   0  -6 2978.97   56.21
   1   0   6 3085.42   48.30
   1   0   7   -0.96    3.52
  -1   0  -7    1.64    4.96
   1   0   7   -1.52    3.36
   1   0   8  488.38   22.72
  -1   0  -8  509.71   28.59
   1   0   8  515.04   23.79
   1   0   9   -2.68    3.65
   1   0   9   -4.53    3.68
   1   0  10  153.65   15.13
   1   0  10  141.93   14.38
  -1   0 -10  125.97   16.56
  -1   0 -10  135.27   12.29
  -1   0 -10  136.05   12.52
  -1   0 -11    0.20    4.46
  -1   0 -11   -2.81    4.80
  -1   0 -11   -1.16    4.67
  -1   0 -12  102.36   11.30
  -1   0 -12  113.13   11.17
  -1   0 -12  107.27   12.00
  -1   0 -13   -4.15    4.74
  -1   0 -13   -9.75    5.46
  -1   0 -14    4.53    5.09
  -1   0 -14    2.53    4.75
  -1   0 -15   -4.48    4.98
  -1   0 -15    3.49    3.30
  -1   0 -16  120.62    9.19
  -1   0 -17   -1.20    2.13
   1  -1 -17   44.22    5.58
   1   1 -17   39.07    5.31
   1   1 -16    2.89    2.51
   1  -1 -16    1.05    3.76
   1   1 -16    5.93    4.05
   1  -1 -15   31.89    7.05
   1   1 -15   51.07    8.44
   1   1 -15   50.19    7.05
   1  -1 -15   55.47    8.39
   1   1 -14    6.96    4.90
   1  -1 -14    8.32    5.14
   1   1 -14   12.57    5.10
   1  -1 -14   11.95    6.20
   1   1 -14    7.84    3.74
   1   1 -13  130.97   12.16
   1  -1 -13   98.69   11.99
   1   1 -13  121.73   11.89
   1   1 -13  111.59   12.40
   1  -1 -13  111.80   12.07
   1   1 -12  131.46   12.21
   1  -1 -12  161.44   14.44
   1   1 -12  163.03   13.92
   1  -1 -12  123.20   16.90
   1   1 -12  142.25   17.97
   1  -1 -12  144.49   13.25
   1   1 -12  155.19   13.84
   1   1 -11 1230.24   34.57
   1   1 -11 1213.01   35.87
   1  -1 -11 1216.90   35.28
   1  -1 -11 1193.63   36.59
   1   1 -11 1240.42   35.11
   1  -1 -11 1219.00   49.77
   1   1 -11 1199.46   48.84
   1  -1 -10    2.23    5.57
   1   1 -10    4.77    4.84
  -1  -1  10    6.23    3.67
   1  -1  -9   98.94   13.42
  -1  -1   9  101.35   10.54
   1   1  -9   98.75   13.11
  -1   1   9   97.52    9.27
   1   1  -8  214.06   17.01
  -1  -1   8  252.65   15.25
   1  -1  -8  245.19   18.99
  -1   1   8  219.55   12.75
  -1  -1   7  194.05   10.98
  -1   1   7  205.21   11.25
  -1   1   7  216.66   10.26
   1  -1  -7  217.96   11.00
   1   1  -7  220.35   10.44
  -1  -1   7  185.91   12.17
   1  -1  -7  188.81   14.35
   1   1  -7  211.01   15.36
   1  -1  -7  202.16   15.75
  -1  -1   6  567.08   16.60
  -1   1   6  586.49   16.79
  -1   1   6  575.83   14.72
   1   1  -6  559.60   15.60
   1  -1  -6  591.55   17.13
  -1  -1   6  575.90   19.28
   1  -1  -6  572.55   21.73
   1   1  -6  592.66   22.82
   1  -1  -6  536.30   22.76
  -1  -1   5  544.88   14.40
  -1   1   5  560.25   12.50
   1  -1  -5  568.87   21.35
   1   1  -5  544.18   19.61
   1  -1  -5  564.55   19.29
  -1  -1   5  564.52   17.47
   1  -1  -5  577.70   16.04
  -1   1   4   68.58    3.80
  -1  -1   4   64.59    5.97
   1   1  -4   55.21    6.49
   1  -1  -4   63.25    6.35
   1  -1  -4   73.56    7.88
   1  -1  -4   70.89    5.99
  -1   1   3   33.45    1.92
   1  -1  -3   31.87    4.15
  -1  -1   3   35.96    4.51
   1   1  -3   31.80    4.36
   1  -1  -3   31.03    5.05
   1   1  -3   36.96    1.61
   1  -1  -3   28.87    4.14
   1   1  -2   73.46    4.53
   1  -1  -2   70.07    5.16
   1   1  -2   70.55    2.44
  -1  -1   2   65.01    4.82
   1  -1  -2   70.96    4.00
   1  -1  -2   65.68    5.24
   1   1  -2   69.20    4.20
  -1  -1   1 1536.08   18.38
   1   1  -1 1522.46   18.01
   1  -1  -1 1476.07   10.30
  -1   1   1 1490.18   18.44
  -1   1   1 1442.81   17.67
   1  -1  -1 1454.28   19.21
  -1  -1   1 1465.07   18.70
  -1  -1   0 1212.89   17.40
   1   1   0 1161.71   15.43
  -1   1   0 1143.76   16.41
  -1  -1   0 1167.65    9.41
   1  -1   0 1169.31   13.69
  -1   1   0 1200.67   16.33
   1  -1   0 1138.29   15.86
  -1   1   0 1175.59   10.01
  -1  -1  -1  851.03   15.97
   1   1   1  850.77   13.64
   1  -1   1  845.46   15.08
   1  -1   1  857.15   12.98
   1  -1   1  862.34   14.75
  -1   1  -1  874.33   14.80
  -1   1  -1  864.24   14.02
  -1  -1  -2  381.75   12.03
   1   1   2  352.72    9.42
   1  -1   2  357.65   11.56
   1  -1   2  369.77   11.55
  -1   1  -2  379.38   10.64
  -1  -1  -2  376.94   13.10
  -1   1  -2  365.85   11.93
  -1  -1  -3  136.65    8.39
   1   1   3  129.77    6.34
   1  -1   3  121.25    7.88
   1  -1   3  132.29    8.26
  -1   1  -3  140.89    7.44
  -1  -1  -3  135.56    9.35
  -1   1  -3  131.41    8.82
  -1  -1  -4 1449.83   28.68
   1   1   4 1381.36   21.12
   1   1   4 1488.23   28.23
   1  -1   4 1438.13   28.10
   1  -1   4 1394.54   27.95
  -1   1  -4 1441.63   24.72
  -1  -1  -4 1442.70   32.14
  -1   1  -4 1421.74   31.63
   1   1   5   54.70    6.29
   1  -1   5   62.11    7.45
   1  -1   5   47.93    6.58
   1   1   5   61.68    7.06
   1   1   5   56.19    5.02
  -1  -1  -5   64.72    7.52
  -1   1  -5   65.06    8.83
  -1  -1  -5   51.19    8.29
   1  -1   6   46.14    6.80
   1   1   6   45.37    6.27
  -1   1  -6   66.27    9.69
  -1  -1  -6   51.71    8.82
   1   1   6   59.43    7.64
   1  -1   6   48.75    7.57
   1   1   6   56.15    5.08
   1  -1   7  441.89   21.08
   1   1   7  396.09   18.19
  -1  -1  -7  429.53   24.16
  -1  -1  -7  425.10   23.78
   1   1   7  429.20   19.97
   1  -1   7  424.32   20.39
   1   1   8  106.77   10.66
   1  -1   8   85.68   10.47
  -1  -1  -8   96.34   12.84
  -1  -1  -8   91.54   13.07
   1   1   8   78.45    9.81
   1  -1   8  100.70   11.32
   1  -1   9   32.01    7.44
   1   1   9   43.21    7.59
  -1   1  -9   26.33    7.75
  -1  -1  -9   29.55    8.16
  -1  -1  -9   23.19    7.99
   1   1   9   31.70    6.87
   1  -1   9   23.64    6.74
   1   1  10  536.67   28.24
   1  -1  10  545.08   28.97
  -1  -1 -10  476.56   32.01
  -1   1 -10  521.22   33.32
  -1  -1 -10  520.16   24.46
  -1  -1 -10  535.29   23.41
  -1   1 -10  537.96   23.90
  -1  -1 -11   32.23    7.81
  -1   1 -11   25.59    6.10
  -1  -1 -11   28.41    6.91
  -1   1 -11   17.36    5.30
  -1   1 -11   25.46    8.81
  -1  -1 -11   18.88    8.21
  -1   1 -12   53.13    9.25
  -1  -1 -12   46.95    8.19
  -1   1 -12   48.84    8.67
  -1  -1 -12   49.23    9.19
  -1   1 -13   19.19    7.08
  -1  -1 -13    8.66    5.95
  -1   1 -13   19.65    5.94
  -1  -1 -13   17.41    6.31
  -1  -1 -14   48.58    8.38
  -1   1 -14   49.65    8.73
  -1   1 -14   26.27    5.66
  -1  -1 -14   55.84    8.63
  -1   1 -15   11.24    4.79
  -1  -1 -15    9.17    4.41
  -1   1 -15   11.26    2.85
  -1  -1 -15   12.43    5.07
  -1   1 -16  245.50   12.61
  -1  -1 -16  258.89   12.54
  -1  -1 -17   10.79    2.54
  -1   1 -17   10.82    2.71
   1   2 -17    2.88    1.47
   1  -2 -17    7.65    3.13
   1   2 -17    8.04    3.14
   1   2 -16   23.13    5.09
   1  -2 -16   21.19    5.10
   1   2 -16   27.66    5.78
   1   2 -15    5.61    4.94
   1  -2 -15    0.65    4.11
   1  -2 -15    1.07    5.33
   1   2 -15    6.54    4.21
   1  -2 -14   88.77   11.32
   1   2 -14   78.12   10.01
   1  -2 -14   79.25    9.97
   1   2 -14   80.63    9.39
   1   2 -13  143.44   13.14
   1  -2 -13  123.11   12.39
   1   2 -13  154.32   13.60
   1  -2 -13  149.77   14.37
   1   2 -12  726.64   28.49
   1  -2 -12  718.99   30.15
   1  -2 -12  698.89   40.41
   1   2 -12  660.45   37.00
   1   2 -12  682.09   27.71
   1  -2 -12  706.38   27.70
   1  -2 -11   69.80    9.55
   1   2 -11   59.43    9.18
  -1  -2  11   48.67    9.34
   1  -2 -11   48.40    9.33
   1   2 -11   70.95    9.66
   1   2 -11   41.22    9.99
   1  -2 -11   60.38   12.13
   1  -2 -10  390.05   20.76
   1   2 -10  401.48   26.56
  -1  -2  10  409.86   23.93
   1  -2 -10  368.95   26.74
   1   2  -9  185.07   16.94
  -1  -2   9  214.08   16.54
   1  -2  -9  189.20   17.93
  -1   2   9  190.20   13.38
  -1  -2   8  856.25   30.32
   1  -2  -8  879.75   32.79
   1  -2  -8  880.13   35.51
   1   2  -8  872.20   32.96
  -1   2   8  857.41   26.15
  -1   2   7   48.57    6.55
   1  -2  -7   48.88    6.43
  -1  -2   7   54.91    7.84
   1   2  -7   51.65    5.83
   1  -2  -7   65.11    8.88
   1   2  -7   55.06    8.43
   1  -2  -7   44.89    8.82
  -1   2   6   98.32    5.20
   1  -2  -6   97.91    8.36
   1   2  -6   99.25    9.95
   1  -2  -6   97.58   11.03
  -1  -2   6  104.98    9.64
   1  -2  -6  100.42    9.86
  -1   2   5  123.07    4.81
   1   2  -5  106.66    8.91
  -1  -2   5  113.84    9.63
   1  -2  -5  124.53    9.56
   1  -2  -5  110.56   10.41
   1  -2  -5  115.33    8.59
   1   2  -5  120.00    4.89
   1  -2  -4  779.25   11.36
   1   2  -4  807.12   16.86
  -1   2   4  762.07    8.77
   1  -2  -4  790.59   19.82
   1   2  -4  785.52   19.68
   1  -2  -4  768.07   22.57
  -1  -2   4  802.36   21.72
   1   2  -4  778.29   11.95
   1  -2  -4  786.74   20.48
   1  -2  -3  516.90    9.45
   1   2  -3  506.53   13.15
  -1   2   3  532.12   14.59
   1   2  -3  486.23   12.83
   1  -2  -3  477.42   16.11
   1  -2  -3  513.42   13.54
  -1  -2   3  494.92   15.86
   1   2  -3  500.74   10.28
   1  -2  -3  487.81   15.65
   1   2  -2 1468.59   21.47
  -1   2   2 1430.93   22.11
   1   2  -2 1408.75   15.42
   1  -2  -2 1418.42   17.31
  -1  -2   2 1434.28   24.76
   1  -2  -2 1464.89   25.65
   1   2  -1 9994.77   56.25
  -1   2   1 9896.75   55.79
  -1  -2   1 9999.00   61.21
   1  -2  -1 9890.82   42.78
   1  -2  -1 9941.47   64.34
  -1  -2   0 6523.30   48.91
   1   2   0 6493.47   46.28
   1  -2   0 6350.11   50.05
  -1   2   0 6448.38   44.97
   1  -2   0 6464.72   41.54
  -1   2   0 6449.26   49.28
  -1  -2  -1  259.28   10.53
   1  -2   1  231.61    9.79
   1   2   1  252.31    9.79
   1  -2   1  246.60    9.57
  -1  -2  -1  252.37    8.47
  -1   2  -1  256.91   10.23
  -1  -2  -2  486.80   15.08
   1   2   2  439.04   13.36
  -1   2  -2  467.41    8.97
   1  -2   2  470.15   14.85
  -1  -2  -2  468.02   14.29
  -1  -2  -2  466.88   15.83
  -1   2  -2  465.99   13.83
  -1  -2  -3   11.93    4.07
  -1   2  -3   19.25    1.48
   1   2   3   14.95    3.58
   1  -2   3   12.58    4.34
  -1  -2  -3   11.61    4.63
  -1  -2  -3   12.64    4.71
  -1   2  -3   22.15    4.09
  -1  -2  -4   47.27    6.33
   1   2   4   53.00    5.72
   1  -2   4   60.10    7.23
  -1  -2  -4   49.96    7.07
  -1  -2  -4   61.49    7.83
  -1   2  -4   52.05    5.69
  -1  -2  -5   32.03    5.94
   1   2   5   45.94    5.64
   1  -2   5   45.59    7.43
  -1  -2  -5   44.10    7.92
  -1  -2  -5   45.05    8.44
  -1   2  -5   56.34    5.93
  -1  -2  -6  143.74   11.10
   1   2   6  152.78   10.46
   1  -2   6  164.69   13.01
  -1  -2  -6  141.10   13.53
  -1  -2  -6  170.68   14.50
   1   2   6  153.22    9.94
   1   2   6  153.03   11.91
  -1   2  -6  151.91    9.74
   1  -2   7  338.42   19.66
   1   2   7  292.09   15.21
   1   2   7  295.31   17.30
   1   2   7  311.10   14.14
  -1  -2  -7  324.44   21.55
  -1  -2  -7  305.91   20.90
   1  -2   8  554.20   26.86
   1   2   8  557.17   22.89
   1   2   8  543.44   25.14
  -1  -2  -8  587.56   30.50
  -1  -2  -8  566.30   30.64
   1  -2   9 1053.54   39.48
   1   2   9  980.05   36.16
  -1  -2  -9 1023.07   42.98
  -1   2  -9 1021.00   43.43
  -1  -2  -9 1059.71   44.57
  -1   2 -10    8.61    5.31
  -1  -2 -10    4.68    3.21
   1  -2  10    5.24    5.49
  -1  -2 -10    1.76    5.00
  -1   2 -10    6.91    5.54
  -1  -2 -10   16.93    6.61
  -1  -2 -10    2.34    5.11
  -1  -2 -11   -2.89    6.50
  -1   2 -11   -6.13    6.22
  -1  -2 -11    8.81    5.85
  -1   2 -11    1.51    5.03
  -1  -2 -11    3.16    4.53
  -1  -2 -12   70.30   11.07
  -1   2 -12   69.02    9.71
  -1  -2 -12   56.19    8.89
  -1  -2 -13    3.78    5.97
  -1   2 -13    5.13    4.86
  -1  -2 -13    2.01    4.63
  -1   2 -13   -2.55    5.14
  -1  -2 -14    7.59    5.60
  -1  -2 -14    5.44    4.34
  -1   2 -14    6.59    4.58
  -1   2 -14    4.06    4.23
  -1  -2 -15  244.00   14.72
  -1   2 -15  259.89   13.41
  -1  -2 -15  265.78   14.25
  -1   2 -15  242.39   14.27
  -1  -2 -16    5.71    3.65
  -1   2 -16    3.79    3.20
  -1  -2 -16   -2.41    3.01
  -1   2 -16    0.96    1.28
   1   3 -17  104.54    6.49
   1   3 -17  108.65    6.78
   1   3 -16   -2.93    3.48
   1  -3 -16   -6.00    3.21
   1   3 -16   -4.56    3.97
   1  -3 -15  142.43   12.59
   1   3 -15  146.21   11.75
   1  -3 -15  161.32   11.65
   1   3 -15  147.41   11.54
   1  -3 -14   29.17    7.86
  -1  -3  14   24.46    5.87
   1  -3 -14   21.11    6.06
   1   3 -14   15.39    6.06
   1   3 -14   24.67    6.69
   1  -3 -13  147.49   14.45
  -1  -3  13  159.16   13.28
   1   3 -13  132.06   13.09
   1   3 -13  138.37   12.55
   1  -3 -13  123.54   11.50
   1   3 -12  173.31   12.81
   1  -3 -12  179.52   16.03
  -1  -3  12  187.02   14.36
   1   3 -12  187.31   14.95
   1  -3 -12  174.92   13.92
   1   3 -12  188.79   14.77
   1  -3 -11  586.07   24.18
   1   3 -11  584.75   24.61
   1   3 -11  603.00   23.69
   1  -3 -11  578.11   26.92
   1   3 -11  572.99   25.55
  -1  -3  11  553.24   30.93
   1  -3 -11  581.95   35.94
   1   3 -11  508.01   31.09
   1   3 -10  121.60   14.91
   1  -3 -10  118.10   15.88
  -1  -3  10  118.39   14.10
   1   3 -10  128.55   11.56
   1  -3 -10  122.73   10.65
   1  -3 -10  113.62   12.16
   1   3 -10  143.30   11.35
  -1   3   9  445.81   21.91
  -1  -3   9  454.92   25.47
   1   3  -9  460.51   25.88
   1  -3  -9  427.91   27.35
   1  -3  -9  473.52   26.44
  -1   3   8   26.17    5.53
   1   3  -8   26.95    6.81
   1  -3  -8   37.70    7.84
   1  -3  -8   29.51    8.06
  -1  -3   8   16.05    6.67
  -1  -3   7   -0.49    4.36
   1  -3  -7   -2.51    4.59
   1  -3  -7    1.82    3.91
   1   3  -7    9.98    4.83
   1  -3  -7   -0.58    2.96
  -1  -3   6    2.14    4.45
   1  -3  -6   -0.02    3.39
   1  -3  -6    5.07    4.52
   1   3  -6   -1.83    3.31
   1  -3  -6   -2.38    4.14
   1  -3  -5  264.89    8.65
   1  -3  -5  270.48   14.67
   1   3  -5  267.91   11.09
  -1   3   5  266.63   13.26
   1   3  -5  266.17    9.10
   1   3  -5  275.05   13.45
   1  -3  -5  248.99   15.42
   1  -3  -5  267.55   13.87
  -1  -3   5  283.04   15.69
   1  -3  -4  581.62   13.56
   1   3  -4  600.44   16.54
   1  -3  -4  597.91   21.00
  -1   3   4  597.48   18.16
   1   3  -4  582.81   14.04
   1   3  -4  581.11   16.44
  -1  -3   4  603.37   21.32
   1  -3  -4  598.94   18.01
   1  -3  -4  557.53   20.50
   1  -3  -3 1391.28   21.46
   1  -3  -3 1420.71   31.13
   1   3  -3 1412.64   24.86
   1   3  -3 1371.30   22.96
   1   3  -3 1392.03   20.18
  -1  -3   3 1389.21   30.10
   1  -3  -3 1394.88   23.56
  -1   3   2  646.89   16.75
  -1  -3   2  678.95   20.23
   1   3  -2  653.81    8.33
   1  -3  -2  658.84   14.01
   1  -3  -2  625.61   20.49
   1   3  -2  672.17   17.41
  -1   3   1 5391.57   46.43
   1   3  -1 5406.60   49.25
   1  -3  -1 5508.94   58.39
   1  -3  -1 5328.07   41.38
  -1  -3   1 5324.96   52.96
  -1  -3   0  349.46   13.72
   1   3   0  338.92   13.18
   1  -3   0  353.20   15.00
  -1   3   0  331.14   11.66
  -1   3   0  360.12   14.39
   1  -3   0  345.93   12.08
  -1  -3  -1  736.14   20.27
   1   3   1  728.72   19.46
   1  -3   1  710.85   20.65
  -1   3  -1  765.23   20.63
   1  -3   1  763.34   19.54
  -1  -3  -1  716.14   14.17
  -1  -3  -2  262.25   12.61
  -1   3  -2  288.92    9.73
   1   3   2  277.97   12.67
   1  -3   2  266.31   12.91
  -1   3  -2  273.41   12.60
  -1  -3  -2  296.39   11.76
  -1  -3  -3   33.97    6.03
  -1   3  -3   46.41    3.86
   1   3   3   44.25    6.05
   1  -3   3   37.12    6.65
  -1   3  -3   41.59    5.75
  -1  -3  -3   38.88    6.67
  -1  -3  -3   39.56    5.96
  -1  -3  -4   -1.62    3.27
   1   3   4   -1.43    3.04
   1  -3   4   -0.14    4.03
  -1   3  -4   -4.02    3.47
  -1  -3  -4    0.32    4.11
  -1  -3  -4    3.96    4.24
  -1  -3  -5  340.20   16.26
   1   3   5  356.76   16.40
   1  -3   5  383.48   19.45
  -1   3  -5  367.30   15.17
  -1  -3  -5  344.66   18.85
  -1  -3  -5  319.58   18.47
  -1  -3  -6  737.63   24.70
   1  -3   6  783.77   29.22
  -1  -3  -6  747.99   30.23
  -1  -3  -6  795.55   31.23
   1   3   6  763.69   24.59
  -1   3  -6  741.75   22.15
   1  -3   7  671.01   29.32
  -1  -3  -7  649.27   30.75
  -1  -3  -7  673.76   31.20
   1   3   7  684.30   24.19
   1   3   7  609.80   26.23
  -1   3  -7  600.18   20.63
   1   3   8  334.50   20.73
   1  -3   8  379.19   23.82
  -1  -3  -8  345.26   24.16
  -1  -3  -8  357.12   24.98
   1   3   9  596.20   29.34
  -1  -3  -9  588.78   26.05
  -1   3  -9  587.56   23.72
  -1   3  -9  543.00   31.88
  -1  -3  -9  571.35   33.40
   1  -3   9  565.03   30.92
  -1  -3  -9  624.20   33.97
   1   3  10  175.57   17.05
  -1   3 -10  153.14   18.54
  -1  -3 -10  180.30   19.65
   1  -3  10  172.44   18.07
  -1  -3 -10  175.56   19.85
  -1  -3 -10  152.76   14.38
  -1  -3 -10  173.46   13.48
  -1   3 -10  145.23   12.88
  -1   3 -11   31.23    9.10
  -1  -3 -11   34.00    9.54
   1  -3  11   21.20    7.20
  -1  -3 -11   46.88    9.37
  -1  -3 -11   36.29    6.72
  -1   3 -11   37.95    7.82
  -1  -3 -12   42.22    8.79
  -1  -3 -12   64.05    8.79
  -1   3 -12   60.23    9.06
  -1  -3 -13   -1.13    5.55
  -1   3 -13    6.47    4.99
  -1  -3 -13   -2.33    4.83
  -1   3 -13    9.67    5.78
  -1   3 -14   52.70    7.74
  -1  -3 -14   47.70    8.60
  -1   3 -14   59.85    8.05
   1  -3  14   51.87    7.38
  -1  -3 -14   56.19    7.31
   1  -3  15   74.48    7.43
  -1  -3 -15   82.23    8.99
  -1   3 -15   81.88    8.15
  -1  -3 -15   87.13    7.58
  -1   3 -15   77.81    7.82
  -1  -3 -16   25.26    4.72
  -1   3 -16   17.93    3.56
  -1   3 -16   18.57    3.43
   1   4 -16    6.67    2.84
   1   4 -16    4.82    3.43
   1  -4 -15    5.26    5.08
   1  -4 -15    5.55    2.75
   1   4 -15   13.51    4.23
  -1  -4  15   16.38    4.40
   1   4 -15    6.92    4.40
   1  -4 -14   65.37    9.74
  -1  -4  14   78.42    8.98
   1  -4 -14   69.28    7.50
   1   4 -14   75.76    8.67
   1   4 -14   68.42    9.32
   1  -4 -13   -0.39    5.79
   1  -4 -13    4.27    3.80
   1   4 -13   -1.74    5.15
   1   4 -13    1.33    4.72
  -1  -4  13    8.86    5.29
   1   4 -12  159.17   12.99
   1  -4 -12  152.00   12.36
  -1  -4  12  176.98   14.36
   1  -4 -12  149.65   14.58
   1   4 -12  168.78   13.23
   1   4 -12  167.42   14.49
   1   4 -11  110.99   12.10
  -1  -4  11   96.59   14.84
   1  -4 -11  113.03   16.99
   1   4 -11  109.29   11.12
  -1  -4  11  117.47   11.89
   1  -4 -11  116.68   13.15
   1   4 -11  127.85   11.90
   1  -4 -11  112.98   10.92
   1   4 -10   62.02    8.38
  -1   4  10   48.30    9.08
  -1  -4  10   73.85   11.95
   1  -4 -10   52.14    8.76
   1   4 -10   69.39    8.71
   1  -4 -10   62.32   12.06
  -1   4   9   40.67    8.29
  -1   4   9   24.18    6.24
   1  -4  -9   20.53    7.23
   1  -4  -9   25.02    6.25
   1  -4  -9   43.16    8.40
   1   4  -9   41.35    6.60
  -1  -4   9   30.54    7.93
  -1   4   9   29.36    6.86
   1  -4  -8   61.41   10.59
   1  -4  -8   48.46    8.01
  -1   4   8   57.22    8.76
  -1  -4   8   46.99    9.21
  -1   4   7   49.87    7.45
  -1  -4   7   60.46    9.79
   1   4  -7   43.77    7.10
   1  -4  -7   55.36    8.61
   1  -4  -7   49.15    9.28
   1  -4  -7   61.02    8.64
  -1  -4   6   38.07    7.83
  -1   4   6   29.08    5.00
   1  -4  -6   36.39    7.07
   1   4  -6   26.45    5.41
   1  -4  -6   40.09    7.88
   1  -4  -6   17.49    4.99
   1   4  -5   72.28    7.06
  -1   4   5   70.49    7.90
   1   4  -5   82.70    6.36
  -1  -4   5   80.79   10.03
   1   4  -5   83.59    7.32
   1  -4  -5   73.09    8.08
   1  -4  -4   36.88    4.80
   1   4  -4   21.62    4.65
  -1  -4   4   27.36    6.27
  -1   4   4   29.04    5.17
   1   4  -4   41.62    5.21
   1  -4  -4   28.48    7.18
   1   4  -4   27.94    3.63
   1  -4  -4   31.26    5.07
   1  -4  -3   35.28    5.02
   1   4  -3   21.04    4.90
  -1   4   3   34.92    5.35
  -1  -4   3   30.13    6.42
   1  -4  -3   25.97    6.75
   1   4  -3   40.80    5.55
   1  -4  -3   22.59    3.97
  -1   4   2  169.24    9.62
   1   4  -2  175.52   10.82
   1  -4  -2  155.28   12.44
   1  -4  -2  166.05    9.54
   1  -4  -2  162.66    8.32
  -1  -4   2  165.87   11.99
   1   4  -1   32.32    5.48
  -1   4   1   36.30    4.91
  -1  -4   1   29.05    5.79
   1  -4  -1   38.68    7.53
  -1  -4   1   24.80    6.20
   1  -4  -1   35.79    4.88
  -1  -4   0  243.55   13.54
  -1   4   0  242.97   14.02
   1  -4   0  254.95   12.12
   1  -4   0  258.75   15.05
   1   4   0  248.76   13.17
  -1  -4  -1  231.99   13.36
  -1   4  -1  216.84   13.06
   1  -4   1  216.70   12.29
   1   4   1  228.18   12.98
  -1   4  -1  215.46   11.15
  -1  -4  -2  328.96   15.67
  -1   4  -2  361.35   16.31
   1  -4   2  333.51   16.10
  -1  -4  -2  341.98   12.51
   1   4   2  337.88   16.17
  -1   4  -2  345.30   13.08
  -1  -4  -3  271.17   14.85
  -1   4  -3  270.07   10.71
   1   4   3  267.62   14.79
  -1   4  -3  292.83   14.77
  -1  -4  -3  271.32   15.68
  -1  -4  -3  259.76   13.08
   1  -4   3  262.73   15.32
  -1  -4  -4    2.69    3.43
   1   4   4   -1.25    3.98
   1  -4   4    4.83    4.71
  -1   4  -4    3.21    3.58
  -1  -4  -4    0.73    3.20
  -1  -4  -4   -2.01    4.12
  -1  -4  -5  117.84   10.62
  -1  -4  -5  101.25   10.37
  -1  -4  -5  136.89   12.92
   1  -4   5  127.34   12.46
  -1   4  -5  133.23   10.16
   1   4   5  140.30   11.87
  -1  -4  -6  177.71   13.00
   1   4   6  233.38   15.65
  -1   4  -6  195.76   12.58
   1  -4   6  245.19   18.50
  -1  -4  -6  192.67   16.29
  -1  -4  -6  189.45   15.70
   1  -4   7 1026.02   39.03
  -1  -4  -7 1012.76   39.06
  -1  -4  -7  965.67   37.52
   1   4   7  992.48   32.78
   1  -4   8   -1.57    6.50
   1   4   8    5.71    4.53
  -1  -4  -8   13.14    5.86
  -1  -4  -8    5.47    5.71
  -1   4  -9  655.50   24.45
   1   4   9  664.03   32.63
  -1  -4  -9  742.84   29.97
  -1   4  -9  652.23   24.82
  -1   4  -9  716.58   36.21
   1  -4   9  714.06   36.42
  -1  -4  -9  777.85   39.11
  -1  -4  -9  715.94   36.74
  -1   4 -10  385.26   18.66
   1   4  10  337.70   24.52
  -1  -4 -10  345.70   21.43
  -1   4 -10  368.84   19.78
  -1  -4 -10  359.77   27.73
   1  -4  10  363.75   27.02
  -1   4 -10  337.83   26.61
  -1  -4 -10  378.74   28.14
  -1   4 -11   17.68    4.78
  -1  -4 -11    7.40    6.08
  -1   4 -11   24.92    6.56
  -1  -4 -12    8.11    5.96
  -1  -4 -12    7.65    4.32
  -1   4 -12    7.49    5.11
   1  -4  13   53.49    8.64
  -1  -4 -13   41.97    6.20
  -1   4 -13   41.65    6.66
  -1  -4 -13   52.29    9.73
  -1   4 -13   61.42    9.38
   1  -4  14   17.85    5.32
  -1   4 -14   17.05    4.58
  -1  -4 -14   21.73    6.61
  -1   4 -14   24.53    6.06
  -1   4 -15  157.38   10.39
  -1  -4 -15  159.46   11.36
   1  -4  15  135.59    9.35
  -1   4 -15  142.42    8.98
  -1   4 -16   27.76    3.65
  -1  -5  16   99.59    7.71
   1   5 -16   90.58    7.05
  -1  -5  15  131.66    9.36
   1  -5 -15  149.55   11.36
   1   5 -15  145.59   10.84
   1  -5 -14   18.35    6.02
  -1  -5  14   23.86    5.67
   1   5 -14   18.12    5.55
  -1  -5  13   95.65   10.90
   1  -5 -13   89.43   11.52
   1   5 -13   99.06   11.08
  -1  -5  12   -4.48    5.20
   1   5 -12   -9.42    4.84
   1  -5 -12   -6.10    5.78
   1   5 -12    1.63    4.83
  -1  -5  11   58.07    9.09
   1   5 -11   66.53    9.75
   1   5 -11   52.42    8.44
   1  -5 -11   59.11    9.20
  -1  -5  10    1.43    4.89
   1   5 -10    7.47    5.37
   1  -5 -10    5.30    5.47
   1   5 -10    3.37    3.72
  -1   5   9  544.20   29.25
  -1   5   9  473.66   26.23
  -1  -5   9  491.77   30.59
   1   5  -9  516.46   22.99
   1  -5  -9  507.76   24.06
  -1  -5   9  549.93   24.25
  -1  -5   8   78.20   12.05
   1   5  -8   69.24    8.90
  -1  -5   8   70.49    8.54
  -1   5   8   71.82   10.68
  -1   5   7  341.15   21.65
  -1  -5   7  317.98   22.43
   1  -5  -6   64.43    9.59
  -1  -5   6   71.31   10.79
   1  -5  -5  434.10   23.48
   1   5  -5  364.63   16.42
  -1  -5   5  436.43   23.53
  -1  -5   4    2.18    4.54
  -1   5   4   -8.43    3.50
   1   5  -4   -1.81    3.17
   1  -5  -4    0.52    4.63
   1   5  -4    0.34    2.96
   1  -5  -4   -2.16    2.62
   1  -5  -3  787.84   23.56
   1  -5  -3  844.08   31.38
   1   5  -3  770.76   24.57
  -1   5   3  840.55   22.87
   1   5  -3  837.79   25.76
  -1  -5   3  794.98   28.93
   1  -5  -3  758.40   20.88
   1  -5  -2   89.43    8.70
   1  -5  -2   93.95   11.24
   1   5  -2   83.56    8.79
  -1   5   2  113.90    8.35
   1   5  -2  100.17    9.76
   1  -5  -2   95.75    7.56
  -1  -5   2  105.06   10.88
  -1  -5   1 2338.30   46.88
   1   5  -1 2290.68   43.13
   1  -5  -1 2366.56   50.74
  -1   5   1 2404.37   44.98
  -1   5   1 2319.85   34.35
  -1   5   1 2318.27   48.17
  -1  -5   1 2252.66   45.17
   1  -5  -1 2349.86   38.95
   1   5   0   18.11    5.15
  -1   5   0   11.05    4.66
   1  -5   0    7.26    3.90
  -1   5   0    3.04    4.76
  -1  -5  -1 1306.78   35.05
  -1   5  -1 1254.72   30.08
   1   5   1 1331.94   34.70
  -1   5  -1 1400.29   36.47
   1  -5   1 1284.46   32.64
   1  -5   2   49.53    7.56
   1   5   2   46.05    7.58
  -1   5  -2   38.22    5.96
  -1   5  -2   46.28    7.49
  -1  -5  -2   33.49    6.82
  -1  -5  -3   67.96    8.78
   1   5   3   82.61    9.82
  -1   5  -3   74.83    7.11
   1  -5   3   60.62    9.04
  -1   5  -3   57.14    8.24
  -1  -5  -3   60.31    8.49
  -1  -5  -4    7.92    4.63
   1   5   4    6.00    4.06
   1  -5   4   15.88    6.01
  -1  -5  -4   -1.00    3.38
  -1  -5  -4   -1.86    5.30
  -1   5  -4    0.70    3.74
  -1  -5  -5    4.42    4.25
   1  -5   5   -0.20    4.67
  -1  -5  -5    3.19    3.41
  -1  -5  -5    6.02    4.11
   1   5   5    6.71    4.46
  -1   5  -5    3.49    3.81
   1  -5   6   36.88    8.65
   1   5   6   20.50    5.87
  -1   5  -6   21.26    5.74
  -1  -5  -6   39.69    7.57
  -1  -5  -6   20.84    5.86
   1   5   7  386.54   22.91
  -1  -5  -7  355.96   23.10
  -1  -5  -7  380.44   25.35
   1  -5   7  364.97   25.03
   1   5   8  260.85   19.30
   1   5   8  219.77   18.76
  -1  -5  -8  241.23   20.30
  -1  -5  -8  253.98   21.96
   1  -5   8  238.41   21.36
  -1  -5  -8  233.61   16.60
  -1   5  -8  260.84   16.13
   1   5   9  970.32   40.92
  -1  -5  -9  996.41   44.58
   1  -5   9 1166.45   48.55
  -1   5  -9 1048.35   32.45
  -1  -5  -9 1096.30   36.86
  -1   5 -10  573.84   23.85
  -1  -5 -10  548.75   26.67
  -1   5 -11   -0.38    3.88
  -1  -5 -11   -7.73    5.26
  -1   5 -12   57.22    7.44
  -1   5 -12   67.94    9.93
  -1   5 -12   48.75    7.27
  -1  -5 -12   63.78   10.00
   1  -5  12   72.12   10.17
   1  -5  13    5.80    4.64
  -1   5 -13   17.82    6.41
  -1   5 -13    6.20    3.93
  -1  -5 -13   11.71    6.12
   1  -5  14   -3.87    3.69
  -1  -5 -14    0.70    4.32
  -1   5 -14   -1.25    3.79
   1  -5  15   10.69    3.46
  -1  -5 -15   12.06    4.16
  -1   5 -15   13.03    3.86
  -1  -6  16   10.78    2.71
   1   6 -16   14.59    2.85
  -1  -6  15    1.94    2.71
  -1  -6  15   -3.81    3.87
   1   6 -15   -0.84    2.99
   1  -6 -14  202.34   13.25
  -1  -6  14  181.98   11.92
   1   6 -14  213.06   13.37
   1  -6 -13   -1.18    4.45
  -1  -6  13   -1.50    5.26
   1   6 -13   -0.19    4.57
  -1  -6  12   20.12    6.50
   1   6 -12   17.37    4.75
   1  -6 -12   16.74    6.42
   1   6 -12   17.78    6.38
  -1  -6  11   10.30    6.59
   1  -6 -11    4.80    5.26
   1   6 -11    8.58    5.42
   1   6 -11   10.75    6.04
   1   6 -10   92.13   11.25
  -1  -6  10   93.86   11.18
   1  -6 -10   79.25   10.50
   1   6 -10   77.38   10.01
  -1  -6   9   18.78    6.42
   1   6  -9    3.06    4.28
  -1  -6   9   -0.98    7.84
   1  -6  -9   -2.65    5.06
  -1   6   9   27.22    6.95
   1   6  -9    5.55    3.93
  -1   6   8  489.47   29.12
   1   6  -8  537.24   24.01
  -1  -6   8  492.58   23.36
   1  -6  -8  469.35   22.50
  -1  -6   8  475.60   30.63
  -1  -6   7   16.21    5.23
  -1   6   7   15.18    6.20
  -1  -6   7   25.36    7.29
   1   6  -7   32.25    7.04
  -1   6   6  184.45   16.87
  -1  -6   6  172.93   17.71
  -1   6   5  425.83   24.50
  -1  -6   5  395.50   24.50
   1   6  -4  255.80   15.85
  -1   6   4  267.87   18.85
   1   6  -4  259.85   16.12
  -1  -6   4  242.45   18.68
   1  -6  -3  110.83   10.27
  -1  -6   3  126.74   13.16
   1   6  -3  105.91   10.80
  -1   6   3  128.67   13.05
   1   6  -3  120.75   11.36
  -1  -6   3  121.16   13.16
  -1  -6   2 1230.23   39.13
   1  -6  -2 1210.08   34.35
  -1   6   2 1181.59   39.42
   1   6  -2 1213.66   36.45
  -1   6   2 1291.01   38.32
   1   6  -2 1152.45   34.34
  -1  -6   2 1178.70   37.76
   1  -6  -1  138.19   12.22
  -1  -6   1  146.85   13.84
  -1   6   1  146.71   13.14
   1   6  -1  155.19   13.28
  -1   6   1  129.81   14.16
  -1  -6   0  399.83   22.04
   1  -6   0  394.01   19.49
  -1   6   0  381.20   22.36
  -1   6   0  397.41   20.22
   1   6   0  404.98   21.40
   1  -6   1   19.37    5.38
   1   6   1   15.84    5.75
  -1   6  -1   11.21    4.65
  -1   6  -1    9.31    6.06
  -1  -6  -1   16.05    6.41
  -1   6  -2  284.58   16.02
   1   6   2  293.73   19.04
  -1   6  -2  292.18   18.98
  -1  -6  -2  312.10   18.97
   1  -6   2  306.79   19.11
  -1  -6  -2  290.60   19.03
   1   6   3  467.32   24.33
  -1   6  -3  461.24   22.98
  -1  -6  -3  464.33   23.76
   1  -6   3  459.87   24.53
  -1  -6  -3  427.55   22.76
   1   6   4  136.87   14.15
  -1   6  -4  135.77   12.82
   1  -6   4  136.00   14.28
  -1  -6  -4  162.26   14.99
  -1  -6  -4  179.20   14.88
  -1   6  -5   99.00   10.93
   1   6   5  111.53   13.08
   1  -6   5   88.21   12.83
  -1  -6  -5   89.85   12.12
   1   6   6  528.96   28.32
   1  -6   6  550.20   30.93
  -1  -6  -6  582.94   30.52
   1  -6   6  559.63   22.63
  -1   6  -6  558.42   23.47
   1  -6   7  347.50   18.31
  -1  -6  -7  311.74   18.65
  -1  -6  -7  358.27   18.98
   1   6   7  322.40   22.97
  -1   6  -7  351.44   19.40
   1  -6   7  355.44   26.28
   1  -6   8  231.25   22.15
   1   6   8  191.07   18.07
  -1  -6  -8  221.27   16.66
  -1   6  -8  188.70   14.72
   1  -6   8  209.22   14.21
  -1   6  -9   27.95    6.97
  -1  -6  -9   23.13    6.49
  -1   6 -10   16.11    5.65
  -1  -6 -10   22.01    7.21
   1  -6  10   31.02    7.29
   1  -6  11   51.86    8.89
  -1   6 -11   61.10    8.27
  -1  -6 -11   53.08    9.16
   1  -6  12    7.09    5.27
  -1   6 -12   13.34    4.55
  -1  -6 -12   10.14    5.08
  -1   6 -12    5.70    4.81
  -1  -6 -13   58.81    7.99
   1  -6  13   69.75    8.38
  -1   6 -13   69.74    8.40
   1  -6  14   89.09    8.06
  -1  -6 -14  104.26    8.83
  -1   6 -14   85.01    7.82
  -1   6 -15   36.00    4.25
  -1  -7  15   34.23    4.44
   1   7 -15   36.01    4.31
  -1  -7  14   13.09    4.05
  -1  -7  14   11.14    4.03
   1   7 -14   10.95    3.88
   1  -7 -13   42.06    6.67
  -1  -7  13   37.90    6.50
   1   7 -13   34.20    6.28
  -1  -7  12    6.61    5.15
   1   7 -12    4.60    3.72
   1  -7 -12   11.79    5.14
   1   7 -12    8.71    4.80
  -1  -7  11   25.19    6.99
   1   7 -11   16.95    5.84
   1  -7 -11   15.29    5.56
   1   7 -11   14.21    5.61
  -1  -7  10   -0.84    4.85
   1  -7 -10   -6.61    4.10
   1   7 -10    4.91    4.97
   1   7 -10   -2.58    5.15
   1   7  -9  411.39   20.92
   1  -7  -9  474.86   22.71
  -1  -7   9  421.35   22.64
   1   7  -9  407.30   21.60
   1   7  -8    3.40    4.07
  -1  -7   8    6.60    4.71
   1   7  -8    2.41    4.25
  -1   7   8    6.90    4.58
   1  -7  -8    5.01    3.29
  -1  -7   8   -0.38    4.86
   1   7  -7  225.89   16.07
   1   7  -7  248.13   15.72
  -1  -7   7  237.09   21.66
   1  -7  -7  236.87   16.27
  -1   7   7  254.60   21.87
  -1  -7   7  261.99   23.06
  -1  -7   7  228.38   16.29
   1  -7  -6   49.21    8.41
   1   7  -6   44.06    7.99
  -1   7   6   35.15    8.56
  -1  -7   6   35.80    7.27
  -1  -7   6   29.50    8.66
  -1  -7   6   38.59    9.70
   1  -7  -5    4.44    4.62
   1   7  -5    7.41    4.53
  -1  -7   5   10.32    4.67
  -1  -7   5    5.27    5.15
  -1  -7   5   -2.36    5.35
  -1  -7   4  878.53   37.92
   1  -7  -4  850.06   29.69
  -1  -7   4  854.32   37.85
  -1   7   4  926.27   37.98
  -1   7   4  917.32   40.13
  -1   7   3    3.97    5.28
   1   7  -3   -3.14    5.13
  -1  -7   3   -6.26    5.79
  -1  -7   3    4.01    5.30
   1   7  -3   -1.80    4.56
  -1   7   3    4.21    6.18
   1  -7  -2   35.80    7.72
  -1   7   2   40.11    9.47
   1   7  -2   31.68    7.78
  -1  -7   2   51.11    9.87
   1   7  -2   40.62    8.12
  -1   7   2   46.05    8.41
  -1  -7   1  189.47   17.47
   1  -7  -1  196.94   15.96
   1   7  -1  202.28   17.56
  -1   7   1  190.38   18.01
   1   7  -1  208.54   17.16
  -1   7   1  210.74   17.21
   1   7   0   30.97    7.69
  -1   7   0   36.10    7.87
  -1  -7   0   32.87    8.52
   1  -7   0   38.90    7.15
   1  -7   0   26.44    6.97
  -1   7   0   29.16    8.46
  -1  -7  -1  209.68   18.00
  -1   7  -1  154.62   16.00
   1   7   1  172.87   16.16
  -1   7  -1  202.79   16.05
   1  -7   1  179.94   15.37
  -1  -7  -2  331.66   22.16
  -1   7  -2  354.31   23.04
  -1   7  -2  335.18   19.47
   1   7   2  350.07   23.05
   1  -7   2  321.10   21.38
   1  -7   3   44.66    9.12
  -1  -7  -3   54.62    9.86
   1   7   3   55.60   10.00
  -1   7  -3   48.23    9.32
  -1   7  -4    6.44    4.84
   1  -7   4    5.96    4.70
   1  -7   4    0.03    4.47
  -1  -7  -4    9.42    5.10
   1   7   4    6.36    5.14
   1  -7   4    2.80    4.23
  -1   7  -5   -0.89    4.88
   1  -7   5    5.00    4.69
  -1  -7  -5    5.25    4.82
   1   7   5   -1.05    3.89
   1  -7   5   11.99    5.98
  -1   7  -6  449.87   22.31
   1  -7   6  435.06   21.30
   1  -7   6  470.77   22.62
  -1  -7  -6  455.00   22.90
   1  -7   6  437.00   29.34
   1   7   6  417.93   27.35
   1  -7   7   17.13    5.66
   1  -7   7   14.71    7.66
   1  -7   7   14.12    5.13
  -1  -7  -7   18.73    6.50
   1   7   7   22.84    7.30
  -1   7  -7    9.78    4.74
   1  -7   8  515.90   24.74
  -1  -7  -8  505.07   23.70
  -1  -7  -8  490.92   22.47
  -1   7  -8  490.45   23.57
   1  -7   9  276.45   18.18
  -1  -7  -9  259.90   17.46
  -1   7  -9  281.64   17.95
  -1  -7 -10  388.81   20.46
   1  -7  10  441.62   22.49
  -1   7 -10  407.28   20.51
  -1   7 -10  419.58   21.41
  -1  -7 -11   24.89    6.14
   1  -7  11   10.94    5.99
  -1   7 -11   14.87    5.17
  -1   7 -11   21.84    5.77
  -1  -7 -12   33.12    6.16
   1  -7  12   28.92    6.33
  -1   7 -12   25.02    5.72
  -1   7 -12   29.62    4.87
  -1  -7 -13   -0.22    2.86
  -1   7 -13   -0.45    3.53
   1  -7  13    1.32    3.26
   1  -7  14   16.62    3.62
  -1   7 -14   19.05    3.57
   1  -7  14   15.81    3.52
  -1  -8  14  314.38   11.64
  -1  -8  14  299.19   11.23
  -1  -8  13    4.82    3.40
  -1  -8  13    1.74    3.21
   1   8 -13   -1.72    2.83
  -1  -8  12  109.35   10.06
  -1  -8  12  102.32    9.50
   1   8 -12   90.52    8.65
   1   8 -12   92.54    8.48
  -1  -8  11    0.14    4.78
  -1  -8  11    2.49    4.53
   1   8 -11   -3.82    4.60
   1   8 -11   -2.15    4.05
   1   8 -10   -2.84    4.77
   1   8 -10    2.27    3.79
  -1  -8  10   -5.86    6.03
   1   8  -9   45.60    7.85
  -1  -8   9   32.92    7.53
   1  -8  -9   45.20    7.00
   1   8  -9   49.18    8.30
   1   8  -8  493.96   23.53
  -1  -8   8  476.03   23.78
   1  -8  -8  473.85   22.46
  -1  -8   7   -0.30    5.23
   1  -8  -7   -2.67    5.21
   1   8  -7    3.85    4.56
  -1   8   6  386.74   29.28
  -1  -8   6  380.64   19.42
   1   8  -6  341.27   19.84
  -1  -8   6  361.35   27.84
  -1  -8   6  340.64   26.86
   1  -8  -6  335.10   20.14
  -1  -8   6  357.62   20.35
  -1   8   6  359.72   26.69
  -1   8   5   20.15    7.19
   1  -8  -5    8.66    5.31
   1   8  -5   12.87    5.51
  -1  -8   5   10.51    5.72
  -1  -8   5    9.82    6.92
  -1   8   5   11.75    7.34
  -1  -8   5   17.04    7.22
  -1   8   4  745.98   37.04
   1  -8  -4  746.25   29.73
  -1  -8   4  801.36   39.63
   1   8  -4  684.64   26.52
  -1   8   4  770.87   40.20
  -1  -8   4  729.56   27.76
   1   8  -3  307.87   21.86
  -1   8   3  274.67   22.34
   1  -8  -3  295.20   19.01
  -1  -8   3  290.30   17.17
  -1  -8   3  292.62   23.89
   1   8  -3  276.25   16.52
  -1   8   3  291.31   24.69
  -1  -8   3  272.91   16.88
   1   8  -2  199.00   17.86
  -1   8   2  195.65   18.66
   1  -8  -2  210.68   15.96
  -1  -8   2  177.77   13.89
  -1  -8   2  191.49   19.16
   1   8  -2  201.29   14.00
  -1   8   2  192.88   20.42
   1   8  -2  193.67   18.30
  -1  -8   2  207.78   14.66
  -1  -8   1  151.42   16.90
   1  -8  -1  192.83   17.81
  -1  -8   1  168.21   13.94
   1  -8  -1  173.62   14.11
   1   8  -1  178.58   18.10
  -1   8   1  199.26   20.36
   1   8  -1  166.93   16.41
  -1   8   1  185.85   17.73
   1  -8   0   76.44   11.89
  -1  -8   0   77.58   13.10
  -1   8   0   92.63    9.61
  -1  -8   0   86.99   10.13
   1  -8   0   79.12    9.87
  -1   8   0   77.27   13.31
   1   8   0   79.65   13.26
   1   8   0   88.35   12.98
  -1   8   0   94.54   12.75
   1  -8   1    6.51    4.64
  -1   8  -1    5.88    3.95
   1  -8   1    3.77    4.55
  -1  -8  -1   10.86    4.96
  -1  -8  -1   10.77    5.23
   1   8   1    3.69    5.42
  -1   8  -1   11.83    7.10
   1   8   1    4.55    8.25
  -1   8  -1    3.93    5.50
  -1   8  -2   37.98    8.76
  -1   8  -2   32.70    6.78
   1  -8   2   36.80    8.38
  -1  -8  -2   29.81    6.83
  -1  -8  -2   35.75    7.94
   1   8   2   34.63    8.22
   1  -8   2   16.54    5.54
   1  -8   2   26.80    6.32
   1  -8   3   -3.73    5.65
  -1   8  -3   -4.71    4.78
   1  -8   3    0.83    3.99
   1  -8   3  -11.97    6.19
  -1   8  -3  -26.36    7.39
  -1  -8  -3   -2.75    5.50
   1   8   3   13.20    7.61
   1  -8   3    1.22    5.75
   1  -8   4   56.45   11.02
  -1   8  -4   41.93    7.88
  -1  -8  -4   34.23    8.08
   1  -8   4   39.98    7.40
   1   8   4   56.98   10.71
   1  -8   5   34.12    8.80
  -1  -8  -5   40.89    7.79
   1  -8   5   53.39    9.05
  -1   8  -5   49.15    8.85
   1   8   5   48.84   10.32
  -1   8  -6  333.20   20.10
  -1  -8  -6  324.06   19.88
   1  -8   6  349.81   19.69
  -1  -8  -7    3.52    4.43
   1  -8   7   13.04    6.06
  -1   8  -7   13.90    5.58
  -1   8  -8  591.08   24.11
  -1  -8  -8  578.60   24.42
  -1   8  -8  590.30   25.69
   1  -8   8  615.71   26.20
  -1  -8  -9    3.87    3.49
  -1   8  -9    5.84    5.09
   1  -8   9   11.98    5.70
  -1   8  -9   13.79    5.95
  -1   8 -10    4.92    3.90
   1  -8  10   13.02    5.23
  -1   8 -10   19.36    5.24
   1  -8  11    1.78    4.40
  -1   8 -11    6.24    3.67
  -1  -8 -11   -8.47    3.13
  -1   8 -11    3.02    4.21
   1  -8  12   -0.92    3.24
  -1   8 -12   -0.16    2.94
  -1   8 -12   -1.52    2.95
   1  -8  13    0.04    2.23
   1  -8  13   -0.51    2.49
  -1   8 -13    2.12    2.39
  -1  -9  13   79.56    5.99
  -1  -9  12   -0.37    2.83
  -1  -9  12    3.00    2.80
  -1  -9  11   -5.73    4.66
   1   9 -11   -0.16    3.46
  -1  -9  11    0.92    2.92
  -1  -9  10   42.54    7.41
  -1  -9  10   40.98    6.63
   1   9 -10   30.94    6.18
   1   9  -9  229.69   15.24
  -1  -9   9  207.19   13.79
   1  -9  -9  184.42   12.34
  -1  -9   9  204.93   14.98
   1  -9  -8   19.55    5.64
  -1  -9   8   17.64    6.30
  -1  -9   8    6.83    3.53
   1   9  -8   20.46    6.55
  -1  -9   7    4.60    4.79
   1   9  -7    3.33    4.89
   1  -9  -7   -1.59    4.90
  -1  -9   6    9.11    6.21
   1   9  -6   11.33    5.71
   1  -9  -6   14.57    6.46
  -1  -9   5    3.93    4.68
   1   9  -5   -5.81    5.07
   1  -9  -5   -3.11    5.01
   1  -9  -4  243.28   17.97
   1   9  -4  225.33   15.76
  -1  -9   4  195.85   15.00
  -1  -9   3  320.38   18.57
   1  -9  -3  296.34   19.83
  -1  -9   3  289.64   17.71
   1   9  -3  303.71   17.68
  -1  -9   2    0.70    6.31
  -1   9   2   13.55    5.82
  -1  -9   2    3.24    3.79
   1  -9  -2   -4.14    5.60
  -1  -9   2   -1.34    3.12
   1  -9  -1  165.28   14.69
  -1  -9   1  163.50   14.02
  -1   9   1  145.30   17.11
   1   9  -1  173.71   18.87
  -1  -9   1  158.01   18.68
  -1   9   1  183.44   20.18
   1   9  -1  159.86   17.61
  -1   9   0   29.19    9.38
   1   9   0   38.50    8.78
  -1  -9   0   25.37    8.47
   1   9   0   53.33   11.61
  -1  -9   0   36.28    8.25
  -1   9   0   32.22    6.22
   1  -9   0   21.83    6.74
   1  -9   1   15.73    7.65
  -1  -9  -1   23.82    6.46
  -1   9  -1   25.37    6.12
   1  -9   1   28.84    6.81
   1   9   1   17.59    6.03
  -1   9  -2   77.85    9.91
  -1  -9  -2   60.07    9.30
   1  -9   2   73.64    9.94
   1  -9   3   -0.24    3.98
  -1  -9  -3    7.40    5.79
  -1   9  -3    0.52    4.56
  -1  -9  -4   22.72    7.06
  -1   9  -4   33.04    8.08
   1  -9   4   38.57    7.21
  -1  -9  -5   20.60    7.19
  -1   9  -5   27.65    7.81
   1  -9   5   10.39    4.93
  -1  -9  -6   57.02    9.08
   1  -9   6   59.04    8.76
  -1  -9  -7    0.15    4.18
  -1   9  -7   -1.87    5.04
   1  -9   7   -1.09    4.27
   1  -9   8   29.24    6.11
  -1   9  -8   26.83    6.95
  -1  -9  -9  420.87   17.27
   1  -9   9  461.62   17.83
  -1   9  -9  467.81   20.40
   1  -9   9  482.01   20.68
   1  -9  10   26.54    4.83
  -1   9 -10   50.27    6.81
   1  -9  10   42.69    6.47
  -1   9 -11   11.35    3.53
   1  -9  11   10.57    3.91
   1  -9  12    3.81    2.53
  -1 -10  11    8.89    3.42
   1  10 -10   61.10    6.70
  -1 -10  10   61.08    6.83
  -1 -10   9    3.80    3.94
   1  10  -9    1.02    3.60
   1 -10  -9    2.24    2.59
   1 -10  -8   50.25    7.11
   1  10  -8   59.14    7.81
  -1 -10   8   51.84    7.74
   1 -10  -7   65.00    9.10
   1  10  -7   60.23    8.02
  -1 -10   7   83.15    9.73
   1 -10  -6  162.69   13.57
   1  10  -6  140.53   11.85
  -1 -10   6  136.48   11.95
   1 -10  -5   76.84   10.73
   1  10  -5   85.20    9.58
  -1 -10   5   58.89    8.44
   1 -10  -4   61.37   10.47
  -1 -10   4   69.88    8.87
   1  10  -4   71.51    8.74
  -1 -10   3   89.69    9.58
   1 -10  -3  105.84   12.25
  -1 -10   3   79.88    9.28
   1  10  -3   95.23    9.74
   1 -10  -2  227.68   17.25
  -1 -10   2  219.96   15.62
  -1 -10   1  -13.58    6.04
   1 -10  -1   -1.59    5.74
  -1 -10   0   29.53    7.25
   1 -10   0   19.99    6.59
  -1 -10  -1  459.68   23.68
   1 -10   1  414.60   21.72
  -1  10  -1  497.33   21.86
   1 -10   2  109.70   11.55
  -1 -10  -2  121.21   12.78
  -1  10  -2  113.71   11.18
  -1 -10  -3  252.59   17.88
   1 -10   3  245.13   15.61
  -1  10  -3  245.04   16.27
  -1 -10  -4    8.88    6.27
  -1  10  -4    9.25    4.99
  -1 -10  -5   28.11    7.29
   1 -10   5   17.20    5.00
  -1  10  -5   29.55    6.85
  -1 -10  -6   68.21    9.25
   1 -10   6   71.83    8.47
  -1  10  -6   70.01    9.39
  -1 -10  -7   65.91    8.56
  -1  10  -7   71.85    9.00
   1 -10   7   77.57    8.61
  -1 -10  -8   30.67    5.71
   1 -10   8   41.60    6.35
  -1  10  -8   39.04    6.48
  -1  10  -9   56.09    6.64
   1 -10   9   62.69    6.82
  -1  10 -10   24.59    4.08
   1 -10  10   26.55    4.34
   1  11  -9  111.19    7.35
  -1 -11   9  118.90    7.48
   1 -11  -8   24.91    4.25
  -1 -11   8   23.60    4.20
   1  11  -8   26.59    4.46
   1 -11  -7   69.67    7.50
   1  11  -7   78.64    7.45
  -1 -11   7   75.20    7.45
   1 -11  -6    8.64    4.74
  -1 -11   6    5.67    3.65
   1  11  -6   14.31    4.11
   1 -11  -5   20.97    5.92
  -1 -11   5   16.18    4.05
   1  11  -5   23.60    5.02
   1 -11  -4   -0.85    4.57
  -1 -11   4    2.88    3.79
   1  11  -4   -1.65    3.62
   1 -11  -3    9.94    5.27
   1 -11  -2   56.95    9.11
  -1 -11   2   62.52    7.87
  -1 -11   1  392.68   19.31
   1 -11  -1  408.63   20.72
   1 -11   0   66.34    9.19
  -1 -11   0   63.82    8.82
   1 -11   1  270.18   16.07
  -1 -11  -1  315.65   18.08
   1 -11   2   -2.16    3.75
  -1 -11  -2   -2.49    4.37
  -1  11  -2   -1.59    3.02
  -1 -11  -3   14.46    6.53
  -1  11  -3   10.15    4.26
  -1 -11  -4   12.83    5.28
  -1  11  -4   11.76    4.62
  -1 -11  -5    9.52    4.64
  -1  11  -5    0.18    3.61
  -1 -11  -6   -3.03    3.46
  -1  11  -6    2.16    3.26
  -1  11  -7  125.01    9.08
  -1 -11  -7  120.14    8.85
  -1  11  -8   76.93    6.62
  -1 -11  -8   68.25    5.48
  -1  11  -9  212.09    8.93
   1 -12  -7    2.40    1.92
   1 -12  -6    6.08    3.10
   1 -12  -5   16.69    4.10
   1 -12  -4   16.57    4.42
   1 -12  -3   -4.29    3.64
   1 -12  -2   12.71    4.59
  -1 -12   2    6.50    3.11
   1 -12  -1  102.14    9.06
  -1 -12   1   97.80    8.21
   1 -12   0   77.24    7.94
  -1 -12   0   66.68    7.32
   1 -12   1   32.38    5.04
  -1 -12  -1   30.09    5.63
  -1 -12  -2   37.05    5.97
  -1  12  -3   62.04    5.40
  -1 -12  -3   63.08    7.26
  -1  12  -4   -0.99    2.31
  -1 -12  -4    2.19    3.35
  -1  12  -5   25.37    3.66
  -1 -12  -5   18.78    3.99
  -1  12  -6    0.35    1.83
  -1 -12  -6    3.55    2.16
   2   0 -18   26.31    3.66
   2   0 -17    3.39    3.50
   2   0 -16  107.43   10.37
   2   0 -15    4.45    5.21
   2   0 -15   -6.22    3.55
   2   0 -14   89.25   11.16
   2   0 -14   88.29   11.21
   2   0 -14   82.13    9.12
   2   0 -13   -3.56    4.83
   2   0 -13    2.32    5.30
   2   0 -13    2.32    5.63
   2   0 -12  884.35   31.70
   2   0 -12  839.87   30.31
   2   0 -12  870.42   43.25
   2   0 -12  820.58   28.43
   2   0 -11   -1.39    5.00
   2   0 -11    0.90    5.26
   2   0 -11    1.39    3.93
   2   0 -11    3.13    5.13
   2   0 -10  660.75   33.40
   2   0  -9    6.20    5.74
   2   0  -8  185.18   11.81
  -2   0   8  202.06   11.27
   2   0  -8  185.97   15.66
  -2   0   7    1.70    2.53
   2   0  -7   -0.96    2.88
   2   0  -7    1.27    4.50
  -2   0   7    1.54    2.17
   2   0  -6   93.93    7.99
  -2   0   6  102.04    6.96
   2   0  -6  100.58   10.04
  -2   0   6  105.97    5.61
  -2   0   5    0.07    2.08
  -2   0   5   -1.37    1.47
  -2   0   5    1.79    1.07
   2   0  -5    2.02    3.13
   2   0  -5    3.14    3.94
  -2   0   4    7.34    2.59
  -2   0   4   10.43    1.31
  -2   0   4   14.59    2.03
  -2   0   4   11.11    1.36
   2   0  -4    9.94    3.77
   2   0  -4    8.65    4.33
   2   0  -3   -2.33    3.36
  -2   0   3   -0.50    1.44
  -2   0   3    0.91    1.80
  -2   0   3    0.74    1.15
   2   0  -3   -1.56    3.44
  -2   0   2  968.96   14.58
  -2   0   2  962.69   17.72
   2   0  -2  947.78   18.26
  -2   0   2  908.09   11.77
  -2   0   1   -0.92    2.55
   2   0  -1    0.17    1.36
  -2   0   1   -0.06    2.30
  -2   0   1   -0.79    1.71
   2   0  -1    0.50    2.40
  -2   0   0 4079.45   37.73
   2   0   0 4150.41   30.87
   2   0   0 4001.94   33.34
  -2   0   0 4095.51   36.05
   2   0   0 4100.42   32.28
  -2   0   0 3995.98   32.62
   2   0   1    0.09    1.64
  -2   0  -1   -1.90    3.96
   2   0   1    0.57    2.81
   2   0   1    1.31    1.97
  -2   0  -1    0.77    2.47
  -2   0  -1   -0.37    2.90
   2   0   2  649.20   16.65
   2   0   2  647.96   12.28
  -2   0  -2  649.85   19.21
  -2   0  -2  668.14   16.79
   2   0   2  649.16    9.74
  -2   0  -2  660.39   18.98
  -2   0  -3    1.42    4.41
  -2   0  -3    1.86    3.86
   2   0   3    1.24    3.50
   2   0   3    2.24    1.75
   2   0   4  570.78   19.47
  -2   0  -4  565.34   22.21
   2   0   4  571.90   19.94
   2   0   4  561.32   10.03
   2   0   5   -3.36    4.52
  -2   0  -5   -1.60    4.91
   2   0   5    2.17    4.24
   2   0   6    6.95    4.62
  -2   0  -6    9.05    6.50
   2   0   6    2.73    4.24
   2   0   7   -1.14    3.24
  -2   0  -7    5.84    6.46
   2   0   7    3.12    4.21
   2   0   8  293.70   19.18
  -2   0  -8  333.72   24.28
   2   0   8  284.96   19.79
   2   0   9    5.09    3.97
  -2   0  -9   -3.08    5.16
  -2   0  -9    2.39    5.79
  -2   0  -9    6.06    5.79
   2   0   9    0.47    4.73
   2   0  10   36.78    8.12
  -2   0 -10   23.64    6.35
  -2   0 -10   30.45   10.15
   2   0  10   30.54    8.04
  -2   0 -10   45.80    8.23
  -2   0 -11   -0.55    4.79
  -2   0 -11   -9.72    7.37
  -2   0 -11    0.82    4.55
  -2   0 -12   10.89    5.26
  -2   0 -12   10.51    6.32
  -2   0 -13   -2.07    3.99
  -2   0 -13    2.40    4.82
  -2   0 -14   18.86    5.28
  -2   0 -14   17.94    5.79
  -2   0 -15   -0.28    3.62
  -2   0 -16   90.74    7.01
   2   1 -18   47.12    4.40
   2  -1 -18   44.43    4.27
   2  -1 -17    7.07    3.13
   2   1 -17    3.50    3.16
   2   1 -16    1.79    3.62
   2   1 -16   -4.87    4.38
   2  -1 -16    2.95    4.11
   2   1 -15    0.65    3.62
   2  -1 -15    7.62    5.22
   2   1 -15   14.17    6.41
   2  -1 -15    9.99    5.80
   2   1 -14    0.42    4.23
   2  -1 -14   -0.74    4.85
   2   1 -14   -2.30    5.26
   2  -1 -14   -1.00    5.53
   2  -1 -13  335.12   20.41
   2   1 -13  372.95   20.42
   2   1 -13  338.49   19.89
   2  -1 -13  355.56   20.13
   2   1 -13  345.09   19.27
   2  -1 -12 1143.92   36.94
   2   1 -12 1008.71   33.13
   2   1 -12 1063.30   33.08
   2  -1 -12 1062.49   34.02
   2   1 -12 1015.95   33.32
   2  -1 -12 1068.14   48.85
   2   1 -12 1059.93   46.88
   2  -1 -11   -0.21    4.23
   2   1 -11   -1.87    4.04
   2   1 -11    3.57    3.67
   2   1 -11   -2.16    6.05
   2  -1 -11   -0.87    5.92
   2   1 -11    9.50    5.17
   2  -1 -11   -3.31    4.52
   2  -1 -10  501.29   30.01
   2   1 -10  536.80   29.42
  -2  -1   9   25.67    5.77
   2   1  -9   32.04    8.14
   2  -1  -9   31.28    8.06
   2   1  -8  134.29   10.16
   2  -1  -8  137.14   10.83
   2   1  -8  137.06   13.29
  -2  -1   8  123.12    9.87
   2  -1  -8  160.03   14.99
  -2   1   7  178.36    8.94
   2   1  -7  167.79   10.73
   2  -1  -7  152.03   10.82
  -2  -1   7  147.80   10.46
   2  -1  -7  168.34   14.10
  -2   1   6   80.02    5.46
   2   1  -6   74.17    8.72
  -2  -1   6   76.77    7.27
  -2   1   6   82.19    4.77
   2  -1  -6   88.58   10.16
   2  -1  -6   74.65    7.64
   2   1  -6   75.73    7.33
  -2  -1   5 1585.05   28.27
   2  -1  -5 1598.33   35.08
  -2   1   5 1562.25   16.49
   2   1  -5 1543.66   31.54
   2  -1  -5 1571.39   30.09
   2   1  -4  277.79   11.92
  -2  -1   4  283.92   11.51
   2  -1  -4  306.02   13.02
  -2   1   3  215.97   10.23
  -2  -1   3  209.62    8.44
   2   1  -3  208.04    9.11
  -2  -1   3  204.14    9.25
  -2   1   3  199.43    7.78
   2  -1  -3  216.12   10.51
  -2  -1   2 3364.59   33.28
   2   1  -2 3398.24   35.76
  -2   1   2 3429.38   37.07
  -2  -1   2 3396.65   30.03
  -2   1   2 3302.50   30.66
   2  -1  -2 3392.41   37.30
  -2  -1   1  283.69   10.48
   2   1  -1  287.40   10.39
  -2   1   1  269.26   10.95
  -2  -1   1  273.50    8.36
  -2   1   1  273.11    9.38
   2  -1  -1  269.98   10.23
  -2  -1   0   64.31    4.38
  -2   1   0   56.91    5.67
   2  -1   0   64.24    5.09
   2   1   0   55.03    4.93
  -2  -1   0   61.45    6.00
  -2   1   0   57.89    3.75
   2  -1   0   59.11    4.94
  -2   1   0   59.94    5.32
   2  -1   1   14.53    2.86
  -2   1  -1    9.21    4.03
   2  -1   1   11.04    3.46
   2   1   1   11.83    3.11
   2  -1   1   10.60    3.57
  -2  -1  -1    9.15    3.74
  -2   1  -1   10.55    2.97
  -2   1  -1   12.78    3.89
   2  -1   2 2114.17   31.62
   2   1   2 2046.22   26.36
   2  -1   2 2006.66   30.72
  -2  -1  -2 2050.86   34.07
  -2  -1  -2 2053.33   34.60
  -2   1  -2 2044.19   31.42
  -2   1  -2 2139.63   30.55
   2  -1   2 2055.85   22.10
   2  -1   3  245.54   12.38
   2   1   3  237.55    9.36
   2  -1   3  245.92   12.40
   2   1   3  265.38   12.76
  -2  -1  -3  249.14   13.50
  -2   1  -3  237.46   12.96
  -2  -1  -3  245.42   13.83
  -2   1  -3  264.58   11.98
   2  -1   4 3392.57   48.60
   2   1   4 3464.15   35.89
   2   1   4 3575.56   49.15
   2  -1   4 3530.13   49.61
  -2  -1  -4 3520.66   52.56
  -2   1  -4 3515.56   53.14
  -2  -1  -4 3656.55   56.19
  -2   1  -4 3520.66   45.11
  -2  -1  -5 2123.81   44.02
   2   1   5 2198.42   29.06
   2   1   5 2161.77   41.76
   2  -1   5 2137.60   42.42
  -2   1  -5 2153.80   46.77
  -2  -1  -5 2192.03   48.12
   2  -1   5 2160.21   42.05
   2   1   5 2083.52   39.78
   2   1   6 1502.19   37.87
   2  -1   6 1482.26   38.41
  -2   1  -6 1499.48   42.84
  -2  -1  -6 1498.69   43.54
   2  -1   6 1477.78   38.07
   2   1   6 1438.21   35.83
   2  -1   7  177.93   14.80
   2   1   7  186.56   14.95
  -2   1  -7  188.91   17.09
  -2  -1  -7  193.72   17.65
   2   1   7  176.09   13.90
   2  -1   7  170.26   14.49
   2   1   8  146.12   14.23
   2  -1   8  164.38   15.34
  -2  -1  -8  146.13   16.63
  -2  -1  -8  177.91   18.35
   2   1   8  147.62   13.73
   2  -1   8  136.13   14.13
   2  -1   9   -2.01    4.39
   2   1   9   -4.43    4.94
  -2  -1  -9    0.32    4.07
   2  -1   9    1.95    4.52
   2   1   9    7.37    4.69
  -2  -1  -9    4.89    4.50
  -2  -1  -9    1.96    6.15
  -2   1  -9   -1.32    4.04
  -2  -1  -9    9.83    5.24
   2  -1  10  225.00   20.25
  -2  -1 -10  221.86   15.93
  -2   1 -10  207.98   15.74
  -2  -1 -10  231.91   23.34
  -2   1 -10  201.45   21.74
  -2  -1 -10  267.65   24.58
  -2  -1 -10  208.74   16.33
  -2   1 -10  225.25   15.79
   2   1  10  200.82   18.56
  -2  -1 -11    7.07    5.34
  -2  -1 -11   11.41    5.84
  -2   1 -11    1.31    4.40
   2   1  11    3.17    3.35
  -2  -1 -11    8.46    4.68
  -2   1 -11    9.44    6.08
  -2   1 -12  466.95   23.73
  -2  -1 -12  462.53   23.37
  -2  -1 -12  464.53   23.99
  -2   1 -13   22.38    5.74
  -2   1 -13   42.70    8.06
  -2  -1 -13   32.19    7.83
  -2  -1 -13   32.06    7.27
  -2   1 -14  435.39   20.33
  -2  -1 -14  430.09   20.01
  -2   1 -14  442.34   17.63
  -2  -1 -14  424.37   19.93
  -2  -1 -15    2.95    3.62
  -2   1 -15    0.85    3.48
  -2  -1 -15    2.39    3.31
  -2   1 -16  424.54   14.49
  -2  -1 -16  413.60   13.67
   2   2 -17    3.19    2.65
   2  -2 -17    4.45    2.92
   2   2 -17    0.79    3.17
   2   2 -16   20.94    4.89
   2   2 -16   21.52    5.43
   2  -2 -16   13.52    4.52
   2   2 -15    1.72    4.39
   2   2 -15    1.05    4.31
   2  -2 -15   -0.16    4.24
   2  -2 -15   -6.26    5.90
   2   2 -14  272.75   17.56
   2  -2 -14  208.98   15.07
   2   2 -14  246.16   16.66
   2  -2 -14  259.21   18.26
   2  -2 -13  378.25   20.53
   2   2 -13  382.49   20.99
   2  -2 -13  352.54   21.71
   2   2 -13  351.96   20.21
  -2   2  12   78.31   12.32
   2   2 -12   76.72    9.95
   2  -2 -12   58.61   10.15
   2  -2 -12   64.09   13.39
   2   2 -12   61.81   11.48
   2  -2 -12   68.07    9.45
   2   2 -12   68.33    9.48
   2   2 -11  433.19   21.24
   2  -2 -11  392.86   29.27
   2   2 -11  394.52   26.50
   2  -2 -11  393.00   20.09
   2   2 -11  422.74   20.83
   2  -2 -11  409.42   22.05
   2  -2 -10  223.77   21.07
  -2  -2  10  224.73   17.02
   2   2 -10  204.91   18.00
   2  -2  -9    7.00    5.32
   2   2  -9    6.18    4.33
  -2  -2   9    7.73    4.28
   2   2  -8   71.60    7.83
   2  -2  -8   62.18    7.81
   2   2  -8   88.82   10.44
   2  -2  -8   80.91   11.45
  -2  -2   8   83.96    9.43
   2  -2  -7  210.31   13.54
   2   2  -7  197.52   14.20
  -2  -2   7  190.58   13.36
   2  -2  -7  193.82   15.68
  -2   2   7  221.22   11.12
   2   2  -6  453.12   18.62
  -2  -2   6  456.19   18.93
   2  -2  -6  460.09   21.66
   2  -2  -6  464.01   19.05
  -2   2   5  375.27   15.83
   2  -2  -5  389.53   16.89
   2   2  -5  381.31   15.04
   2  -2  -5  397.49   18.67
  -2  -2   5  380.22   16.29
  -2   2   4   70.93    7.30
   2   2  -4   56.16    6.09
   2  -2  -4   62.15    7.36
  -2  -2   4   64.30    7.05
   2   2  -4   59.07    5.51
  -2   2   3   86.25    7.60
   2   2  -3   80.84    6.88
  -2  -2   3   90.13    7.12
  -2   2   3   85.34    6.91
   2  -2  -3   87.01    8.17
   2   2  -3   90.79    5.54
  -2  -2   3  108.91    8.41
   2  -2  -2 5590.13   27.02
  -2   2   2 5514.41   52.67
   2   2  -2 5465.55   49.31
  -2  -2   2 5509.76   50.47
   2  -2  -2 5590.22   54.95
  -2   2   2 5451.44   49.68
  -2  -2   2 5579.75   52.94
  -2  -2   1   96.19    7.93
   2   2  -1  108.78    7.51
  -2   2   1  114.74    7.96
   2  -2  -1  105.06    8.03
  -2   2   1  107.70    8.42
  -2  -2   1  108.24    4.52
   2  -2  -1  110.80    5.54
  -2  -2   0 1380.31   26.80
   2   2   0 1341.52   24.03
   2  -2   0 1280.88   24.65
  -2   2   0 1330.12   24.76
   2  -2   0 1358.91   21.45
  -2   2   0 1335.35   25.73
   2  -2   1    1.56    3.12
  -2   2  -1    1.26    4.09
   2   2   1    0.49    3.13
  -2  -2  -1    0.52    3.59
   2  -2   1    1.83    2.94
  -2   2  -1    1.63    3.43
   2  -2   2   69.91    6.92
   2  -2   2   67.56    6.03
   2   2   2   70.12    6.44
  -2  -2  -2   65.37    7.55
  -2   2  -2   74.40    6.99
  -2  -2  -2   82.02    8.48
  -2   2  -2   71.06    6.42
   2  -2   3  157.51   10.74
   2   2   3  147.80    9.06
  -2  -2  -3  153.91   11.02
  -2   2  -3  166.16   10.22
  -2   2  -3  149.11   10.32
  -2  -2  -3  154.87   11.97
   2  -2   4   20.83    5.86
   2   2   4   17.77    4.04
   2  -2   4   19.52    6.19
  -2  -2  -4   17.70    5.34
  -2   2  -4   29.26    5.50
  -2   2  -4   22.58    5.91
  -2  -2  -4   14.75    5.91
   2  -2   5 1693.22   39.75
   2   2   5 1705.82   31.61
   2   2   5 1671.31   38.28
   2  -2   5 1682.42   39.61
  -2  -2  -5 1607.92   38.72
  -2   2  -5 1615.35   33.82
  -2  -2  -5 1679.51   43.37
   2  -2   6   24.12    6.33
   2   2   6   15.25    5.12
   2   2   6   19.16    4.45
   2   2   6   18.89    5.34
   2  -2   6   24.65    6.60
  -2  -2  -6   11.53    5.34
  -2   2  -6   12.38    4.80
  -2  -2  -6   11.58    5.64
  -2  -2  -6   26.24    7.72
   2   2   7  498.32   24.43
  -2  -2  -7  503.79   28.40
  -2  -2  -7  516.77   28.31
   2  -2   7  507.56   25.62
   2   2   7  495.12   23.03
   2   2   8  128.91   13.63
  -2  -2  -8  135.83   16.44
  -2  -2  -8  135.99   16.33
   2   2   8  136.26   12.83
   2  -2   8  138.79   14.80
  -2  -2  -9  185.59   13.94
   2  -2   9  185.34   18.22
  -2   2  -9  166.42   13.51
   2   2   9  182.62   17.20
  -2  -2  -9  180.31   15.37
  -2  -2  -9  188.16   20.25
  -2  -2  -9  191.57   20.20
  -2  -2 -10   70.41    9.27
  -2   2 -10   57.84    8.92
   2   2  10   42.50    9.28
  -2  -2 -10   65.86   10.00
   2  -2  10   78.21   12.21
  -2  -2 -10   63.60   12.58
  -2  -2 -10   60.70   12.35
  -2   2 -10   58.81   12.44
  -2  -2 -11   28.51    7.74
  -2   2 -11   21.24    7.03
  -2  -2 -11   36.47    7.95
  -2  -2 -12   40.35    8.84
  -2   2 -12   49.64    9.07
  -2  -2 -12   27.98    6.36
  -2   2 -13    1.86    3.89
  -2   2 -13   -3.87    5.42
  -2  -2 -13    4.86    4.06
  -2   2 -14    2.81    3.97
  -2  -2 -14    2.50    3.68
  -2   2 -14    0.80    4.06
  -2  -2 -14   -3.47    5.44
  -2   2 -15  325.59   15.02
  -2  -2 -15  295.91   13.50
  -2   2 -15  307.14   12.82
   2  -2  15  290.48   12.71
  -2  -2 -15  314.07   15.11
  -2  -2 -16    8.75    2.52
  -2   2 -16    4.99    2.56
   2   3 -17   33.13    4.40
   2  -3 -17   37.41    4.26
   2   3 -17   37.70    4.79
   2   3 -16    4.22    3.72
   2   3 -16    2.28    3.98
   2  -3 -16    3.64    3.36
   2  -3 -15   99.08   11.46
   2  -3 -15  108.86    9.76
   2   3 -15   90.83    9.38
   2   3 -15   98.30   10.38
   2   3 -14    4.16    5.17
   2   3 -14    2.68    4.92
   2  -3 -14    7.45    4.33
   2  -3 -14   13.83    7.10
   2   3 -13  619.98   26.77
   2   3 -13  563.06   24.45
   2  -3 -13  582.56   24.40
   2  -3 -13  612.41   28.21
  -2  -3  13  590.51   23.63
  -2   3  12   68.00   11.20
   2   3 -12  108.08   11.83
   2  -3 -12  100.79   15.31
  -2  -3  12  109.01   10.92
   2  -3 -12   82.80   11.40
   2   3 -12   91.85   10.51
   2  -3 -12   95.17   10.67
   2   3 -11  365.06   19.32
   2  -3 -11  384.81   19.68
   2   3 -11  410.90   21.16
  -2   3  11  415.69   26.48
   2   3 -11  383.02   19.48
  -2  -3  11  403.74   19.78
   2  -3 -11  383.85   21.98
  -2  -3  11  390.26   25.34
   2  -3 -11  427.39   30.58
   2   3 -10    6.55    3.72
   2   3 -10    7.26    3.67
  -2  -3  10    5.49    4.70
  -2   3  10    3.71    3.93
   2  -3 -10    7.27    7.22
   2   3 -10    5.10    4.74
   2  -3 -10    2.01    4.64
   2   3 -10    4.44    4.28
   2  -3  -9    1.68    6.09
   2   3  -9    4.26    2.92
  -2   3   9    1.13    4.19
  -2  -3   9    4.69    4.40
  -2   3   8    1.74    4.23
  -2  -3   8    1.06    4.32
   2  -3  -8   -1.73    5.40
   2   3  -8    4.16    4.25
   2  -3  -8    0.16    3.36
  -2   3   8    4.11    2.18
  -2   3   7  261.35   16.34
   2  -3  -7  265.01   16.62
  -2  -3   7  249.40   16.78
   2  -3  -7  244.00   18.40
   2   3  -7  237.00   14.76
  -2   3   6  360.08   17.71
   2   3  -6  342.27   15.42
   2  -3  -6  335.65   15.43
   2  -3  -6  341.82   20.07
  -2  -3   6  313.80   17.73
   2  -3  -6  309.99   17.40
  -2   3   5 2515.40   43.57
   2   3  -5 2374.75   38.12
  -2  -3   5 2453.93   45.74
   2  -3  -5 2458.01   35.61
   2  -3  -5 2460.59   46.14
  -2   3   4 1077.49   27.59
   2   3  -4 1092.45   25.41
   2  -3  -4 1056.56   13.05
   2  -3  -4 1075.53   19.43
  -2  -3   4 1088.77   28.80
   2   3  -4 1062.20   18.89
   2   3  -4 1066.42   17.06
   2  -3  -4 1099.02   29.95
  -2   3   3  332.81   14.94
   2   3  -3  321.18   13.91
  -2  -3   3  328.61   15.08
   2  -3  -3  334.61    7.94
  -2  -3   3  312.86   15.27
   2  -3  -3  325.17   16.24
  -2  -3   2   26.46    2.63
  -2  -3   2   22.75    5.93
  -2   3   2   31.79    5.76
   2  -3  -2   22.77    2.84
   2   3  -2   19.42    5.04
  -2  -3   2   24.76    5.72
  -2   3   2   28.53    5.85
   2  -3  -2   22.57    6.08
  -2   3   1 1954.62   34.08
   2   3  -1 1991.37   33.37
  -2  -3   1 2069.77   36.49
   2  -3  -1 1963.86   26.10
  -2   3   1 2008.91   35.67
   2  -3  -1 1991.30   36.85
   2  -3   0    4.23    3.16
  -2   3   0    2.50    3.89
   2   3   0    1.88    3.74
  -2  -3   0    1.67    3.72
  -2  -3   0    4.46    1.22
  -2   3   0    7.38    4.71
   2  -3   0    0.84    3.83
   2  -3   1  294.48   13.01
   2   3   1  315.49   13.96
   2  -3   1  320.08   14.51
  -2  -3  -1  291.76   14.69
  -2  -3  -1  294.00   10.19
  -2   3  -1  328.97   14.72
   2  -3   2   32.19    5.80
   2   3   2   37.29    5.80
   2  -3   2   43.12    6.07
  -2  -3  -2   35.58    6.71
  -2  -3  -2   39.06    5.32
  -2   3  -2   44.84    6.26
   2  -3   3  177.44   12.25
   2   3   3  188.77   11.70
  -2   3  -3  186.45    6.34
  -2  -3  -3  192.25   13.27
  -2  -3  -3  176.07   13.58
  -2  -3  -3  170.69   11.40
  -2   3  -3  216.75   12.63
   2  -3   4    9.94    5.38
   2   3   4    7.66    3.91
  -2  -3  -4    0.29    3.72
  -2  -3  -4   -2.69    3.90
  -2  -3  -4   13.86    6.11
  -2   3  -4   10.85    4.39
   2  -3   5  298.06   18.16
   2   3   5  267.48   14.54
  -2  -3  -5  271.94   16.62
  -2  -3  -5  277.66   18.02
  -2  -3  -5  277.48   18.88
  -2   3  -5  279.80   15.25
   2  -3   6   14.05    6.00
   2   3   6   12.34    4.34
   2   3   6   13.17    5.90
  -2  -3  -6   16.83    6.04
  -2  -3  -6   14.05    5.78
  -2  -3  -6   13.96    7.26
  -2   3  -6    4.55    4.25
   2  -3   7  181.73   16.43
   2   3   7  181.72   14.24
   2   3   7  179.32   15.75
  -2  -3  -7  163.40   14.56
  -2   3  -7  173.06   12.76
  -2  -3  -7  181.25   17.22
  -2  -3  -7  163.10   16.59
   2   3   8   69.06   10.63
  -2  -3  -8  100.17   14.23
  -2  -3  -8   75.36   12.61
   2  -3   8   82.25   12.18
   2  -3   9   81.41   12.61
  -2  -3  -9   55.39    8.25
  -2   3  -9   85.91   10.06
   2   3   9   65.28   11.21
  -2  -3  -9   75.40   10.75
  -2  -3  -9   80.79   13.58
  -2  -3  -9   51.84   11.43
   2  -3  10   77.90   13.55
  -2  -3 -10   90.59   14.46
  -2  -3 -10   88.78   14.60
  -2   3 -10   92.11   14.72
  -2  -3 -10   98.66   12.41
   2   3  10   95.17   13.70
  -2  -3 -10  103.19   10.88
  -2   3 -10   98.71   11.52
  -2  -3 -11   26.86    7.99
  -2   3 -11   28.83    7.11
  -2  -3 -11   18.66    6.00
  -2  -3 -12   11.12    6.08
  -2   3 -12   13.24    5.75
  -2  -3 -12   10.66    4.85
  -2  -3 -13   12.06    5.96
  -2  -3 -13   12.36    4.91
  -2   3 -13   20.20    6.26
  -2   3 -13    8.95    4.79
  -2   3 -14   19.30    5.51
  -2  -3 -14   10.11    3.85
  -2   3 -14    3.62    4.31
  -2  -3 -14   10.60    5.09
   2  -3  14    6.38    4.17
  -2   3 -15   30.66    4.68
  -2  -3 -15   21.19    3.64
  -2   3 -15   23.09    4.45
   2  -3  15   19.94    4.21
  -2  -3 -15   22.93    4.96
   2   4 -17    0.76    2.19
   2   4 -16    1.87    3.35
  -2  -4  16    4.06    3.80
   2   4 -16    7.56    3.09
   2   4 -15    3.87    4.58
   2  -4 -15    3.95    5.04
   2   4 -15    0.06    3.63
   2  -4 -15    4.39    3.46
   2   4 -14    3.60    4.58
   2  -4 -14    3.11    5.65
  -2  -4  14    3.72    4.36
   2  -4 -14    1.09    3.51
   2   4 -14   -4.71    4.61
   2  -4 -13   89.60    9.20
   2   4 -13   92.68   10.11
   2   4 -13   74.98   10.13
  -2  -4  13   94.94   10.55
   2  -4 -13   81.40   10.86
   2  -4 -12    7.48    3.74
   2   4 -12    8.03    4.98
   2  -4 -12   13.91    6.81
   2   4 -12    2.57    5.15
   2   4 -12   13.84    5.45
  -2  -4  12   11.55    4.94
   2  -4 -11   67.97    8.52
   2   4 -11   63.38    8.90
  -2   4  11   58.67   10.69
  -2  -4  11   64.27   12.04
   2  -4 -11   49.23    8.68
   2   4 -11   59.38    9.43
   2   4 -11   67.43    8.66
  -2  -4  11   67.42    9.18
   2   4 -10   -1.49    4.69
  -2  -4  10  -12.73    6.15
  -2   4  10    7.01    4.26
   2  -4 -10    0.50    4.83
   2   4 -10   -1.18    4.53
   2   4 -10   -0.86    4.04
  -2  -4  10   -3.15    3.96
   2   4  -9  158.50   12.74
   2   4  -9  150.09   12.06
  -2  -4   9  151.37   15.90
  -2   4   9  158.48   15.86
   2  -4  -8   39.45    8.23
  -2  -4   8   31.92    8.76
  -2   4   8   25.41    6.44
  -2   4   7  135.59   12.63
  -2  -4   7  121.64   13.20
   2  -4  -7  148.29   13.88
  -2   4   6   85.77    9.96
  -2  -4   6   82.81   10.86
   2  -4  -6   73.49    9.74
  -2   4   5 3307.97   53.75
  -2  -4   5 3209.45   57.63
   2  -4  -5 3319.63   59.86
   2   4  -5 3219.84   48.53
   2   4  -4   15.87    4.85
   2   4  -4   22.39    3.81
   2  -4  -4   24.69    6.64
  -2  -4   4   19.79    6.07
  -2   4   4   28.35    6.00
  -2   4   3 1276.85   30.74
   2   4  -3 1316.01   30.69
   2  -4  -3 1288.00   35.48
   2  -4  -3 1312.69   23.81
  -2  -4   3 1301.86   33.19
  -2   4   3 1342.53   34.16
  -2  -4   3 1302.40   34.04
  -2   4   2  107.03    9.49
   2  -4  -2  101.22   11.18
   2   4  -2  101.41    9.31
  -2  -4   2   99.05   10.10
  -2   4   2  105.17   10.46
  -2  -4   2  109.37   10.48
   2  -4  -2  102.94    6.24
  -2   4   1 1574.04   32.69
   2   4  -1 1551.82   33.55
   2  -4  -1 1545.81   37.34
  -2  -4   1 1564.45   36.24
  -2   4   1 1632.44   37.01
   2  -4  -1 1629.58   27.94
  -2  -4   0    8.33    5.54
   2   4   0    7.95    4.95
   2  -4   0   23.52    6.30
  -2   4   0   18.46    5.64
  -2   4   0   16.48    4.77
   2  -4   0    9.74    4.00
   2   4   1 2329.83   42.19
   2  -4   1 2261.87   44.17
  -2  -4  -1 2345.51   44.78
  -2   4  -1 2362.12   43.79
   2  -4   1 2337.01   40.14
   2  -4   2   -0.56    3.70
   2   4   2    0.07    4.13
  -2   4  -2   -0.49    2.40
  -2  -4  -2   -0.47    4.61
  -2   4  -2    3.45    4.04
  -2  -4  -2   -1.15    2.33
   2  -4   3 1146.88   32.77
   2   4   3 1102.03   31.07
  -2  -4  -3 1105.49   32.83
  -2   4  -3 1129.29   30.84
  -2  -4  -3 1106.57   27.32
  -2  -4  -3 1138.63   34.97
   2  -4   4   26.50    6.85
   2   4   4   20.24    5.41
  -2  -4  -4   32.10    6.63
  -2   4  -4   12.97    5.56
  -2  -4  -4   18.16    5.57
  -2  -4  -4   31.42    6.93
   2  -4   5 1082.85   36.42
   2   4   5 1034.24   32.34
  -2  -4  -5 1050.92   34.59
  -2  -4  -5 1054.50   34.17
  -2  -4  -5 1083.45   38.61
  -2   4  -5 1073.87   31.33
   2  -4   6  212.85   17.72
  -2  -4  -6  200.03   15.38
  -2   4  -6  203.27   14.32
  -2  -4  -6  202.02   16.83
  -2  -4  -6  215.32   19.05
   2   4   6  204.46   14.88
  -2   4  -7 1071.90   33.01
  -2  -4  -7 1031.73   40.19
   2  -4   7 1083.11   41.81
  -2  -4  -7 1123.88   44.55
   2   4   7 1090.60   34.93
   2   4   7 1041.79   38.04
   2   4   8  112.03   13.88
  -2   4  -8  106.02    9.84
  -2  -4  -8   73.24   12.06
   2  -4   8   95.79   14.00
  -2  -4  -8   98.65   14.01
  -2  -4  -8   96.19   11.75
  -2   4  -8   98.54   10.29
   2   4   9  762.55   36.16
  -2   4  -9  768.38   27.90
  -2  -4  -9  778.75   31.87
  -2   4  -9  735.81   38.99
  -2  -4  -9  825.02   42.35
  -2  -4  -9  732.28   38.37
   2  -4   9  785.92   39.82
  -2   4  -9  787.54   26.65
  -2  -4 -10   54.13   11.02
  -2  -4 -10   33.94    8.40
  -2   4 -10   42.07    7.61
  -2  -4 -11  179.34   16.24
  -2   4 -11  212.49   15.49
  -2  -4 -12   -0.47    5.04
  -2   4 -12    1.58    3.90
  -2   4 -13   95.73   10.32
  -2  -4 -13   87.57   10.72
  -2   4 -13   91.09    9.22
  -2   4 -14    7.02    3.71
  -2  -4 -14   19.11    5.38
   2  -4  14   16.01    4.91
  -2   4 -14   16.10    4.12
   2  -4  15  294.75   12.08
  -2  -4 -15  321.24   13.88
  -2   4 -15  299.47   11.08
  -2   4 -15  320.86   12.72
   2   5 -16   -2.54    3.10
  -2  -5  16    1.12    3.49
   2   5 -15   47.63    6.98
  -2  -5  15   43.53    5.82
   2   5 -14   20.54    6.54
   2  -5 -14   14.61    6.03
  -2  -5  14   10.33    4.29
  -2  -5  13  286.70   17.14
   2  -5 -13  348.75   20.38
   2   5 -13  321.75   18.98
   2  -5 -12   23.91    7.02
  -2  -5  12   38.72    7.79
   2   5 -12   41.63    8.09
   2   5 -12   29.56    6.90
   2  -5 -11   56.67    9.29
  -2  -5  11   68.97   10.01
   2   5 -11   43.82    8.16
   2   5 -11   68.12    9.22
  -2  -5  10   13.97    5.38
  -2  -5  10   27.64    8.45
   2   5 -10   34.11    7.42
   2   5 -10   33.53    6.74
  -2   5  10   20.22    5.49
   2  -5 -10   27.02    7.17
   2   5  -9  173.24   13.76
   2   5  -9  199.40   14.64
  -2  -5   9  210.09   18.57
  -2  -5   9  185.50   14.57
   2  -5  -9  207.91   15.39
  -2  -5   9  181.28   18.71
   2  -5  -8   12.83    7.06
  -2  -5   8   13.33    4.82
   2   5  -8   11.03    4.89
  -2  -5   8    8.17    5.62
   2  -5  -7  108.69   12.99
  -2   5   7   95.63   11.50
  -2  -5   7  111.67   13.66
  -2   5   6    0.67    4.09
  -2  -5   6    5.51    5.45
   2  -5  -6    0.16    5.35
  -2   5   5    5.71    4.62
  -2  -5   5   12.98    6.24
  -2  -5   5    4.08    4.83
   2   5  -5    7.25    4.00
   2  -5  -5    7.63    4.60
  -2   5   4  100.54   10.26
  -2  -5   4  120.88   12.98
  -2  -5   4  123.26   12.33
   2  -5  -4   98.26   11.86
   2   5  -4   98.19    9.99
   2   5  -4  110.44    8.98
  -2   5   4   98.74   11.67
  -2   5   3 1125.58   30.75
  -2  -5   3 1057.93   34.42
  -2  -5   3 1136.15   35.06
   2  -5  -3 1064.93   25.80
   2   5  -3 1071.67   31.22
   2  -5  -3 1143.34   37.48
   2   5  -3 1106.04   29.08
  -2   5   3 1100.82   35.26
  -2   5   2  876.93   26.55
   2  -5  -2  806.76   19.97
  -2  -5   2  861.55   30.44
   2   5  -2  835.15   27.64
   2  -5  -2  854.36   31.99
  -2   5   2  870.50   30.97
  -2   5   1 1095.08   29.13
   2  -5  -1 1055.55   25.75
  -2  -5   1 1099.96   34.09
   2   5  -1 1051.82   31.36
   2  -5  -1 1076.28   35.29
  -2   5   1 1098.33   34.55
  -2  -5   0   25.77    6.29
  -2   5   0    9.98    5.42
   2  -5   0   26.00    7.27
   2   5   0   18.99    5.61
   2  -5   0   14.10    4.56
   2  -5   1   95.74    9.37
  -2  -5  -1  125.39   12.13
  -2   5  -1  122.73   12.22
   2   5   1  130.61   12.01
  -2   5  -1   93.85    8.88
  -2  -5  -2   25.95    6.49
   2   5   2   29.83    6.88
  -2   5  -2   12.08    4.11
  -2   5  -2   10.10    5.95
   2  -5   2   31.55    6.45
  -2  -5  -3   94.01   11.74
   2  -5   3  106.46   11.54
  -2  -5  -3   98.50   11.15
  -2   5  -3  106.19   11.14
   2   5   3  107.31   11.33
   2   5   4   52.42    8.54
  -2  -5  -4   52.94    8.95
   2  -5   4   51.16    8.98
  -2  -5  -4   39.67    7.64
  -2   5  -4   37.54    7.61
   2   5   5   62.44    9.10
  -2  -5  -5   69.20   10.22
  -2   5  -5   46.15    8.20
   2  -5   5   60.32   10.34
  -2  -5  -5   71.97   11.47
  -2   5  -6    8.39    5.07
   2  -5   6   -0.24    4.23
  -2  -5  -6    4.89    5.08
   2   5   6    3.76    3.85
  -2  -5  -7    9.76    6.18
   2  -5   7    9.58    4.56
  -2   5  -7   11.95    3.70
   2  -5   7   18.97    8.44
   2   5   7    4.58    2.81
  -2  -5  -8   40.20    8.25
   2  -5   8   32.01    6.06
   2  -5   8   45.16   10.04
  -2  -5  -8   42.73   10.22
  -2   5  -8   36.90    6.65
   2   5   8   48.01    9.89
   2   5   9   15.54    7.30
  -2  -5  -9   23.83    9.37
  -2  -5  -9    7.22    5.75
  -2   5  -9   15.50    4.58
  -2  -5 -10   11.65    6.80
  -2   5 -10   10.79    4.71
  -2  -5 -11   -4.85    6.14
  -2   5 -11    8.62    4.82
  -2   5 -11    5.66    3.12
  -2   5 -12    4.46    3.13
  -2  -5 -12    7.70    5.54
  -2  -5 -13   13.91    5.46
  -2   5 -13   25.61    4.97
   2  -5  13   21.77    5.74
  -2   5 -13   30.73    6.51
  -2   5 -14   13.52    4.31
   2  -5  14   11.09    4.01
  -2  -5 -14   11.60    4.59
  -2   5 -15    0.78    2.09
   2  -5  15   -0.41    2.43
  -2  -5 -15    2.45    2.29
   2   6 -16  264.53   10.55
  -2  -6  16  261.61   10.92
  -2  -6  15  117.31    9.41
   2   6 -15  113.19    8.93
  -2  -6  15  113.73    8.34
   2   6 -14  150.60   11.60
  -2  -6  14  125.09   10.36
  -2  -6  13    1.95    3.99
   2   6 -13    8.16    5.21
   2  -6 -13    9.83    5.43
   2   6 -12   13.45    5.61
  -2  -6  12    9.63    5.17
   2   6 -12    8.58    5.09
   2  -6 -12    7.21    4.94
   2   6 -11    5.35    5.48
  -2  -6  11    4.05    4.81
   2   6 -11    7.66    5.16
   2  -6 -11    7.87    5.08
   2   6 -10    0.10    5.00
   2  -6 -10    2.68    5.35
  -2  -6  10    5.10    5.00
   2   6 -10  -10.42    5.03
   2   6  -9  187.61   14.74
  -2  -6   9  161.16   19.05
   2   6  -9  160.60   13.40
  -2  -6   9  164.44   17.83
  -2   6   9  202.00   19.43
  -2   6   9  153.88   16.28
   2  -6  -9  185.25   14.48
  -2  -6   9  190.09   15.33
   2  -6  -8   34.08    7.61
   2   6  -8   29.29    6.66
  -2  -6   8   42.98    8.03
   2   6  -8   45.02    7.34
  -2   6   8   45.94   10.06
  -2  -6   8   35.58    9.83
  -2   6   8   36.60    8.99
  -2  -6   8   30.56    8.17
  -2   6   7   91.83   12.82
   2   6  -7  111.06   10.53
  -2  -6   7   98.62   13.01
  -2  -6   7  109.43   11.29
   2  -6  -7  108.16   14.83
   2   6  -7  103.90   10.55
  -2  -6   7   72.85   12.22
  -2  -6   6  483.65   27.72
  -2  -6   6  493.79   29.02
  -2   6   6  499.53   28.25
   2  -6  -6  466.41   28.49
  -2  -6   5  744.47   33.07
  -2  -6   5  753.67   34.15
  -2   6   5  689.43   32.68
   2  -6  -5  772.66   35.59
   2   6  -5  745.62   28.54
  -2  -6   4  690.54   31.23
  -2  -6   4  688.24   31.74
  -2   6   4  692.08   31.99
   2  -6  -4  699.67   33.27
   2   6  -4  665.66   27.33
   2   6  -3  136.22   12.01
  -2   6   3  150.70   15.02
  -2  -6   3  137.56   14.42
   2   6  -3  135.82   12.98
   2  -6  -3  124.86   14.71
  -2   6   2  407.47   23.94
   2  -6  -2  401.45   19.27
  -2  -6   2  386.65   23.01
   2  -6  -2  415.88   25.08
   2   6  -2  388.20   21.25
   2  -6  -1   16.37    7.01
  -2   6   1    1.33    5.97
  -2  -6   1    3.95    4.12
   2   6  -1   13.30    5.81
  -2   6   1    8.85    5.03
  -2  -6   0  167.28   15.69
   2  -6   0  154.84   12.28
  -2   6   0  151.98   15.14
   2   6   0  150.27   13.79
  -2   6   0  144.81   12.58
  -2  -6  -1  305.93   20.57
   2  -6   1  292.39   17.84
  -2   6  -1  260.48   18.67
   2   6   1  288.10   19.28
  -2   6  -1  284.09   16.54
  -2  -6  -2  106.81   12.55
  -2  -6  -2   95.68   12.10
   2  -6   2   84.40   10.51
  -2   6  -2   90.87   11.98
   2   6   2   91.57   11.40
  -2   6  -2  104.46    9.63
  -2  -6  -3  153.19   14.86
   2   6   3  136.97   14.17
  -2  -6  -3  110.72   12.92
   2  -6   3  153.31   15.07
  -2   6  -3  127.29   13.39
  -2  -6  -4   10.61    5.76
   2   6   4    4.02    4.02
  -2   6  -4   12.32    5.30
  -2  -6  -4   13.60    6.40
   2  -6   4   19.46    6.93
   2  -6   5  185.82   13.67
   2   6   5  171.96   16.41
  -2   6  -5  180.44   13.34
  -2   6  -5  184.32   15.63
   2  -6   5  195.15   18.38
  -2  -6  -5  162.20   17.17
  -2   6  -6   89.45   10.29
   2  -6   6  110.53   10.72
   2   6   6  110.13   13.76
  -2  -6  -6   79.77    9.59
  -2  -6  -6   98.76   10.61
  -2  -6  -6  109.97   14.68
   2  -6   6  120.47   15.29
  -2   6  -7   49.04    8.16
   2  -6   7   66.75   11.66
   2  -6   7   44.43    7.40
  -2  -6  -7   72.43    9.55
  -2  -6  -7   81.73   12.67
  -2  -6  -7   54.68    9.14
   2   6   7   66.68   11.03
   2   6   8  314.75   24.81
  -2  -6  -8  295.15   17.07
  -2   6  -8  335.77   19.14
  -2  -6  -8  276.79   18.72
   2  -6   8  329.46   18.06
  -2  -6  -9  318.76   20.39
  -2   6  -9  297.92   18.10
   2  -6   9  316.70   17.23
  -2   6 -10  109.50   10.76
  -2  -6 -10  114.88   12.82
   2  -6  11   17.57    6.54
  -2   6 -11   -0.69    3.11
  -2  -6 -11    9.10    5.30
   2  -6  12   39.80    7.43
  -2  -6 -12   29.86    6.55
  -2   6 -12   33.70    6.89
  -2  -6 -13   48.78    7.02
   2  -6  13   54.19    7.20
  -2   6 -13   47.25    6.58
   2  -6  14   -0.36    2.78
  -2  -6 -14   -5.02    3.14
  -2   6 -14    2.39    2.80
  -2  -7  15   19.71    3.50
   2   7 -15   16.79    3.49
  -2  -7  14    5.78    3.89
  -2  -7  14    4.90    3.52
   2   7 -14    3.20    3.68
  -2  -7  13   15.11    5.40
  -2  -7  13   10.61    4.28
   2   7 -13    5.77    3.65
   2   7 -12   27.38    6.39
  -2  -7  12   30.04    6.77
   2   7 -12   32.27    6.85
  -2  -7  11   44.90    8.16
   2  -7 -11   40.67    7.57
   2   7 -11   38.44    7.29
   2   7 -11   49.37    8.36
   2   7 -10   90.13   10.56
   2   7 -10   84.43   10.26
   2  -7 -10   94.47   10.39
  -2  -7  10   88.27   10.94
   2   7  -9   47.81    8.07
  -2  -7   9   35.55    7.77
   2   7  -9   41.01    8.16
  -2  -7   8   11.77    5.33
   2   7  -8    4.00    4.50
  -2  -7   8    0.54    3.92
   2   7  -8   -9.18    4.46
   2  -7  -8    1.04    2.77
  -2   7   8   18.21    8.44
  -2   7   8  -22.57    7.96
  -2  -7   8    6.29    4.94
   2  -7  -7   22.91    5.85
   2   7  -7   26.95    6.73
  -2  -7   7   24.74    6.78
  -2   7   7   14.08    5.36
  -2   7   7   21.53    8.54
  -2  -7   7   33.78   10.00
  -2  -7   7   18.39    6.80
  -2  -7   6   77.89   12.68
  -2  -7   6   77.15   12.47
  -2   7   6   79.44   12.42
   2  -7  -6   92.93   10.98
  -2   7   6   73.70   12.94
  -2  -7   6   90.31   10.49
   2   7  -6   94.07   10.28
  -2  -7   5    5.15    4.45
   2   7  -5   10.23    5.07
  -2  -7   5    8.22    5.50
  -2   7   5    1.63    4.74
  -2  -7   5   14.83    6.14
  -2  -7   5    4.10    5.36
  -2   7   5    2.13    3.48
  -2  -7   4 1105.66   43.41
  -2   7   4 1130.66   42.43
   2   7  -4 1114.36   38.64
  -2   7   4 1156.51   45.51
  -2  -7   4 1150.30   33.44
  -2  -7   3   66.12   11.37
  -2   7   3   61.95   11.33
   2   7  -3   46.32    8.53
   2   7  -3   75.01   10.95
  -2   7   3   66.24   10.41
  -2  -7   2  834.89   37.24
  -2   7   2  838.43   37.25
   2   7  -2  776.23   33.10
   2   7  -2  759.38   32.69
  -2   7   2  849.07   34.92
  -2  -7   1  199.35   18.55
   2  -7  -1  195.65   15.91
  -2   7   1  183.14   17.94
   2   7  -1  198.46   17.24
  -2   7   1  216.88   17.49
  -2  -7   0  148.37   15.96
  -2   7   0  188.22   18.29
   2   7   0  160.14   15.97
  -2   7   0  179.59   15.55
   2  -7   1   50.68    8.55
  -2  -7  -1   43.91    9.64
  -2   7  -1   67.99   11.42
   2   7   1   69.55   11.15
  -2   7  -1   64.11    9.28
   2   7   2   87.22   12.85
  -2  -7  -2   78.49    9.79
  -2  -7  -2   67.09   11.03
  -2  -7  -2   61.48   10.19
   2  -7   2   59.12    7.88
   2  -7   2   62.06    9.88
  -2   7  -2   68.70   11.00
  -2   7  -3  193.19   14.19
   2  -7   3  204.50   14.56
  -2  -7  -3  205.25   18.87
  -2  -7  -3  185.30   14.31
  -2   7  -3  166.88   16.12
   2   7   3  178.66   17.45
   2  -7   3  195.90   17.69
  -2  -7  -3  180.64   17.10
  -2   7  -4  407.38   24.78
  -2   7  -4  374.93   20.02
   2  -7   4  383.88   19.73
   2   7   4  361.01   24.88
  -2  -7  -4  379.20   20.93
   2  -7   4  369.67   18.87
   2  -7   4  378.11   25.73
  -2  -7  -4  395.81   26.55
  -2   7  -5   30.73    6.71
   2  -7   5   38.20    7.35
   2  -7   5   29.16    8.31
  -2  -7  -5   23.00    6.23
  -2   7  -5   28.88    6.95
   2  -7   5   35.48    7.30
   2   7   5   33.66    8.20
   2  -7   6  571.08   24.61
   2   7   6  570.47   32.49
  -2  -7  -6  586.55   25.84
   2  -7   6  531.79   32.78
  -2   7  -6  564.56   25.61
   2  -7   6  620.62   25.88
  -2  -7  -7  248.68   16.85
  -2  -7  -7  250.11   16.81
   2  -7   7  251.80   17.54
   2  -7   7  248.70   16.51
  -2   7  -7  253.22   17.43
  -2  -7  -8  915.72   30.30
   2  -7   8  909.19   29.94
   2  -7   8  941.62   32.84
  -2  -7  -8  951.77   32.89
  -2   7  -8  952.83   32.59
  -2   7  -9  155.48   13.11
  -2  -7  -9  161.66   14.11
   2  -7   9  162.94   14.21
  -2   7 -10   68.96    8.81
   2  -7  10   92.46   11.16
  -2  -7 -10   73.89    9.82
  -2   7 -11    6.14    3.49
  -2  -7 -11   10.33    5.07
  -2   7 -11    5.41    4.31
   2  -7  11   10.23    4.73
  -2   7 -12   59.44    6.21
  -2  -7 -12   51.69    6.65
   2  -7  12   61.23    7.73
  -2   7 -12   49.60    6.67
  -2  -7 -13    4.90    3.06
  -2   7 -13    2.16    2.76
   2  -7  13    1.07    3.38
  -2  -8  14  257.30   10.86
   2   8 -14  257.05    9.75
  -2  -8  14  272.03   11.59
   2   8 -13   43.64    5.56
  -2  -8  13   44.07    6.37
  -2  -8  13   41.21    6.02
   2   8 -12   10.28    3.97
  -2  -8  12    6.51    3.97
  -2  -8  12    8.99    4.40
   2   8 -12    6.05    3.82
   2   8 -11    0.54    3.16
  -2  -8  11    6.85    4.76
  -2  -8  11    4.30    5.28
   2   8 -11   -4.21    5.07
   2   8 -10   23.99    5.61
  -2  -8  10   37.76    8.12
  -2  -8  10   12.67    5.71
   2   8 -10   29.49    7.23
   2  -8  -9   17.43    4.91
  -2  -8   9   24.47    7.07
  -2  -8   9   29.38    7.64
   2   8  -9   25.87    7.17
   2  -8  -8  103.71   11.24
  -2  -8   8  102.21   11.18
   2   8  -8   94.41   10.98
  -2  -8   8   97.61   11.50
   2  -8  -7   50.61    8.45
  -2  -8   7   47.25    9.00
  -2  -8   7   50.79    8.51
   2   8  -7   42.15    8.20
  -2   8   6  289.82   24.85
   2  -8  -6  268.02   18.41
   2   8  -6  241.06   16.43
  -2  -8   6  269.85   16.98
  -2  -8   6  259.08   17.73
  -2  -8   5   42.66    7.72
   2   8  -5   40.39    7.40
  -2  -8   5   44.78   10.75
  -2  -8   5   32.00    7.50
  -2   8   5   34.38    8.96
   2  -8  -5   31.63    7.43
  -2   8   5   31.28    9.93
   2   8  -4   23.60    5.90
  -2  -8   4   24.35    6.55
  -2  -8   4   27.50    8.18
  -2   8   4   29.81    8.77
   2  -8  -4   17.93    5.91
  -2   8   4   49.88   11.92
  -2  -8   3  -12.77    5.00
  -2  -8   3    1.07    4.10
   2   8  -3   11.17    6.04
  -2   8   3    0.42    4.20
  -2  -8   3    4.56    4.08
  -2   8   3   -1.64    5.41
   2   8  -3   -4.66    4.48
  -2   8   2  477.09   30.52
   2   8  -2  465.56   27.64
  -2  -8   2  481.09   30.93
  -2   8   2  428.19   27.17
   2   8  -2  430.24   27.16
  -2  -8   2  392.98   20.54
  -2  -8   2  429.54   21.46
  -2   8   2  441.36   19.96
  -2  -8   1    9.58    3.79
  -2  -8   1   10.63    6.50
   2   8  -1   -2.13    5.20
  -2   8   1   19.49    8.26
  -2  -8   1    8.80    4.72
   2   8  -1   13.37    6.15
  -2   8   1   16.01    7.26
  -2   8   1   10.81    4.25
  -2   8   0    4.81    4.73
  -2  -8   0    2.65    3.46
  -2  -8   0   -0.45    3.90
   2  -8   0   -4.40    3.98
  -2  -8   0   -0.39    4.64
   2   8   0   -0.16    5.04
  -2   8   0    0.49    4.35
   2   8   0    5.86    4.81
  -2   8   0   -2.35    6.75
   2  -8   1  113.99   11.61
  -2  -8  -1  118.28   15.12
   2  -8   1  128.45   15.37
  -2   8  -1  122.93   11.67
  -2  -8  -1  120.46   12.61
   2   8   1  114.25   14.83
  -2   8  -1  123.71   15.40
  -2   8  -2   17.25    5.73
   2  -8   2   20.87    5.83
  -2  -8  -2   16.55    5.78
  -2  -8  -2   19.33    6.63
   2   8   2   14.04    6.41
  -2   8  -2   39.08    9.31
   2  -8   3   13.46    5.99
   2  -8   3   14.17    6.15
  -2   8  -3    7.74    6.35
  -2  -8  -3    0.98    4.45
   2   8   3   19.66    6.88
  -2   8  -3    7.97    4.84
  -2   8  -4   40.58    7.94
   2  -8   4   27.76    6.54
   2  -8   4   13.78    8.23
   2   8   4   39.19   10.01
  -2  -8  -4   29.13    7.50
  -2   8  -4   50.69   10.11
   2  -8   4   26.44    5.38
  -2  -8  -5   11.38    6.16
  -2   8  -5   13.27    4.91
   2  -8   5   10.54    4.98
   2  -8   5   11.72    5.03
  -2  -8  -6   56.18    9.21
  -2   8  -6   58.16    9.54
   2  -8   6   46.18    8.34
   2  -8   6   58.78    8.95
  -2   8  -7    0.47    4.95
   2  -8   7   -0.38    4.74
  -2  -8  -7    7.49    5.14
  -2  -8  -8  106.28   10.63
  -2   8  -8  117.50   11.97
   2  -8   8  129.21   12.32
  -2   8  -9    3.65    4.16
   2  -8   9    2.72    4.45
  -2   8  -9   14.68    4.62
   2  -8  10   -1.55    4.33
  -2  -8 -10    1.51    3.03
  -2   8 -10   -0.51    3.32
  -2   8 -10    0.49    3.82
  -2   8 -11   54.89    6.56
  -2   8 -11   64.55    7.06
   2  -8  11   60.90    7.34
  -2   8 -12   83.46    6.81
   2  -8  12   78.07    7.01
  -2  -9  13   67.40    5.78
  -2  -9  13   62.33    5.20
  -2  -9  12  305.90   14.03
  -2  -9  12  285.24   12.88
  -2  -9  11   65.03    8.21
   2   9 -11   73.10    7.97
  -2  -9  11   70.90    7.56
  -2  -9  10  119.38   11.31
   2   9 -10  106.91   10.18
  -2  -9  10  122.45   10.75
   2   9  -9   12.44    5.47
  -2  -9   9    0.03    4.66
  -2  -9   9   10.19    5.21
   2  -9  -9    2.98    3.09
   2   9  -8   16.15    6.01
  -2  -9   8   10.35    5.77
  -2  -9   8   12.35    5.07
   2  -9  -8    8.90    4.09
   2   9  -7   -8.58    4.81
  -2  -9   7    2.90    4.08
   2  -9  -7  -12.13    5.55
  -2  -9   7   -1.90    4.95
   2  -9  -6  155.61   13.99
  -2  -9   6  155.75   14.09
   2   9  -6  151.28   13.13
   2   9  -5   36.77    7.35
  -2  -9   5   50.36    8.78
   2  -9  -5   38.45    8.10
   2  -9  -4  487.80   25.03
   2   9  -4  442.64   20.64
  -2  -9   4  447.34   22.68
  -2  -9   3  188.60   14.92
  -2  -9   3  165.88   13.49
   2  -9  -3  194.52   16.28
  -2  -9   2  429.86   21.71
  -2  -9   2  461.57   22.60
   2  -9  -2  485.16   24.72
  -2   9   1    3.38    7.47
  -2  -9   1    2.59    5.13
  -2  -9   1    2.15    4.34
   2  -9  -1   13.98    6.13
  -2   9   1    5.84    3.97
   2  -9   0   28.42    7.14
  -2   9   0   38.70    7.37
  -2  -9   0   21.59    6.16
   2  -9   1   12.66    6.10
  -2   9  -1    6.64    4.92
  -2  -9  -1   -1.10    4.56
   2  -9   2   73.52    9.68
  -2   9  -2   75.78   10.23
  -2  -9  -2   73.57   10.72
  -2   9  -3   90.13   11.18
   2  -9   3   86.06   10.09
  -2  -9  -3   78.32   10.68
   2  -9   4   73.99    8.99
  -2  -9  -4   63.47   10.28
  -2   9  -4   67.29    9.78
  -2  -9  -5    1.62    5.00
   2  -9   5    8.72    4.69
  -2   9  -5    8.83    6.14
   2  -9   6  288.75   16.83
  -2  -9  -6  316.56   19.29
  -2   9  -6  326.32   19.48
  -2  -9  -7    9.49    5.40
   2  -9   7   13.63    5.33
  -2   9  -7   16.50    6.40
  -2  -9  -8  726.34   24.39
  -2   9  -8  737.92   26.25
   2  -9   8  746.82   25.48
  -2  -9  -9    2.45    2.47
  -2   9  -9    1.59    4.10
   2  -9   9    5.11    3.51
  -2   9 -10  172.88   10.79
   2  -9  10  154.62   10.40
  -2   9 -10  147.67    8.51
  -2   9 -11   -1.90    2.51
   2  -9  11   -0.51    2.39
  -2 -10  11   15.01    3.69
  -2 -10  10   70.71    7.62
   2  10 -10   74.38    7.24
   2 -10  -9  167.45   10.30
   2  10  -9  187.33   11.95
  -2 -10   9  201.94   12.98
   2 -10  -8   38.18    6.56
  -2 -10   8   43.69    7.47
   2  10  -8   52.24    7.12
   2 -10  -7  102.74   10.70
  -2 -10   7  108.42   10.84
   2  10  -7  101.42   10.04
   2 -10  -6   65.38    9.20
  -2 -10   6   76.28    9.96
   2  10  -6   64.82    8.15
   2 -10  -5  166.97   14.36
   2  10  -5  155.90   12.06
  -2 -10   5  147.66   12.68
   2 -10  -4   28.90    8.07
  -2 -10   4   32.01    7.08
   2  10  -4   32.30    6.58
  -2 -10   3  112.71   11.08
  -2 -10   3   99.53   10.35
   2 -10  -3  122.52   13.08
   2 -10  -2   19.71    7.13
  -2 -10   2   16.55    5.49
  -2 -10   2   18.44    6.02
   2 -10  -1   10.69    5.77
  -2  10   1   20.31    5.20
  -2 -10   1   14.61    6.13
  -2  10   0  170.61   13.23
  -2 -10   0  173.18   14.53
   2 -10   0  169.76   14.48
  -2  10  -1  105.96   11.18
  -2 -10  -1   97.44   11.60
   2 -10   1  110.53   11.65
   2 -10   2   43.20    7.56
  -2 -10  -2   42.59    8.57
  -2  10  -2   33.36    6.92
  -2 -10  -3  156.23   14.14
   2 -10   3  157.19   12.34
  -2  10  -3  186.98   14.74
  -2 -10  -4    2.85    5.00
  -2  10  -4    6.32    5.39
  -2 -10  -5   38.10    7.12
  -2  10  -5   56.45    8.68
  -2 -10  -6   13.03    5.41
   2 -10   6    4.02    3.15
  -2  10  -6   13.04    5.23
  -2 -10  -7  163.75   11.70
  -2  10  -7  168.12   12.45
   2 -10   7  167.37   10.87
  -2 -10  -8   23.73    4.47
   2 -10   8   16.42    4.36
  -2  10  -9  118.13    8.37
   2 -10   9  105.09    7.50
  -2  10 -10    2.01    1.81
  -2 -11   9   15.52    3.37
   2 -11  -8    9.25    3.68
   2  11  -8    2.90    2.49
  -2 -11   8    4.19    2.81
   2 -11  -7   31.19    5.45
  -2 -11   7   30.31    5.41
   2  11  -7   37.01    5.12
  -2 -11   6   53.13    6.92
   2 -11  -6   37.87    6.46
   2  11  -6   37.53    5.27
   2 -11  -5   45.85    7.63
   2  11  -5   43.12    5.85
  -2 -11   5   45.44    6.88
  -2 -11   4   16.61    4.53
   2 -11  -4    7.24    4.91
   2 -11  -3  152.87   13.02
  -2 -11   3  136.24   10.41
  -2 -11   2   15.89    4.27
   2 -11  -2   15.29    5.98
   2 -11  -1   21.72    6.37
  -2 -11   1   17.11    5.64
  -2  11   0   -5.22    3.58
   2 -11   0   -5.15    4.79
  -2 -11   0    0.38    4.06
  -2  11  -1    6.96    4.25
   2 -11   1    2.94    3.67
  -2 -11  -1    0.31    4.65
  -2  11  -2   21.66    5.06
  -2 -11  -2   30.05    6.77
   2 -11   2   17.21    4.42
  -2  11  -3    3.61    3.51
  -2 -11  -3   -1.73    4.99
  -2  11  -4   20.63    4.87
  -2 -11  -4   19.56    5.42
  -2  11  -5    8.38    3.62
  -2 -11  -5    4.47    3.69
  -2  11  -6    9.09    3.47
  -2 -11  -6    9.79    3.95
  -2  11  -7   13.80    3.83
  -2 -11  -7   10.63    3.28
  -2  11  -8    2.52    2.17
   2 -12  -7  102.73    6.17
   2 -12  -6    1.44    2.59
   2 -12  -5   76.81    7.19
   2 -12  -4    4.09    3.86
   2 -12  -3  215.88   12.46
   2 -12  -2   10.44    4.27
  -2 -12   2   20.39    4.32
  -2 -12   1   63.75    6.64
   2 -12  -1   48.95    6.60
   2 -12   0    7.68    3.69
  -2 -12   0    8.25    3.85
  -2 -12  -1  233.01   12.60
   2 -12   1  215.35   11.32
  -2  12  -2    3.55    2.31
  -2 -12  -2    1.81    3.28
  -2  12  -3  157.43    8.46
  -2 -12  -3  159.70   10.22
  -2  12  -4    0.28    1.98
  -2 -12  -4   -2.67    3.16
  -2 -12  -5  192.54    9.29
  -2  12  -5  183.74    8.29
   3   0 -18    6.73    2.78
   3   0 -17   -1.08    3.66
   3   0 -16    0.72    4.16
   3   0 -15   -1.60    5.17
   3   0 -15   -1.45    3.23
   3   0 -14  321.50   19.31
   3   0 -14  334.35   18.40
   3   0 -13    2.28    4.67
   3   0 -13    2.39    5.18
   3   0 -13   -3.87    4.96
   3   0 -12   59.84    8.56
   3   0 -12   57.34   11.76
   3   0 -12   66.68   10.24
   3   0 -12   48.11    8.61
   3   0 -11    4.30    3.78
   3   0 -11   -1.47    5.69
   3   0 -11    0.50    4.94
   3   0 -10  125.69   15.07
   3   0  -9    4.53    4.97
   3   0  -9    2.34    3.10
   3   0  -8  390.93   22.22
   3   0  -8  334.48   17.36
   3   0  -7   -0.77    4.52
   3   0  -7    0.90    3.53
  -3   0   7   -0.38    2.20
   3   0  -6 1296.01   31.04
   3   0  -6 1289.65   34.00
  -3   0   6 1336.63   24.15
  -3   0   5    0.72    0.61
   3   0  -5    1.02    3.54
  -3   0   4   21.59    5.23
  -3   0   4   16.71    2.03
   3   0  -4    9.47    4.87
  -3   0   4   15.53    2.56
  -3   0   3    0.01    3.74
  -3   0   3    0.77    2.10
  -3   0   3    2.06    2.09
   3   0  -3   -1.38    3.74
  -3   0   2 1390.47   23.45
   3   0  -2 1368.10   15.11
  -3   0   2 1373.04   26.55
  -3   0   2 1380.24   20.06
   3   0  -2 1399.11   26.47
  -3   0   1   -1.21    3.99
   3   0  -1   -0.48    2.15
  -3   0   1   -2.43    3.52
  -3   0   1    0.69    2.69
   3   0  -1    3.98    3.23
  -3   0   0 1447.23   28.30
   3   0   0 1449.02   22.88
  -3   0   0 1450.12   26.98
   3   0   0 1480.99   24.59
  -3   0   0 1488.78   25.00
   3   0   1   -1.47    2.39
  -3   0  -1    4.55    4.97
   3   0   1    1.49    3.07
  -3   0  -1    3.01    3.74
  -3   0  -1    1.14    3.30
   3   0   2   56.93    6.76
  -3   0  -2   54.04    8.33
  -3   0  -2   48.11    6.65
  -3   0  -2   58.21    6.86
   3   0   2   59.98    4.59
   3   0   3   -0.95    4.32
  -3   0  -3    0.57    4.55
  -3   0  -3   10.55    5.18
   3   0   3    0.37    0.98
  -3   0  -4 1025.79   32.72
   3   0   4 1014.78   29.37
  -3   0  -4 1047.71   32.78
   3   0   4  993.93   28.82
   3   0   5    1.38    4.70
  -3   0  -5    2.05    4.73
   3   0   5    3.57    3.82
   3   0   6   49.84    8.53
  -3   0  -6   55.89   10.48
   3   0   6   53.34    8.61
   3   0   7   -7.23    5.11
  -3   0  -7    5.80    6.07
   3   0   7   -1.28    4.06
   3   0   8  184.89   17.26
  -3   0  -8  181.64   19.01
   3   0   8  174.65   16.66
   3   0   9   -1.60    4.36
  -3   0  -9   11.16    5.70
  -3   0  -9   -0.71    4.50
  -3   0  -9   -1.19    5.42
   3   0   9    4.05    5.20
   3   0  10    6.77    5.31
  -3   0 -10    8.73    4.89
  -3   0 -10    8.23    6.30
  -3   0 -10   21.38    6.42
  -3   0 -11    5.61    4.78
  -3   0 -11   -3.16    4.93
  -3   0 -12   55.56    8.87
  -3   0 -12   75.53   10.20
  -3   0 -13    0.24    4.57
  -3   0 -13    3.60    3.91
  -3   0 -14  176.81   11.33
  -3   0 -14  184.74   12.62
  -3   0 -15   -4.80    3.60
  -3   0 -16   27.65    3.29
   3  -1 -18   85.23    5.98
   3   1 -18   84.39    6.09
   3  -1 -17    2.96    3.19
   3   1 -17    4.83    3.37
   3   1 -16    1.36    3.24
   3  -1 -16    6.00    4.84
   3   1 -16    2.89    4.43
   3   1 -15   -4.76    4.35
   3  -1 -15    5.77    5.11
   3   1 -15    0.88    5.27
   3  -1 -14  151.17   14.46
   3  -1 -14  144.48   13.29
   3   1 -14  155.90   13.92
   3   1 -14  143.68   12.57
   3  -1 -13  405.59   23.17
   3   1 -13  409.60   21.30
   3  -1 -13  386.98   21.02
   3   1 -13  381.13   20.96
   3   1 -12  288.51   17.68
  -3   1  12  296.59   23.00
   3  -1 -12  302.88   26.17
   3   1 -12  259.94   23.34
   3  -1 -12  266.40   18.39
   3  -1 -12  281.49   17.74
   3   1 -12  281.76   17.99
   3  -1 -11   60.49    8.73
   3   1 -11   40.61    7.12
   3   1 -11   52.72    8.44
   3  -1 -11   64.28    9.76
   3   1 -11   59.06    9.07
   3  -1 -11   62.00   11.55
   3   1 -11   60.70   11.14
   3  -1 -10  797.48   37.84
   3   1 -10  836.16   36.38
  -3  -1   9   91.15    9.32
   3  -1  -9  102.93   13.24
   3   1  -9   86.50   11.44
   3   1  -9   85.40    9.82
   3  -1  -9   90.65   10.21
  -3  -1   8  575.05   21.15
   3  -1  -8  614.65   28.90
   3   1  -8  582.39   26.17
   3   1  -8  602.74   23.38
   3  -1  -8  580.57   23.95
  -3  -1   7  194.39   11.85
   3  -1  -7  215.00   16.23
   3   1  -7  175.52   13.34
   3  -1  -7  173.96   12.88
   3   1  -7  176.06   12.54
  -3  -1   7  202.15    9.91
  -3   1   6 2260.81   42.57
  -3  -1   6 2098.80   30.66
  -3  -1   6 2092.80   36.24
   3  -1  -6 2230.22   46.65
   3   1  -6 2170.30   42.00
   3   1  -6 2265.17   41.08
  -3   1   6 2089.51   25.99
   3  -1  -6 2140.01   41.35
  -3   1   5  522.78   19.53
  -3   1   5  488.90    7.35
  -3  -1   5  538.89   17.48
   3   1  -5  529.96   19.01
   3  -1  -5  522.89   19.73
  -3   1   5  516.67   13.15
   3   1  -5  553.05   19.66
  -3  -1   5  524.57   15.28
  -3  -1   4 1261.88   23.34
  -3  -1   4 1320.31   26.34
  -3   1   4 1287.78   28.97
   3  -1  -4 1248.30   28.78
  -3   1   4 1253.90   20.51
  -3   1   3  276.58    8.52
  -3  -1   3  248.47   10.84
   3   1  -3  262.48    4.88
  -3   1   3  264.27   13.25
  -3  -1   3  265.78   11.33
   3  -1  -3  261.44   13.24
  -3   1   3  253.54    9.70
  -3   1   2  627.33   15.29
  -3  -1   2  612.48   17.55
   3   1  -2  618.41   18.54
  -3   1   2  632.81   19.67
  -3  -1   2  641.65   16.78
  -3   1   2  601.52   15.32
   3  -1  -2  641.38   19.28
  -3   1   1  830.61   19.99
  -3  -1   1  848.06   21.82
   3   1  -1  815.63   20.61
  -3  -1   1  830.15   18.50
  -3   1   1  818.21   22.17
   3  -1  -1  809.87   20.46
  -3   1   1  813.88   18.64
  -3   1   0  123.73    9.26
  -3  -1   0  127.17    7.74
   3  -1   0  124.36    7.87
   3   1   0  114.32    7.05
   3   1   0  116.29    8.31
  -3   1   0  115.86    8.92
  -3  -1   0  118.18    9.42
  -3   1   0  123.23    6.83
  -3   1   0  129.78    8.50
   3  -1   0  119.69    8.02
   3  -1   1   27.13    4.19
  -3   1  -1   20.67    5.50
   3  -1   1   26.35    5.25
   3   1   1   25.04    4.51
   3   1   1   22.54    4.50
  -3  -1  -1   19.53    6.00
  -3   1  -1   26.69    6.44
  -3   1  -1   29.27    4.69
  -3   1  -1   24.60    4.84
   3  -1   2 3196.42   44.95
   3  -1   2 3186.07   44.34
   3   1   2 3229.23   43.40
   3   1   2 3174.50   39.03
  -3  -1  -2 3192.01   49.77
  -3  -1  -2 3212.53   49.83
  -3   1  -2 3142.74   44.31
  -3   1  -2 3174.26   43.57
   3  -1   2 3050.41   32.62
   3   1   3   10.43    2.27
   3  -1   3   10.88    2.03
   3  -1   3    3.44    4.04
   3  -1   3    5.84    4.84
   3   1   3    9.68    3.32
   3   1   3    5.94    4.73
  -3  -1  -3    6.44    5.53
  -3   1  -3    8.52    4.36
  -3  -1  -3    0.45    4.94
  -3   1  -3    9.93    3.83
   3  -1   4 7615.21   81.24
   3   1   4 7740.75   81.46
   3   1   4 7571.73   59.87
   3  -1   4 7570.85   81.18
  -3  -1  -4 7405.28   87.32
  -3  -1  -4 7423.90   89.39
  -3   1  -4 7589.18   76.46
  -3  -1  -5  334.93   20.33
   3   1   5  320.15   18.30
   3  -1   5  321.61   18.76
  -3   1  -5  333.22   20.09
  -3  -1  -5  327.47   20.86
   3  -1   5  292.55   17.66
   3   1   6  548.69   25.55
   3  -1   6  534.80   25.75
  -3   1  -6  534.04   27.80
  -3  -1  -6  522.90   28.18
   3  -1   6  528.25   25.32
   3   1   6  534.32   24.72
   3   1   7   -1.62    4.79
   3  -1   7   -1.24    4.95
  -3   1  -7    0.82    5.08
  -3  -1  -7   -1.69    5.99
   3  -1   7    1.58    4.25
   3   1   7    2.25    4.23
   3   1   8   32.41    8.32
   3  -1   8   11.25    5.65
  -3   1  -8   21.24    7.68
  -3  -1  -8   17.87    7.61
  -3  -1  -8   30.50    8.54
   3  -1   8   13.01    5.34
   3   1   8   17.98    6.48
   3  -1   9   17.85    6.25
   3   1   9   24.97    7.90
  -3   1  -9   21.11    5.38
  -3  -1  -9   14.61    5.94
  -3  -1  -9   14.43    6.91
  -3  -1  -9   26.60    9.45
   3  -1   9   27.77    7.68
   3   1   9   22.21    6.84
   3  -1  10  152.52   18.17
  -3  -1 -10  131.07   13.46
  -3   1 -10  153.04   13.54
  -3  -1 -10  149.49   20.08
  -3   1 -10  142.67   18.97
  -3  -1 -10  188.13   22.72
   3   1  10  153.57   17.84
  -3  -1 -10  136.38   13.05
  -3   1 -10  154.05   14.41
  -3   1 -11  168.68   14.93
  -3  -1 -11  175.17   14.89
  -3  -1 -11  136.59   13.74
  -3   1 -12  158.05   14.08
  -3  -1 -12  164.74   14.09
  -3  -1 -12  156.67   14.10
  -3   1 -13   49.43    6.82
  -3   1 -13   34.29    7.66
  -3  -1 -13   44.40    7.69
  -3  -1 -14  254.99   14.32
  -3   1 -14  276.43   15.34
  -3  -1 -14  241.55   14.10
  -3  -1 -15    6.41    3.05
  -3   1 -15    3.32    2.85
  -3  -1 -15    4.07    3.25
   3   2 -18   -0.01    1.77
   3   2 -17   12.69    3.30
   3  -2 -17   18.51    4.33
   3   2 -17   14.76    3.99
   3   2 -16    9.31    4.46
   3  -2 -16    7.43    4.27
   3   2 -16    6.36    4.09
   3   2 -15    5.32    4.87
   3   2 -15    4.99    5.26
   3  -2 -15   -1.70    4.56
   3   2 -14   50.86    8.64
   3  -2 -14   43.68    7.92
   3   2 -14   47.35    8.41
   3  -2 -14   48.07    9.16
   3   2 -13  882.54   31.12
   3  -2 -13  858.28   30.38
   3  -2 -13  964.19   35.37
   3   2 -13  904.30   32.07
  -3   2  12  111.60   14.87
   3   2 -12  104.14   11.37
   3  -2 -12  102.58   11.30
   3   2 -12  110.81   11.50
   3  -2 -12   98.71   12.12
   3   2 -12  126.02   16.43
  -3   2  11  513.73   29.53
   3   2 -11  550.77   23.96
   3  -2 -11  530.96   33.20
   3   2 -11  501.74   29.37
   3  -2 -11  518.54   24.65
   3  -2 -11  512.70   22.79
   3   2 -11  495.08   22.51
  -3  -2  10    4.66    3.90
  -3   2  10   -1.05    4.56
   3  -2 -10    6.04    7.07
   3   2 -10   -1.01    5.34
  -3  -2   9   22.01    6.06
  -3   2   9   35.91    7.57
   3   2  -9   31.27    6.30
   3  -2  -9   33.74    7.12
   3  -2  -9   44.51   10.23
   3   2  -9   35.71    8.09
  -3  -2   8   -0.95    3.63
  -3   2   8    0.74    4.95
   3  -2  -8    1.02    3.60
   3   2  -8  -10.05    4.16
  -3  -2   8    0.06    2.53
   3  -2  -8    1.22    5.02
   3   2  -8  -11.08    4.76
  -3   2   7   23.19    6.24
  -3  -2   7   32.57    6.21
   3   2  -7   12.27    4.56
  -3  -2   7   24.95    4.77
   3  -2  -7   22.20    5.88
  -3   2   7   25.16    4.15
   3   2  -7   27.59    5.94
  -3   2   6  393.59   19.04
  -3  -2   6  377.25   17.53
   3   2  -6  388.37   17.20
  -3   2   6  405.65   15.34
   3  -2  -6  368.24   18.61
  -3  -2   6  369.21   15.51
  -3   2   5 1131.27   30.28
  -3  -2   5 1139.20   26.53
  -3  -2   5 1072.19   28.17
  -3   2   5 1156.06   25.09
   3  -2  -5 1155.06   31.51
  -3  -2   4    1.33    3.39
   3   2  -4    1.40    3.74
  -3   2   4    3.22    4.31
  -3  -2   4   -0.41    4.28
   3  -2  -4    4.46    4.73
  -3   2   4    4.12    3.64
  -3  -2   3 1338.90   28.41
   3   2  -3 1319.12   28.98
  -3   2   3 1336.09   30.97
   3  -2  -3 1316.45   12.85
  -3  -2   3 1302.95   23.01
  -3   2   3 1298.76   26.03
   3  -2  -3 1292.44   30.76
  -3  -2   2 1916.18   34.35
   3   2  -2 1950.47   34.36
   3  -2  -2 1962.40   22.55
  -3   2   2 1927.74   36.91
  -3  -2   2 1943.08   26.51
   3  -2  -2 2005.80   36.53
  -3   2   2 1924.86   31.77
  -3  -2   1 1491.78   31.36
   3   2  -1 1473.03   29.36
  -3   2   1 1527.72   32.72
   3  -2  -1 1486.30   23.15
  -3  -2   1 1436.28   20.99
  -3   2   1 1481.24   28.42
   3  -2  -1 1466.65   30.33
   3  -2   0   10.25    4.05
  -3   2   0    9.49    5.04
   3  -2   0    2.46    3.24
   3   2   0   10.54    4.41
  -3  -2   0    4.39    4.48
  -3   2   0    4.34    1.73
  -3   2   0    8.13    4.44
   3  -2   1  784.61   21.28
  -3   2  -1  775.66   23.74
   3   2   1  782.55   21.53
  -3  -2  -1  805.62   25.42
  -3   2  -1  727.49   17.17
  -3   2  -1  802.16   22.44
   3  -2   1  762.87   20.37
   3  -2   2   62.40    7.53
   3   2   2   60.71    6.90
   3  -2   2   57.74    5.90
  -3  -2  -2   59.32    9.05
  -3  -2  -2   63.97    8.95
  -3   2  -2   55.74    6.30
  -3   2  -2   76.81    8.24
   3  -2   3  865.08   26.63
   3   2   3  831.36   23.06
   3  -2   3  843.63   19.33
   3  -2   3  827.32   26.42
  -3  -2  -3  805.05   28.02
  -3   2  -3  830.70   24.85
  -3  -2  -3  870.83   29.81
  -3   2  -3  845.92   25.21
   3  -2   4   22.26    6.34
   3   2   4   19.19    4.84
   3  -2   4   21.14    6.34
   3   2   4   18.90    6.01
  -3  -2  -4   19.14    6.49
  -3   2  -4   15.91    5.37
  -3  -2  -4   25.94    7.63
  -3   2  -4    4.78    4.12
   3  -2   5  999.95   33.45
   3   2   5 1009.11   32.82
   3  -2   5  986.22   33.55
   3   2   5 1000.40   25.95
  -3  -2  -5 1013.94   35.39
  -3   2  -5  978.41   33.37
  -3  -2  -5  992.82   36.75
  -3   2  -5  982.48   29.83
  -3  -2  -6  120.82   13.71
   3   2   6  112.52   12.17
   3  -2   6  124.58   13.37
  -3  -2  -6  117.41   14.03
   3   2   6  129.84   12.96
   3  -2   6  137.23   13.86
   3   2   7  334.13   21.78
  -3  -2  -7  329.44   24.13
  -3  -2  -7  325.62   24.71
   3   2   7  353.28   21.89
   3  -2   7  318.81   22.09
   3   2   8    3.39    5.43
  -3  -2  -8    3.94    5.60
  -3  -2  -8   -2.60    5.01
  -3  -2  -8    2.97    5.03
   3   2   8   -1.69    5.63
   3  -2   8    1.88    4.57
   3  -2   9  192.65   19.09
  -3  -2  -9  231.49   23.02
  -3  -2  -9  202.74   21.83
   3   2   9  191.04   18.70
  -3  -2  -9  168.45   15.49
  -3  -2  -9  181.15   14.35
   3  -2  10   32.60    8.86
  -3  -2 -10   19.46    8.15
  -3  -2 -10   19.31    6.75
  -3   2 -10   23.71    8.77
   3   2  10   42.67    9.05
  -3  -2 -10   25.62    7.94
  -3  -2 -10   24.37    7.04
  -3   2 -10   24.87    7.26
  -3   2 -11   86.64   10.81
  -3  -2 -11   90.75   10.98
  -3  -2 -11   88.33   11.83
  -3  -2 -12    1.69    5.31
  -3  -2 -12    7.38    4.96
  -3   2 -12    5.38    5.05
  -3   2 -13  101.32    9.70
  -3  -2 -13   92.99    9.82
  -3   2 -13  114.34   11.23
  -3  -2 -13   81.51   10.02
  -3   2 -14    7.30    3.07
  -3  -2 -14    5.09    3.68
  -3  -2 -14   13.77    4.44
  -3   2 -14   11.15    4.60
  -3   2 -15   58.19    6.00
  -3  -2 -15   55.69    5.34
  -3  -2 -15   63.58    6.15
   3   3 -17  101.60    7.61
   3  -3 -17   94.07    6.61
   3   3 -17   85.84    6.81
  -3  -3  16   24.47    5.02
   3   3 -16   21.78    5.09
   3  -3 -16   22.08    5.03
   3   3 -16   19.36    5.10
   3  -3 -15  109.86   10.16
   3   3 -15  103.35   10.18
   3   3 -15  112.25   11.02
   3   3 -14   19.97    6.74
   3   3 -14   15.94    5.84
   3  -3 -14    5.21    4.53
   3  -3 -14   17.59    6.72
   3   3 -13   32.39    7.78
   3  -3 -13   38.96    8.78
   3   3 -13   39.26    7.94
   3  -3 -13   27.88    6.47
  -3   3  12  182.74   19.38
   3  -3 -12  189.85   16.26
   3  -3 -12  190.20   14.39
   3   3 -12  165.99   13.57
   3   3 -12  145.21   13.38
  -3   3  11   12.11    5.96
   3  -3 -11    2.41    4.83
   3   3 -11    2.38    4.40
   3  -3 -11    5.81    4.09
   3   3 -11    5.73    5.35
  -3  -3  11   -0.51    4.31
   3   3 -10  147.24   12.70
  -3   3  10  170.69   17.05
  -3  -3  10  173.57   16.27
   3  -3 -10  159.13   12.67
   3   3 -10  147.24   12.15
   3  -3 -10  159.01   13.73
   3   3 -10  154.73   12.23
   3  -3  -9   -1.36    3.40
   3   3  -9    3.77    3.71
  -3  -3   9    5.73    4.15
  -3  -3   8   -2.79    4.68
  -3   3   8    1.78    4.67
   3   3  -8    7.13    3.92
  -3  -3   8    3.58    3.90
   3  -3  -8    1.97    3.93
  -3   3   7  936.22   32.43
  -3  -3   7  933.94   31.98
   3   3  -7  947.70   27.71
  -3   3   7  962.05   28.17
   3  -3  -7  998.32   34.17
  -3  -3   7  951.19   29.10
  -3  -3   6   23.33    6.38
  -3   3   6   28.33    6.97
  -3  -3   6   22.39    4.99
  -3   3   6   29.49    5.75
   3  -3  -6   22.40    6.21
  -3   3   5 1435.27   36.86
   3   3  -5 1431.46   33.68
  -3  -3   5 1455.66   34.32
  -3  -3   5 1457.02   36.62
  -3   3   5 1434.21   33.17
   3  -3  -5 1534.94   39.30
  -3   3   4  570.30   22.73
  -3  -3   4  598.68   16.73
   3   3  -4  556.55   20.71
  -3  -3   4  565.32   21.25
  -3  -3   4  583.03   22.56
  -3   3   4  554.01   20.37
   3  -3  -4  569.89   23.39
  -3  -3   3  474.08   19.47
   3   3  -3  473.58   18.84
  -3   3   3  498.11   20.83
  -3  -3   3  477.92   13.26
  -3   3   3  476.44   18.65
   3  -3  -3  506.81   21.53
  -3  -3   2 1141.26   29.89
   3   3  -2 1165.24   28.98
  -3  -3   2 1144.01   17.30
  -3   3   2 1149.08   30.60
   3  -3  -2 1142.82   18.72
  -3   3   2 1132.04   28.45
   3  -3  -2 1179.58   31.48
  -3  -3   1  107.08   10.03
   3   3  -1   99.09    9.10
  -3   3   1  102.62   10.18
   3  -3  -1  103.32    7.19
   3  -3  -1  111.80   10.39
  -3   3   1  112.32    9.67
  -3  -3   0  379.17   18.16
   3   3   0  371.87   16.45
  -3   3   0  401.61   18.13
   3  -3   0  395.29   14.85
   3  -3   0  354.57   16.62
  -3   3   0  394.40   17.28
  -3  -3  -1  341.80   17.83
   3   3   1  356.86   16.34
   3  -3   1  354.16   16.32
   3  -3   1  357.73   15.48
  -3   3  -1  382.47   17.34
   3  -3   2  329.73   16.36
   3   3   2  317.03   15.80
   3  -3   2  294.98   14.73
  -3  -3  -2  330.24   18.43
  -3  -3  -2  295.31   17.81
  -3   3  -2  358.17   17.43
   3  -3   3    2.60    4.39
   3   3   3   -0.84    3.58
  -3  -3  -3    0.22    4.92
  -3  -3  -3   -2.71    5.26
  -3   3  -3    2.40    4.32
   3  -3   4   88.92   10.35
   3   3   4   89.85    9.36
  -3  -3  -4   88.46   10.96
  -3  -3  -4   84.64   11.29
  -3   3  -4   70.99    9.01
   3  -3   5  110.88   12.36
   3   3   5  107.41   10.13
   3   3   5   96.79   11.04
  -3  -3  -5   91.23   11.55
  -3  -3  -5   97.02   11.84
  -3  -3  -5   99.96   13.21
  -3   3  -5   73.62    9.21
   3  -3   6  110.10   13.19
   3   3   6   90.30   11.55
  -3  -3  -6  103.13   12.70
  -3  -3  -6  114.31   13.55
  -3  -3  -6  107.91   14.20
  -3   3  -6   82.21   10.34
  -3  -3  -7   10.95    6.01
   3   3   7    8.99    5.33
  -3  -3  -7   10.44    5.51
  -3  -3  -7    5.99    5.94
   3  -3   7   -3.86    5.92
   3   3   7   -6.44    4.59
   3  -3   8   64.71   11.34
  -3  -3  -8   56.24   11.13
  -3  -3  -8   59.60   12.21
   3   3   8   62.73   10.81
  -3  -3  -8   42.29    8.86
  -3  -3  -8   57.57    8.12
   3  -3   9   -3.02    4.81
  -3  -3  -9   -1.28    5.01
  -3  -3  -9   -5.21    7.13
   3   3   9   -8.50    5.51
  -3  -3  -9    5.20    5.70
  -3   3  -9    3.02    4.07
  -3  -3  -9    1.90    4.20
  -3  -3 -10    7.57    5.88
  -3   3 -10   29.85    7.28
  -3  -3 -10   19.06    6.00
  -3   3 -11  236.30   16.72
  -3  -3 -11  231.80   15.59
  -3  -3 -11  248.48   18.41
  -3  -3 -12   59.06    9.86
  -3  -3 -12   61.46    8.40
  -3   3 -12   53.15    8.32
  -3   3 -13  293.72   16.17
  -3   3 -13  265.16   15.69
  -3  -3 -13  284.11   14.80
  -3  -3 -13  307.71   18.06
  -3   3 -14   33.19    5.49
   3  -3  14   33.13    5.80
  -3  -3 -14   37.43    5.00
  -3   3 -14   33.37    5.59
  -3  -3 -14   38.67    6.49
  -3   3 -15   92.68    6.00
  -3   3 -15   91.77    6.68
   3  -3  15   87.42    6.22
  -3  -3 -15  106.12    7.64
   3   4 -17   45.26    5.04
   3   4 -16   44.90    5.63
  -3  -4  16   52.19    7.05
   3   4 -16   52.08    6.85
   3   4 -15  110.60   10.80
  -3  -4  15  102.43   10.10
   3  -4 -15   91.47    8.19
   3   4 -15   97.56    8.82
   3   4 -14   44.70    8.39
   3  -4 -14   43.49    7.35
   3   4 -14   49.55    7.65
   3  -4 -14   40.01    8.43
  -3  -4  13  566.17   23.18
   3  -4 -13  570.73   27.12
   3  -4 -13  546.88   22.31
   3   4 -13  557.24   22.86
   3   4 -13  557.69   25.53
  -3  -4  12   77.94    9.58
   3  -4 -12  103.23   12.38
   3   4 -12  103.12   11.90
   3   4 -12   87.86    9.62
   3  -4 -12   88.71    9.45
   3  -4 -11  607.34   24.18
   3   4 -11  606.57   23.96
   3   4 -11  605.67   26.34
  -3   4  11  617.07   35.17
   3   4 -11  624.35   25.85
  -3  -4  11  631.85   25.29
   3  -4 -11  613.18   27.85
  -3  -4  11  580.50   32.60
  -3   4  10    2.48    4.19
  -3  -4  10    2.55    4.01
   3   4 -10    1.51    4.35
   3   4 -10   10.43    5.59
   3  -4 -10    3.42    4.66
  -3  -4  10   -2.33    5.61
   3   4  -9    1.15    3.38
   3  -4  -9   11.89    6.73
   3   4  -9   -2.25    4.05
  -3  -4   9  -11.34    4.80
   3  -4  -9   -0.99    4.03
  -3  -4   9    2.51    4.13
  -3   4   9    3.24    4.22
  -3  -4   8    5.46    4.55
  -3   4   8   12.54    5.48
  -3  -4   8   10.68    4.60
   3  -4  -8    9.01    4.86
  -3   4   8   -0.36    3.82
  -3   4   7  428.08   23.35
   3  -4  -7  474.68   25.83
  -3  -4   7  455.84   24.79
  -3   4   7  455.87   22.07
  -3  -4   7  448.03   22.78
  -3   4   6  181.11   15.14
  -3  -4   6  143.53   12.81
  -3  -4   6  149.75   13.89
   3  -4  -6  153.59   14.62
  -3   4   6  154.75   13.15
  -3   4   5 1486.90   40.14
   3   4  -5 1474.68   36.80
  -3  -4   5 1458.03   38.74
  -3  -4   5 1423.24   39.98
  -3   4   5 1449.57   38.09
   3  -4  -5 1474.94   42.30
  -3  -4   4   15.76    6.08
   3   4  -4   11.78    4.87
  -3  -4   4    8.83    5.25
  -3   4   4   13.46    5.70
  -3   4   4    6.77    4.91
   3  -4  -4    5.46    5.12
  -3  -4   3 2767.09   51.75
   3   4  -3 2658.00   47.96
  -3   4   3 2757.02   51.37
  -3   4   3 2787.46   50.55
   3  -4  -3 2787.44   54.88
  -3   4   2   73.58    9.41
   3  -4  -2   82.86   10.42
   3   4  -2   93.12    9.69
  -3  -4   2   97.74   11.06
   3  -4  -2   83.01    6.03
  -3   4   2   81.19    9.42
  -3   4   1   58.87    8.46
   3  -4  -1   70.33    9.66
   3   4  -1   57.03    7.81
  -3  -4   1   61.53    8.94
   3  -4  -1   67.06    6.65
  -3   4   1   41.17    7.38
  -3  -4   0  116.25   11.52
   3   4   0   97.99    9.98
   3  -4   0  105.65   10.79
  -3   4   0   95.84   10.25
   3  -4   0   91.04    8.39
  -3   4   0   82.86   10.03
  -3  -4  -1  118.35   11.75
   3   4   1  107.90   10.37
   3  -4   1  116.80   11.10
   3  -4   1   98.32    9.63
  -3   4  -1  126.10   11.48
   3  -4   2    1.27    3.66
   3  -4   2    2.32    3.80
   3   4   2   -1.38    4.05
  -3  -4  -2    1.27    5.03
  -3  -4  -2    1.71    5.19
  -3   4  -2   -2.21    4.83
   3  -4   3  851.98   30.05
   3   4   3  831.92   28.98
  -3  -4  -3  855.86   32.25
  -3  -4  -3  846.32   33.35
  -3  -4  -3  772.71   24.50
  -3   4  -3  865.03   29.53
   3  -4   4   14.53    5.83
   3   4   4    9.26    3.84
  -3  -4  -4    8.26    4.98
  -3  -4  -4   -0.41    3.92
  -3  -4  -4   10.16    5.24
  -3   4  -4    7.61    5.47
   3  -4   5  817.33   33.90
   3   4   5  851.86   30.92
  -3  -4  -5  875.36   35.48
  -3  -4  -5  851.87   32.05
  -3  -4  -5  898.92   38.41
  -3   4  -5  874.47   31.46
   3  -4   6    1.07    5.41
   3   4   6    3.49    4.46
   3   4   6   -0.78    4.97
  -3  -4  -6    3.55    3.76
  -3   4  -6    1.05    3.99
  -3  -4  -6  -10.67    5.45
  -3  -4  -6    3.03    4.91
   3  -4   7  621.90   23.62
   3  -4   7  639.53   33.84
  -3  -4  -7  609.18   27.41
  -3  -4  -7  604.06   32.06
  -3  -4  -7  597.26   34.95
  -3   4  -7  612.84   27.46
   3   4   7  576.47   30.20
   3   4   8  141.13   15.82
  -3  -4  -8  124.86   13.06
  -3  -4  -8  124.79   15.71
   3  -4   8  134.12   16.74
  -3  -4  -8  151.50   19.15
   3  -4   9   28.16    8.55
  -3  -4  -9   37.80   11.19
  -3  -4  -9   47.86    9.84
   3   4   9   30.76    7.73
  -3   4  -9   27.55    6.68
  -3   4 -10   27.65    6.63
  -3  -4 -10   23.62    8.00
  -3   4 -11   64.78    8.82
  -3  -4 -11   46.47    9.30
  -3   4 -12   11.31    5.05
  -3  -4 -12    4.65    5.83
  -3   4 -13  274.12   14.37
  -3  -4 -13  287.57   16.79
  -3   4 -13  278.84   15.41
  -3   4 -14    7.73    3.41
  -3   4 -14    9.05    3.54
  -3  -4 -14    7.41    3.68
   3  -4  14   11.75    3.88
  -3  -4 -15  224.95    9.64
   3   5 -17   19.87    3.14
   3   5 -16    0.50    2.92
  -3  -5  16    0.42    3.07
  -3  -5  15  103.38    9.99
   3   5 -15  113.33   10.20
   3   5 -14   -3.54    5.11
  -3  -5  14    0.64    4.44
   3   5 -13  212.20   15.74
  -3  -5  13  247.65   15.77
   3  -5 -13  255.85   17.83
   3   5 -12   98.10   11.49
  -3  -5  12   85.00    9.98
   3  -5 -12   98.22   12.15
   3   5 -11  187.23   15.24
   3   5 -11  182.00   14.56
  -3  -5  11  188.16   14.77
   3  -5 -11  193.60   16.09
   3   5 -10  112.41   11.72
  -3  -5  10  105.00   14.18
  -3  -5  10  118.62   11.74
   3  -5 -10  118.37   12.60
   3   5 -10  111.98   11.84
   3  -5  -9    4.56    4.28
   3   5  -9    4.34    4.21
  -3  -5   9   -2.13    3.67
  -3  -5   9   -7.07    5.22
   3  -5  -9   11.45    4.91
   3   5  -9    0.27    3.90
  -3  -5   9   -8.08    5.20
   3  -5  -8  154.35   16.69
  -3  -5   8  137.40   14.78
  -3  -5   8  146.86   16.34
  -3   5   8  145.34   14.45
   3   5  -8  153.18   12.39
  -3  -5   8  125.96   11.53
   3   5  -8  154.81   12.42
  -3   5   8  158.28   15.98
  -3  -5   7   -0.33    4.97
  -3   5   7   16.03    5.83
   3  -5  -7    8.26    4.91
  -3  -5   7   -1.67    6.18
  -3   5   7  -12.82    5.97
  -3   5   6  283.77   19.59
  -3  -5   6  244.13   18.44
  -3   5   6  250.67   18.42
   3   5  -6  278.17   17.72
   3  -5  -6  270.72   20.76
  -3  -5   6  278.83   20.62
  -3  -5   5    6.68    4.63
  -3   5   5    1.37    4.49
  -3  -5   5    0.23    4.81
  -3   5   5   -1.92    4.42
   3  -5  -5    9.17    6.63
   3   5  -5    3.77    4.18
  -3  -5   4  211.09   16.74
   3  -5  -4  223.98   18.33
   3   5  -4  218.53   15.74
  -3   5   4  225.21   16.96
  -3   5   4  239.67   16.54
  -3  -5   3   14.52    5.93
   3   5  -3   18.56    6.13
   3  -5  -3   20.90    6.99
  -3   5   3   13.97    6.72
  -3   5   3   19.21    6.05
  -3  -5   2   -1.29    5.31
   3   5  -2    4.22    4.83
   3  -5  -2    0.30    5.10
  -3   5   2    2.23    4.64
  -3   5   2    4.69    4.42
  -3  -5   1   24.89    6.96
   3   5  -1   24.79    6.31
  -3   5   1   11.84    4.98
   3  -5  -1   21.66    6.84
  -3   5   1   13.80    5.45
   3  -5  -1   14.34    3.97
  -3  -5   0  180.21   15.47
   3  -5   0  150.76   11.32
   3   5   0  163.98   13.72
   3  -5   0  156.76   14.29
  -3   5   0  147.82   13.51
  -3  -5  -1  189.05   15.97
   3  -5   1  173.23   13.14
   3   5   1  182.21   14.68
   3  -5   1  167.52   14.67
  -3   5  -1  175.55   14.65
  -3  -5  -2  510.87   26.20
  -3  -5  -2  494.64   26.52
   3  -5   2  510.20   23.68
   3   5   2  492.87   24.27
  -3   5  -2  515.82   24.72
   3  -5   3   11.55    4.84
  -3  -5  -3    0.57    5.20
  -3  -5  -3    3.29    5.63
  -3   5  -3    4.05    4.47
   3   5   3    8.73    4.47
   3  -5   4  734.90   32.20
  -3  -5  -4  730.90   34.40
   3   5   4  707.09   30.51
  -3  -5  -4  698.11   32.22
  -3   5  -4  786.29   31.48
   3  -5   5  134.41   15.00
  -3  -5  -5  158.61   17.46
  -3  -5  -5  183.15   17.60
   3   5   5  154.23   14.99
  -3   5  -5  154.11   14.67
  -3  -5  -6   22.82    6.21
  -3   5  -6   19.64    6.24
  -3   5  -6   46.91    7.44
   3   5   6   38.75    8.19
   3   5   6   29.69    7.07
  -3  -5  -6   38.25    7.37
  -3  -5  -6   40.92    8.55
  -3  -5  -6   29.33    8.35
   3  -5   6   25.91    7.89
   3  -5   6   23.38    5.93
  -3   5  -7   11.31    5.28
   3   5   7    7.88    5.47
  -3  -5  -7   21.03    5.93
   3  -5   7    7.85    3.94
  -3  -5  -7   16.95    6.90
   3  -5   7    5.33    6.10
  -3  -5  -7   15.87    6.59
  -3  -5  -8   10.82    6.79
   3  -5   8   11.26    4.07
   3   5   8    9.38    5.65
  -3  -5  -8    0.20    6.53
  -3   5  -8    2.53    4.33
  -3   5  -9   98.67   10.41
  -3   5  -9  102.04   10.31
  -3  -5  -9   86.89   11.64
  -3  -5 -10   51.61    9.16
  -3   5 -10   53.80    7.81
  -3  -5 -11   27.71    7.56
  -3   5 -11   15.84    4.89
  -3  -5 -12   38.44    7.40
  -3   5 -12   30.56    5.38
  -3  -5 -13   66.46    8.13
   3  -5  13   50.29    7.09
  -3   5 -13   49.45    6.77
  -3  -5 -14    1.73    2.48
  -3   5 -14    0.23    2.67
   3  -5  14    1.54    2.65
   3   6 -16   18.84    3.58
  -3  -6  16   27.56    4.28
  -3  -6  15   12.30    3.35
  -3  -6  15   11.14    4.13
   3   6 -15   11.07    4.16
  -3  -6  14  232.01   13.59
  -3  -6  14  247.73   15.25
   3   6 -14  263.35   15.21
  -3  -6  13   42.48    8.27
  -3  -6  13   52.14    8.08
   3   6 -13   59.16    8.92
  -3  -6  12   -3.20    4.51
   3   6 -12    0.48    4.01
   3   6 -12   -2.03    5.10
  -3  -6  11  109.82   11.80
   3  -6 -11   94.61   11.52
   3   6 -11  118.72   11.79
   3   6 -11  119.55   12.08
  -3  -6  10   48.36    8.76
   3  -6 -10   38.19    7.54
   3   6 -10   47.15    8.41
   3   6 -10   34.26    7.55
   3   6  -9   71.28    9.52
   3   6  -9   80.60    9.97
  -3  -6   9   67.66    9.58
   3  -6  -9   98.33   11.08
  -3  -6   9   92.47   14.70
  -3  -6   9   85.23   13.27
  -3  -6   8  130.82   16.47
   3   6  -8  129.44   11.60
  -3   6   8  126.62   15.13
  -3  -6   8  116.40   15.29
   3   6  -8  120.96   11.78
  -3  -6   8  119.87   12.25
   3  -6  -8  129.43   16.26
   3  -6  -7  165.02   18.32
  -3  -6   7  153.16   16.96
  -3   6   7  144.36   15.49
   3   6  -7  137.50   11.85
  -3  -6   7  162.75   13.35
  -3  -6   7  183.62   19.23
  -3  -6   6   37.12    9.04
  -3  -6   6   66.66   11.44
   3   6  -6   62.87   10.24
   3  -6  -6   52.02   10.56
  -3   6   6   63.08   11.11
  -3  -6   6   49.21    7.25
  -3  -6   5  674.08   32.77
   3  -6  -5  697.54   35.23
   3   6  -5  697.35   30.04
  -3   6   5  716.70   33.58
  -3  -6   4  112.69   13.55
  -3   6   4  113.68   13.85
   3   6  -4  157.71   14.81
   3  -6  -4  136.00   15.94
  -3   6   4  124.79   12.52
  -3  -6   3 1318.01   44.68
  -3   6   3 1358.05   44.37
   3  -6  -3 1302.29   46.33
   3   6  -3 1318.18   41.35
  -3   6   3 1385.58   39.72
  -3  -6   2  461.72   26.62
  -3   6   2  515.59   27.42
   3  -6  -2  493.93   28.46
   3   6  -2  481.48   25.33
  -3   6   2  544.03   24.69
  -3   6   1  205.32   17.58
   3   6  -1  219.43   17.37
   3  -6  -1  214.77   18.78
  -3  -6   1  220.48   18.30
  -3  -6   0  519.19   28.05
   3  -6   0  537.45   22.89
  -3   6   0  556.02   28.34
   3   6   0  510.06   26.21
   3  -6   0  538.91   28.94
  -3  -6  -1  105.84   13.44
   3  -6   1  100.43   11.15
  -3   6  -1  103.71   12.72
   3   6   1   96.17   12.17
  -3   6  -1  115.71   11.24
   3  -6   2   10.30    4.76
  -3  -6  -2    2.67    4.93
  -3  -6  -2    8.72    5.06
  -3   6  -2    2.44    5.67
   3   6   2    2.10    4.38
  -3  -6  -3  651.82   33.26
   3  -6   3  738.43   32.75
  -3  -6  -3  675.35   33.32
  -3   6  -3  724.84   32.17
   3   6   3  685.28   32.12
  -3   6  -4    0.97    3.91
  -3   6  -4   10.76    4.03
  -3  -6  -4    4.85    4.39
   3  -6   4    9.97    4.76
  -3  -6  -4    3.59    6.14
  -3  -6  -4   12.31    5.14
   3   6   4   12.65    5.81
   3  -6   4   10.18    4.85
  -3   6  -5  278.97   20.38
   3  -6   5  276.33   22.44
  -3  -6  -5  232.46   21.65
  -3   6  -5  280.31   17.07
   3  -6   5  281.34   17.02
  -3  -6  -5  252.96   21.15
  -3  -6  -5  253.37   16.78
  -3  -6  -5  236.53   16.85
   3   6   5  260.86   20.78
  -3   6  -6   29.38    7.38
  -3   6  -6   18.65    6.18
   3   6   6   14.29    4.65
  -3  -6  -6   20.68    5.65
   3  -6   6   18.56    5.60
  -3  -6  -6    8.18    6.89
   3  -6   6    4.86    4.75
  -3  -6  -6   14.62    6.36
  -3  -6  -7  430.10   31.24
   3  -6   7  496.26   32.45
  -3   6  -7  439.85   21.84
  -3  -6  -7  456.81   22.05
   3  -6   7  415.33   20.91
  -3  -6  -7  423.58   23.29
   3   6   7  450.88   28.96
   3  -6   8  403.22   20.22
  -3   6  -8  390.97   20.38
  -3  -6  -8  422.48   20.27
  -3  -6  -8  388.53   22.62
  -3  -6  -9   -3.16    4.93
  -3   6  -9    3.47    4.54
   3  -6   9   -3.27    3.66
  -3  -6 -10   25.85    6.94
  -3   6 -10   19.17    4.96
  -3  -6 -11  107.48   11.13
   3  -6  11  113.54   11.44
  -3  -6 -12   28.38    6.07
  -3   6 -12   26.76    5.82
   3  -6  12   24.24    5.60
   3  -6  13   71.84    7.01
  -3  -6 -13   63.30    6.77
  -3   6 -13   67.33    6.92
  -3   6 -14    1.68    1.93
  -3  -7  15   54.57    5.82
   3   7 -15   55.36    5.42
  -3  -7  14  162.21   11.35
   3   7 -14  162.83   10.63
  -3  -7  14  162.26   10.37
  -3  -7  13    4.46    5.15
  -3  -7  13    1.80    3.55
   3   7 -13    6.08    3.73
  -3  -7  12  251.40   16.57
   3   7 -12  262.37   16.01
  -3  -7  12  279.67   16.74
  -3  -7  11   -6.75    6.42
   3   7 -11    2.15    4.37
  -3  -7  11    1.08    4.84
   3   7 -11    0.81    3.72
   3   7 -10  330.97   19.21
  -3  -7  10  316.05   19.88
   3   7 -10  292.09   17.48
  -3  -7  10  329.64   19.92
  -3  -7   9    1.06    5.97
   3   7  -9   10.90    6.15
   3   7  -9    3.62    3.70
  -3  -7   9    1.28    5.03
  -3  -7   8    2.23    5.16
   3   7  -8    2.20    4.11
  -3  -7   8    6.99    6.03
   3  -7  -8    4.45    4.51
  -3   7   8   -9.84    6.22
  -3   7   7    4.63    6.18
  -3  -7   7   -0.37    4.69
   3   7  -7   -1.18    4.38
  -3  -7   7    2.10    4.68
   3  -7  -7   -1.31    4.15
  -3   7   7   -2.45    6.40
  -3  -7   6  163.59   17.87
  -3   7   6  193.29   19.26
   3   7  -6  157.76   12.93
  -3  -7   6  183.14   14.49
  -3  -7   6  164.58   14.12
   3  -7  -6  180.36   19.89
  -3  -7   5  120.62   15.68
  -3   7   5  125.23   16.22
  -3  -7   5  131.03   11.68
   3   7  -5  131.18   11.53
  -3  -7   5  157.68   13.68
   3  -7  -5  152.71   18.52
   3   7  -5  125.13   14.34
  -3  -7   4 1376.26   50.63
  -3   7   4 1344.92   49.19
  -3  -7   4 1260.62   34.60
   3   7  -4 1299.99   33.35
   3  -7  -4 1355.39   52.38
   3   7  -4 1317.36   44.65
  -3  -7   4 1331.98   37.56
  -3  -7   3   -1.24    4.40
  -3  -7   3    4.45    4.87
   3   7  -3   -3.65    6.33
  -3   7   3    2.72    4.71
   3  -7  -3    1.04    5.17
  -3   7   2  799.45   37.19
  -3   7   2  839.96   35.33
   3   7  -2  761.60   34.51
  -3  -7   2  786.76   37.49
  -3   7   1  281.55   21.99
  -3  -7   1  260.90   22.00
   3   7  -1  262.66   20.77
  -3   7   1  291.56   20.24
   3   7   0   38.50    9.10
  -3   7   0   47.96    8.83
  -3  -7   0   40.22    7.19
  -3  -7   0   40.66    8.51
  -3   7   0   35.95    8.79
  -3   7   0   38.40    7.16
  -3   7  -1    0.85    4.37
  -3  -7  -1    1.47    4.78
   3  -7   1   -2.42    3.08
  -3  -7  -1    2.75    4.39
  -3   7  -1  -13.63    5.97
  -3  -7  -1    2.40    5.31
   3   7   1    1.31    4.29
   3   7   2  146.79   16.06
  -3  -7  -2  166.33   14.12
  -3  -7  -2  150.89   17.05
  -3   7  -2  145.31   12.46
   3  -7   2  171.42   13.43
   3  -7   2  139.73   14.74
  -3  -7  -2  163.61   17.96
  -3   7  -2  172.27   17.31
  -3   7  -3   46.36   10.22
  -3   7  -3   50.89    8.12
  -3  -7  -3   55.05   10.44
   3  -7   3   39.93    7.18
  -3  -7  -3   44.46    8.20
   3  -7   3   27.23    6.40
   3   7   3   42.52    9.19
  -3  -7  -3   44.26    9.41
  -3   7  -4  283.99   21.71
   3  -7   4  222.68   20.15
  -3  -7  -4  251.59   22.66
  -3   7  -4  253.02   16.78
   3  -7   4  260.85   17.09
  -3  -7  -4  237.07   21.31
  -3  -7  -4  258.46   17.71
   3   7   4  246.95   21.16
   3  -7   4  259.11   15.96
  -3   7  -5   83.03   10.42
   3  -7   5   78.41    9.82
   3  -7   5   94.05   13.67
  -3  -7  -5   77.80   10.49
  -3   7  -5   82.21   12.16
  -3  -7  -5   80.96   12.90
   3   7   5   99.86   14.85
  -3  -7  -6  194.78   15.31
  -3   7  -6  223.83   16.43
   3  -7   6  240.09   16.52
  -3  -7  -6  245.93   17.20
  -3  -7  -7  187.34   15.21
   3  -7   7  218.76   16.05
  -3   7  -7  187.56   14.97
   3  -7   7  192.98   14.71
  -3  -7  -7  186.80   14.87
  -3  -7  -8  101.05   11.51
   3  -7   8  106.03   11.55
  -3   7  -8  124.29   12.10
  -3  -7  -8   98.49   10.27
   3  -7   8  118.60   11.64
  -3   7  -9   85.76    9.90
  -3  -7  -9   84.51   10.27
   3  -7   9   87.61   10.75
  -3   7 -10  215.29   13.29
  -3  -7 -10  187.74   13.85
   3  -7  10  227.91   15.30
  -3  -7 -11   26.35    5.68
   3  -7  11   29.35    6.02
  -3   7 -11   27.24    5.65
  -3   7 -11   29.70    4.75
  -3  -7 -12  133.70    9.14
   3  -7  12  153.35   10.15
  -3   7 -12  137.29    9.55
   3  -7  13    7.51    2.94
  -3   7 -13    2.73    2.25
  -3  -8  14  163.86    8.75
  -3  -8  14  194.55   10.25
   3   8 -14  175.61    8.29
  -3  -8  13   -0.34    3.71
   3   8 -13    1.70    2.94
  -3  -8  13    0.09    3.14
  -3  -8  12   49.52    7.61
   3   8 -12   57.53    7.27
  -3  -8  12   51.20    7.51
   3   8 -11   -7.76    4.13
  -3  -8  11    4.88    4.56
  -3  -8  11   -2.22    4.32
   3   8 -11   -0.68    4.05
   3   8 -10   84.48   10.15
  -3  -8  10   80.84   10.10
  -3  -8  10   90.08   11.16
   3   8 -10   82.24    8.88
   3   8  -9    0.58    4.48
  -3  -8   9   -4.64    5.70
   3  -8  -9    0.30    3.16
  -3  -8   9    5.90    6.08
   3   8  -8   26.44    6.47
  -3  -8   8   27.35    7.52
  -3  -8   8   24.25    6.38
   3  -8  -8   23.95    6.67
   3  -8  -7   -0.13    4.85
  -3  -8   7   -1.05    5.06
   3   8  -7   11.31    5.04
  -3  -8   7    3.36    4.68
  -3  -8   6  125.60   12.90
   3   8  -6  121.51   11.46
  -3  -8   6  135.10   12.75
   3  -8  -6  140.67   13.77
  -3  -8   5   24.94    7.22
  -3  -8   5   20.32    8.17
  -3   8   5   25.35    8.77
  -3   8   5   45.92   10.93
  -3  -8   5   19.51    6.06
   3   8  -5   13.76    4.78
  -3   8   4  785.18   38.36
   3   8  -4  673.98   34.76
  -3  -8   4  774.97   41.01
  -3   8   4  775.92   39.85
  -3  -8   4  722.64   28.84
   3   8  -4  690.10   25.00
  -3  -8   3    4.49    5.06
  -3  -8   3    9.80    7.40
   3   8  -3    2.72    6.21
  -3   8   3    2.96    5.84
  -3  -8   3   10.39    4.79
  -3   8   3   -1.03    4.31
  -3   8   3   -7.19    9.76
  -3  -8   2   31.25    6.91
  -3  -8   2    9.88    6.69
   3   8  -2   13.79    7.33
  -3   8   2    1.51    6.11
  -3  -8   2    9.47    4.96
  -3   8   2   18.91    9.29
  -3   8   2   18.23    5.37
   3   8  -1   31.48    8.84
  -3   8   1   39.87   10.49
  -3   8   1   30.37    6.78
   3  -8  -1   35.86    6.62
  -3  -8   1   27.01    8.19
  -3  -8   1   30.57    7.13
  -3  -8   1   45.93    8.36
   3   8  -1   38.89    9.19
  -3   8   1   45.32    9.61
  -3   8   0   26.90    6.50
  -3  -8   0   23.77    6.56
   3  -8   0   30.33    6.63
  -3  -8   0   46.33   10.83
  -3  -8   0   21.79    6.16
   3   8   0   30.57    8.94
  -3   8   0   43.36   10.80
  -3   8  -1    6.41    6.85
  -3   8  -1    6.54    4.31
  -3  -8  -1    8.78    4.37
   3  -8   1   13.35    5.51
  -3  -8  -1   -3.80    4.39
  -3  -8  -1    0.90    4.11
  -3  -8  -1    2.90    3.63
   3   8   1    2.26    6.32
  -3   8  -2   15.69    8.31
   3  -8   2   15.66    5.53
  -3  -8  -2    8.98    7.23
  -3  -8  -2   18.96    6.77
   3   8   2   21.08    7.39
  -3   8  -2   26.73    6.78
  -3   8  -3  -21.94    7.82
   3  -8   3    0.32    4.09
  -3  -8  -3    0.24    4.27
  -3  -8  -3   10.99    6.40
  -3   8  -3   -4.29    5.55
   3   8   3  -15.16    6.21
  -3  -8  -4   -1.25    4.51
  -3   8  -4    5.96    5.54
   3  -8   4    2.48    3.54
   3  -8   4    0.49    4.47
  -3  -8  -5    8.83    6.37
  -3   8  -5    1.63    4.69
   3  -8   5   -0.23    5.20
  -3   8  -6    3.76    5.35
  -3  -8  -6    7.88    5.49
   3  -8   6    0.45    3.87
   3  -8   6   -0.85    4.62
  -3   8  -7   25.92    6.79
   3  -8   7   51.75    8.31
   3  -8   7   45.74    8.05
  -3  -8  -7   38.89    7.19
  -3  -8  -8  108.07    9.98
  -3   8  -8  113.46   11.20
   3  -8   8   92.60   10.29
   3  -8   9   42.73    7.08
  -3   8  -9   34.59    6.48
  -3  -8  -9   47.79    6.90
   3  -8  10  120.99   10.08
  -3   8 -10  112.34    9.34
  -3   8 -10  120.65    9.23
  -3  -8 -11   -5.99    2.09
  -3   8 -11    0.26    1.82
  -3   8 -11    0.33    2.66
   3  -8  11   -3.67    3.28
   3  -8  12   44.60    4.65
  -3  -9  13   33.23    4.40
  -3  -9  13   27.87    3.99
  -3  -9  12  105.75    8.63
  -3  -9  12  122.22    8.87
  -3  -9  11   32.97    5.98
  -3  -9  11   31.74    6.30
   3   9 -10   16.61    4.92
  -3  -9  10   21.48    6.15
  -3  -9  10   18.53    4.86
   3  -9  -9    7.62    3.74
   3   9  -9    6.06    3.98
  -3  -9   9   10.49    5.79
  -3  -9   9    1.81    4.04
   3  -9  -8    1.73    4.31
   3   9  -8   12.74    5.16
  -3  -9   8    0.06    5.33
  -3  -9   8    2.85    4.89
   3  -9  -7    5.84    4.91
   3   9  -7   13.31    4.60
  -3  -9   7    4.73    4.04
  -3  -9   7    3.98    5.18
  -3  -9   6  270.42   18.30
   3  -9  -6  281.06   18.58
  -3  -9   6  279.35   16.73
   3   9  -6  264.84   16.24
  -3  -9   5   -1.75    6.20
   3  -9  -5    1.67    5.53
   3   9  -5   -7.11    4.14
   3  -9  -4 1017.12   35.44
  -3  -9   4  980.68   33.75
   3  -9  -3   -5.24    5.30
  -3   9   3   -4.44    4.27
  -3  -9   3   -2.14    4.55
  -3  -9   3   -0.03    4.49
  -3  -9   2  364.24   20.13
  -3  -9   2  360.13   20.44
  -3   9   2  371.09   19.33
  -3   9   1   24.72    6.53
  -3  -9   1   19.39    5.78
  -3  -9   1   25.71    6.54
  -3  -9   0  196.57   15.88
  -3  -9   0  180.53   14.15
  -3   9   0  197.50   15.31
  -3  -9  -1   11.70    6.31
  -3   9  -1   11.09    5.93
  -3  -9  -2   31.59    7.39
  -3   9  -2   35.85    7.66
  -3  -9  -3   -2.72    5.43
   3  -9   3    6.35    4.29
  -3   9  -3    1.86    4.85
  -3   9  -4  297.32   19.01
  -3  -9  -4  258.97   17.81
  -3   9  -5   41.30    8.54
   3  -9   5   37.46    6.60
  -3  -9  -5   28.50    7.39
  -3  -9  -6  235.55   15.85
   3  -9   6  186.78   12.77
  -3   9  -7  153.03   12.75
  -3  -9  -7  129.93   11.27
   3  -9   7  133.76   10.95
   3  -9   8  225.92   13.32
  -3   9  -8  255.44   14.84
  -3  -9  -8  235.08   13.13
  -3   9  -9    1.56    3.03
  -3   9  -9    4.35    2.59
   3  -9   9   -0.44    3.12
   3  -9  10  137.61    8.55
  -3   9 -10  129.45    8.02
  -3 -10  11  152.44    9.32
  -3 -10  11    4.23    1.53
  -3 -10  10    5.64    3.81
  -3 -10  10    1.87    2.38
  -3 -10   9   58.78    7.78
   3 -10  -9   51.63    6.03
  -3 -10   8    8.21    4.70
   3 -10  -8    1.63    3.87
   3  10  -8    3.25    3.40
  -3 -10   7   96.76   10.27
   3  10  -7   95.80    9.30
   3 -10  -7   80.68    9.62
  -3 -10   6   29.89    6.86
   3 -10  -6   26.32    6.36
   3  10  -6   44.02    6.34
   3 -10  -5    8.59    5.84
  -3 -10   5   12.92    5.81
  -3 -10   4    4.25    4.11
   3 -10  -4    1.80    4.97
  -3 -10   3  257.97   15.61
   3 -10  -3  266.82   18.15
  -3 -10   3  251.30   16.52
   3 -10  -2   -2.74    5.31
  -3 -10   2    0.09    4.05
  -3  10   2    0.26    4.22
  -3 -10   2    9.95    5.48
   3 -10  -1   30.50    7.62
  -3 -10   1   42.55    7.68
  -3 -10   1   34.62    7.71
  -3  10   1   25.36    5.89
   3 -10   0    5.75    5.53
  -3 -10   0    8.03    5.68
  -3  10   0    8.56    4.68
  -3 -10  -1  110.05   12.04
   3 -10   1  118.61   11.98
  -3  10  -1  108.10   11.33
   3 -10   2   44.95    8.24
  -3  10  -2   59.23    8.91
  -3 -10  -2   57.44    9.50
  -3  10  -3  109.21   11.56
  -3 -10  -3  111.22   12.02
   3 -10   3  118.07   10.45
  -3  10  -4   32.65    7.04
  -3 -10  -4   35.58    7.22
  -3  10  -5   70.57    8.93
  -3 -10  -5   73.41    9.41
  -3  10  -6    8.86    4.88
  -3 -10  -6    8.48    4.31
  -3  10  -7   68.24    7.92
  -3 -10  -7   46.18    6.23
   3 -10   8    4.03    1.64
  -3 -10  -8    1.55    2.65
  -3  10  -8    8.98    3.40
  -3  10  -9   21.20    3.44
  -3 -11   9    7.98    2.97
   3 -11  -8    2.69    2.57
  -3 -11   8   -1.74    2.96
   3 -11  -7   42.53    6.12
  -3 -11   7   49.56    6.45
   3 -11  -6   66.66    7.96
  -3 -11   6   68.93    7.73
   3 -11  -5   14.82    5.00
  -3 -11   5   15.46    4.56
   3 -11  -4   18.57    5.70
  -3 -11   4   16.78    4.75
   3 -11  -3   22.76    6.11
  -3 -11   3   17.81    4.85
  -3 -11   2    0.38    3.20
  -3 -11   2    1.30    3.41
   3 -11  -2    6.00    4.59
  -3  11   1    5.40    3.09
  -3 -11   1   -0.05    3.86
   3 -11  -1    3.83    4.61
  -3  11   0   55.24    7.04
   3 -11   0   41.83    7.43
  -3 -11   0   45.28    7.67
  -3  11  -1   29.57    5.70
  -3 -11  -1   23.25    5.80
   3 -11   1   32.18    6.53
  -3  11  -2    5.95    3.53
  -3 -11  -2   13.62    5.31
   3 -11   2    6.15    3.63
  -3  11  -3    8.29    4.05
  -3 -11  -3   12.40    4.87
  -3  11  -4   14.46    4.38
  -3 -11  -4   12.34    4.51
  -3 -11  -5  127.13    9.56
  -3  11  -5  136.01    9.81
  -3  11  -6    1.70    3.14
  -3 -11  -6   -2.10    2.92
  -3 -11  -7   68.00    5.28
  -3  11  -7   93.48    6.58
   3 -12  -6   20.49    3.57
   3 -12  -5  147.13    9.23
   3 -12  -4   22.74    4.64
   3 -12  -3  103.80    8.56
   3 -12  -2   28.74    5.24
  -3 -12   1   79.40    6.86
   3 -12  -1   79.55    7.56
   3 -12   0    7.44    3.56
  -3 -12   0    5.99    3.26
  -3 -12  -1   55.98    6.35
   3 -12   1   54.81    5.65
  -3  12  -1   54.62    5.23
  -3  12  -2    7.24    2.67
  -3 -12  -2   11.62    3.65
  -3  12  -3  292.22   11.00
  -3 -12  -3  328.52   13.02
  -3  12  -4   54.84    4.75
  -3 -12  -4   61.99    5.53
   4   0 -18    2.50    2.60
   4   0 -17    1.27    3.32
   4   0 -16   -0.12    4.48
   4   0 -16   -3.13    3.27
   4   0 -15   -7.21    5.89
   4   0 -15    5.45    4.17
   4   0 -14  316.20   18.10
   4   0 -14  316.22   19.10
   4   0 -13    2.47    4.70
   4   0 -13   -0.22    3.84
   4   0 -12    5.79    5.35
  -4   0  12    0.42    4.71
   4   0 -12   -3.88    4.70
   4   0 -11    5.34    4.85
   4   0 -11    1.14    4.80
  -4   0  11   -0.19    4.42
   4   0 -10   14.16    4.52
  -4   0  10    8.86    5.18
   4   0  -9  -11.08    5.08
  -4   0   9    2.13    4.64
   4   0  -8   51.10    7.87
  -4   0   8   77.68   10.33
   4   0  -7    1.27    4.09
  -4   0   7    5.76    4.64
   4   0  -6 1302.96   34.64
  -4   0   6 1310.48   34.21
  -4   0   5   -1.69    2.23
  -4   0   5   -0.08    1.34
   4   0  -5   -1.65    4.26
  -4   0   5    0.73    4.47
  -4   0   4 1816.88   28.34
   4   0  -4 1892.90   38.00
  -4   0   4 1852.99   23.38
  -4   0   4 1868.69   37.80
  -4   0   3    0.95    2.76
  -4   0   3   -0.54    4.34
  -4   0   3    2.24    2.11
   4   0  -3   -0.88    4.09
  -4   0   2  323.49   15.45
   4   0  -2  318.94    9.84
  -4   0   2  304.02   13.81
   4   0  -2  300.00   14.42
  -4   0   2  322.93   12.18
  -4   0   1    0.91    3.71
   4   0  -1   -1.95    2.41
  -4   0   1    5.69    4.77
  -4   0   1    0.61    3.34
   4   0  -1    2.18    3.58
  -4   0   0  129.29   10.99
   4   0   0  139.41    8.78
  -4   0   0  127.23   10.24
  -4   0   0  139.58   10.06
  -4   0   0  137.87    9.44
   4   0   0  137.18    9.30
   4   0   1   -0.13    2.48
   4   0   1    0.16    3.49
  -4   0  -1    1.83    4.30
  -4   0  -1    2.75    3.96
  -4   0  -1    0.69    3.62
  -4   0  -2   76.21   10.18
  -4   0  -2   79.54    9.39
   4   0   2   88.06    6.48
  -4   0  -2   92.99    9.08
   4   0   2   86.17    8.90
   4   0   3    1.69    4.35
  -4   0  -3    5.15    5.90
  -4   0  -3   -2.10    4.63
   4   0   4 1243.71   36.28
  -4   0  -4 1257.54   39.47
   4   0   4 1235.78   36.03
   4   0   5   -0.18    4.53
  -4   0  -5   -1.53    5.17
   4   0   5   -1.50    4.36
   4   0   6  794.05   33.45
  -4   0  -6  874.19   38.49
   4   0   6  880.28   35.39
   4   0   7    6.63    4.09
  -4   0  -7    1.75    5.44
   4   0   7    3.66    5.44
   4   0   8   26.10    7.74
  -4   0  -8   30.08    8.15
  -4   0  -8   20.88    7.10
   4   0   8   12.87    5.12
   4   0   9   -5.18    5.22
   4   0   9  -15.12    6.99
  -4   0  -9    5.38    5.03
  -4   0  -9    6.53    6.62
  -4   0  -9  -24.81    9.01
  -4   0 -10  177.16   15.01
  -4   0 -10  180.85   15.27
  -4   0 -11   -3.41    4.68
  -4   0 -11   -1.39    5.04
  -4   0 -12  276.51   17.61
  -4   0 -12  302.61   17.43
  -4   0 -13   -2.23    4.60
  -4   0 -13   -0.62    3.39
  -4   0 -14  295.89   14.14
  -4   0 -15   -1.56    2.52
   4  -1 -18  153.59    8.06
   4   1 -18  148.25    7.94
   4  -1 -17   51.11    6.51
   4   1 -17   49.95    6.44
   4   1 -17   47.65    5.47
   4   1 -16   56.46    7.91
   4  -1 -16   57.15    7.98
   4   1 -16   42.48    6.46
   4   1 -15    4.83    5.33
   4  -1 -15    6.49    4.79
   4   1 -14   17.53    6.46
   4  -1 -14    9.39    5.37
   4   1 -14    9.74    5.31
   4  -1 -13  260.58   17.58
   4   1 -13  277.71   17.84
   4  -1 -13  243.65   15.78
   4   1 -13  258.84   17.32
   4  -1 -12  382.98   22.17
  -4   1  12  408.35   27.82
  -4  -1  12  368.41   25.58
   4  -1 -12  373.42   20.40
   4   1 -12  373.48   20.43
   4  -1 -12  376.52   19.43
   4   1 -12  365.01   20.38
  -4   1  11   23.26    7.40
  -4  -1  11   20.69    6.73
   4  -1 -11   27.63    7.42
   4   1 -11   23.41    6.47
   4  -1 -11   25.38    6.72
   4   1 -11   23.24    6.08
   4  -1 -11   13.42    4.68
   4   1 -10  495.81   25.09
   4  -1 -10  471.34   25.28
  -4   1  10  455.53   26.60
   4   1  -9   85.53   10.51
   4  -1  -9   79.41   10.59
  -4   1   9   95.61   12.20
   4   1  -8  833.52   30.11
   4  -1  -8  836.27   31.23
  -4  -1   8  851.53   30.74
  -4   1   8  891.15   32.90
   4  -1  -7    1.59    4.20
   4   1  -7    0.56    3.67
  -4  -1   7    1.55    3.85
  -4   1   7    0.44    4.39
  -4  -1   6 1227.32   25.47
   4  -1  -6 1183.51   34.07
   4   1  -6 1202.47   33.56
  -4   1   6 1205.19   34.28
  -4  -1   6 1187.72   31.62
  -4  -1   5    2.71    2.61
  -4   1   5    3.05    2.21
   4  -1  -5    2.15    4.27
   4   1  -5    0.47    4.13
  -4   1   5    2.42    4.41
  -4  -1   5    2.07    4.54
  -4   1   4 2408.71   45.04
  -4  -1   4 2366.14   40.48
  -4  -1   4 2331.25   36.80
   4  -1  -4 2438.73   44.70
  -4   1   4 2252.67   30.78
   4   1  -4 2469.83   44.04
  -4   1   3  105.91   10.44
  -4  -1   3  105.41    9.08
   4   1  -3  105.63    4.36
  -4   1   3  104.91    7.45
  -4  -1   3   99.06    8.51
   4  -1  -3   93.57    9.54
  -4   1   3  112.41    7.73
  -4   1   2  420.50   18.55
  -4  -1   2  392.20   15.89
   4   1  -2  433.56   11.55
  -4   1   2  411.01   15.68
  -4  -1   2  429.91   17.52
   4  -1  -2  420.44   17.91
  -4   1   2  429.93   15.02
  -4   1   1  127.53    9.96
  -4  -1   1  146.56   11.43
   4   1  -1  150.38   10.78
   4   1  -1  130.99    7.65
  -4   1   1  145.58   11.40
  -4  -1   1  134.41    9.52
  -4   1   1  148.90    8.13
   4  -1  -1  131.92   10.09
  -4   1   1  131.46    9.17
   4  -1   0   36.21    5.78
  -4  -1   0   37.31    6.82
  -4   1   0   32.61    6.73
   4   1   0   30.73    5.91
   4   1   0   26.43    4.76
   4  -1   0   39.59    5.98
  -4  -1   0   28.72    5.60
  -4   1   0   29.49    7.02
  -4   1   0   40.47    5.24
  -4   1   0   37.02    5.89
  -4   1  -1  170.99   13.42
  -4  -1  -1  164.89   13.24
   4   1   1  150.89   10.45
   4   1   1  165.14   10.68
   4  -1   1  174.23   11.16
  -4   1  -1  140.82   11.74
   4   1   1  157.95    9.47
  -4   1  -1  183.71   11.82
   4  -1   1  165.64    9.95
  -4  -1  -1  167.59   12.73
  -4   1  -1  150.97   10.18
  -4  -1  -2 2102.59   46.84
   4  -1   2 1950.81   39.26
   4   1   2 2030.62   38.97
   4   1   2 1970.01   35.92
   4  -1   2 2085.40   41.20
   4   1   2 1855.48   29.51
  -4   1  -2 2058.64   40.21
   4  -1   2 2013.94   31.37
  -4  -1  -2 2039.15   44.57
  -4   1  -2 2004.50   39.76
  -4  -1  -3  290.68   19.01
   4  -1   3  294.28   17.06
   4   1   3  289.32   16.40
   4   1   3  267.93   13.50
   4  -1   3  294.92   17.10
  -4   1  -3  261.94   15.49
  -4   1  -3  268.99   16.42
  -4  -1  -3  275.04   18.31
  -4  -1  -4 1013.65   36.89
   4   1   4 1064.14   33.42
   4  -1   4 1024.17   33.44
   4   1   4 1018.22   25.17
   4  -1   4 1097.37   34.56
  -4   1  -4 1028.25   31.83
  -4   1  -4 1028.15   34.66
  -4  -1  -4 1114.04   38.12
   4  -1   5   11.80    5.41
   4   1   5   16.56    6.05
   4  -1   5    9.25    5.92
  -4   1  -5   11.84    6.36
  -4  -1  -5   11.45    6.29
  -4  -1  -5   14.96    6.63
   4   1   6   76.50   11.06
   4  -1   6   69.63   10.80
   4   1   6   77.70   11.35
   4  -1   6   68.07   11.27
  -4   1  -6   76.18   11.77
  -4  -1  -6   68.77   12.11
   4  -1   7    6.53    5.26
   4   1   7    9.75    5.78
  -4   1  -7   16.91    7.56
  -4  -1  -7   16.65    7.78
   4   1   7    1.51    5.33
   4  -1   7   14.38    7.35
   4  -1   8   46.25    9.77
   4   1   8   50.14    9.20
  -4  -1  -8   57.43    9.19
  -4   1  -8   53.76    8.86
  -4   1  -8   38.58    9.40
  -4  -1  -8   57.48   12.39
   4   1   8   51.65    9.98
   4  -1   8   43.97    9.44
   4  -1   9   13.32    5.15
  -4   1  -9   15.24    5.38
  -4  -1  -9    7.02    5.21
   4   1   9   15.51    8.13
  -4  -1  -9   -1.44    9.78
  -4  -1  -9    7.56    4.79
  -4  -1 -10   17.25    6.54
  -4   1 -10   22.69    7.06
  -4  -1 -10   17.37    6.74
  -4  -1 -11   -1.06    4.66
  -4   1 -11   -0.51    5.04
  -4  -1 -11   -3.21    5.07
  -4  -1 -12  153.28   13.18
  -4  -1 -12  191.56   14.38
  -4   1 -12  192.75   14.99
  -4  -1 -13   37.71    6.79
  -4   1 -13   32.88    6.46
  -4  -1 -13   31.15    6.21
  -4  -1 -14    0.18    3.28
  -4   1 -14    9.26    3.79
  -4  -1 -14   13.66    3.87
  -4   1 -15   -0.94    2.14
  -4  -1 -15    0.07    1.99
   4   2 -18    2.11    2.15
   4  -2 -18   -0.91    2.05
   4   2 -17    4.61    2.90
   4  -2 -17   -1.64    3.21
   4   2 -17    2.61    3.08
   4   2 -16   19.28    5.05
   4  -2 -16   26.42    5.50
   4   2 -16   13.62    4.69
  -4  -2  15  179.27   12.26
   4   2 -15  176.24   13.74
   4   2 -15  182.48   13.52
   4  -2 -15  191.84   13.92
   4  -2 -14   -1.23    4.22
   4   2 -14    3.11    4.66
   4   2 -14    2.05    5.04
   4  -2 -13   92.79   10.91
   4   2 -13   80.14   10.54
   4   2 -13   67.56    9.79
   4   2 -12   13.56    5.74
  -4  -2  12    9.38    5.80
   4  -2 -12    7.27    6.25
   4  -2 -12    7.29    5.10
   4   2 -12    6.33    4.42
   4  -2 -11  274.76   17.12
   4   2 -11  257.06   16.58
  -4   2  11  267.14   22.32
   4  -2 -11  292.52   19.04
   4   2 -11  280.78   17.92
   4  -2 -10   -0.75    4.96
   4   2 -10    3.51    4.30
   4   2 -10    6.19    3.89
   4  -2 -10    1.46    5.71
   4  -2 -10    4.83    5.17
  -4   2  10    4.40    5.63
   4   2  -9  100.01   11.43
   4  -2  -9  103.89   12.46
  -4   2   9  103.37   12.99
   4  -2  -8    8.36    4.75
   4   2  -8   17.95    5.72
  -4   2   8   15.91    7.03
  -4   2   7  986.22   34.33
  -4  -2   7  990.03   30.64
   4   2  -7  957.15   32.07
   4  -2  -7  987.06   34.12
  -4  -2   7 1004.99   27.28
  -4  -2   6   -3.25    4.02
  -4   2   6    2.94    5.04
  -4   2   6    2.37    2.53
   4  -2  -6   -1.55    4.77
  -4  -2   6    8.12    3.51
  -4   2   5 1196.85   34.98
  -4  -2   5 1213.54   29.53
  -4   2   5 1179.17   26.16
   4  -2  -5 1234.62   35.45
  -4  -2   5 1193.43   29.47
  -4   2   4 1248.55   34.81
  -4  -2   4 1208.51   27.70
  -4  -2   4 1215.57   29.99
   4  -2  -4 1290.25   34.86
  -4   2   4 1184.68   26.46
   4  -2  -3  897.21   16.33
  -4   2   3  928.25   29.58
  -4  -2   3  919.91   23.13
   4   2  -3  969.33   28.33
  -4  -2   3  914.28   26.40
  -4   2   3  908.33   23.59
   4  -2  -3  948.11   28.95
  -4  -2   2    9.31    4.82
   4   2  -2    0.95    4.08
  -4   2   2    6.54    5.07
  -4  -2   2   11.23    3.90
   4  -2  -2    5.95    2.88
  -4   2   2    7.17    3.84
   4  -2  -2    2.19    4.37
  -4  -2   1  606.32   23.19
   4   2  -1  570.47   21.06
  -4   2   1  584.20   23.35
   4  -2  -1  561.07   17.06
  -4  -2   1  555.47   16.42
  -4   2   1  545.32   10.66
   4  -2  -1  570.66   21.14
  -4   2   1  569.28   19.78
   4  -2   0   -0.55    3.27
  -4  -2   0   -0.30    4.72
   4   2   0    0.46    4.07
  -4   2   0   -0.71    5.20
   4  -2   0    0.36    3.31
  -4   2   0    2.42    2.33
  -4   2   0   -1.43    4.01
  -4  -2  -1  405.07   20.92
   4   2   1  415.31   16.92
   4   2   1  425.67   18.19
   4  -2   1  398.21   17.31
  -4   2  -1  372.98   18.86
  -4   2  -1  393.32   17.94
   4  -2   1  394.00   16.61
  -4   2  -1  414.47   14.99
  -4  -2  -2   85.58   10.96
   4   2   2   68.88    8.19
   4   2   2   71.34    8.31
   4  -2   2   91.92    9.61
  -4   2  -2   72.29    8.87
   4  -2   2   84.58    7.73
  -4  -2  -2   91.31   11.07
  -4   2  -2   78.34    7.87
  -4  -2  -3  759.04   30.83
   4   2   3  744.80   26.70
   4  -2   3  737.17   27.45
   4   2   3  708.34   23.88
   4  -2   3  772.07   27.86
  -4   2  -3  746.66   26.73
  -4   2  -3  735.69   25.54
  -4  -2  -3  789.89   31.55
  -4  -2  -4 1154.14   39.88
   4   2   4 1202.71   36.51
   4  -2   4 1137.58   36.69
   4   2   4 1173.75   30.54
   4  -2   4 1112.45   35.84
  -4   2  -4 1125.12   34.36
  -4   2  -4 1166.84   35.57
  -4  -2  -4 1181.23   41.11
  -4  -2  -5  222.97   18.96
   4   2   5  209.56   16.92
   4  -2   5  223.22   18.05
   4  -2   5  221.59   17.65
  -4   2  -5  192.11   15.31
  -4   2  -5  223.70   17.22
  -4  -2  -5  208.23   19.06
   4  -2   6  273.98   20.77
   4   2   6  252.11   19.42
   4   2   6  254.32   19.75
  -4   2  -6  254.56   20.12
  -4  -2  -6  211.37   20.37
  -4  -2  -6  248.85   20.78
   4   2   7  174.42   16.91
   4  -2   7  168.91   17.33
   4   2   7  183.98   17.70
  -4  -2  -7  182.36   20.25
  -4  -2  -7  163.55   14.23
   4   2   8   85.05   13.43
   4  -2   8   87.18   13.48
   4   2   8   70.85   12.06
  -4  -2  -8   74.97   12.92
  -4  -2  -8   94.13   15.18
  -4  -2  -8   76.19   10.92
   4  -2   9   46.14   10.03
  -4  -2  -9   53.07   10.24
  -4  -2  -9   57.70   13.18
  -4  -2  -9   56.13   12.09
   4   2   9   65.59   11.99
  -4   2 -10   17.35    6.40
  -4  -2 -10   23.07    6.76
  -4  -2 -10   23.13    7.68
  -4   2 -11    1.19    4.80
  -4  -2 -11    0.37    3.88
  -4  -2 -11    3.38    5.36
  -4  -2 -12   61.99    8.21
  -4   2 -12   56.15    8.24
  -4  -2 -12   69.35    9.56
  -4   2 -13   28.60    5.23
  -4  -2 -13   30.42    5.46
  -4   2 -13   30.56    6.43
  -4  -2 -13   27.99    6.37
  -4  -2 -14   72.18    7.27
  -4   2 -14   82.20    7.61
  -4  -2 -14   66.04    6.29
  -4   2 -15   29.70    3.60
   4   3 -17   14.68    3.44
   4  -3 -17   10.88    3.20
   4   3 -17   13.21    3.73
  -4  -3  16   21.47    4.77
   4   3 -16   16.81    4.44
   4  -3 -16   14.47    4.35
   4   3 -16   26.52    5.79
  -4  -3  15    7.88    4.80
   4   3 -15    1.38    3.97
   4  -3 -15    8.40    4.36
   4   3 -15   11.51    5.37
   4   3 -14  276.92   17.81
  -4  -3  14  271.42   16.83
   4   3 -14  286.95   16.92
   4  -3 -14  268.52   16.22
   4   3 -13   -2.51    4.15
   4  -3 -13   -0.62    4.09
   4   3 -13    0.47    4.27
   4  -3 -12  214.99   17.16
   4  -3 -12  223.68   15.48
   4   3 -12  239.23   15.95
   4   3 -12  215.09   16.46
  -4  -3  12  194.20   18.46
   4  -3 -11   89.30   11.40
  -4   3  11   76.67   13.55
  -4  -3  11   98.61   12.65
   4  -3 -11  103.41   10.93
   4   3 -11   87.53    9.63
   4   3 -11   87.34   10.74
  -4   3  10   17.62    5.91
   4   3 -10   20.77    5.69
   4  -3 -10   20.66    4.95
   4   3 -10   21.13    6.28
   4  -3 -10   13.88    6.15
  -4  -3   9  211.56   17.17
   4   3  -9  232.29   17.64
   4  -3  -9  253.63   20.04
  -4   3   9  238.06   20.49
  -4  -3   8   -2.21    4.28
  -4   3   8   -3.88    6.20
   4   3  -8    1.38    3.70
   4  -3  -8    7.58    4.87
  -4  -3   8   -0.89    3.66
  -4   3   7   46.90    9.23
  -4  -3   7   54.59    7.87
  -4   3   7   58.25    7.29
   4  -3  -7   46.15    8.37
  -4  -3   7   52.71    7.62
  -4  -3   6   16.36    5.16
  -4   3   6   29.91    7.56
   4  -3  -6   22.05    6.66
  -4   3   6   32.74    6.00
  -4  -3   6   31.44    6.44
  -4   3   5   35.80    8.24
  -4  -3   5   24.11    4.93
  -4  -3   5   34.36    6.76
  -4   3   5   34.49    5.85
   4  -3  -5   29.92    7.42
  -4   3   4  600.84   26.10
  -4  -3   4  572.24   18.26
   4   3  -4  578.17   23.82
  -4  -3   4  555.75   22.80
  -4   3   4  562.97   21.24
   4  -3  -4  627.27   26.56
  -4  -3   3   23.48    5.68
   4   3  -3   36.67    7.16
  -4   3   3   37.43    8.54
  -4  -3   3   31.65    5.00
  -4   3   3   30.52    6.03
   4  -3  -3   38.29    7.79
  -4  -3   2   -0.61    4.24
   4   3  -2   -0.21    4.64
  -4  -3   2   -2.02    2.75
  -4   3   2    2.62    5.39
   4  -3  -2   -0.36    2.57
  -4   3   2    3.11    4.24
   4  -3  -2    7.88    5.45
   4  -3  -1 1490.42   28.93
  -4   3   1 1540.55   39.64
   4   3  -1 1530.94   36.73
  -4  -3   1 1518.95   39.24
  -4   3   1 1535.68   35.55
   4  -3  -1 1515.03   37.75
  -4  -3   0    5.37    5.72
   4   3   0    6.28    4.61
  -4   3   0    4.22    4.81
   4  -3   0    1.57    3.23
  -4   3   0    2.81    4.19
   4  -3   0    2.81    4.58
  -4  -3  -1    6.42    5.45
   4   3   1    1.26    3.90
   4  -3   1   -1.90    3.32
  -4   3  -1   -2.15    4.32
   4  -3   1    2.23    4.00
  -4  -3  -2  130.44   13.75
   4   3   2  105.51   10.58
   4  -3   2  127.52   10.51
   4  -3   2  144.33   12.26
  -4  -3  -2  149.43   14.43
  -4   3  -2  118.57   11.39
  -4  -3  -3  253.13   19.18
   4   3   3  244.57   16.14
   4   3   3  226.81   15.28
   4  -3   3  239.30   16.47
  -4  -3  -3  251.39   19.57
  -4   3  -3  236.77   16.16
  -4  -3  -4  713.40   32.76
   4   3   4  703.60   28.88
   4   3   4  698.02   26.64
   4  -3   4  747.77   30.87
  -4  -3  -4  728.87   33.94
  -4   3  -4  730.67   29.04
  -4  -3  -5  604.88   31.52
   4   3   5  633.62   29.18
   4   3   5  628.23   25.23
   4  -3   5  640.00   30.68
  -4  -3  -5  601.41   32.82
  -4   3  -5  619.47   27.98
  -4  -3  -6  316.90   24.23
   4   3   6  361.02   23.08
   4  -3   6  407.35   26.25
  -4  -3  -6  353.83   24.62
  -4  -3  -6  364.76   27.23
  -4   3  -6  351.04   21.72
   4  -3   7  322.89   17.54
  -4  -3  -7  278.38   23.51
   4   3   7  268.35   21.46
   4  -3   7  282.33   23.17
  -4  -3  -7  276.37   23.24
  -4  -3  -7  279.27   25.27
  -4  -3  -7  295.10   19.79
   4   3   7  301.92   22.58
   4  -3   8   42.24   10.13
   4   3   8   16.63    7.55
   4   3   8   51.36   10.08
  -4  -3  -8   36.26    9.23
  -4  -3  -8   57.49   13.04
  -4  -3  -8   43.74    9.24
  -4  -3  -9   54.24    9.91
  -4  -3  -9   46.57    8.30
  -4  -3 -10   86.06   11.90
  -4   3 -10   84.10   10.71
  -4  -3 -10   86.90   10.15
  -4  -3 -11  216.04   16.95
  -4   3 -11  184.81   14.70
  -4  -3 -11  200.97   13.97
  -4  -3 -12   53.95    8.46
  -4  -3 -12   54.88    7.25
  -4   3 -12   40.08    7.19
  -4  -3 -13  226.94   11.70
  -4   3 -13  242.08   13.75
  -4  -3 -13  237.78   14.39
  -4   3 -13  254.63   13.60
  -4   3 -14   42.51    5.42
  -4   3 -14   39.77    4.55
   4  -3  14   36.71    5.13
  -4  -3 -14   37.79    5.47
   4   4 -17   37.35    4.81
   4  -4 -16   -5.35    1.93
   4   4 -16    3.35    2.75
  -4  -4  16   -3.99    3.69
   4   4 -15  375.44   16.26
   4  -4 -15  391.38   16.28
  -4  -4  15  355.21   18.01
   4   4 -15  380.85   18.91
   4   4 -14   26.45    5.82
   4  -4 -14   25.57    5.70
   4   4 -14   23.34    7.21
  -4  -4  14   30.14    6.97
   4   4 -13  708.77   28.73
   4  -4 -13  677.63   25.03
   4   4 -13  670.74   24.68
   4   4 -12   25.97    6.82
   4  -4 -12   36.50    7.12
   4   4 -12   27.42    6.47
   4  -4 -12   34.32    8.67
  -4  -4  12   19.48    4.83
   4   4 -11  468.57   23.45
  -4   4  11  440.09   30.98
  -4  -4  11  485.72   21.91
   4  -4 -11  492.77   25.02
   4   4 -11  430.00   19.90
   4  -4 -11  461.30   21.01
   4   4 -10   -0.51    4.10
  -4  -4  10    1.05    5.10
   4  -4 -10  -16.03    5.55
   4  -4 -10    1.78    4.34
   4   4 -10   -0.13    3.97
  -4   4  10   -3.44    6.76
   4   4  -9  259.45   16.30
  -4   4   9  234.05   20.81
   4  -4  -9  249.21   21.03
   4   4  -9  265.21   19.86
  -4  -4   9  258.49   15.87
   4  -4  -9  259.92   17.38
   4   4  -9  252.51   15.87
  -4  -4   8  107.11   12.05
  -4   4   8  110.40   13.94
   4  -4  -8  119.49   14.16
  -4  -4   7  231.66   17.35
  -4   4   7  281.09   21.17
  -4   4   7  267.55   17.25
   4  -4  -7  264.44   20.55
  -4  -4   6   46.91    8.69
  -4   4   6   39.35    9.17
  -4   4   6   22.52    5.76
   4  -4  -6   30.74    8.11
  -4   4   5 1087.83   33.61
   4  -4  -5 1153.85   39.67
  -4   4   5 1076.94   38.07
  -4  -4   5 1092.59   35.99
   4   4  -5 1076.98   34.67
  -4   4   4  135.07   12.47
   4  -4  -4  139.85   14.29
  -4   4   4  154.83   14.72
  -4  -4   4  143.56   13.39
   4   4  -4  140.99   13.00
   4  -4  -3    6.48    5.21
  -4   4   3    1.21    4.38
  -4   4   3    1.88    4.81
   4   4  -3    5.24    5.28
  -4  -4   3    8.86    5.80
  -4  -4   2   -2.86    5.12
  -4   4   2    5.95    5.69
   4  -4  -2   -0.45    5.30
  -4   4   2   -0.91    4.31
   4   4  -2   -1.54    5.20
  -4   4   1   98.98   11.04
   4  -4  -1   89.47    8.01
  -4   4   1   93.14   10.91
  -4  -4   1  108.52   12.02
   4  -4  -1   92.93   11.17
   4   4  -1  121.60   11.93
  -4   4   0  179.14   14.11
  -4   4   0  202.81   16.00
   4  -4   0  154.61   11.43
  -4  -4   0  208.08   16.64
   4  -4   0  175.69   14.51
   4   4   0  200.22   14.88
  -4   4  -1  551.21   24.57
   4  -4   1  553.72   22.67
   4   4   1  522.85   23.98
   4  -4   1  490.34   23.23
  -4  -4  -1  529.20   26.62
  -4  -4  -2   54.82   10.52
  -4  -4  -2   48.51    9.28
   4  -4   2   43.55    7.64
   4  -4   2   44.93    7.61
  -4   4  -2   41.09    7.86
   4   4   2   41.33    7.84
  -4  -4  -3 1044.98   39.55
   4  -4   3 1081.36   36.44
  -4   4  -3 1100.81   36.43
   4   4   3 1064.17   35.49
  -4  -4  -3 1014.95   39.88
  -4  -4  -4   69.89   11.79
  -4  -4  -4   48.41   10.38
   4  -4   4   63.70   10.51
  -4   4  -4   45.10    8.95
   4   4   4   52.86    9.13
   4   4   4   62.17    9.19
   4   4   5  297.14   20.90
   4   4   5  314.47   20.03
  -4  -4  -5  303.76   23.37
  -4  -4  -5  320.41   24.99
  -4   4  -5  327.43   21.61
   4  -4   5  311.31   22.71
  -4   4  -6  158.31   15.50
  -4  -4  -6  147.15   18.37
   4   4   6  123.91   14.32
  -4  -4  -6  141.28   12.07
  -4  -4  -6  146.74   17.29
   4  -4   6  126.79   11.36
  -4  -4  -6  142.41   13.61
   4  -4   6  132.67   15.79
   4   4   7    3.66    4.93
  -4  -4  -7    3.82    3.48
   4  -4   7    5.27    4.51
   4  -4   7   10.29    5.08
  -4  -4  -7    7.55    4.55
  -4  -4  -7    4.93    5.81
   4  -4   8   23.43    5.28
   4  -4   8   10.23    5.90
   4   4   8   29.96    7.89
  -4  -4  -8   22.24    7.72
  -4  -4  -8   33.73    7.58
  -4   4  -9   42.37    8.13
  -4  -4  -9   40.84    9.40
  -4   4 -10    7.76    5.04
  -4  -4 -10   10.59    6.13
  -4   4 -11   79.71    9.16
  -4  -4 -11   99.64   12.08
  -4   4 -12    2.96    3.87
  -4  -4 -12    1.57    4.75
  -4  -4 -13   61.51    7.47
  -4   4 -13   55.29    6.34
  -4   4 -13   54.99    6.58
  -4   4 -14   -1.37    2.09
   4  -4  14    5.26    2.65
  -4  -4 -14   -0.71    2.54
   4   5 -17   49.04    4.57
  -4  -5  16   54.60    6.28
   4   5 -16   49.53    6.03
  -4  -5  15   30.67    6.49
   4   5 -15   31.48    6.13
  -4  -5  14   36.26    7.53
  -4  -5  14   39.23    6.56
   4   5 -14   47.01    8.05
  -4  -5  13    9.08    6.28
  -4  -5  13   -1.64    4.27
   4   5 -13    5.20    4.92
  -4  -5  12   36.23    8.83
   4   5 -12   37.27    7.84
  -4  -5  12   50.21    8.39
   4   5 -11   55.10    8.94
  -4  -5  11   59.54    8.83
  -4   5  10   53.76   11.71
   4   5 -10   51.28    8.54
   4   5 -10   53.67    8.33
  -4  -5  10   60.61    9.29
  -4  -5   9    3.02    4.47
  -4   5   9    5.26    6.35
  -4  -5   9    4.08    4.98
   4   5  -9   -1.28    4.30
   4   5  -9    6.60    4.35
   4  -5  -9    4.05    4.09
  -4  -5   8    6.78    5.08
   4   5  -8   11.14    5.22
  -4  -5   8    3.47    3.98
  -4   5   8    7.58    6.12
   4  -5  -8    0.82    5.60
   4   5  -8   10.32    4.65
   4  -5  -7   17.65    7.50
  -4   5   7   20.65    7.21
  -4  -5   7    5.43    4.58
  -4   5   7    2.02    4.91
  -4   5   6   92.17   12.42
  -4   5   6   91.98   11.56
  -4  -5   6  102.23   13.07
   4  -5  -6   96.90   13.66
   4   5  -6  102.67   12.36
  -4   5   5   19.32    6.65
  -4   5   5   22.80    6.70
   4  -5  -5   21.51    7.78
  -4  -5   5   20.23    6.52
   4   5  -5   23.76    6.80
  -4   5   4  203.18   17.21
  -4   5   4  199.65   16.33
  -4  -5   4  206.14   17.66
   4  -5  -4  191.52   17.83
   4   5  -4  199.23   16.57
  -4   5   3 1616.69   46.03
  -4   5   3 1641.61   45.48
  -4  -5   3 1538.70   46.20
   4  -5  -3 1620.41   49.29
   4   5  -3 1520.99   43.45
  -4   5   2   94.76   12.05
   4  -5  -2   76.66   11.26
  -4   5   2   81.43   11.64
  -4  -5   2   81.45   11.38
   4   5  -2   81.77   10.81
  -4   5   1  181.22   15.49
  -4   5   1  207.07   16.62
   4  -5  -1  167.14   15.95
   4   5  -1  178.46   15.30
  -4  -5   1  186.80   16.85
  -4  -5   0   26.05    7.69
   4  -5   0   35.11    8.16
   4  -5   0   26.84    5.35
  -4   5   0   21.07    7.67
   4   5   0   27.92    7.52
  -4  -5  -1   -4.46    6.70
   4  -5   1   10.96    5.63
   4  -5   1    2.52    3.63
  -4   5  -1    2.41    4.67
   4   5   1    3.90    4.33
   4   5   2  204.41   17.08
   4  -5   2  190.17   15.37
  -4  -5  -2  194.33   18.08
  -4   5  -2  188.66   16.40
  -4  -5  -2  201.19   18.83
   4   5   3  186.75   16.54
   4  -5   3  190.41   16.61
  -4  -5  -3  179.57   17.98
  -4   5  -3  195.07   16.97
  -4  -5  -3  199.70   19.22
   4   5   4  220.03   18.34
   4  -5   4  201.89   18.10
  -4  -5  -4  234.24   20.89
  -4   5  -4  221.02   18.46
  -4  -5  -4  210.26   20.66
  -4   5  -5  509.83   28.08
  -4  -5  -5  488.90   24.31
  -4   5  -5  464.21   21.02
   4  -5   5  448.57   21.43
  -4  -5  -5  473.48   29.85
   4  -5   5  490.53   29.25
  -4  -5  -5  461.82   22.11
   4   5   5  440.73   25.92
   4   5   5  499.49   28.22
  -4  -5  -5  482.06   31.87
  -4  -5  -6  205.89   16.71
  -4   5  -6  183.34   13.69
   4  -5   6  194.49   14.72
  -4  -5  -6  181.36   19.74
  -4  -5  -6  211.55   15.42
  -4  -5  -6  183.12   20.87
   4  -5   6  200.46   20.36
   4   5   6  195.42   18.84
  -4   5  -6  191.87   17.69
   4  -5   7  447.54   21.99
   4   5   7  507.25   30.64
  -4  -5  -7  456.90   21.60
  -4   5  -7  444.34   21.07
  -4  -5  -7  413.25   23.94
  -4  -5  -7  466.35   33.72
   4  -5   7  523.10   33.54
  -4   5  -8  129.85   11.87
   4  -5   8  140.42   12.31
  -4   5  -8  127.61   11.29
  -4  -5  -8  114.86   13.68
   4  -5   9  180.08   13.19
  -4  -5  -9  145.27   14.81
  -4   5  -9  166.46   13.21
  -4  -5 -10  161.09   14.75
  -4   5 -10  152.28   11.99
  -4  -5 -11  162.96   13.74
  -4   5 -11  150.56   11.07
  -4  -5 -12   74.26    8.91
  -4   5 -12   54.52    6.14
  -4  -5 -13  127.86    9.17
   4  -5  13  147.49    9.63
  -4   5 -13  129.69    8.94
   4   6 -16   28.68    4.22
  -4  -6  16   28.48    4.35
  -4  -6  15  145.92   10.44
   4   6 -15  131.62    9.64
  -4  -6  14   53.05    6.86
  -4  -6  14   40.25    7.46
   4   6 -14   45.93    7.05
  -4  -6  13  164.70   12.52
   4   6 -13  154.36   12.61
  -4  -6  13  168.17   13.89
  -4  -6  12  104.05   11.30
  -4  -6  12  107.08   12.07
   4   6 -12  120.38   11.99
  -4  -6  11   40.09    8.31
   4   6 -11   51.48    8.91
  -4  -6  11   46.59    8.66
   4   6 -10    6.46    5.50
  -4  -6  10   -3.66    5.59
   4   6 -10   11.01    5.76
  -4  -6  10    7.29    6.03
   4   6  -9   11.16    4.40
  -4  -6   9   13.87    6.32
  -4  -6   9    7.36    5.84
   4  -6  -9   11.67    6.41
  -4  -6   9    5.47    5.43
   4   6  -9   13.89    6.08
   4   6  -8   92.11   10.10
  -4  -6   8   54.95   10.42
   4  -6  -8  109.45   15.26
  -4   6   8   89.43   12.56
  -4  -6   8   97.11   11.32
   4   6  -8   97.65   10.36
  -4  -6   8   99.73   11.75
   4  -6  -7  117.65   16.40
  -4  -6   7   81.56   12.77
  -4   6   7   72.41   11.46
  -4  -6   7  108.30   11.61
   4   6  -7   94.85   10.05
  -4  -6   7   91.54   10.66
   4   6  -6    3.97    4.18
  -4  -6   6   11.74    5.27
  -4  -6   6   10.51    5.97
  -4   6   6   -1.51    6.61
  -4  -6   6   16.20    7.61
   4   6  -6   21.08    7.98
   4  -6  -6    3.09    4.97
  -4   6   6   11.75    5.85
  -4  -6   5  708.28   26.81
  -4  -6   5  731.88   35.67
  -4   6   5  704.01   33.31
   4  -6  -5  722.94   37.31
   4   6  -5  683.06   31.97
  -4   6   5  718.55   33.15
  -4  -6   4   60.34   10.88
   4  -6  -4   68.79   12.62
  -4   6   4   60.77   10.78
   4   6  -4   59.48    9.95
  -4   6   4   77.58   11.69
  -4  -6   3  340.40   24.16
  -4   6   3  334.57   22.97
   4   6  -3  334.45   22.36
   4  -6  -3  324.14   24.55
  -4   6   3  343.31   22.08
  -4  -6   2   89.38   13.17
  -4   6   2  110.87   12.61
  -4   6   2   83.90   11.57
   4  -6  -2  110.58   14.60
   4   6  -2  109.07   13.13
  -4  -6   1   32.45    8.50
   4  -6  -1   18.32    7.15
  -4   6   1   32.88    8.13
   4   6  -1   40.52    8.76
  -4  -6   0   12.01    7.46
   4  -6   0    7.24    5.33
  -4   6   0    0.49    4.99
   4   6   0   -1.37    5.16
   4  -6   1  296.54   19.05
  -4  -6  -1  323.38   24.17
   4   6   1  317.92   22.41
  -4   6  -1  346.37   23.32
  -4   6  -2   32.50    8.72
  -4   6  -2   15.72    5.15
  -4  -6  -2   18.63    5.80
   4  -6   2   28.32    5.71
  -4  -6  -2   28.12    6.51
   4   6   2   24.04    7.14
  -4  -6  -2   37.21    9.22
   4  -6   2   35.26    7.92
  -4   6  -3  496.96   22.54
   4  -6   3  506.66   22.50
  -4  -6  -3  489.24   30.61
   4   6   3  491.88   28.65
  -4  -6  -3  489.73   23.13
  -4  -6  -3  480.88   31.01
   4  -6   3  444.77   26.57
  -4   6  -3  525.46   29.27
  -4  -6  -4   62.96    9.38
  -4   6  -4   83.81   12.33
  -4   6  -4   80.70   10.01
  -4  -6  -4   78.73   13.47
   4  -6   4   93.03   10.57
  -4  -6  -4  101.07   14.52
  -4  -6  -4   81.54   10.30
   4   6   4   80.87   12.54
   4  -6   4   85.02   12.48
  -4   6  -5  335.57   23.61
   4  -6   5  319.35   24.92
  -4  -6  -5  311.32   26.72
   4  -6   5  348.72   19.72
  -4  -6  -5  314.12   25.40
  -4  -6  -5  349.63   20.06
   4   6   5  360.80   25.51
   4   6   5  319.57   23.73
  -4   6  -5  348.25   19.54
  -4  -6  -5  308.69   19.73
  -4   6  -6  240.27   16.39
  -4  -6  -6  261.81   18.87
   4  -6   6  276.42   18.03
  -4  -6  -6  214.31   15.93
   4  -6   6  287.02   24.42
  -4  -6  -6  257.71   24.87
   4   6   6  248.12   21.87
  -4   6  -7   84.11   10.25
  -4  -6  -7   73.85   10.68
   4  -6   7   76.96    9.77
  -4  -6  -7   72.36    9.76
  -4  -6  -8    8.31    6.26
  -4   6  -8   15.96    5.38
  -4  -6  -8    7.31    3.95
   4  -6   8   14.79    5.38
  -4   6  -9   89.00    9.00
   4  -6   9   69.59    8.40
  -4  -6  -9   71.75   10.07
  -4  -6 -10  135.89   12.49
  -4  -6 -11  138.01   11.59
   4  -6  11  159.29   12.06
  -4   6 -12  110.13    8.91
  -4  -6 -12  103.06    8.76
   4  -6  12  106.18    8.83
  -4   6 -13  161.85    8.37
  -4  -6 -13  149.22    8.09
   4  -6  13  141.01    7.82
  -4  -7  15    6.03    3.33
   4   7 -15   13.93    3.46
  -4  -7  14  337.69   14.24
  -4  -7  14  371.73   16.49
   4   7 -14  365.74   15.18
  -4  -7  13    9.07    5.15
  -4  -7  13    7.04    3.99
   4   7 -13    8.54    4.46
  -4  -7  12  759.61   27.03
   4   7 -12  721.91   25.38
  -4  -7  11   44.58    8.46
  -4  -7  11   43.30    8.50
   4   7 -11   47.19    7.77
   4   7 -10   65.98    9.01
  -4  -7  10   57.68    9.49
  -4  -7  10   47.97    8.99
   4   7 -10   56.44    8.93
   4   7  -9    7.20    4.92
   4   7  -9   -5.50    5.73
  -4  -7   9   -2.00    4.75
  -4  -7   9    2.49    5.13
   4   7  -8   10.27    4.82
   4  -7  -8   11.88    5.58
  -4  -7   8    7.54    4.91
  -4  -7   8   17.20    6.85
  -4  -7   7   77.92   13.78
   4   7  -7   44.67    7.46
   4  -7  -7   59.33   12.84
  -4   7   7   60.14   11.51
  -4  -7   7   55.51    8.88
  -4  -7   7   56.89    9.65
  -4  -7   6  121.11   16.31
   4   7  -6  109.95   10.94
  -4  -7   6  123.68   12.42
  -4   7   6  133.15   16.69
  -4  -7   6  116.54   12.68
   4  -7  -6  125.84   17.55
  -4  -7   5   44.33    8.22
  -4  -7   5   63.81   11.03
   4   7  -5   36.76    9.14
   4  -7  -5   52.08   12.04
  -4   7   5   47.85   10.10
  -4  -7   5   46.85    8.72
   4   7  -5   54.63    7.81
   4  -7  -4 1943.26   64.23
   4   7  -4 1818.75   55.68
  -4  -7   4 1849.73   60.33
  -4  -7   4 1769.42   42.78
  -4  -7   4 1896.99   45.87
  -4   7   4 1968.91   59.76
   4   7  -3   -2.62    5.38
  -4  -7   3  -11.28    5.02
  -4  -7   3   -3.01    6.50
  -4  -7   3   -1.15    4.61
  -4   7   3   14.69    7.80
  -4  -7   3    7.34    5.79
   4  -7  -3   -1.05    4.96
   4  -7  -2  350.85   27.33
   4   7  -2  379.84   25.72
  -4  -7   2  369.43   19.26
  -4  -7   2  385.26   28.09
   4  -7  -2  379.49   18.34
  -4   7   2  409.86   27.33
  -4  -7   2  389.15   20.85
  -4  -7   1    4.69    4.56
   4  -7  -1   10.92    4.29
  -4  -7   1   18.84    8.01
  -4  -7   1    6.99    4.11
   4   7  -1    9.54    5.93
  -4   7   1   13.97    6.59
  -4   7   1    3.45    4.96
  -4  -7   0   41.61    7.50
   4  -7   0   42.09    7.11
  -4  -7   0   37.74    8.83
  -4  -7   0   43.71    7.88
   4   7   0   56.14   11.10
  -4   7   0   54.88   11.22
  -4   7  -1    0.52    6.41
  -4   7  -1    3.43    4.85
  -4  -7  -1    2.26    3.83
   4  -7   1    0.84    3.15
  -4  -7  -1    8.22    5.74
   4   7   1   -9.76    6.05
  -4  -7  -1    0.84    5.59
  -4  -7  -1   -0.06    3.25
  -4   7  -2   84.57   13.25
  -4   7  -2   97.19   11.22
   4  -7   2  113.29   11.55
  -4  -7  -2  135.51   16.39
  -4  -7  -2  106.96   11.99
  -4  -7  -2   94.29   14.84
   4   7   2  116.90   15.49
  -4   7  -3   38.39    8.79
  -4   7  -3   33.27    6.60
   4  -7   3   43.89    9.72
   4  -7   3   37.93    7.85
  -4  -7  -3   35.07    7.86
  -4  -7  -3   16.51    6.37
  -4  -7  -3   39.47    9.12
   4   7   3   27.97    7.32
   4  -7   4  203.69   20.11
  -4  -7  -4  199.63   21.29
  -4   7  -4  193.85   15.54
   4  -7   4  193.23   15.09
  -4  -7  -4  162.36   19.16
  -4  -7  -4  185.67   15.22
  -4   7  -4  220.97   20.06
   4   7   4  179.21   19.29
  -4  -7  -5    1.63    4.55
  -4  -7  -5   25.42    6.55
  -4   7  -5   16.90    6.64
   4  -7   5    6.33    4.42
  -4   7  -6   74.60   10.12
  -4  -7  -6   65.28    9.27
  -4  -7  -6   59.14    9.10
   4  -7   6   71.41    9.86
  -4  -7  -7    6.63    5.16
  -4  -7  -7    2.64    4.59
  -4   7  -7   -2.19    5.35
   4  -7   7    5.87    4.82
   4  -7   8    8.54    5.08
  -4  -7  -8    6.45    5.45
   4  -7   8    0.27    4.45
  -4  -7  -8    9.55    4.43
  -4   7  -8    1.27    3.89
  -4  -7  -9    8.22    5.32
  -4   7  -9    1.63    3.02
   4  -7   9    1.75    3.95
   4  -7   9    0.54    3.09
  -4   7 -10  114.56    8.32
  -4  -7 -10  129.53   10.84
   4  -7  10  143.41   11.29
  -4  -7 -11   28.28    4.97
   4  -7  11   26.76    5.17
  -4   7 -11   28.59    5.12
  -4   7 -12   53.27    5.29
  -4  -7 -12   53.76    4.93
   4  -7  12   62.76    5.63
  -4  -8  14    1.89    2.75
  -4  -8  14    5.12    2.92
  -4  -8  13    5.02    3.85
  -4  -8  13    3.39    3.37
   4   8 -13   -3.94    3.27
  -4  -8  12   27.27    6.05
  -4  -8  12   30.73    6.21
   4   8 -12   31.99    5.13
  -4  -8  11    5.51    5.26
  -4  -8  11    1.00    4.36
   4   8 -11    1.83    3.56
  -4  -8  10   37.57    7.89
   4   8 -10   51.76    8.22
  -4  -8  10   61.31    9.43
   4   8  -9    1.26    4.43
  -4  -8   9    1.77    5.31
  -4  -8   9   10.62    5.92
   4  -8  -9    6.26    4.19
   4   8  -8   -2.01    4.78
  -4  -8   8    1.60    4.89
  -4  -8   8    3.70    5.48
   4  -8  -8   -1.17    5.04
   4   8  -7  -12.84    5.01
  -4  -8   7   -9.22    5.51
  -4  -8   7    0.50    4.26
   4  -8  -7   -5.40    4.49
   4   8  -6   31.03    6.76
  -4  -8   6   28.61    6.42
  -4  -8   6   24.19    7.58
   4   8  -5  173.66   12.90
  -4  -8   5  182.33   14.59
  -4  -8   5  147.51   13.91
  -4   8   4  640.78   35.20
   4   8  -4  639.27   35.04
  -4  -8   4  705.24   39.95
  -4  -8   4  649.57   26.18
  -4   8   4  716.84   38.33
  -4  -8   4  666.54   28.20
  -4  -8   3  171.38   20.04
  -4  -8   3  213.84   16.52
  -4  -8   3  186.21   13.95
  -4   8   3  193.24   20.63
  -4   8   3  169.94   17.30
   4   8  -3  170.51   19.04
  -4  -8   2  381.09   21.25
  -4   8   2  379.65   20.52
   4  -8  -2  370.29   18.69
  -4  -8   2  387.86   29.55
  -4  -8   2  363.41   19.91
  -4   8   2  376.95   25.62
   4   8  -2  398.38   28.39
  -4   8   2  416.09   29.07
  -4   8   1    5.72    3.82
  -4  -8   1    3.58    4.85
   4  -8  -1    5.80    4.42
  -4  -8   1    8.30    4.96
  -4  -8   1   12.15    6.16
   4   8  -1   26.32    9.41
  -4   8   1   11.12    7.63
  -4   8   0  153.67   17.94
  -4   8   0  139.92   13.20
   4  -8   0  136.78   12.52
  -4  -8   0  150.60   18.74
  -4  -8   0  147.04   13.29
  -4  -8   0  152.03   14.18
  -4  -8   0  169.36   20.44
   4   8   0  156.72   19.18
  -4   8  -1  205.38   20.29
  -4  -8  -1  164.33   20.03
  -4   8  -1  166.91   14.47
   4  -8   1  160.15   13.63
  -4  -8  -1  190.93   20.85
  -4  -8  -1  150.90   14.23
  -4  -8  -1  135.74   12.75
   4   8   1  189.06   20.67
  -4  -8  -2   52.79    9.37
  -4   8  -2   65.52    9.91
   4  -8   2   62.16    9.13
  -4  -8  -3    5.86    5.50
  -4   8  -3    8.05    4.76
   4  -8   3    7.53    5.24
  -4  -8  -4   81.22   10.59
   4  -8   4   87.56   10.78
  -4   8  -4   73.71   10.23
  -4  -8  -5    4.75    4.90
  -4   8  -5   -1.57    4.42
   4  -8   5    4.75    5.05
   4  -8   5    4.63    3.82
   4  -8   6  103.39   10.54
  -4  -8  -6  117.71   11.96
  -4   8  -6  141.31   13.27
   4  -8   6  118.60   11.82
  -4   8  -7   30.97    6.82
   4  -8   7   29.01    6.54
   4  -8   7   22.34    5.75
  -4  -8  -7    7.70    3.96
  -4  -8  -8   87.48    8.65
  -4   8  -8   83.91    9.16
   4  -8   8   96.56    9.45
   4  -8   9   21.24    5.38
  -4   8  -9   18.63    4.28
   4  -8  10  223.40   11.66
  -4   8 -10  219.96   11.38
   4  -8  11   25.55    3.86
  -4   8 -11   23.93    3.72
  -4  -9  13   -2.38    2.72
  -4  -9  13    3.77    2.03
  -4  -9  12  199.44   11.14
  -4  -9  12  195.56   10.98
  -4  -9  11   -0.21    3.70
  -4  -9  11   -1.29    4.30
  -4  -9  10   40.65    6.84
  -4  -9  10   27.37    6.33
  -4  -9   9   -2.34    4.57
  -4  -9   9   13.98    5.92
   4  -9  -9   11.83    4.55
   4  -9  -8   -2.16    4.67
  -4  -9   8    4.74    5.03
   4   9  -8   -0.92    3.35
   4  -9  -7    5.11    4.30
  -4  -9   7   -4.28    6.77
   4   9  -7   -0.10    3.61
  -4  -9   7    2.60    3.89
  -4  -9   6   48.27    8.06
   4   9  -6   59.19    8.20
  -4  -9   6   62.70    9.85
   4  -9  -6   44.81    8.48
  -4  -9   5    2.42    3.59
   4  -9  -5   -0.91    5.55
  -4  -9   5   13.61    6.73
  -4   9   4  418.20   19.85
  -4  -9   4  398.94   21.91
  -4  -9   3  272.56   18.16
  -4   9   3  254.70   16.26
  -4  -9   3  279.75   16.90
  -4  -9   2  509.40   24.33
  -4   9   2  504.71   23.15
  -4  -9   2  487.70   23.07
  -4  -9   1   46.81    8.95
  -4   9   1   46.21    7.99
  -4  -9   1   53.96    8.73
  -4  -9   0   39.72    7.77
  -4  -9   0   39.01    7.89
  -4   9   0   43.21    8.29
  -4  -9  -1  166.14   14.84
  -4   9  -1  164.61   14.43
   4  -9   1  155.36   13.63
  -4  -9  -2  134.90   13.57
  -4   9  -2  154.95   14.23
   4  -9   2  137.47   12.63
  -4  -9  -3   24.23    7.42
  -4   9  -3   30.28    7.35
   4  -9   3   28.20    7.43
  -4  -9  -4   49.74    8.97
  -4   9  -4   42.63    8.81
   4  -9   4   60.05    9.12
  -4  -9  -5  212.30   15.29
  -4   9  -5  216.75   15.59
   4  -9   6   16.52    4.45
  -4   9  -6   12.13    5.59
  -4  -9  -6   10.05    4.66
  -4  -9  -7  126.89   10.28
   4  -9   7  129.77    9.54
  -4   9  -8    6.34    3.66
   4  -9   8    5.09    3.41
  -4  -9  -8    7.50    3.29
   4  -9   9   -1.82    2.72
  -4   9  -9   -0.31    2.53
  -4 -10  11   10.63    3.14
  -4 -10  11   15.97    2.93
  -4 -10  10   41.61    6.04
  -4 -10  10   33.87    4.53
  -4 -10   9   78.50    8.64
   4 -10  -9   62.46    6.40
  -4 -10   9   66.69    6.69
   4 -10  -8   25.02    5.41
  -4 -10   8   34.64    7.06
  -4 -10   8   19.71    4.27
   4 -10  -7  170.02   12.72
  -4 -10   7  166.06   13.02
   4 -10  -6    1.26    4.20
  -4 -10   6    4.27    4.65
   4 -10  -5  491.00   23.00
  -4 -10   5  481.08   22.28
  -4 -10   4   -2.09    4.99
   4 -10  -4   -3.79    5.54
   4 -10  -3   29.76    7.55
  -4 -10   3   20.02    6.13
  -4  10   3   22.82    5.38
  -4 -10   3   23.07    5.65
   4 -10  -2   19.39    6.58
  -4 -10   2   21.21    5.82
  -4 -10   2   18.65    6.01
  -4  10   2   22.33    5.40
  -4 -10   1  132.70   11.91
   4 -10  -1  128.98   13.09
  -4 -10   1  136.26   12.70
  -4  10   1  145.94   12.43
  -4 -10   0  103.47   11.21
   4 -10   0   94.07   10.96
  -4  10   0   93.38   10.34
  -4 -10  -1  227.05   15.97
   4 -10   1  177.91   13.83
  -4  10  -1  221.72   15.67
   4 -10   2   47.88    7.70
  -4  10  -2   27.90    6.20
  -4 -10  -2   37.14    7.33
  -4  10  -3  278.77   16.86
  -4 -10  -3  279.58   17.28
   4 -10   3  250.71   14.14
  -4  10  -4   84.43    9.62
  -4 -10  -4   70.04    8.98
  -4  10  -5    8.58    5.06
  -4 -10  -5    2.40    4.00
  -4  10  -6   46.45    6.60
  -4 -10  -6   38.99    6.02
  -4  10  -7   69.01    6.85
  -4 -10  -7   64.25    6.26
  -4  10  -8    1.53    2.22
  -4 -11   9    9.47    2.96
   4 -11  -8   71.12    6.01
  -4 -11   8   80.34    7.11
   4 -11  -7    1.87    3.20
  -4 -11   7    2.03    2.96
   4 -11  -6   30.34    5.93
  -4 -11   6   38.27    5.98
   4 -11  -5   31.27    6.08
  -4 -11   5   29.30    5.64
   4 -11  -4    0.84    4.32
  -4 -11   4   10.41    4.46
  -4 -11   3  171.00   11.47
   4 -11  -3  179.39   13.19
  -4 -11   2    3.71    3.36
   4 -11  -2    3.24    4.71
  -4  11   2    3.02    3.08
   4 -11  -1   22.59    5.99
  -4 -11   1   27.02    5.78
  -4  11   1   23.82    4.83
  -4 -11   0    1.47    3.99
   4 -11   0   -4.70    3.97
  -4  11   0   -3.34    4.27
   4 -11   1   24.89    5.10
  -4 -11  -1   19.50    5.40
  -4  11  -1   11.99    4.01
   4 -11   2   17.87    4.47
  -4 -11  -2   14.70    4.81
  -4  11  -2    5.79    3.68
  -4 -11  -3   36.96    6.21
  -4  11  -3   56.65    6.94
  -4 -11  -4    8.62    3.52
  -4  11  -4   13.24    3.82
  -4 -11  -5   63.62    6.29
  -4  11  -5   67.00    6.58
  -4 -11  -6  113.27    6.80
  -4  11  -6  116.83    7.27
   4 -12  -6   -1.41    2.06
   4 -12  -5   69.82    6.13
   4 -12  -4   81.24    7.00
   4 -12  -3   53.91    6.10
   4 -12  -2  113.39    8.40
  -4 -12   1    6.94    2.84
   4 -12  -1   12.46    3.82
   4 -12   0   -2.32    3.19
  -4 -12   0   -3.42    2.37
  -4 -12  -1   27.03    4.16
  -4  12  -1   29.76    3.87
  -4 -12  -2   30.69    4.28
  -4  12  -2   31.99    3.94
  -4 -12  -3  155.74    7.96
   5   0 -18   42.02    4.65
   5   0 -17    1.04    3.47
   5   0 -16  406.80   17.11
   5   0 -16  462.52   19.69
   5   0 -15    1.25    5.51
   5   0 -15   -0.50    3.65
   5   0 -14   12.44    6.42
   5   0 -14   15.44    5.80
   5   0 -13    0.03    4.68
   5   0 -13   -2.53    5.17
   5   0 -12    6.49    5.19
   5   0 -12    8.26    5.31
  -5   0  12    8.72    5.80
   5   0 -11   -8.59    4.74
  -5   0  11    0.90    5.26
   5   0 -11   -0.40    4.19
  -5   0  10  172.16   17.65
   5   0 -10  178.30   13.63
   5   0 -10  180.84   13.74
   5   0 -10  148.60   15.49
  -5   0   9    3.48    6.34
   5   0  -9    4.22    4.46
  -5   0   8 2759.53   60.78
   5   0  -8 2717.36   60.07
  -5   0   7    1.24    5.27
   5   0  -7    0.86    3.86
  -5   0   6 2365.20   51.72
   5   0  -6 2498.98   52.78
  -5   0   5   -0.49    4.39
   5   0  -5    0.69    5.11
  -5   0   5    3.00    2.76
  -5   0   4 1940.52   43.63
  -5   0   4 1940.68   29.36
   5   0  -4 1990.93   43.59
  -5   0   4 1970.66   35.79
  -5   0   3    1.42    5.00
  -5   0   3    0.02    3.10
  -5   0   3   -1.36    2.74
   5   0  -3    1.53    4.47
  -5   0   2   72.68    8.74
   5   0  -2   62.56    5.74
  -5   0   2   45.31    8.23
  -5   0   2   62.29    6.73
   5   0  -2   52.93    7.63
  -5   0   1    4.10    5.04
   5   0  -1    1.29    2.75
  -5   0   1   -1.12    4.40
  -5   0   1    0.98    3.20
   5   0  -1   -3.33    3.81
   5   0   0   26.62    5.48
  -5   0   0   25.68    7.02
  -5   0   0   21.04    6.34
   5   0   0   20.83    5.10
  -5   0   0   30.93    6.17
  -5   0   0   38.58    6.33
   5   0   1    0.84    3.16
   5   0   1   -1.13    3.65
  -5   0  -1    2.70    6.15
  -5   0  -1   -0.65    4.04
  -5   0  -1    1.06    4.61
  -5   0  -2 1083.57   37.88
  -5   0  -2 1036.66   33.83
   5   0   2 1008.28   30.92
  -5   0  -3   -1.69    5.01
   5   0   3    0.83    4.33
  -5   0  -3    0.41    4.45
   5   0   4 1506.00   43.67
  -5   0  -4 1466.95   46.50
   5   0   4 1531.36   44.82
   5   0   5    3.66    4.59
  -5   0  -5   -0.15    4.07
   5   0   5    5.79    4.74
   5   0   6 1315.55   47.24
  -5   0  -6 1234.22   49.08
   5   0   6 1276.69   46.51
   5   0   7   -1.50    4.37
  -5   0  -7   -7.52    4.83
  -5   0  -7    3.55    5.60
   5   0   7  -14.31    6.23
   5   0   8  317.45   26.03
  -5   0  -8  290.90   19.34
  -5   0  -8  311.84   27.14
   5   0   8  265.28   23.90
  -5   0  -9    0.14    4.17
  -5   0 -10   20.23    6.07
  -5   0 -10   27.83    7.44
  -5   0 -11    6.16    5.76
  -5   0 -11    0.36    4.53
  -5   0 -12   77.64    8.48
  -5   0 -12   67.76    8.72
  -5   0 -13   -0.26    3.34
  -5   0 -14  115.19    7.44
   5  -1 -18  176.18    8.39
   5   1 -18  189.92    8.71
   5   1 -17   18.18    3.58
   5   1 -17   19.09    4.58
   5  -1 -17   22.77    4.66
   5   1 -16  309.30   15.72
   5  -1 -16  312.48   16.27
   5   1 -16  314.72   16.38
   5   1 -15   19.01    6.34
   5  -1 -15   37.33    7.70
   5   1 -15   26.50    6.93
   5  -1 -14  156.59   12.52
   5   1 -14  152.71   13.21
   5   1 -14  162.57   13.87
   5  -1 -14  144.85   12.98
   5   1 -13    2.83    4.98
   5  -1 -13    4.73    4.40
   5  -1 -13   -3.01    4.91
   5   1 -13    1.57    5.37
   5  -1 -12  127.73   12.65
   5   1 -12  128.38   12.78
  -5   1  12  144.89   18.49
  -5  -1  12  148.34   17.24
   5  -1 -12  116.98   11.54
   5   1 -12  103.73   11.57
  -5   1  11   38.16    9.73
  -5  -1  11   40.30    9.28
   5   1 -11   40.95    8.01
   5  -1 -11   28.80    5.92
   5  -1 -11   35.02    7.32
   5   1 -11   37.51    7.51
  -5   1  10  302.55   23.39
  -5  -1  10  301.01   22.15
   5  -1 -10  319.13   17.89
   5   1 -10  289.77   17.06
   5   1 -10  282.33   20.89
   5  -1 -10  267.90   20.97
   5   1 -10  308.56   18.22
  -5   1   9   80.79   12.45
  -5  -1   9   63.03   10.15
   5  -1  -9   67.01   10.69
   5   1  -9   61.43   10.03
  -5   1   8  241.75   19.07
  -5  -1   8  226.75   17.39
   5   1  -8  222.28   17.47
   5  -1  -8  243.60   18.80
  -5  -1   7    0.67    4.54
  -5   1   7    4.33    6.04
   5  -1  -7    0.56    4.48
   5   1  -7    0.42    4.25
  -5   1   6  535.05   25.66
  -5  -1   6  550.00   24.28
   5  -1  -6  523.85   25.24
   5   1  -6  549.26   25.14
  -5  -1   6  540.76   19.20
  -5   1   5  140.51   13.56
  -5  -1   5  116.83   11.25
   5  -1  -5  131.84   12.85
  -5   1   5  124.66    8.00
   5   1  -5  122.11   11.94
  -5  -1   5  108.70    9.39
  -5   1   4  831.27   30.14
  -5  -1   4  814.47   27.26
   5  -1  -4  818.85   29.10
  -5   1   4  768.34   20.59
   5   1  -4  798.11   28.01
  -5   1   4  815.63   21.30
  -5  -1   4  791.53   24.83
  -5   1   3   21.74    6.81
  -5  -1   3   12.42    5.45
  -5  -1   3   13.39    4.82
  -5   1   3   16.45    4.77
  -5   1   3   18.69    4.30
   5  -1  -3   17.61    5.81
   5   1  -3   18.49    5.61
  -5  -1   2    0.86    4.14
  -5   1   2   -2.40    5.99
   5   1  -2   -1.45    2.71
  -5  -1   2    2.90    4.21
  -5   1   2   -0.54    3.68
  -5   1   2    1.91    3.51
   5   1  -2    0.82    3.77
   5  -1  -2    0.24    3.97
  -5  -1   1  327.03   16.52
  -5   1   1  299.29   17.65
   5   1  -1  329.40   13.68
  -5   1   1  314.96   17.49
  -5  -1   1  336.02   18.93
   5  -1  -1  326.17   17.19
   5   1  -1  325.48   16.43
  -5   1   1  345.41   16.31
  -5   1   1  332.72   14.10
  -5   1   0    2.71    3.63
  -5   1   0   -0.56    5.13
  -5  -1   0    2.03    3.57
  -5   1   0    2.65    5.15
  -5  -1   0    7.45    5.27
   5   1   0    0.77    3.20
   5  -1   0    2.54    3.72
  -5   1   0    5.44    4.02
   5  -1   0    2.28    3.70
   5   1   0    2.08    3.63
   5   1   1  261.24   14.62
   5  -1   1  264.46   15.43
  -5  -1  -1  295.09   19.49
  -5  -1  -1  270.30   17.65
  -5   1  -1  282.65   15.51
   5   1   1  284.56   14.31
   5  -1   1  280.46   14.36
  -5   1  -1  285.51   16.55
   5  -1   2 1124.48   34.27
   5   1   2 1106.89   32.40
   5  -1   2 1055.12   32.62
  -5  -1  -2 1139.81   39.60
  -5   1  -2 1105.47   33.31
   5   1   2 1079.87   25.66
  -5   1  -2 1071.02   32.41
  -5  -1  -2 1058.43   36.44
  -5   1  -3    8.00    4.71
  -5  -1  -3   19.04    6.73
  -5  -1  -3    7.04    5.87
   5  -1   3    9.20    6.07
   5   1   3   11.66    5.21
   5  -1   3   12.05    5.69
  -5   1  -3    4.54    4.65
   5  -1   4  720.15   31.21
  -5   1  -4  680.48   30.64
  -5  -1  -4  668.87   32.69
   5   1   4  693.30   29.76
   5  -1   4  687.70   30.19
  -5  -1  -4  694.20   34.24
   5  -1   5   95.12   12.89
   5   1   5   71.26   11.25
   5   1   5   73.55   11.67
   5  -1   5   71.83   10.89
  -5   1  -5   53.16    9.98
  -5  -1  -5   57.05   11.68
   5  -1   6   40.32    9.76
   5   1   6   39.88    9.45
  -5   1  -6   48.03   10.00
  -5  -1  -6   45.85   10.38
   5   1   6   40.95    9.24
   5  -1   6   52.65   11.01
   5  -1   7   86.67    9.51
  -5   1  -7   75.23    8.65
   5   1   7   83.72   13.11
   5  -1   7   89.93   13.81
  -5   1  -7   71.78   12.05
  -5  -1  -7   74.67   13.29
  -5   1  -7   98.98   11.41
   5   1   7   97.58   14.04
   5  -1   7   94.88   13.65
   5   1   8   10.89    5.47
   5  -1   8    8.72    6.43
  -5   1  -8    8.35    5.30
  -5  -1  -8   10.43    5.64
   5  -1   8    4.16    5.97
  -5  -1  -8    5.71    5.90
  -5   1  -9  -21.70    6.26
  -5  -1  -9    4.48    5.79
  -5  -1 -10   55.22    9.56
  -5   1 -10   57.06    9.46
  -5  -1 -10   53.83    8.92
  -5  -1 -11  151.37   13.01
  -5   1 -11  188.63   15.04
  -5  -1 -11  163.41   14.02
  -5  -1 -12   18.17    5.60
  -5  -1 -12   25.20    6.19
  -5   1 -12   19.56    5.37
  -5  -1 -13   54.02    6.58
  -5   1 -13   63.63    7.32
  -5  -1 -13   67.00    6.81
  -5  -1 -14    2.69    2.48
  -5   1 -14   -0.62    2.30
   5   2 -18   72.75    4.93
   5   2 -17   74.59    7.03
   5  -2 -17   82.06    7.22
   5   2 -17   74.44    6.90
   5   2 -16   57.98    7.56
   5  -2 -16   69.37    7.88
   5   2 -16   51.34    6.98
   5  -2 -15   31.19    6.51
   5   2 -15   55.63    8.45
   5   2 -15   40.05    7.59
   5   2 -14    9.85    5.45
  -5  -2  14   18.36    5.08
   5  -2 -14   19.19    6.42
   5   2 -14   19.25    6.68
   5  -2 -13  229.04   16.12
   5   2 -13  231.41   16.30
   5   2 -13  225.94   16.45
  -5  -2  13  244.61   15.96
   5   2 -12    7.42    5.06
   5  -2 -12   10.79    6.21
   5   2 -12    7.16    5.10
  -5  -2  12    4.47    4.73
   5   2 -11   22.82    6.10
  -5  -2  11   22.61    6.56
  -5  -2  11   17.39    7.53
  -5   2  11    6.98    5.78
   5  -2 -11   19.19    5.82
   5   2 -11   31.61    7.07
   5  -2 -10   16.78    5.29
   5   2 -10    6.96    4.18
  -5  -2  10   -2.10    5.76
  -5   2  10   16.61    8.82
   5  -2 -10   13.32    6.88
   5   2 -10    2.59    4.61
  -5  -2  10   -4.79    4.58
   5   2 -10    4.80    5.05
  -5  -2   9  108.54   12.68
  -5   2   9   94.55   13.52
   5   2  -9  114.10   13.25
   5  -2  -9  135.78   15.33
  -5   2   8  172.88   17.03
  -5  -2   8  171.68   14.92
   5   2  -8  159.76   15.25
   5  -2  -8  184.70   16.91
  -5  -2   7   43.40    7.63
  -5   2   7   44.28    9.34
   5  -2  -7   48.93    9.19
   5   2  -7   51.27    8.81
  -5   2   6  581.32   28.02
  -5  -2   6  583.06   24.28
   5   2  -6  574.18   26.05
  -5   2   6  584.87   19.09
   5  -2  -6  562.28   27.10
  -5  -2   6  581.86   22.62
  -5   2   5   76.98   10.79
  -5  -2   5   64.37    8.63
   5  -2  -5   76.45   10.47
  -5   2   5   78.58    7.56
  -5  -2   5   64.12    8.34
  -5  -2   4   -2.39    4.03
  -5   2   4    6.17    6.59
  -5  -2   4    4.41    4.55
   5  -2  -4   -0.20    4.08
  -5   2   4   -1.74    3.28
  -5  -2   3  687.85   25.77
   5   2  -3  746.24   16.46
  -5  -2   3  756.61   24.18
  -5   2   3  772.74   30.43
   5  -2  -3  781.60   19.16
   5  -2  -3  769.34   28.96
  -5   2   3  709.45   22.84
  -5  -2   2  205.94   15.24
   5   2  -2  218.96   10.61
   5   2  -2  224.87   15.55
  -5   2   2  240.27   17.55
   5  -2  -2  221.21   11.62
  -5  -2   2  216.24   12.75
  -5   2   2  220.42   13.53
   5  -2  -2  231.98   15.79
  -5  -2   1  319.15   19.26
   5   2  -1  325.58   14.32
   5   2  -1  355.12   19.07
   5  -2  -1  339.45   15.77
  -5  -2   1  316.43   14.69
  -5   2   1  351.04   20.85
  -5   2   1  334.46   17.04
   5  -2  -1  308.59   17.30
  -5  -2   0   99.39   12.16
   5   2   0   93.72    8.95
   5   2   0  101.66   10.59
  -5   2   0  101.03   10.28
   5  -2   0   99.55   10.07
   5  -2   0   86.53    8.89
  -5   2   0   88.63   11.09
  -5  -2  -1   35.95    8.23
  -5   2  -1   35.07    5.63
   5  -2   1   35.49    6.80
   5   2   1   29.47    6.52
   5   2   1   38.07    6.35
  -5  -2  -1   41.92    8.72
   5  -2   1   28.90    6.06
  -5   2  -1   25.35    6.71
   5  -2   2  514.51   23.74
   5   2   2  532.08   22.90
   5   2   2  512.39   22.73
  -5  -2  -2  504.13   27.63
   5   2   2  520.97   19.12
  -5   2  -2  520.68   24.05
  -5  -2  -2  545.43   27.88
  -5   2  -2  513.93   21.21
   5  -2   3   97.72   11.66
   5   2   3   73.16    9.86
   5   2   3   95.37   10.09
  -5  -2  -3   86.01   12.69
  -5   2  -3   62.84    9.74
  -5   2  -3   80.97    9.26
  -5  -2  -3   89.07   12.37
  -5   2  -4  388.75   22.64
   5  -2   4  428.04   24.63
   5   2   4  414.69   23.42
  -5  -2  -4  381.09   26.15
  -5   2  -4  438.05   23.64
  -5  -2  -4  405.97   27.01
   5  -2   5   17.27    6.62
  -5  -2  -5   16.64    6.65
  -5   2  -5   21.63    6.44
  -5  -2  -5    6.66    5.70
   5   2   5   20.05    7.22
  -5   2  -6  862.47   29.26
   5   2   6  810.90   37.02
   5  -2   6  817.13   27.66
  -5  -2  -6  845.83   42.96
   5   2   6  798.03   37.31
   5  -2   6  901.64   39.80
   5   2   7  101.72   14.59
   5  -2   7   72.00   12.34
   5  -2   7   89.97    9.82
   5   2   7   65.84   11.31
  -5  -2  -7   72.71   11.14
  -5  -2  -7  106.25   16.50
   5   2   8  260.99   23.05
  -5  -2  -8  215.70   22.52
  -5  -2  -8  239.66   24.97
   5   2   8  201.53   20.26
   5  -2   8  205.83   21.53
  -5  -2  -8  217.32   17.95
  -5  -2  -9    7.64    5.82
  -5   2 -10  138.76   13.23
  -5  -2 -10  133.88   13.89
  -5  -2 -10  144.19   12.90
  -5  -2 -11    0.81    4.60
  -5   2 -11    3.98    5.12
  -5  -2 -11    2.59    4.02
  -5   2 -12  103.62   10.15
  -5  -2 -12   99.58    9.18
  -5  -2 -12  106.38   10.46
  -5  -2 -13   15.15    4.36
  -5  -2 -13   11.88    3.45
  -5   2 -13   16.70    4.68
  -5   2 -14   42.12    4.57
   5  -3 -17   58.17    5.36
   5   3 -17   55.85    5.21
   5   3 -17   52.15    5.76
   5   3 -16    1.25    3.58
  -5  -3  16    8.99    3.61
   5   3 -16    0.75    3.04
   5  -3 -16   -1.60    3.07
   5  -3 -15  250.79   14.47
   5   3 -15  259.90   14.81
  -5  -3  15  239.06   14.28
   5   3 -15  264.69   16.25
   5   3 -14   13.10    5.89
   5  -3 -14   25.94    6.31
   5   3 -14   20.43    6.12
  -5  -3  14    6.09    5.11
   5   3 -13   -3.84    5.42
   5  -3 -13   -5.86    5.01
   5   3 -13    1.68    4.82
  -5  -3  13    0.62    4.41
   5   3 -12   32.09    7.83
  -5  -3  12   32.33    7.45
   5  -3 -12   32.57    7.50
   5   3 -12   22.18    5.79
   5   3 -11  122.08   11.58
   5  -3 -11  132.96   12.16
  -5   3  11  144.14   18.75
  -5  -3  11  125.43   14.95
  -5  -3  11  127.24   12.62
   5   3 -11  132.31   13.16
   5   3 -10   60.11    8.21
   5   3 -10   57.70    9.11
  -5  -3  10   61.62    9.37
   5  -3 -10   33.95    7.87
   5   3 -10   45.91    8.82
  -5   3  10   55.33   11.62
  -5  -3  10   52.95    9.58
   5  -3 -10   60.55    8.93
   5   3  -9  531.52   23.52
  -5  -3   9  539.86   23.16
   5   3  -9  522.00   28.23
   5  -3  -9  497.15   29.70
  -5   3   9  510.86   31.07
  -5  -3   9  544.52   27.32
   5   3  -8   12.47    5.67
   5  -3  -8   11.91    5.84
  -5  -3   8   28.39    7.22
  -5   3   8   14.43    7.20
  -5   3   7  309.12   22.79
  -5  -3   7  335.57   18.96
   5  -3  -7  341.08   23.42
  -5  -3   7  311.91   18.56
  -5   3   6  169.34   16.39
  -5  -3   6  171.99   13.03
  -5   3   6  153.67   12.10
   5  -3  -6  173.85   16.23
  -5  -3   6  186.90   14.65
  -5   3   5  565.93   28.40
  -5  -3   5  528.09   21.24
  -5  -3   5  549.92   24.57
  -5   3   5  549.98   22.00
   5  -3  -5  563.94   28.09
  -5  -3   4  128.42   12.80
  -5   3   4  164.74   15.72
   5   3  -4  142.91   13.53
  -5   3   4  131.76   11.54
   5  -3  -4  154.38   15.01
  -5  -3   3 1352.77   39.24
  -5   3   3 1385.91   42.81
  -5   3   3 1354.71   34.97
   5  -3  -3 1380.49   40.99
   5   3  -3 1419.25   39.96
  -5   3   2   -0.16    3.97
  -5  -3   2    5.12    5.26
  -5   3   2   -2.65    6.62
   5  -3  -2   -2.08    2.46
   5   3  -2    9.16    5.78
   5  -3  -2    3.12    4.48
  -5  -3   1  111.19   12.52
   5  -3  -1  114.40    9.59
  -5   3   1  114.30   13.19
   5  -3  -1  121.06   12.26
  -5   3   1  122.12   11.59
   5   3  -1  114.38   11.83
  -5   3   0   13.45    5.53
  -5  -3   0   13.51    7.07
   5  -3   0   14.88    4.34
  -5   3   0   25.80    7.48
   5  -3   0   13.54    6.09
   5   3   0   15.06    5.72
   5   3   0   17.54    5.05
   5  -3   1  336.98   18.61
   5   3   1  375.91   19.13
   5   3   1  327.42   19.28
  -5  -3  -1  339.27   22.50
   5  -3   1  362.39   19.38
  -5   3  -1  368.42   20.50
  -5  -3  -1  377.04   23.59
  -5   3  -2    0.56    4.18
  -5  -3  -2    3.52    5.19
   5  -3   2    6.76    4.40
  -5  -3  -2    7.03    5.24
   5   3   2    7.54    4.20
   5   3   2    4.19    4.34
   5   3   3  470.87   24.04
   5   3   3  479.89   23.68
  -5  -3  -3  439.07   27.59
   5  -3   3  484.00   25.57
  -5   3  -3  466.19   24.85
  -5  -3  -3  473.09   28.65
   5  -3   4   -4.45    6.27
  -5   3  -4    1.19    4.74
  -5  -3  -4   12.19    6.27
  -5  -3  -4    8.02    5.14
   5   3   4    5.36    4.36
   5   3   4    0.24    3.90
  -5  -3  -5  964.74   45.06
   5  -3   5 1007.15   41.00
   5  -3   5  934.16   29.83
  -5   3  -5  966.95   31.59
  -5  -3  -5  969.72   44.16
   5   3   5  961.01   38.59
  -5   3  -5  933.06   37.46
   5   3   6  234.53   20.46
  -5  -3  -6  223.93   14.85
   5  -3   6  214.60   14.90
  -5   3  -6  233.40   16.26
  -5  -3  -6  262.76   23.83
  -5  -3  -6  241.87   21.44
  -5  -3  -6  206.20   22.05
   5  -3   6  253.63   22.10
   5   3   7   96.47   14.54
   5  -3   7  121.75   16.72
  -5  -3  -7   96.63   15.18
  -5  -3  -7  145.23   19.74
   5   3   7  102.79   14.96
  -5  -3  -7   95.35   12.34
   5  -3   7  110.10   11.35
  -5  -3  -8  154.85   15.37
   5  -3   8  153.69   12.86
  -5  -3  -9   99.88   12.74
  -5  -3  -9   86.94    9.94
  -5  -3 -10   28.46    8.23
  -5   3 -10   36.42    8.03
  -5  -3 -10   32.04    6.95
  -5   3 -11  337.35   18.26
  -5  -3 -11  310.35   16.05
  -5  -3 -11  329.37   19.26
  -5  -3 -12    0.63    4.06
  -5   3 -12   -1.18    4.18
  -5  -3 -12    3.38    3.10
  -5   3 -13  127.63    8.11
  -5   3 -13  127.15    8.77
  -5  -3 -13  119.63    8.94
   5   4 -17   66.72    6.06
   5   4 -16    6.86    3.67
  -5  -4  16    7.44    3.06
   5   4 -16    1.14    2.76
   5   4 -15  112.33   10.67
   5  -4 -15   97.31    8.33
   5   4 -15   98.07    8.24
  -5  -4  15  112.44   10.25
   5   4 -14   42.39    8.40
   5   4 -14   29.53    5.73
   5  -4 -14   32.34    5.73
   5   4 -13  190.03   15.36
  -5  -4  13  182.70   14.70
   5  -4 -13  168.86   12.66
   5   4 -13  182.39   12.91
   5   4 -12   -0.65    5.52
  -5  -4  12    0.61    5.46
   5   4 -12    6.38    4.14
   5  -4 -12   10.60    5.01
   5   4 -11  154.76   14.14
  -5  -4  11  161.03   14.62
  -5  -4  11  163.56   13.01
   5  -4 -11  146.52   12.37
   5   4 -11  164.13   12.82
   5  -4 -10   -1.87    4.23
   5   4 -10   -0.39    4.67
  -5  -4  10    0.78    4.92
  -5   4  10    0.06    5.55
  -5  -4  10    3.18    5.36
  -5  -4   9  186.64   14.76
   5   4  -9  182.79   14.30
  -5  -4   9  166.49   13.14
   5  -4  -9  185.81   13.02
  -5   4   9  189.54   19.72
   5   4  -9  178.55   17.25
   5  -4  -9  188.27   19.25
  -5  -4   8   -2.18    4.98
   5   4  -8    2.02    4.66
  -5   4   8    2.49    4.71
  -5  -4   8   -2.08    4.08
   5  -4  -8    6.06    4.89
  -5   4   7  597.77   25.79
   5  -4  -7  594.78   32.16
  -5   4   7  536.50   30.87
  -5  -4   7  579.54   27.83
  -5   4   6  127.44   12.35
   5  -4  -6  144.50   16.15
  -5  -4   6  137.50   13.84
  -5   4   6  130.03   15.35
  -5  -4   5  920.45   35.25
  -5   4   5  978.77   32.90
   5  -4  -5  978.74   39.24
  -5   4   5  965.16   39.20
   5   4  -5  906.59   34.87
   5   4  -4   19.82    6.96
  -5  -4   4    6.02    4.51
   5  -4  -4   11.79    6.27
  -5   4   4   25.41    8.51
  -5   4   4    7.09    4.37
  -5  -4   3 1764.54   48.94
  -5   4   3 1813.08   45.02
   5  -4  -3 1825.06   51.07
  -5   4   3 1964.12   53.79
   5   4  -3 1806.76   47.83
   5   4  -2   27.76    7.13
  -5  -4   2   24.15    7.54
   5  -4  -2   16.88    6.66
  -5   4   2   20.74    7.35
  -5   4   2   21.93    6.34
  -5  -4   1  313.62   21.86
   5  -4  -1  281.23   19.73
  -5   4   1  353.53   20.76
  -5   4   1  322.83   22.10
   5  -4  -1  273.85   14.72
   5   4  -1  333.21   20.69
   5   4   0   22.08    6.60
  -5  -4   0   20.19    7.75
   5  -4   0   30.66    7.47
   5  -4   0   22.09    5.45
  -5   4   0   18.12    6.91
  -5   4   0   25.91    7.09
   5  -4   1  107.37   11.85
   5   4   1  119.46   13.26
  -5  -4  -1  148.54   15.85
  -5  -4  -1  130.90   15.92
  -5   4  -1  130.25   13.61
   5  -4   1  125.08   12.19
   5   4   2   39.36    7.88
   5   4   2   53.77    9.17
  -5  -4  -2   42.51    9.76
  -5  -4  -2   27.48    9.42
  -5   4  -2   33.77    7.82
   5  -4   2   40.14    8.21
   5   4   3   31.82    7.47
   5   4   3   34.34    7.91
  -5  -4  -3   53.48   11.38
  -5  -4  -3   30.57    8.94
  -5   4  -3   35.38    8.47
   5  -4   3   40.30    8.32
   5   4   4   14.55    5.39
   5   4   4   11.67    5.48
  -5  -4  -4    7.97    4.15
  -5  -4  -4   20.49    6.97
  -5  -4  -4   12.41    7.61
  -5   4  -4    9.36    4.77
   5  -4   4   -0.60    4.77
   5  -4   4   11.08    5.52
  -5   4  -4    2.06    4.63
  -5   4  -5  117.63   14.38
  -5  -4  -5  139.44   18.58
  -5   4  -5  120.15   10.41
   5  -4   5  115.86   11.53
  -5   4  -5  138.29   13.17
  -5  -4  -5  115.08   11.13
   5  -4   5  129.83   15.83
  -5  -4  -5  117.47   16.05
   5   4   5  104.54   13.77
   5  -4   6  387.76   27.87
  -5  -4  -6  390.12   30.65
   5  -4   6  353.04   19.49
  -5  -4  -6  341.45   27.41
  -5  -4  -6  378.87   20.09
  -5   4  -6  400.33   26.08
   5   4   6  367.84   25.86
  -5  -4  -7   62.13    8.57
  -5  -4  -7   33.66    8.36
   5  -4   7   47.82    7.91
  -5  -4  -8    4.53    5.85
   5  -4   8    5.85    4.35
  -5   4  -9   11.61    6.19
  -5  -4  -9    6.32    6.45
  -5   4 -10   30.05    6.62
  -5  -4 -10   31.35    7.92
  -5   4 -11   25.90    5.81
  -5  -4 -11   29.23    7.41
  -5   4 -12   -0.27    3.10
  -5  -4 -12    4.16    3.81
  -5   4 -13    0.22    2.61
   5  -4  13   -2.87    3.00
  -5  -4 -13    4.63    3.07
  -5   4 -13    0.71    2.40
  -5  -5  16   23.87    4.58
   5   5 -16   27.00    4.92
  -5  -5  15  203.46   12.93
   5   5 -15  216.92   13.28
   5   5 -14    3.59    4.39
  -5  -5  14    1.78    5.04
  -5  -5  13  110.82   10.21
   5   5 -13  125.44   12.20
  -5  -5  13  135.79   13.12
   5   5 -12    4.14    5.19
  -5  -5  12   -3.26    5.33
   5   5 -11   21.27    6.71
  -5  -5  11   27.98    8.03
  -5  -5  11   16.73    5.08
  -5  -5  10   14.18    5.56
   5   5 -10   13.14    5.06
   5  -5 -10    1.31    2.43
  -5  -5  10    6.66    4.98
  -5   5  10   22.60    8.50
  -5   5   9  114.86   16.26
   5   5  -9  113.16   11.65
   5  -5  -9  108.67   15.63
   5   5  -9   94.46   13.11
  -5  -5   9  115.71   11.89
  -5  -5   9  108.37   12.52
   5   5  -8   10.12    5.04
  -5  -5   8    3.21    4.12
   5  -5  -8    3.80    6.72
  -5  -5   8    1.57    4.26
   5   5  -8    6.00    4.04
  -5  -5   8   16.52    7.27
  -5   5   8    2.26    6.59
  -5   5   7  231.80   21.37
   5   5  -7  226.14   14.99
  -5  -5   7  249.77   16.88
   5   5  -7  222.53   14.70
  -5  -5   7  217.44   19.03
  -5   5   7  240.87   18.15
  -5  -5   7  237.98   15.94
   5  -5  -7  234.69   21.78
  -5  -5   6   15.08    7.16
   5  -5  -6    6.50    4.47
  -5   5   6   19.32    7.62
  -5   5   6   13.06    5.69
  -5  -5   5 1027.23   40.51
  -5   5   5 1048.25   37.87
   5  -5  -5 1021.76   43.37
   5   5  -5 1028.79   39.58
  -5   5   5 1079.01   43.07
  -5  -5   4   85.37   12.38
   5  -5  -4   75.43   12.50
  -5   5   4   88.14   11.71
  -5   5   4   91.88   13.09
   5   5  -4   86.45   12.10
   5   5  -3   59.59    9.93
  -5  -5   3   63.49   11.67
   5  -5  -3   70.43   11.74
  -5   5   3   68.24   11.44
  -5   5   3   62.46   10.50
   5   5  -2   10.99    5.65
  -5  -5   2   15.70    7.24
   5  -5  -2   22.77    8.23
  -5   5   2   12.75    6.51
  -5   5   2   13.95    6.52
  -5  -5   1  297.11   22.70
  -5   5   1  337.20   22.12
  -5   5   1  324.50   22.74
   5  -5  -1  352.97   23.93
   5   5  -1  323.56   22.06
  -5  -5   0   -0.10    5.12
   5  -5   0  -16.81    6.27
  -5   5   0   -5.48    6.80
   5   5   0    1.65    4.13
   5  -5   1  187.79   17.05
   5   5   1  145.20   15.42
  -5  -5  -1  151.93   17.63
  -5  -5  -1  186.89   19.27
  -5   5  -1  198.77   17.55
   5  -5   1  161.77   14.23
   5   5   2   -1.61    5.79
  -5  -5  -2   -3.59    4.47
  -5  -5  -2    5.87    5.77
   5  -5   2   -0.73    3.80
  -5   5  -2  -13.61    6.35
  -5   5  -3  969.24   39.39
   5   5   3  890.55   36.52
   5   5   3  921.96   38.54
  -5  -5  -3  996.62   32.43
  -5  -5  -3  877.89   42.03
  -5   5  -3  984.14   30.89
   5  -5   3  981.35   31.30
  -5   5  -3  945.02   31.62
  -5  -5  -3  888.18   43.00
   5  -5   3  918.03   37.95
  -5   5  -4   41.42   10.43
  -5   5  -4   36.52    6.95
   5  -5   4   40.04    9.03
  -5   5  -4   34.69    7.10
   5  -5   4   43.61    8.15
  -5  -5  -4   36.61    7.62
   5   5   4   35.28    7.58
   5   5   4   28.36    7.91
  -5  -5  -4   30.68    8.48
  -5  -5  -4   44.24   11.40
  -5  -5  -5 1339.13   56.09
  -5   5  -5 1264.11   35.37
   5  -5   5 1241.66   36.87
  -5  -5  -5 1312.70   53.14
   5  -5   5 1313.88   50.36
  -5  -5  -5 1269.94   37.32
   5   5   5 1266.78   47.00
  -5   5  -5 1376.54   48.89
  -5  -5  -6  239.61   18.65
  -5   5  -6  269.15   16.37
   5  -5   6  259.62   17.32
  -5  -5  -6  263.47   17.28
  -5  -5  -6  242.32   23.39
   5  -5   6  312.17   25.67
  -5   5  -6  251.45   21.66
  -5  -5  -7   58.21    8.48
   5  -5   7   59.16    9.07
  -5  -5  -7   61.92   10.90
  -5   5  -7   63.71    8.16
  -5  -5  -8    8.90    4.11
   5  -5   8   10.05    4.88
  -5   5  -8   10.50    5.55
  -5  -5  -8    0.66    5.54
  -5  -5  -9  159.76   15.10
   5  -5   9  133.83   10.95
  -5   5  -9  165.78   12.62
  -5   5 -10   29.92    5.55
  -5  -5 -10   28.80    6.88
  -5  -5 -11  302.24   16.68
  -5   5 -11  274.57   12.95
  -5  -5 -12    0.37    3.03
   5  -5  12    5.62    3.40
  -5   5 -12    1.53    3.19
  -5  -5 -13  296.62   10.77
   5  -5  13  291.74   10.31
  -5  -6  16   14.53    3.23
   5   6 -16   12.86    2.99
   5   6 -15   79.32    7.57
  -5  -6  15   74.85    7.71
  -5  -6  14   78.44    9.14
   5   6 -14   69.13    8.03
  -5  -6  14   79.41    7.46
  -5  -6  13   93.36   10.62
   5   6 -13  102.51   10.20
  -5  -6  13   95.67    9.25
  -5  -6  12  101.64   11.94
  -5  -6  12   95.94   10.49
   5   6 -12   88.89   10.46
  -5  -6  11   58.61    9.95
  -5  -6  11   51.76    8.33
   5   6 -11   51.79    8.93
  -5  -6  10   54.76    9.71
  -5  -6  10   53.58    9.06
   5   6 -10   54.77    8.80
  -5  -6   9   31.92    7.97
  -5  -6   9   36.64    7.76
   5   6  -9   21.95    5.66
   5   6  -8   55.73    8.30
  -5  -6   8   51.03   10.76
  -5  -6   8   61.65    9.46
  -5  -6   8   61.31    9.94
   5  -6  -8   61.74   12.79
   5   6  -8   51.30    8.08
   5   6  -7   49.47    8.11
  -5  -6   7   41.64    9.36
  -5  -6   7   47.10    8.41
  -5   6   7   55.10   10.40
  -5  -6   7   41.88    8.03
   5  -6  -7   48.44   11.96
  -5   6   7   41.04   10.02
   5   6  -6   13.67    4.79
  -5  -6   6   22.88    7.75
  -5  -6   6    8.55    5.75
   5  -6  -6   11.39    7.48
  -5  -6   6   17.59    6.44
  -5   6   6   12.72    4.45
  -5   6   6    3.89    6.21
  -5   6   5   31.69    8.90
  -5  -6   5   17.28    6.08
  -5  -6   5   28.57    6.59
   5  -6  -5   17.59    7.23
   5   6  -5   18.61    6.33
  -5   6   5   31.40    8.43
  -5  -6   5   17.10    5.47
  -5   6   4   71.87   12.59
  -5  -6   4   53.20   10.26
  -5  -6   4   77.72    9.77
   5  -6  -4   69.90   12.61
  -5   6   4   82.39   12.22
  -5  -6   4   84.61   10.46
   5   6  -4   54.41   10.23
  -5   6   3   46.05   10.09
  -5  -6   3   30.92    8.56
  -5  -6   3   27.36    6.56
   5  -6  -3   33.05    8.74
  -5  -6   3   35.83    7.34
  -5   6   3   42.26    9.11
   5   6  -3   31.34    8.84
  -5   6   2  134.65   15.45
  -5  -6   2  146.21   17.52
  -5  -6   2  155.56   13.08
  -5   6   2  148.06   16.32
   5  -6  -2  147.04   17.11
   5   6  -2  162.23   17.06
   5   6  -1    5.63    5.76
  -5  -6   1   -7.25    4.54
  -5  -6   1    8.45    6.77
  -5   6   1    3.96    5.50
  -5  -6   1    0.31    4.02
   5  -6  -1   -5.25    4.99
   5  -6   0  198.84   19.36
   5   6   0  205.36   19.00
  -5  -6   0  212.95   14.95
  -5  -6   0  202.99   20.73
   5  -6   0  200.50   13.95
  -5   6   0  188.37   18.40
  -5  -6   0  217.13   15.50
   5   6   1   11.15    5.57
  -5  -6  -1   11.73    4.19
  -5  -6  -1   14.93    7.41
  -5  -6  -1   18.82    9.11
  -5   6  -1    7.08    4.25
   5  -6   1   21.15    5.94
  -5  -6  -1   25.47    6.94
  -5   6  -1   12.49    6.09
  -5  -6  -2  248.81   23.62
   5  -6   2  237.30   19.10
  -5   6  -2  236.27   16.20
   5  -6   2  245.82   16.32
  -5   6  -2  261.50   16.65
  -5  -6  -2  239.96   17.20
  -5   6  -2  270.10   22.25
  -5  -6  -2  251.10   23.06
   5   6   2  233.43   20.89
  -5   6  -3  141.79   12.67
   5  -6   3  141.47   12.97
  -5  -6  -3  120.67   16.50
   5  -6   3  122.32   14.80
  -5  -6  -3  153.80   19.19
  -5  -6  -3  125.50   12.80
   5   6   3  117.36   15.05
  -5   6  -3  162.41   17.71
  -5   6  -4  345.17   25.08
  -5  -6  -4  332.33   28.57
   5  -6   4  316.26   24.94
  -5   6  -4  297.26   18.27
   5  -6   4  326.13   19.62
  -5  -6  -4  313.30   26.95
  -5  -6  -4  304.18   19.12
  -5  -6  -4  330.04   20.74
   5   6   4  323.74   24.78
   5   6   4  331.80   25.11
  -5  -6  -5    1.53    5.77
  -5  -6  -5   11.58    5.95
  -5   6  -5   -0.35    4.53
   5  -6   5    1.03    5.36
  -5  -6  -6   21.35    6.36
  -5  -6  -6   17.19    6.59
  -5   6  -6   16.81    5.51
   5  -6   6    9.53    5.38
  -5  -6  -7   13.98    5.24
  -5  -6  -7   21.06    6.42
  -5   6  -7   28.29    6.66
   5  -6   7   28.66    6.98
  -5  -6  -8  334.78   20.17
  -5   6  -8  341.19   17.21
   5  -6   8  314.01   17.41
  -5  -6  -8  330.33   16.85
   5  -6   9   81.02    8.67
  -5  -6  -9   73.03    9.64
  -5  -6 -10   83.46    9.17
   5  -6  11   32.83    5.49
  -5  -6 -11   35.29    5.85
  -5   6 -12   49.74    5.15
  -5  -6 -12   38.71    4.61
   5  -6  12   49.66    5.07
  -5  -7  15   17.84    3.94
   5   7 -15   28.44    3.98
  -5  -7  14   95.01    7.26
  -5  -7  14   93.08    8.55
   5   7 -14  106.85    8.29
  -5  -7  13   -2.17    4.52
  -5  -7  13    4.95    3.69
   5   7 -13   -1.52    4.22
  -5  -7  12  158.60   12.40
  -5  -7  12  138.43   12.71
   5   7 -12  148.33   11.55
  -5  -7  11    1.69    5.25
  -5  -7  11    4.93    4.50
   5   7 -11    2.73    3.94
  -5  -7  10  171.93   14.56
   5   7 -10  164.71   12.71
  -5  -7  10  165.91   14.65
  -5  -7   9   37.76    8.02
  -5  -7   9   44.84    8.96
   5   7  -9   42.59    7.00
   5   7  -8    0.03    4.00
  -5  -7   8    1.67    5.17
  -5  -7   8   -5.84    5.39
   5   7  -7   40.13    7.25
  -5  -7   7   35.52    8.29
  -5  -7   7   36.37    7.96
  -5  -7   6  341.57   27.38
   5  -7  -6  341.67   28.53
  -5  -7   6  300.09   19.09
   5   7  -6  302.99   17.30
  -5  -7   6  309.07   19.82
  -5   7   6  330.23   24.78
   5   7  -5   25.44    7.66
  -5  -7   5   33.71    7.73
  -5   7   5   24.53    7.41
  -5  -7   5   20.41    7.78
  -5  -7   5   28.65    7.09
   5  -7  -5   21.63   10.26
   5   7  -4   35.32    8.91
  -5  -7   4   43.84   10.92
  -5  -7   4   27.77    7.16
  -5   7   4   36.54    8.81
   5  -7  -4   28.88    9.35
  -5  -7   4   39.63    7.85
  -5  -7   3  100.22   15.41
   5  -7  -3  106.28   15.71
   5   7  -3   96.61   14.33
  -5  -7   3   74.29    9.10
  -5   7   3   93.56   13.83
  -5  -7   3   96.72   10.82
  -5  -7   3   89.00   11.28
  -5  -7   2  304.45   18.58
   5  -7  -2  332.21   27.00
   5   7  -2  310.95   24.86
  -5  -7   2  322.38   18.79
  -5  -7   2  371.14   28.78
   5  -7  -2  301.50   16.84
  -5   7   2  340.57   25.57
  -5  -7   2  342.11   20.18
  -5  -7   1   40.89    8.14
   5   7  -1   24.69    7.48
  -5  -7   1   27.72    6.48
  -5  -7   1   38.68   10.15
   5  -7  -1   39.14    7.56
   5  -7  -1   40.30   10.72
  -5   7   1   36.06    9.52
  -5  -7   1   26.86    5.97
   5   7   0  251.35   22.72
  -5  -7   0  257.60   17.43
   5  -7   0  239.04   16.10
  -5  -7   0  226.86   23.19
  -5  -7   0  245.08   17.30
  -5   7   0  278.65   23.30
  -5  -7   0  262.17   24.85
  -5  -7  -1  103.20   15.40
   5  -7   1   99.42   11.26
  -5  -7  -1  111.68   16.48
  -5   7  -1  103.02   11.69
  -5  -7  -1   99.73   11.85
  -5   7  -1  138.82   17.36
   5   7   1  109.55   14.95
  -5  -7  -2  146.54   18.82
  -5   7  -2  119.33   12.47
   5  -7   2  136.70   13.09
  -5  -7  -2  122.95   17.66
  -5  -7  -2  134.87   13.50
  -5   7  -2  148.43   17.32
   5   7   2  140.41   17.46
  -5  -7  -3   51.50    9.20
  -5   7  -3   50.80    8.51
   5  -7   3   42.22    7.83
  -5  -7  -4   16.06    6.18
  -5   7  -4   19.99    6.54
   5  -7   4   17.00    6.07
  -5  -7  -5   -0.10    4.41
  -5   7  -5    4.86    4.82
  -5  -7  -5    3.89    4.39
   5  -7   5    8.56    5.35
   5  -7   6   91.41   10.84
  -5  -7  -6   80.41    9.95
  -5   7  -6   88.77   10.19
  -5  -7  -6   86.61   10.64
  -5  -7  -7   12.82    5.22
   5  -7   7   22.10    5.97
  -5   7  -7   14.62    5.26
  -5  -7  -7   14.87    5.94
   5  -7   8    2.04    4.71
  -5  -7  -8    5.68    4.28
  -5   7  -8    6.47    3.58
   5  -7   8    0.73    3.35
  -5  -7  -8    3.30    4.50
  -5  -7  -9   33.02    6.16
   5  -7   9   41.62    6.63
  -5  -7 -10   88.25    8.06
   5  -7  10   94.22    8.17
  -5   7 -11   17.43    3.68
  -5  -7 -11   10.88    2.73
   5  -7  11   10.99    3.08
  -5  -8  14   50.93    5.29
   5   8 -13    2.65    2.66
  -5  -8  13   -0.50    2.85
  -5  -8  13    8.06    3.96
  -5  -8  12   61.54    7.96
  -5  -8  12   56.67    7.30
  -5  -8  11    7.48    4.18
  -5  -8  11    2.45    4.72
  -5  -8  10   50.22    8.60
  -5  -8  10   53.83    8.65
  -5  -8   9    5.99    5.41
   5  -8  -9    5.03    3.97
  -5  -8   9    7.60    4.90
   5  -8  -8  152.60   13.09
  -5  -8   8  161.78   13.93
  -5  -8   8  181.67   15.36
  -5  -8   7   16.91    7.25
  -5  -8   7   23.36    7.38
  -5  -8   6  266.51   18.03
  -5  -8   6  254.00   18.02
  -5  -8   5    4.18    5.41
  -5  -8   5   -0.07    4.72
  -5  -8   4   79.16   11.00
  -5  -8   4   81.84   10.30
  -5  -8   3    8.12    4.62
  -5  -8   3    4.56    4.49
  -5  -8   3    8.00    5.85
  -5  -8   2  649.93   26.60
   5  -8  -2  635.97   24.59
  -5  -8   2  677.26   28.88
  -5  -8   2  677.12   26.46
  -5  -8   1   67.27    9.76
  -5   8   1   70.19    9.93
  -5  -8   1   77.05   10.30
   5  -8  -1   74.43    9.33
  -5   8   0  475.65   23.94
  -5  -8   0  480.98   24.13
  -5  -8   0  497.03   24.52
   5  -8   0  459.54   22.18
  -5  -8  -1    1.76    5.45
  -5   8  -1    0.38    4.95
   5  -8   1    3.39    4.36
  -5  -8  -2  272.97   18.77
   5  -8   2  290.47   18.37
  -5   8  -2  292.81   19.07
  -5  -8  -3   23.92    7.21
  -5   8  -3   17.84    5.82
   5  -8   3   27.08    7.01
  -5  -8  -4   89.00   11.06
   5  -8   4  110.11   11.55
  -5   8  -4   99.77   11.42
  -5  -8  -5   45.97    8.49
  -5   8  -5   43.01    7.83
   5  -8   5   60.26    8.96
  -5  -8  -6   17.63    5.59
  -5   8  -6   24.41    6.27
   5  -8   6   20.28    4.77
   5  -8   6   22.94    6.02
  -5   8  -7   24.04    5.30
   5  -8   7   29.22    6.01
   5  -8   7   31.12    5.42
  -5  -8  -7   35.08    6.20
   5  -8   8   79.24    7.67
  -5   8  -8   81.07    7.82
  -5  -8  -8   68.86    6.87
  -5   8  -9    1.31    1.39
   5  -8   9    3.08    2.84
   5  -8  10  191.04    8.46
  -5   8 -10  191.76    8.74
  -5  -9  13   10.70    2.77
  -5  -9  12  182.98   10.10
  -5  -9  12  179.26   10.15
  -5  -9  11   54.01    7.00
  -5  -9  11   50.67    6.56
  -5  -9  10    8.68    4.59
  -5  -9  10   17.61    4.95
   5  -9  -9   10.59    3.68
  -5  -9   9    7.27    4.43
  -5  -9   9    8.31    5.12
  -5  -9   8    9.53    4.91
  -5  -9   8    5.91    5.91
   5  -9  -8    4.39    3.65
  -5  -9   7    0.26    4.17
  -5  -9   7    2.85    5.21
   5  -9  -7    2.90    5.09
  -5  -9   6   56.43    8.43
  -5  -9   6   37.88    8.06
   5  -9  -6   48.63    8.52
  -5  -9   5  254.18   17.77
  -5  -9   5  225.46   15.41
  -5   9   5  225.69   14.69
  -5  -9   4  102.83   11.85
  -5  -9   4   97.56    9.96
  -5   9   4  113.42   10.99
  -5  -9   3  217.60   16.48
  -5   9   3  212.60   15.46
  -5  -9   3  200.95   14.39
  -5  -9   2   41.38    8.31
  -5   9   2   29.01    6.72
  -5  -9   2   32.85    7.51
  -5  -9   1   10.63    5.27
  -5   9   1   -1.24    5.01
   5  -9  -1   -4.37    5.06
  -5  -9   1   -6.98    6.11
  -5   9   0    5.72    5.11
   5  -9   0    4.24    4.52
  -5  -9   0   15.54    6.03
  -5   9  -1   43.65    8.66
   5  -9   1   32.88    7.47
  -5  -9  -1   31.51    7.29
  -5   9  -2    4.92    5.04
   5  -9   2   -2.39    4.93
  -5  -9  -2    0.78    4.83
  -5   9  -3  102.07   11.67
   5  -9   3   83.69   10.30
  -5  -9  -3  106.03   11.69
  -5   9  -4   54.24    8.30
   5  -9   4   41.18    7.86
  -5  -9  -4   52.83    8.50
  -5   9  -5  145.54   12.37
   5  -9   5  118.77   10.87
  -5  -9  -5  124.65   11.34
  -5  -9  -6   12.22    4.39
  -5   9  -6   15.74    5.15
  -5  -9  -7   14.54    4.17
  -5   9  -7   10.05    3.91
  -5   9  -8   63.82    5.72
  -5  -9  -8    2.38    1.57
  -5 -10  11   45.34    4.83
  -5 -10  10   59.53    6.48
  -5 -10  10   65.68    5.84
  -5 -10   9   46.23    6.57
  -5 -10   9   51.31    5.84
  -5 -10   8  130.94   10.71
   5 -10  -8  126.95    9.70
  -5 -10   8  126.58    9.23
   5 -10  -7   44.25    7.05
  -5 -10   7   56.48    7.83
  -5 -10   7   52.40    6.19
  -5 -10   6   -1.02    4.26
   5 -10  -6    1.59    4.34
   5 -10  -5   73.07    9.59
  -5 -10   5   59.53    8.54
  -5  10   4   26.65    5.35
  -5 -10   4   42.21    7.69
   5 -10  -4   28.72    6.94
   5 -10  -3   26.04    6.93
  -5 -10   3   23.85    6.05
  -5  10   3   33.58    6.40
  -5 -10   3   25.75    5.73
  -5  10   2  138.17   11.67
  -5 -10   2  133.44   11.29
   5 -10  -2  154.26   13.19
  -5 -10   2  152.79   12.52
  -5  10   1   30.64    6.54
  -5 -10   1   16.26    5.22
   5 -10  -1   25.30    6.82
  -5  10   0   48.85    7.73
  -5 -10   0   40.21    7.17
   5 -10   0   62.21    8.62
  -5 -10  -1  129.52   11.88
   5 -10   1  140.89   11.81
  -5  10  -1  149.10   12.37
  -5 -10  -2  144.41   12.11
   5 -10   2  155.24   11.51
  -5  10  -2  143.27   11.96
  -5 -10  -3   24.02    6.04
  -5  10  -3   17.76    5.25
  -5 -10  -4   30.81    6.13
  -5  10  -4   36.15    6.26
  -5 -10  -5    5.06    3.55
  -5  10  -5    5.16    3.91
  -5 -10  -6   37.09    4.85
  -5  10  -6   41.25    5.36
  -5  10  -7   14.14    3.10
  -5 -11   9    8.52    2.74
   5 -11  -8    2.78    2.01
  -5 -11   8    9.16    3.21
   5 -11  -7   79.28    6.96
  -5 -11   7   64.41    6.59
   5 -11  -6   27.65    5.09
  -5 -11   6   30.80    5.33
  -5 -11   5  312.29   14.53
   5 -11  -5  295.07   14.85
  -5 -11   4   86.29    8.04
   5 -11  -4   89.69    8.90
   5 -11  -3  154.17   11.46
  -5  11   3  155.36    9.50
   5 -11  -2    9.37    4.30
  -5 -11   2    6.29    3.22
  -5  11   2    5.73    3.05
   5 -11  -1   45.71    6.70
  -5 -11   1   60.48    6.95
  -5  11   1   54.73    6.51
   5 -11   0   45.94    6.38
  -5  11   0   52.15    6.58
  -5 -11   0   50.59    6.66
  -5  11  -1   25.32    4.81
  -5 -11  -1   24.29    5.15
   5 -11   1   28.00    4.71
  -5  11  -2   15.41    4.27
  -5 -11  -2   14.75    4.18
   5 -11   2   10.25    3.28
  -5  11  -3   62.49    6.45
  -5 -11  -3   65.93    6.69
  -5  11  -4    2.88    2.26
  -5 -11  -4    3.39    2.53
  -5 -11  -5  172.20    8.00
  -5  11  -5  176.71    8.26
   5 -12  -5   80.38    5.72
   5 -12  -4   40.49    4.57
   5 -12  -3  133.17    8.01
   5 -12  -2   -1.79    2.22
   5 -12  -1   -1.71    2.27
   6   0 -18  219.08    9.07
   6   0 -17   -2.43    3.67
   6   0 -16  382.73   16.35
   6   0 -16  399.52   17.85
   6   0 -15    0.03    5.13
   6   0 -15    2.30    3.85
   6   0 -14  172.97   13.81
   6   0 -14  194.84   14.82
   6   0 -13   -5.46    4.81
   6   0 -13   -1.44    5.37
   6   0 -12   36.48    8.12
   6   0 -12   27.99    7.37
   6   0 -11    1.68    4.55
   6   0 -11    0.59    7.38
  -6   0  11    9.34    6.09
   6   0 -11    1.04    5.16
   6   0 -10  213.11   19.73
   6   0 -10  209.53   15.21
   6   0 -10  199.06   14.89
  -6   0  10  212.26   20.23
  -6   0   9    3.18    5.24
   6   0  -9   -1.48    3.40
   6   0  -9    0.58    4.59
   6   0  -8  306.89   22.22
  -6   0   8  314.55   22.69
   6   0  -7    6.36    5.93
  -6   0   7    4.72    5.59
   6   0  -6 2413.44   57.02
  -6   0   6 2460.36   58.19
   6   0  -5   -2.86    4.75
  -6   0   5   -2.38    6.59
   6   0  -4  597.48   26.94
  -6   0   4  635.16   23.96
  -6   0   4  634.73   28.34
   6   0  -3    2.55    4.73
  -6   0   3   -2.86    4.73
  -6   0   3    8.21    3.67
  -6   0   3   -6.24    6.34
  -6   0   2  326.66   19.98
   6   0  -2  315.94   18.57
  -6   0   2  271.36   14.74
  -6   0   2  288.70   18.16
  -6   0   1    2.48    3.76
  -6   0   1    0.07    4.57
  -6   0   1   -0.93    5.46
   6   0  -1   -0.21    2.72
   6   0  -1   -0.86    3.87
  -6   0   1    4.80    3.97
  -6   0   0  538.12   25.23
  -6   0   0  587.50   28.73
   6   0   0  573.12   22.50
   6   0   0  611.66   24.34
  -6   0   0  556.58   24.54
  -6   0  -1   -2.28    5.15
   6   0   1   -0.42    4.53
   6   0   1   -2.50    2.45
  -6   0  -1   -0.11    3.87
  -6   0  -2  778.80   32.43
   6   0   2  717.84   29.32
  -6   0  -2  759.45   36.11
  -6   0  -3   -2.16    5.82
   6   0   3   -2.98    5.57
  -6   0  -4  801.70   37.25
   6   0   4  831.02   36.06
   6   0   4  836.53   36.62
   6   0   5    1.29    5.09
  -6   0  -5   14.61    5.34
  -6   0  -5   -0.75    5.24
  -6   0  -5    1.37    3.59
   6   0   5    4.50    3.91
   6   0   5    6.68    5.71
  -6   0  -6 1342.89   35.80
   6   0   6 1498.40   53.93
   6   0   6 1467.25   53.39
   6   0   6 1403.69   37.33
  -6   0  -6 1321.23   53.35
   6   0   7   10.62    4.73
   6   0   7    8.52    6.46
  -6   0  -7  -32.79   10.46
  -6   0  -7   -3.09    4.96
   6   0   7  -18.67    7.29
  -6   0  -8  265.42   18.73
  -6   0  -9   -5.95    5.22
  -6   0 -10   56.27    9.29
  -6   0 -10   71.42    9.53
  -6   0 -11    2.28    4.07
  -6   0 -11   -2.35    4.06
  -6   0 -12   44.50    6.45
  -6   0 -13   -3.30    2.89
   6  -1 -18  122.54    6.69
   6   1 -18  137.25    7.06
   6   1 -17  132.27    8.56
   6  -1 -17  146.56    9.46
   6   1 -17  144.04    9.26
   6  -1 -16    9.06    4.71
   6   1 -16   10.06    4.61
   6   1 -16   14.07    4.88
   6   1 -15  201.00   14.17
   6  -1 -15  194.33   12.62
   6   1 -15  203.95   14.19
   6  -1 -15  166.06   12.89
   6  -1 -14    8.11    4.93
   6   1 -14    2.89    5.09
   6  -1 -14    3.18    5.35
   6   1 -14   -2.04    5.59
   6  -1 -13   -4.24    3.78
   6   1 -13    3.27    4.26
   6   1 -13    7.09    5.67
   6  -1 -13    1.62    4.88
   6  -1 -12   10.45    6.14
   6   1 -12    1.64    5.05
   6  -1 -12    1.61    4.91
   6   1 -12    3.70    4.71
   6  -1 -11   94.70   13.91
   6   1 -11   85.53   13.08
   6   1 -11  104.62   11.32
   6  -1 -11  106.03   11.63
  -6   1  11  128.41   17.30
  -6  -1  11  106.39   14.97
   6  -1 -11  116.90   11.91
   6   1 -11  115.11   12.01
   6   1 -10  113.41   14.44
   6  -1 -10  106.00   14.27
   6   1 -10  117.75   11.38
   6  -1 -10  115.86   11.35
  -6   1  10  128.71   16.60
  -6  -1  10  104.43   14.22
   6  -1 -10  122.50   12.02
   6   1 -10  106.09   11.68
   6  -1  -9  440.76   27.94
   6   1  -9  465.88   27.91
   6  -1  -9  494.78   21.82
   6   1  -9  454.62   20.74
   6   1  -9  488.52   22.56
  -6   1   9  461.50   29.63
  -6  -1   9  445.31   27.43
   6  -1  -8   53.55   10.93
   6   1  -8   59.24   10.83
  -6   1   8   55.35   10.73
  -6  -1   8   45.93    9.25
   6  -1  -7  125.55   14.16
   6   1  -7  119.94   13.92
  -6   1   7  106.54   14.01
  -6  -1   7   79.59   11.23
   6  -1  -6    2.11    4.86
   6   1  -6    5.48    4.58
  -6   1   6   -4.69    7.34
  -6  -1   6    7.91    5.91
   6  -1  -5   22.02    7.07
   6   1  -5   24.87    6.91
  -6  -1   5   19.44    5.63
  -6   1   5   30.92    4.94
  -6  -1   5   22.70    6.57
  -6   1   5   25.08    8.00
   6  -1  -4  107.52   12.29
   6   1  -4  120.34   12.88
  -6   1   4  108.62    9.24
  -6  -1   4  101.84   10.81
  -6   1   4  113.32   13.55
  -6  -1   4  122.76   12.43
   6  -1  -3   40.10    7.74
   6   1  -3   43.49    8.11
  -6  -1   3   41.08    8.10
  -6   1   3   43.04    9.33
  -6   1   3   18.88    4.63
  -6  -1   3   43.38    8.04
  -6   1   3   32.38    6.36
  -6   1   2  284.32   17.92
  -6  -1   2  280.22   18.69
  -6  -1   2  288.83   17.75
  -6   1   2  295.43   20.10
   6  -1  -2  299.92   18.78
   6   1  -2  286.19   17.93
  -6   1   2  284.80   15.94
   6   1  -2  279.62   12.67
  -6   1   1   12.36    5.01
  -6   1   1    5.90    3.17
  -6  -1   1    1.70    4.09
  -6   1   1    3.28    4.16
  -6  -1   1    6.37    4.84
  -6   1   1    6.74    5.20
   6   1  -1    3.32    3.21
   6  -1  -1   10.28    5.47
   6   1  -1   14.04    5.10
  -6  -1   0  487.63   25.05
  -6   1   0  483.30   20.69
  -6  -1   0  505.47   27.30
  -6   1   0  483.65   25.04
   6   1   0  462.30   20.16
   6  -1   0  521.06   22.98
  -6   1   0  472.47   22.40
   6   1   0  485.65   21.65
  -6  -1  -1  302.21   22.39
   6  -1   1  211.87   13.90
   6   1   1  267.58   15.40
  -6   1  -1  301.54   18.88
   6   1   1  286.77   17.59
   6  -1   1  267.94   17.34
  -6   1  -1  291.40   17.34
  -6  -1  -1  287.75   20.36
   6  -1   2   31.40    7.58
  -6  -1  -2   15.93    7.29
   6   1   2   17.32    5.86
   6  -1   2   13.54    5.31
  -6   1  -2   18.20    5.71
  -6  -1  -2   15.26    6.73
  -6   1  -2   18.52    6.88
   6  -1   3  185.06   16.72
  -6   1  -3  197.26   16.85
  -6  -1  -3  210.22   19.20
   6   1   3  213.61   17.58
   6  -1   3  190.74   16.99
  -6  -1  -3  189.81   19.88
   6  -1   4   27.92    7.82
  -6  -1  -4   11.47    6.14
  -6   1  -4    7.69    4.20
  -6  -1  -4   24.47    8.66
   6   1   4    8.90    6.05
   6  -1   4   16.80    7.63
   6  -1   5  409.22   20.31
  -6   1  -5  430.12   21.08
   6   1   5  441.59   27.68
   6  -1   5  414.66   27.41
  -6  -1  -5  436.51   20.79
  -6   1  -5  408.57   27.38
  -6  -1  -5  434.34   30.58
   6  -1   5  459.54   28.99
   6   1   5  388.42   26.66
   6   1   6   72.38    9.19
   6  -1   6   92.97   10.37
  -6   1  -6   81.27   10.01
   6   1   6   81.63   13.44
   6  -1   6   82.22   13.62
  -6  -1  -6   83.60    9.29
  -6   1  -6   92.79   14.34
  -6  -1  -6   95.61   16.33
   6   1   6   76.07   12.69
   6  -1   6   94.59   14.34
  -6   1  -7  111.93   12.21
  -6  -1  -7  128.19   14.27
  -6   1  -7  142.46   12.63
   6   1   7   99.93   14.85
   6   1   7  121.27   16.45
   6  -1   7  178.39   20.13
   6  -1   7  151.94   12.96
  -6  -1  -7  147.41   20.47
  -6   1  -8   67.45    9.71
  -6  -1  -8   75.55   10.83
  -6  -1  -9   59.79   10.04
  -6  -1 -10   42.23    7.69
  -6  -1 -10   43.21    7.92
  -6  -1 -11   36.62    7.09
  -6   1 -11   37.21    7.04
  -6  -1 -11   37.09    6.75
  -6   1 -12   26.05    5.29
  -6  -1 -12   20.18    4.52
  -6  -1 -12   19.35    4.33
  -6  -1 -13   16.64    3.35
  -6   1 -13   14.84    3.48
   6   2 -17   14.75    3.76
   6  -2 -17   23.49    4.23
   6   2 -17   21.41    4.29
   6  -2 -16  289.75   14.37
   6   2 -16  271.16   13.92
   6   2 -16  252.99   14.28
   6  -2 -15  489.50   20.73
   6   2 -15  486.68   20.44
   6   2 -15  494.02   21.80
   6   2 -14   95.19   10.73
   6  -2 -14   95.50   10.26
   6   2 -14   81.73    9.94
  -6  -2  13   24.03    5.70
   6  -2 -13   14.44    5.61
   6   2 -13   15.48    5.84
   6   2 -13   23.35    6.84
  -6  -2  12    6.85    4.72
   6  -2 -12   -2.07    3.57
   6   2 -12    2.22    5.12
   6  -2 -12   -1.83    5.29
   6   2 -12    0.70    4.37
   6   2 -11   -1.27    5.41
   6  -2 -11    7.20    5.43
   6  -2 -11   -0.88    4.69
   6   2 -11   -4.97    6.99
  -6   2  11   -1.18    8.22
  -6  -2  11    2.51    7.59
   6  -2 -11    5.22    5.25
   6   2 -11    0.69    4.56
  -6  -2  11   -4.00    6.16
   6   2 -10  156.68   13.98
   6  -2 -10  165.90   13.51
  -6  -2  10  164.34   13.38
  -6   2  10  160.17   18.95
  -6  -2  10  148.22   16.86
   6  -2 -10  174.81   14.27
   6   2 -10  175.35   13.55
   6   2 -10  171.97   17.74
   6  -2 -10  170.49   18.55
   6   2  -9   17.33    5.20
   6  -2  -9   20.60    5.61
  -6  -2   9   20.53    5.93
  -6   2   9   10.86    6.87
  -6  -2   9   11.31    6.28
   6   2  -9   13.42    6.03
   6  -2  -9   12.06    4.75
   6  -2  -9   21.46    8.07
   6   2  -9   18.48    7.68
  -6   2   8 1550.00   53.36
  -6  -2   8 1490.64   46.84
   6   2  -8 1501.75   48.53
   6  -2  -8 1487.99   50.68
  -6   2   7   19.23    8.19
  -6  -2   7   10.39    5.85
   6  -2  -7   16.40    6.51
   6   2  -7   14.64    6.11
  -6   2   6 1023.51   40.62
  -6  -2   6 1083.87   36.58
  -6  -2   6 1006.42   32.66
   6   2  -6 1018.71   37.66
   6  -2  -6 1077.78   40.49
  -6   2   5   54.39   11.24
  -6  -2   5   54.92    8.63
  -6  -2   5   43.97    7.65
   6   2  -5   57.48    9.42
  -6   2   5   48.44    6.65
   6  -2  -5   52.47    9.62
  -6   2   4  425.66   25.45
  -6  -2   4  409.88   20.85
  -6  -2   4  393.36   21.54
   6  -2  -4  397.56   23.65
  -6   2   4  406.96   18.65
   6   2  -4  420.07   23.26
  -6   2   3  849.88   35.21
   6  -2  -3  768.65   22.30
  -6  -2   3  819.50   28.23
  -6  -2   3  758.89   30.39
  -6   2   3  778.10   26.46
   6   2  -3  773.90   30.47
   6  -2  -3  800.76   32.64
   6  -2  -2  134.96   10.75
  -6  -2   2  117.46   10.75
  -6   2   2  173.76   16.58
   6   2  -2  142.96   13.40
  -6   2   2  139.05   12.10
   6  -2  -2  130.50   13.31
  -6  -2   2  140.17   14.18
  -6  -2   1  141.10   14.63
   6  -2  -1  147.68   11.85
  -6   2   1  141.51   14.69
   6   2  -1  146.26   13.04
  -6   2   1  135.81   12.60
   6  -2  -1  124.46   12.52
   6   2  -1  119.47    9.93
   6   2   0  245.45   15.09
  -6  -2   0  258.71   20.32
   6  -2   0  266.53   17.20
  -6   2   0  265.15   19.78
  -6  -2   0  260.47   19.91
   6   2   0  266.46   16.65
  -6   2   0  263.64   17.50
   6  -2   0  250.63   16.75
   6   2   1  229.59   15.84
  -6  -2  -1  250.87   20.73
   6  -2   1  243.58   17.48
  -6  -2  -1  241.33   19.74
   6   2   1  225.39   14.55
  -6   2  -1  244.51   17.62
   6  -2   1  226.59   15.42
   6   2   2   95.00   11.28
  -6  -2  -2  106.56   15.24
   6  -2   2  116.28   13.03
  -6   2  -2  133.23   13.97
  -6  -2  -2  119.70   14.90
   6   2   3   65.19   10.23
  -6  -2  -3   73.28   13.15
   6  -2   3   68.51   10.79
  -6  -2  -3   59.60   11.50
  -6   2  -3   54.96    9.59
   6   2   4  627.93   31.07
  -6  -2  -4  635.89   37.40
   6  -2   4  663.95   25.59
  -6   2  -4  647.90   25.98
  -6  -2  -4  670.34   37.12
   6  -2   4  664.56   33.50
   6   2   5  321.09   23.86
  -6  -2  -5  361.63   18.90
  -6  -2  -5  354.40   28.63
  -6   2  -5  357.18   20.27
  -6  -2  -5  346.36   28.08
   6  -2   5  385.73   27.03
   6  -2   5  349.31   19.20
   6  -2   6   67.12    8.99
  -6   2  -6   50.72    8.85
  -6  -2  -6   76.31   14.92
  -6  -2  -6   73.68    9.56
   6  -2   6   68.50   12.30
   6   2   6   93.14   13.74
   6   2   6   70.94   12.32
  -6  -2  -7   11.99    6.32
   6  -2   7   13.32    4.99
  -6  -2  -8  125.62   14.26
   6  -2   8  151.14   12.57
  -6  -2  -9   25.92    6.75
  -6  -2  -9   32.00    6.97
  -6  -2 -10   87.67   10.72
  -6   2 -10   59.85    9.10
  -6  -2 -10   69.21    8.61
  -6   2 -11   40.66    7.22
  -6  -2 -11   47.67    6.93
  -6  -2 -11   32.57    6.33
  -6   2 -12   47.39    6.38
  -6  -2 -12   33.89    4.96
  -6   2 -13   10.77    3.06
   6   3 -17  342.41   13.29
   6  -3 -17  322.13   10.99
   6   3 -17  306.82   10.72
   6   3 -16    1.67    3.18
   6  -3 -16    3.78    3.31
   6   3 -16    0.74    3.69
   6   3 -15   -3.21    4.85
   6  -3 -15    0.17    3.76
   6   3 -15   -0.15    3.54
  -6  -3  15   -0.86    3.22
   6   3 -14    0.22    5.12
   6   3 -14    0.45    4.05
   6  -3 -14    7.55    5.17
  -6  -3  14   -0.08    3.82
   6   3 -13   -3.68    5.24
  -6  -3  13   -0.24    5.27
   6   3 -13    2.37    4.48
   6  -3 -13   13.53    5.95
   6  -3 -12  138.24   12.53
   6   3 -12  112.39   11.43
  -6  -3  12  108.44   11.81
   6   3 -12  118.07   12.56
   6   3 -11  238.43   15.55
   6  -3 -11  247.22   16.44
   6   3 -11  236.71   17.36
  -6  -3  11  234.20   16.73
   6   3 -10   36.86    7.72
   6  -3 -10   33.00    9.30
   6   3 -10   28.03    7.58
  -6   3  10   56.95   12.36
   6  -3 -10   55.13    8.16
   6   3 -10   41.41    7.52
  -6  -3  10   41.56    8.34
   6  -3  -9 1425.65   36.61
   6   3  -9 1387.23   34.78
   6   3  -9 1370.64   38.62
  -6  -3   9 1385.44   38.69
   6   3  -9 1366.38   48.68
   6  -3  -9 1367.02   51.97
  -6   3   9 1388.98   53.95
  -6  -3   8    1.83    4.52
   6   3  -8    7.23    3.97
   6  -3  -8   -0.44    4.95
   6   3  -8    2.04    4.41
  -6   3   8   16.58    8.36
   6   3  -7  492.20   28.17
   6  -3  -7  551.39   31.63
  -6   3   7  549.09   32.06
  -6   3   6    0.30    2.38
  -6  -3   6    1.39    3.74
   6   3  -6    8.75    5.27
   6  -3  -6    3.93    4.42
  -6   3   6    3.36    6.39
  -6  -3   5  293.12   20.14
   6  -3  -5  314.84   22.90
  -6   3   5  290.98   17.14
  -6   3   5  331.14   24.43
  -6   3   4   36.11    7.36
  -6   3   4   29.53    8.48
   6  -3  -4   37.76    9.06
  -6  -3   4   35.24    7.67
  -6   3   3  118.78   14.61
  -6   3   3   96.00   10.63
   6  -3  -3  133.96   14.81
  -6  -3   3  114.26   13.57
  -6   3   2   16.49    5.44
  -6  -3   2   25.06    8.32
  -6   3   2   19.98    7.40
   6   3  -2    9.38    4.88
   6  -3  -2   13.82    6.19
  -6  -3   1  981.89   38.88
  -6   3   1 1054.65   40.53
   6  -3  -1 1040.20   30.94
  -6   3   1 1022.99   34.69
   6  -3  -1 1037.52   37.12
   6   3  -1 1043.35   29.64
   6   3  -1  961.19   36.13
  -6   3   0    7.84    5.17
  -6  -3   0    5.33    7.07
   6   3   0   -0.08    5.04
   6   3   0   -0.75    3.44
   6  -3   0    1.52    4.82
   6  -3   0    4.08    4.06
   6  -3   1 1345.21   40.97
  -6  -3  -1 1332.58   48.79
  -6  -3  -1 1323.75   47.78
   6   3   1 1274.96   36.51
  -6   3  -1 1325.89   42.32
   6  -3   1 1293.79   38.79
   6   3   1 1354.25   39.00
   6   3   1 1246.19   41.52
   6  -3   2   99.69   12.36
  -6  -3  -2   79.17   12.88
  -6  -3  -2  107.98   14.94
  -6   3  -2   97.76   12.75
   6   3   2   78.35   10.75
   6   3   2  101.28   12.46
   6   3   3  391.66   23.62
   6   3   3  432.40   24.39
  -6  -3  -3  432.31   30.07
  -6  -3  -3  453.74   30.23
   6  -3   3  418.73   20.34
  -6   3  -3  425.72   21.30
   6  -3   3  487.38   27.85
  -6   3  -3  427.22   26.01
   6  -3   4   -3.13    6.23
   6   3   4    4.62    5.19
  -6  -3  -4    1.06    3.27
  -6  -3  -4   -2.08    6.29
  -6   3  -4    1.17    4.24
   6  -3   4    1.65    3.75
  -6  -3  -4  -12.89    7.03
  -6   3  -4  -16.89    6.87
   6   3   5  262.21   21.73
  -6  -3  -5  263.92   16.98
  -6  -3  -5  279.42   26.05
  -6   3  -5  275.68   18.20
   6  -3   5  264.13   23.13
  -6  -3  -5  268.01   25.42
   6  -3   5  261.74   17.05
  -6   3  -6   61.47    9.54
   6  -3   6   50.78    8.26
  -6  -3  -6   57.93    8.16
  -6  -3  -6   56.08   12.37
   6   3   6   67.40   12.59
   6  -3   6   56.23   11.73
   6   3   6   80.97   12.80
  -6  -3  -7  333.17   21.93
   6  -3   7  360.96   19.75
  -6  -3  -7  344.00   18.27
  -6  -3  -8  185.88   17.02
   6  -3   8  194.36   14.28
  -6  -3  -9   32.53    8.59
  -6  -3  -9   10.85    4.83
  -6  -3 -10   13.11    5.90
  -6  -3 -10   11.82    4.56
  -6   3 -10   11.23    5.46
  -6   3 -11  172.16   11.96
  -6  -3 -11  156.77   10.11
  -6  -3 -11  177.87   13.00
  -6  -3 -12   15.82    3.89
  -6   3 -12   19.63    4.36
   6   4 -17  168.12    8.62
  -6  -4  16    1.00    2.95
   6  -4 -16   -2.78    2.37
   6   4 -16    0.32    3.54
  -6  -4  15   24.30    5.22
   6   4 -15   26.75    4.86
   6  -4 -15   34.43    5.32
   6   4 -15   35.78    6.69
  -6  -4  14   19.19    5.55
   6   4 -14   19.79    5.08
   6  -4 -14   26.54    5.49
   6   4 -14   19.33    5.65
  -6  -4  13   -5.11    5.84
   6   4 -13    1.13    3.60
   6  -4 -13    2.56    4.40
   6   4 -13   -4.94    5.86
  -6  -4  12    5.34    5.01
   6   4 -12    7.35    4.49
   6  -4 -12    3.29    4.76
   6   4 -12    1.83    5.19
  -6  -4  11    4.70    6.23
   6   4 -11   -0.21    4.63
   6  -4 -11    4.06    4.68
   6   4 -11    1.51    3.98
  -6  -4  10    7.84    3.84
   6  -4 -10    2.50    4.82
  -6  -4  10   -1.36    6.01
   6   4 -10    5.20    5.10
   6  -4 -10    6.97    4.32
  -6  -4   9    4.00    4.21
   6  -4  -9    3.13    6.60
   6   4  -9    7.51    6.06
  -6  -4   9    0.48    6.22
   6   4  -9   -0.55    4.80
   6  -4  -9    8.34    4.64
  -6   4   9    6.13    8.04
  -6  -4   8   19.09    5.29
   6   4  -8   17.35    6.20
   6  -4  -8   25.95    8.48
  -6  -4   8   23.14    6.09
   6   4  -8   17.03    5.28
   6  -4  -8   29.43    5.65
  -6   4   8   28.10    9.46
  -6  -4   7   11.44    5.08
  -6   4   7    0.23    6.58
  -6  -4   7    7.41    4.89
   6   4  -7   -0.09    4.34
  -6  -4   7   -0.80    4.45
   6  -4  -7    2.07    4.83
  -6   4   6   -1.35    5.86
  -6  -4   6    4.98    4.34
   6  -4  -6    9.19    6.52
  -6   4   5    8.55    7.55
  -6  -4   5    7.15    5.92
  -6   4   5   12.66    5.41
   6  -4  -5   13.83    7.51
   6  -4  -4  180.97   18.36
  -6   4   4  164.77   14.62
  -6  -4   4  167.56   16.44
  -6   4   4  168.67   18.37
  -6   4   3    9.35    6.40
  -6  -4   3   13.41    6.46
   6  -4  -3   29.51    8.56
   6   4  -3    6.78    5.15
  -6   4   3   16.81    6.10
  -6  -4   2  284.45   22.22
   6  -4  -2  308.52   22.41
  -6   4   2  273.30   19.46
   6   4  -2  291.64   21.41
  -6   4   2  336.39   24.68
  -6   4   1    2.41    5.98
   6  -4  -1   -1.94    5.64
   6   4  -1    3.36    4.54
   6   4  -1   -0.58    3.41
  -6   4   1   -2.42    5.04
   6  -4   0   25.51    5.61
  -6  -4   0   26.37    8.25
   6  -4   0   20.88    6.28
   6   4   0   14.83    6.01
   6   4   0   26.49    6.64
  -6   4   0   15.39    7.13
   6  -4   1   70.77    9.70
  -6  -4  -1  105.07   15.45
  -6  -4  -1   84.24   13.93
  -6   4  -1   86.88   12.08
   6   4   1   81.28   11.71
   6   4   1  104.12   11.83
   6   4   2   76.38   11.48
   6   4   2   75.96   11.19
  -6  -4  -2   68.29    8.68
  -6  -4  -2   74.77   13.57
   6  -4   2   64.86   10.54
  -6   4  -2   82.54   10.04
   6  -4   2   57.88    8.25
  -6  -4  -2   72.70   13.05
  -6   4  -2   68.96   11.13
  -6  -4  -2   68.30    8.44
  -6   4  -3   12.81    6.40
  -6  -4  -3   16.21    6.15
  -6   4  -3   22.93    5.51
   6  -4   3   33.31    8.48
   6  -4   3   32.78    6.95
  -6   4  -3   25.45    6.65
  -6  -4  -3   22.42    8.55
  -6  -4  -3   31.04    6.50
   6   4   3   26.18    7.25
   6   4   3   12.69    5.22
  -6  -4  -3   22.64    8.51
  -6   4  -4   27.32    7.36
  -6   4  -4   23.43    6.22
   6   4   4   32.81    7.97
  -6  -4  -4   29.15    6.89
  -6  -4  -4   20.94    8.59
   6  -4   4   27.24    6.81
  -6   4  -4   33.32    7.74
   6  -4   4   37.37    8.02
  -6  -4  -4   42.67   10.93
  -6  -4  -5   50.73   12.67
   6   4   5   66.40   12.41
  -6   4  -5   45.52    8.90
   6  -4   5   64.87    9.38
  -6   4  -5   77.66   12.72
  -6  -4  -5   72.19   13.95
   6  -4   5   50.66   11.15
  -6  -4  -5   47.51    8.48
  -6  -4  -6   -9.02    5.99
   6  -4   6   -3.08    4.84
  -6  -4  -6   -6.92    4.86
   6  -4   7   62.07    8.96
  -6  -4  -7   70.04   11.02
  -6  -4  -7   60.07    8.47
   6  -4   8    7.33    4.35
  -6  -4  -8   14.11    7.69
   6  -4   9   61.76    7.23
  -6  -4  -9   53.27    9.37
  -6   4  -9   61.85    8.63
  -6  -4 -10    2.24    5.00
  -6   4 -10    1.48    3.70
  -6  -4 -11   11.89    4.78
  -6   4 -11    4.12    3.14
  -6  -4 -12   12.89    3.80
  -6   4 -12    3.72    2.16
  -6   4 -12    8.13    3.00
   6   5 -16    6.26    2.82
  -6  -5  16   11.14    3.28
   6   5 -15  102.77    9.25
  -6  -5  15   90.62    8.72
   6   5 -14   33.99    6.51
  -6  -5  14   26.20    6.17
   6   5 -13    4.04    4.51
  -6  -5  13    5.00    5.01
   6   5 -12    2.82    4.71
  -6  -5  12    1.78    4.82
  -6  -5  12   -2.32    4.97
  -6  -5  11   94.20   11.83
   6   5 -11   91.36   11.23
  -6  -5  11  100.03   10.68
  -6  -5  10   18.90    7.75
  -6  -5  10   33.34    6.87
   6   5 -10   37.16    7.72
   6   5  -9  638.88   35.08
  -6   5   9  633.91   38.61
   6   5  -9  665.20   27.05
  -6  -5   9  683.52   29.06
  -6  -5   9  638.51   26.45
   6  -5  -9  651.11   38.89
   6   5  -8   -4.88    4.67
  -6  -5   8    2.46    3.97
  -6  -5   8   -2.15    5.83
   6   5  -8   -4.88    4.02
   6  -5  -8  -15.50    7.18
  -6   5   8    2.34    5.46
  -6   5   7 1181.41   50.77
  -6  -5   7 1078.59   43.70
   6   5  -7 1132.20   33.70
  -6  -5   7 1129.12   36.30
  -6  -5   7 1130.51   35.01
   6  -5  -7 1203.21   51.01
  -6  -5   6   19.71    8.11
  -6  -5   6   30.88    7.01
  -6  -5   6   24.79    6.13
  -6   5   6   11.90    5.32
  -6   5   6   18.27    8.86
   6  -5  -6   22.70    8.88
  -6  -5   5   41.45    9.04
  -6  -5   5   67.48    9.21
  -6  -5   5   65.77    9.11
  -6   5   5   64.10   10.48
   6  -5  -5   51.55   11.93
  -6   5   5   50.27   11.84
  -6   5   4  197.28   20.45
  -6  -5   4  194.48   18.88
   6  -5  -4  187.08   19.90
   6   5  -4  191.68   18.99
  -6  -5   4  210.97   15.40
  -6  -5   4  195.94   14.64
  -6   5   4  181.61   16.72
  -6   5   3  730.41   37.62
  -6  -5   3  660.18   35.10
  -6   5   3  723.95   32.95
  -6  -5   3  701.46   27.37
  -6  -5   3  698.59   27.22
   6   5  -3  680.86   34.57
   6  -5  -3  699.34   36.64
  -6  -5   2   66.11    8.83
  -6   5   2   64.50   11.53
  -6  -5   2   72.71   12.61
   6   5  -2   67.34   11.97
  -6   5   2   66.13   10.89
   6  -5  -2   43.71   10.30
  -6   5   1  791.76   35.57
   6  -5  -1  754.12   36.72
   6   5  -1  713.77   35.21
  -6  -5   1  695.71   25.95
  -6  -5   1  719.73   37.84
  -6  -5   1  760.23   28.09
  -6  -5   1  748.80   28.35
   6  -5   0   19.77    7.68
   6   5   0   13.78    6.57
   6   5   0   10.82    5.26
  -6  -5   0   24.80    6.22
  -6  -5   0    6.62    4.93
  -6   5   0    1.95    4.72
   6  -5   0   20.63    5.97
  -6  -5   0   13.74    5.64
  -6   5   0   12.77    6.96
  -6  -5   0   14.06    4.47
  -6  -5  -1  452.94   21.86
  -6  -5  -1  393.31   29.73
   6  -5   1  437.22   21.16
  -6   5  -1  424.21   21.46
  -6  -5  -1  441.94   30.77
  -6  -5  -1  422.00   21.38
  -6   5  -1  404.83   26.36
   6   5   1  422.37   24.76
   6   5   1  385.99   26.57
   6   5   2   17.61    6.81
   6   5   2   22.20    6.74
  -6  -5  -2   22.04    6.47
  -6  -5  -2   26.86    9.35
  -6  -5  -2   15.30    6.67
   6  -5   2   27.45    7.09
  -6   5  -2   28.17    7.64
   6  -5   2   10.79    4.07
  -6  -5  -2   14.99    5.05
  -6   5  -2   32.40    9.43
   6   5   3  265.95   21.28
   6   5   3  290.52   23.19
  -6  -5  -3  280.85   18.51
  -6  -5  -3  295.19   26.60
  -6   5  -3  305.66   23.80
  -6  -5  -3  283.74   17.71
  -6   5  -3  288.15   17.61
   6  -5   3  297.63   18.71
  -6   5  -3  314.59   19.61
  -6  -5  -3  276.83   26.30
   6  -5   3  307.74   23.30
   6  -5   4   64.32   12.00
  -6   5  -4   76.40    9.58
  -6  -5  -4   60.13   13.63
  -6   5  -4   81.25   11.00
   6  -5   4   59.78    9.22
  -6  -5  -4   72.31   13.97
  -6  -5  -4   67.55    9.71
   6   5   4  103.08   15.02
  -6   5  -4  101.78   14.48
  -6   5  -5    5.94    4.81
  -6  -5  -5   -0.60    5.23
   6  -5   5    7.46    5.01
  -6  -5  -6   21.92    6.73
   6  -5   6   10.83    5.63
  -6   5  -6   11.63    4.15
  -6  -5  -6    1.68    5.01
  -6  -5  -7    5.44    6.33
  -6  -5  -7    2.19    3.63
   6  -5   7    2.64    4.27
  -6  -5  -8   17.20    4.56
  -6   5  -8   10.67    4.95
  -6  -5  -8   -2.41    4.93
   6  -5   8    4.29    3.75
  -6  -5  -9   79.40   10.21
  -6   5  -9   83.87    8.60
   6  -5   9   83.60    8.34
  -6   5 -10   -3.55    3.18
  -6  -5 -10    2.23    4.37
  -6  -5 -11  170.25   10.82
  -6  -5 -12   49.23    4.88
   6  -5  12   54.10    4.73
   6   6 -15    1.84    2.92
  -6  -6  15    2.54    3.32
   6   6 -14   43.52    6.48
  -6  -6  14   44.06    6.89
  -6  -6  13    1.54    3.39
   6   6 -13   -2.35    3.79
  -6  -6  13    5.07    5.18
  -6  -6  12   15.97    5.44
  -6  -6  12    4.76    5.73
   6   6 -12   15.42    5.87
  -6  -6  11   97.36   10.55
   6   6 -11   87.30    9.94
  -6  -6  11   91.00   11.44
  -6  -6  10   39.92    8.13
   6   6 -10   47.94    8.26
  -6  -6  10   61.43   10.19
  -6  -6   9   21.23    6.06
  -6  -6   9   11.20    6.04
   6   6  -9   23.40    5.90
  -6  -6   8  462.81   23.40
  -6  -6   8  479.93   24.79
   6   6  -8  480.52   22.23
   6  -6  -7  163.52   20.02
  -6  -6   7  169.80   14.92
  -6  -6   7  197.44   16.29
  -6   6   7  192.27   21.15
  -6   6   6 1273.87   52.21
  -6  -6   6 1238.76   50.37
  -6  -6   6 1342.64   39.98
  -6   6   6 1302.93   46.27
  -6  -6   6 1242.54   38.18
   6  -6  -6 1333.37   55.67
  -6  -6   5   -1.47    4.35
  -6  -6   5   -0.51    4.35
   6  -6  -5  -13.95    7.12
  -6   6   5  -11.65    6.86
  -6  -6   5  -10.12    5.89
  -6   6   5   -1.04    3.77
   6  -6  -4  228.90   22.46
   6   6  -4  246.33   22.50
  -6   6   4  236.58   22.19
  -6  -6   4  227.29   21.85
  -6   6   4  273.53   21.87
  -6  -6   4  253.73   17.66
  -6  -6   4  290.29   18.75
  -6  -6   3   12.26    5.43
   6   6  -3   32.29    9.56
  -6  -6   3   15.39    5.00
  -6  -6   3    8.19    5.13
  -6  -6   3   26.50    7.32
  -6   6   3   20.23    7.54
   6  -6  -3   29.95    9.06
  -6   6   3   23.69    8.56
  -6  -6   2  324.48   19.49
   6   6  -2  313.99   24.88
   6  -6  -2  303.26   25.28
  -6  -6   2  279.29   17.19
  -6  -6   2  279.69   25.00
   6  -6  -2  297.99   16.63
  -6   6   2  324.96   24.06
  -6  -6   2  287.51   18.81
  -6  -6   1   35.62    8.22
   6   6  -1   21.11    7.85
  -6  -6   1   40.81    8.03
  -6  -6   1   35.78   11.04
   6  -6  -1   31.33    6.18
   6  -6  -1   29.09    8.08
  -6  -6   1   36.54    6.98
  -6   6   1   37.47    9.65
  -6   6   0  506.83   30.60
  -6  -6   0  517.60   23.79
  -6  -6   0  491.70   34.28
   6  -6   0  465.21   21.98
  -6   6   0  500.65   22.52
  -6  -6   0  485.75   33.31
  -6  -6   0  478.82   23.43
  -6  -6   0  495.72   24.61
   6  -6   0  485.33   30.83
   6   6   0  494.55   31.35
  -6   6  -1   21.02    5.81
   6  -6   1    9.77    4.86
  -6  -6  -1   -0.95    8.18
  -6  -6  -1    5.96    5.17
   6   6   1   11.91    6.82
   6   6   1    5.25    4.53
  -6  -6  -1   17.19    5.60
  -6   6  -1   12.91    7.10
  -6   6  -2  311.56   24.54
  -6  -6  -2  286.35   17.38
  -6   6  -2  285.26   18.37
   6  -6   2  290.75   18.39
  -6   6  -2  285.14   18.27
  -6  -6  -2  306.48   27.64
  -6  -6  -2  274.77   18.47
  -6  -6  -2  338.05   29.51
   6   6   2  243.35   20.51
   6   6   2  254.13   22.96
  -6  -6  -3   -1.47    4.44
  -6   6  -3   -3.73    5.75
   6  -6   3   -2.40    4.56
  -6   6  -3   -3.45    6.08
  -6  -6  -4   39.39    8.01
  -6  -6  -4   45.57    8.49
  -6   6  -4   30.12    7.40
   6  -6   4   41.40    8.55
  -6   6  -5   85.34    9.98
  -6  -6  -5   62.74    9.90
   6  -6   5   86.01   10.85
  -6  -6  -5   73.68   10.19
  -6   6  -6  111.77   10.82
  -6  -6  -6  103.39   12.35
   6  -6   6  120.81   12.01
  -6  -6  -6   92.38   10.57
  -6   6  -7  107.69    9.59
  -6  -6  -7   92.60    9.89
  -6  -6  -7  103.34   12.13
   6  -6   7  116.32   11.11
  -6  -6  -8   40.12    6.01
   6  -6   8   39.38    6.51
  -6  -6  -8   41.61    7.87
  -6  -6  -9  113.20   10.62
   6  -6   9  110.33    8.53
  -6  -6 -10   84.35    8.14
   6  -6  10   94.04    7.95
  -6   6 -11   36.46    4.56
  -6  -6 -11   22.47    3.86
   6  -6  11   32.20    4.09
  -6  -7  15   52.47    5.03
  -6  -7  14    2.57    3.56
   6   7 -14   -2.45    3.35
  -6  -7  13  101.31    9.76
   6   7 -13   97.27    8.25
  -6  -7  13   83.43    7.67
   6   7 -12  190.84   12.11
  -6  -7  12  183.67   12.64
  -6  -7  11   -2.53    5.96
  -6  -7  11   -0.36    4.11
   6   7 -11    6.69    4.35
  -6  -7  10    0.94    5.78
  -6  -7  10   -4.67    4.96
   6   7 -10   14.25    5.08
  -6  -7   9   15.04    6.37
  -6  -7   9   19.58    7.26
  -6  -7   8   43.56    8.56
  -6  -7   8   38.98    8.84
  -6  -7   7   67.22    9.92
  -6  -7   7   53.00    9.53
  -6  -7   6  122.49   12.77
  -6  -7   6  147.34   14.31
  -6  -7   5   21.18    7.79
  -6  -7   5   24.97    7.59
   6   7  -4  195.40   20.87
  -6  -7   4  182.74   15.31
  -6  -7   4  160.62   14.71
  -6   7   4  181.88   19.40
  -6  -7   3    4.40    5.34
   6   7  -3   -2.04    6.61
  -6  -7   3    8.03    5.13
   6  -7  -3   12.08    4.13
  -6  -7   3    6.74    5.57
  -6   7   3  -12.60    6.57
   6  -7  -3   -5.16    7.85
  -6  -7   2    3.08    5.47
   6  -7  -2    7.51    6.79
   6  -7  -2   11.97    4.87
  -6  -7   2    4.85    4.25
   6   7  -2   20.02    7.71
  -6  -7   2   16.20    7.04
  -6  -7   2   13.85    5.69
  -6   7   2   19.36    8.30
  -6  -7   1  114.65   11.80
   6   7  -1  111.05   15.93
   6  -7  -1  110.29   11.25
   6  -7  -1  107.57   16.15
  -6   7   1  135.49   17.14
  -6  -7   1  104.61   16.10
  -6  -7   1  116.92   12.98
  -6  -7   1  124.68   12.77
  -6  -7   0   23.13    6.81
  -6  -7   0   16.75    6.34
   6  -7   0   20.24    6.66
  -6   7  -1  109.80   12.25
   6  -7   1  111.83   12.00
  -6  -7  -1  105.46   12.29
  -6  -7  -1   99.19   10.63
  -6  -7  -2  279.96   18.88
  -6   7  -2  283.27   18.57
   6  -7   2  246.62   17.16
  -6  -7  -3   95.57   11.71
  -6  -7  -3   81.73   10.37
  -6   7  -3   79.75   10.21
   6  -7   3   74.80    9.98
  -6  -7  -4   11.32    5.28
  -6  -7  -4   14.49    5.39
  -6   7  -4   21.40    6.50
   6  -7   4   27.84    7.07
  -6   7  -5   64.95    8.74
  -6  -7  -5   61.15    9.59
   6  -7   5   83.57   10.32
  -6  -7  -5   67.31    9.49
  -6   7  -6  104.74   10.20
  -6  -7  -6  100.91   11.09
   6  -7   6   78.48    9.46
  -6  -7  -6   64.56    8.48
  -6   7  -7  190.93   12.25
  -6  -7  -7  189.80   12.51
   6  -7   7  181.90   12.84
  -6  -7  -7  183.18   13.60
   6  -7   7  189.31   12.67
  -6  -7  -8   16.75    3.74
   6  -7   8   17.04    4.68
  -6  -7  -8   13.15    4.57
   6  -7   8   12.07    3.86
   6  -7   9   31.88    4.89
  -6  -7  -9   26.46    4.70
   6  -7  10   -4.84    2.05
  -6  -7 -10    3.91    2.39
  -6  -8  14  117.58    7.04
  -6  -8  13    3.04    3.18
  -6  -8  13    0.77    2.64
  -6  -8  12   52.54    7.12
  -6  -8  12   44.96    6.15
  -6  -8  11    9.58    4.83
  -6  -8  11   13.76    4.66
  -6  -8  10  211.96   14.87
  -6  -8  10  181.62   13.51
  -6  -8   9   15.59    5.90
  -6  -8   9   20.09    6.46
   6  -8  -9   30.65    5.69
  -6  -8   8  437.06   22.29
   6  -8  -8  412.91   20.16
  -6  -8   8  447.40   22.65
  -6  -8   7    5.35    4.98
  -6  -8   7   24.51    7.12
  -6  -8   6    3.98    6.00
  -6  -8   6   -0.28    4.78
  -6  -8   5   31.45    7.57
  -6  -8   5   44.92    8.43
  -6  -8   4   17.61    6.13
  -6  -8   4   11.57    6.20
  -6  -8   3   -1.08    4.59
  -6  -8   3   -2.76    4.84
  -6  -8   3   -1.58    5.57
  -6  -8   2  338.48   20.84
  -6  -8   2  287.71   17.64
  -6  -8   2  327.50   19.02
   6  -8  -2  326.46   17.79
   6  -8  -1   47.39    7.96
  -6  -8   1   28.23    6.10
  -6  -8   1   29.27    7.25
  -6   8   1   35.84    7.90
  -6  -8   1   31.40    7.37
  -6  -8   0  704.53   28.74
   6  -8   0  693.95   26.80
  -6   8   0  720.08   29.27
  -6  -8  -1   31.88    7.91
  -6   8  -1   19.98    6.84
   6  -8   1   22.49    6.40
  -6  -8  -2  386.01   21.71
  -6   8  -2  401.90   21.74
   6  -8   2  376.20   20.38
  -6  -8  -3   92.99   10.86
  -6   8  -3   99.08   11.27
   6  -8   3   99.05   11.49
  -6  -8  -4  244.34   16.74
   6  -8   4  266.73   16.70
  -6   8  -4  241.71   16.07
  -6  -8  -5    0.63    4.42
  -6   8  -5   -1.81    3.88
   6  -8   5    0.97    4.31
  -6  -8  -6    0.74    3.98
  -6   8  -6   -1.95    3.69
   6  -8   6    1.21    3.62
  -6   8  -7    8.88    3.70
   6  -8   7    4.75    3.45
  -6  -8  -7    4.43    3.43
  -6  -8  -8    0.96    1.41
   6  -8   8    3.83    1.80
  -6  -9  12   17.93    3.47
  -6  -9  12   22.04    3.97
  -6  -9  11    2.58    3.29
  -6  -9  11    3.06    3.24
  -6  -9  10   49.87    6.97
  -6  -9  10   38.98    6.23
   6  -9  -9   35.31    5.70
  -6  -9   9   32.27    6.29
  -6  -9   9   40.19    7.11
  -6  -9   8    4.30    4.92
   6  -9  -8    0.47    3.81
  -6  -9   8    8.80    4.19
   6  -9  -7  130.90   11.75
  -6  -9   7  140.80   12.60
  -6  -9   7  144.03   12.00
  -6   9   7  122.06    9.76
  -6  -9   6   -0.34    4.91
  -6  -9   6   -2.20    5.13
  -6   9   6    9.34    4.28
  -6  -9   5    8.39    6.19
  -6  -9   5   -2.85    3.62
  -6   9   5    3.89    3.97
  -6  -9   4   10.14    5.80
  -6   9   4   25.28    6.63
  -6  -9   4   13.11    5.24
  -6  -9   3   22.14    5.94
  -6  -9   3   10.35    6.03
  -6  -9   3    9.59    4.59
  -6   9   3    3.81    4.87
  -6   9   2   10.94    5.42
  -6  -9   2    7.63    5.53
  -6  -9   2   14.76    5.30
  -6   9   1   61.17    9.00
   6  -9  -1   45.13    7.11
  -6  -9   1   62.54    8.98
  -6   9   0   27.68    7.00
   6  -9   0   23.54    6.28
  -6  -9   0   21.06    6.14
  -6   9  -1   23.58    6.90
   6  -9   1   14.08    5.43
  -6  -9  -1   24.38    7.13
  -6   9  -2   59.72    8.77
   6  -9   2   58.23    8.19
  -6  -9  -2   61.89    9.11
  -6   9  -3  109.64   10.96
   6  -9   3  104.72   10.41
  -6  -9  -3  109.21   10.94
  -6   9  -4    9.03    4.96
   6  -9   4   -0.96    4.32
  -6  -9  -4    4.01    4.18
  -6  -9  -5   25.91    5.42
  -6   9  -5   33.92    5.76
  -6  -9  -6    6.86    3.41
  -6   9  -6    5.72    3.27
  -6   9  -7   38.53    4.44
  -6  -9  -7   33.89    4.14
  -6 -10  10  270.19   10.05
  -6 -10  10  290.21   12.04
  -6 -10   9   21.55    4.47
  -6 -10   9   34.78    4.57
   6 -10  -8   17.08    4.01
  -6 -10   8   24.21    5.22
  -6 -10   8   16.81    3.90
   6 -10  -7    2.81    3.67
  -6 -10   7    2.97    2.49
  -6 -10   7    4.75    4.13
   6 -10  -6    9.15    4.64
  -6 -10   6   10.83    5.03
  -6 -10   5   13.29    5.00
   6 -10  -5   20.21    5.96
  -6  10   5    8.90    3.36
   6 -10  -4   13.49    6.17
  -6 -10   4   18.12    5.40
  -6  10   4   16.49    4.56
   6 -10  -3   18.28    5.55
  -6 -10   3   18.27    4.61
  -6  10   3   20.60    5.40
  -6 -10   2   15.05    4.76
  -6  10   2   28.84    5.85
  -6 -10   1   45.40    6.72
  -6  10   1   19.59    5.13
  -6 -10   0  261.52   14.88
  -6  10   0  268.28   15.37
   6 -10   1    4.43    3.91
  -6 -10  -1    5.63    4.08
  -6  10  -1    2.47    4.09
  -6 -10  -2   73.03    8.15
   6 -10   2   60.52    6.62
  -6  10  -2   69.14    8.12
  -6 -10  -3    0.26    3.56
  -6  10  -3    4.42    3.64
  -6 -10  -4   28.81    5.16
  -6  10  -4   34.60    5.26
  -6 -10  -5    0.77    2.63
  -6  10  -5    9.95    3.22
   6 -11  -7  178.37    8.72
   6 -11  -6    3.43    2.71
   6 -11  -5   23.90    4.57
   6 -11  -4   38.08    5.73
  -6  11   4   27.74    3.78
   6 -11  -3  140.17    9.89
  -6  11   3  141.54    8.51
   6 -11  -2    0.33    3.32
  -6 -11   2    0.89    2.47
  -6  11   2   -0.75    2.85
  -6 -11   1   72.48    6.44
   6 -11  -1   82.90    7.79
  -6  11   1   72.74    6.93
   6 -11   0    0.49    2.99
  -6  11   0    5.96    3.24
  -6 -11   0    6.33    2.95
  -6  11  -1   83.52    6.94
  -6 -11  -1   71.81    6.40
   6 -11   1   67.43    5.87
  -6  11  -2    4.29    2.56
  -6 -11  -2    2.14    2.73
  -6  11  -3  167.46    8.31
  -6 -11  -3  169.01    8.25
   7   0 -17    2.67    3.00
   7   0 -16  688.84   21.06
   7   0 -16  754.62   22.77
   7   0 -15    3.10    5.37
   7   0 -15    2.62    3.86
   7   0 -14   65.80    9.12
   7   0 -14   87.46   10.28
   7   0 -13    2.41    5.50
   7   0 -13   -2.73    6.08
   7   0 -12   -1.03    5.78
   7   0 -12    3.92    5.86
   7   0 -11   18.83    7.20
  -7   0  11   -1.12    4.04
   7   0 -11    4.67    6.10
   7   0 -11    5.44    5.80
  -7   0  10  279.46   25.02
   7   0 -10  268.36   17.42
   7   0 -10  288.43   18.84
   7   0 -10  272.09   23.95
  -7   0   9    6.24    6.19
   7   0  -9   -0.59    4.18
   7   0  -9    4.34    4.44
   7   0  -8 1813.67   41.28
  -7   0   8 1774.94   58.14
   7   0  -8 1708.78   56.17
   7   0  -8 1840.50   44.11
  -7   0   7    3.10    6.95
   7   0  -7    3.31    5.39
  -7   0   6  539.45   30.44
   7   0  -6  564.62   30.66
  -7   0   5   -4.89    5.41
   7   0  -5    2.09    4.51
  -7   0   4  311.31   22.14
   7   0  -4  331.59   22.59
  -7   0   4  310.89   19.44
  -7   0   3    3.02    5.53
   7   0  -3    0.85    4.23
  -7   0   3   -4.46    4.49
  -7   0   2  698.81   31.67
   7   0  -2  657.70   29.70
  -7   0   2  750.55   29.41
  -7   0   2  713.22   32.08
  -7   0   1    3.50    4.99
  -7   0   1   -8.76    5.36
   7   0  -1    1.33    4.33
  -7   0   1    7.23    4.70
   7   0   0 1041.32   33.31
  -7   0   0 1041.64   42.51
   7   0   0 1098.71   35.88
  -7   0   0 1069.64   37.35
  -7   0  -1   -1.01    6.78
   7   0   1    4.29    5.72
  -7   0  -1   -1.55    6.42
   7   0   2  271.98   20.11
  -7   0  -2  291.02   22.05
  -7   0  -3   -0.24    5.18
  -7   0  -3   10.91    5.15
  -7   0  -3   10.36    5.26
   7   0   3    6.69    5.41
   7   0   3    0.96    4.80
  -7   0  -4   10.09    4.77
   7   0   4    9.11    5.44
  -7   0  -4   14.13    4.85
  -7   0  -4    1.37    4.92
   7   0   4   -2.26    3.80
   7   0   4    4.20    4.37
   7   0   5   -0.95    6.42
   7   0   5    5.11    4.51
  -7   0  -5  -13.71    5.15
  -7   0  -5    8.37    5.76
   7   0   5    2.60    7.39
   7   0   6  513.33   23.45
  -7   0  -6  550.43   23.36
  -7   0  -7   -0.60    5.84
   7   0   7  -11.31    5.22
  -7   0  -8  502.98   24.85
  -7   0  -9    2.33    4.04
  -7   0 -10   -1.51    4.17
  -7   0 -10    5.82    4.20
  -7   0 -11    1.66    3.15
  -7   0 -12   85.22    6.58
   7  -1 -17   47.01    5.50
   7   1 -17   45.38    5.36
   7   1 -17   52.00    5.40
   7  -1 -16   17.06    4.95
   7   1 -16    6.50    3.74
   7   1 -16    7.90    3.76
   7   1 -15   -5.64    4.76
   7  -1 -15    2.16    4.61
   7   1 -15    4.75    4.89
   7  -1 -15   -0.51    3.68
   7  -1 -14   53.10    7.82
   7   1 -14   55.89    8.68
   7   1 -14   60.25    8.75
   7  -1 -14   67.07    9.17
   7  -1 -13   31.79    6.91
   7   1 -13   21.58    6.68
   7  -1 -13   36.50    7.84
   7   1 -13   28.16    7.21
   7  -1 -12   35.31    7.47
   7   1 -12   43.68    8.58
   7  -1 -12   36.67    8.32
   7   1 -12   52.44    8.86
  -7  -1  11  166.82   19.32
   7   1 -11  188.72   20.13
   7  -1 -11  177.71   19.53
   7  -1 -11  175.30   14.57
   7   1 -11  199.34   15.12
   7  -1 -11  184.75   15.24
   7   1 -11  174.60   15.42
   7  -1 -10   35.22    9.47
   7   1 -10   35.84    9.50
  -7   1  10   19.40    9.09
  -7  -1  10   47.65   11.96
   7  -1 -10   22.21    6.48
   7   1 -10   26.65    6.71
   7  -1 -10   35.06    7.76
   7   1 -10   34.66    7.58
  -7   1   9  306.20   26.19
  -7  -1   9  299.62   24.49
   7  -1  -9  282.43   23.96
   7   1  -9  318.51   25.02
   7  -1  -9  314.86   18.19
   7   1  -9  276.08   16.95
   7  -1  -9  319.08   19.23
   7   1  -9  313.70   19.37
  -7   1   8   -2.05    6.02
  -7  -1   8    7.92    6.09
   7  -1  -8    3.40    4.33
   7   1  -8    5.95    4.97
   7  -1  -8    2.96    4.40
   7   1  -8    8.82    5.26
   7  -1  -8    6.46    4.75
   7   1  -8    4.91    4.46
  -7  -1   7   45.61   10.47
  -7   1   7   36.18    8.90
   7  -1  -7   33.56    9.55
   7   1  -7   40.36    9.90
  -7  -1   6   96.81   12.87
  -7   1   6   88.55   13.19
   7  -1  -6  101.64   13.71
   7   1  -6   81.02   12.25
  -7   1   5  211.65   19.14
  -7  -1   5  200.86   17.43
   7  -1  -5  208.58   18.74
   7   1  -5  232.23   19.47
  -7  -1   4   83.24   11.77
  -7   1   4   65.02   11.70
  -7  -1   4   74.92   10.83
  -7   1   4   68.46    8.40
   7   1  -4   68.76   11.07
   7  -1  -4   64.43   10.56
  -7  -1   3   17.91    5.33
  -7   1   3   24.02    7.75
  -7  -1   3   17.00    6.48
  -7   1   3   19.61    5.54
   7  -1  -3   23.03    6.38
   7   1  -3   24.15    6.76
  -7  -1   2  156.16   14.67
  -7   1   2  158.15   16.13
   7  -1  -2  150.46   15.05
   7   1  -2  147.87   14.38
  -7   1   2  130.51   12.55
  -7  -1   2  143.38   15.47
  -7   1   1  109.77   13.84
  -7  -1   1   97.82   13.30
   7  -1  -1  138.54   13.79
   7   1  -1  102.01   11.70
  -7   1   1   96.02   11.05
  -7  -1   1  112.86   13.14
  -7  -1   0  874.78   39.76
   7   1   0  888.30   30.75
   7   1   0  857.55   31.88
  -7   1   0  867.87   33.43
   7  -1   0  912.55   33.37
  -7  -1   0  875.28   36.80
   7  -1   1  185.20   16.82
  -7  -1  -1  166.70   18.98
  -7  -1  -1  175.23   17.59
   7   1   1  178.55   15.26
   7  -1   2   45.53    9.08
   7  -1   2   45.16    7.65
  -7   1  -2   50.80    8.88
  -7  -1  -2   69.80   13.86
  -7  -1  -2   49.18    7.78
  -7  -1  -2   70.03   12.51
   7   1   2   39.42    8.68
   7  -1   3  -11.52    5.79
  -7   1  -3    2.43    4.77
   7  -1   3    3.37    4.48
  -7  -1  -3   15.49    5.18
  -7  -1  -3    6.31    6.29
  -7  -1  -3    3.39    4.03
   7   1   3   -5.95    6.13
  -7  -1  -3   17.44    8.52
   7  -1   4  234.69   16.39
  -7  -1  -4  228.66   15.13
  -7   1  -4  254.54   17.16
   7  -1   4  254.50   22.11
   7   1   4  221.46   20.82
  -7  -1  -4  249.68   16.44
   7   1   4  279.39   22.65
  -7  -1  -4  249.33   23.77
   7   1   5  153.94   13.49
   7  -1   5  148.51   13.19
  -7   1  -5  154.29   13.73
   7  -1   5  145.90   17.68
   7   1   5  157.74   18.43
  -7  -1  -5  163.68   14.09
   7   1   5  159.93   18.38
  -7  -1  -5  148.12   18.85
   7  -1   6  490.79   23.13
   7   1   6  536.74   23.84
  -7   1  -6  510.42   23.86
   7  -1   7   30.63    6.85
   7   1   7   40.69    7.26
  -7   1  -7   39.48    7.73
  -7  -1  -7   15.35    6.20
  -7   1  -8  262.98   17.29
  -7  -1  -8  223.18   17.53
   7  -1   8  240.31   15.10
  -7  -1  -9    4.36    5.07
  -7   1 -10  162.97   12.54
  -7  -1 -10  162.18   12.20
  -7  -1 -10  163.21   12.38
  -7  -1 -11   11.41    3.91
  -7  -1 -11   10.94    3.69
  -7   1 -11   14.72    4.38
  -7  -1 -12   24.79    3.77
  -7   1 -12   27.92    4.17
   7  -2 -17   12.38    3.29
   7   2 -17   13.05    3.31
   7   2 -17   10.29    3.21
   7  -2 -16   95.17    8.28
   7   2 -16   95.08    8.15
   7   2 -16   98.31    9.01
   7   2 -15    8.79    4.28
   7   2 -15    6.55    4.59
   7  -2 -15    2.57    3.87
   7   2 -14    8.53    6.39
   7  -2 -14   12.59    5.84
   7   2 -14   11.65    5.27
   7   2 -13    2.68    5.14
   7  -2 -13    3.22    5.22
   7   2 -13   -1.68    4.58
   7  -2 -13    7.06    4.15
   7   2 -12   28.52    7.89
   7  -2 -12   23.36    6.90
   7   2 -12   29.31    6.61
   7  -2 -12   30.66    6.18
  -7  -2  12   23.17    5.96
   7   2 -11    0.43    5.43
   7  -2 -11    2.75    5.13
   7   2 -11    5.39    4.83
   7  -2 -11    9.90    5.87
  -7  -2  11    2.67    4.19
   7   2 -10  305.13   25.18
   7  -2 -10  331.19   26.92
   7  -2 -10  368.84   20.27
   7   2 -10  345.30   19.07
  -7  -2  10  333.93   19.17
   7   2 -10  340.17   20.60
   7  -2 -10  335.14   19.73
  -7   2  10  379.07   30.24
  -7  -2  10  289.93   24.44
   7  -2  -9   88.45   14.39
   7   2  -9   80.97   12.62
   7  -2  -9  101.89   11.07
   7   2  -9   96.59   10.48
  -7  -2   9  103.51   11.28
   7   2  -9  123.64   12.79
   7  -2  -9   82.54   10.39
  -7   2   9  109.30   16.56
  -7  -2   9  103.21   14.31
   7   2  -8  533.40   31.61
   7  -2  -8  570.46   33.92
   7  -2  -8  607.46   24.13
   7   2  -8  569.88   22.98
  -7  -2   8  570.08   24.48
   7   2  -8  578.82   25.58
   7  -2  -8  592.74   24.99
  -7   2   8  601.23   36.03
  -7  -2   8  518.40   29.76
   7   2  -7  212.61   19.51
   7  -2  -7  229.34   21.48
   7   2  -7  224.22   15.72
  -7   2   7  208.16   20.81
  -7  -2   7  222.35   19.06
   7  -2  -7  241.14   15.08
  -7  -2   6   95.01   12.10
  -7   2   6   97.66   14.71
   7   2  -6  103.69   13.45
   7  -2  -6   79.39   13.12
  -7  -2   5  104.17   12.26
  -7   2   5  102.02   14.95
  -7  -2   5  104.32   12.35
   7   2  -5   88.29   12.19
   7  -2  -5   86.54   13.02
  -7  -2   4    1.52    4.21
  -7  -2   4    4.66    4.12
  -7   2   4   -0.72    3.60
   7  -2  -4    6.68    5.27
   7   2  -4   10.74    4.75
  -7  -2   3  470.91   26.86
   7   2  -3  480.75   26.37
  -7   2   3  472.24   22.94
   7  -2  -3  512.70   28.48
  -7   2   3  509.05   29.92
  -7  -2   2  227.65   19.49
   7   2  -2  239.23   18.50
  -7   2   2  234.45   16.99
   7  -2  -2  233.66   18.87
   7  -2  -2  262.81   16.22
  -7   2   2  253.22   21.16
  -7  -2   1   95.98   13.21
   7  -2  -1  116.54   11.94
  -7   2   1  120.04   15.47
  -7  -2   1   92.75   13.28
   7   2  -1  128.34   13.30
  -7   2   1   95.54   11.85
   7  -2  -1  120.54   13.56
  -7  -2   0  410.27   26.87
  -7  -2   0  397.82   27.75
   7  -2   0  438.23   23.96
   7   2   0  412.44   21.62
   7   2   0  383.68   21.43
   7  -2   0  425.52   23.81
  -7   2   0  405.99   23.91
  -7  -2  -1  285.18   23.06
   7  -2   1  324.72   22.02
  -7  -2  -1  320.80   25.72
  -7   2  -1  288.34   21.04
   7   2   1  313.22   20.40
  -7   2  -2  190.02   17.55
  -7  -2  -2  219.56   15.95
   7   2   2  202.28   17.60
  -7  -2  -2  204.84   14.72
  -7  -2  -2  210.06   22.33
   7  -2   2  215.85   15.35
  -7   2  -2  213.78   15.61
  -7  -2  -2  171.18   19.02
   7  -2   2  249.68   20.19
   7   2   3  211.38   18.84
  -7  -2  -3  221.57   15.67
  -7  -2  -3  210.50   23.06
   7  -2   3  236.25   16.53
  -7   2  -3  216.10   16.04
  -7  -2  -3  241.32   22.95
   7  -2   3  201.10   19.42
   7  -2   4   35.65    9.10
   7  -2   4   23.76    6.06
  -7   2  -4   19.31    6.53
  -7  -2  -4   25.75    8.22
  -7  -2  -4   31.46    6.82
   7   2   4   31.02    8.65
  -7  -2  -4   18.27    8.70
  -7   2  -5   23.67    6.41
   7  -2   5   39.12    7.80
   7  -2   5   46.36    9.86
  -7  -2  -5   14.48    5.11
   7   2   5   42.34    9.65
  -7  -2  -5   15.07    6.06
  -7  -2  -6   83.56   10.04
  -7   2  -6  115.44   12.10
   7   2   6   89.00   10.10
   7  -2   6  100.27   11.07
  -7  -2  -7   27.66    8.82
   7   2   7   30.44    6.17
   7  -2   7   27.89    6.25
  -7  -2  -8   10.96    6.80
   7  -2   8    6.87    3.76
  -7  -2  -9  213.17   14.32
  -7  -2  -9  216.77   16.11
  -7   2 -10   -0.59    4.04
  -7  -2 -10   -1.10    3.58
  -7  -2 -10    0.05    4.34
  -7   2 -11  133.74    9.65
  -7  -2 -11  131.53    8.59
  -7  -2 -11  127.38    9.54
  -7   2 -12   12.39    3.06
   7   3 -17  118.82    7.39
   7  -3 -16    4.44    3.28
   7   3 -16    3.93    2.96
   7   3 -16   -0.54    3.69
   7   3 -15  239.50   14.66
   7  -3 -15  249.94   13.38
   7   3 -15  230.51   12.59
   7   3 -14   34.28    7.53
  -7  -3  14   26.83    5.98
   7   3 -14   25.75    5.41
   7  -3 -14   29.98    6.73
   7   3 -13   12.48    6.17
  -7  -3  13   20.89    5.82
   7  -3 -13   19.35    5.63
   7   3 -13   23.68    5.69
   7   3 -12    0.28    5.01
   7  -3 -12    3.37    4.87
   7   3 -12   -0.16    4.77
  -7  -3  12    0.03    4.95
   7  -3 -11  378.60   20.20
   7   3 -11  329.08   18.06
   7   3 -11  343.04   20.80
  -7  -3  11  318.96   19.22
  -7  -3  10   12.20    6.08
   7  -3 -10    6.81    4.27
   7   3 -10    5.64    4.39
   7   3 -10    1.86    5.01
   7  -3 -10   -0.90    4.79
   7   3 -10    1.97    3.94
  -7  -3   9  768.43   29.83
   7   3  -9  779.48   39.04
   7  -3  -9  840.28   43.02
   7  -3  -9  853.93   29.19
   7   3  -9  842.72   28.06
   7   3  -9  809.97   30.92
   7  -3  -9  809.36   29.17
  -7   3   9  847.14   44.64
   7   3  -8   41.73    6.82
   7  -3  -8   35.74    6.61
  -7   3   8   34.93   10.45
  -7  -3   8   31.57    7.89
   7   3  -8   34.50    8.06
   7  -3  -8   12.18    6.56
   7   3  -8   38.88    9.18
   7  -3  -8   33.82    6.99
   7  -3  -7  547.68   22.40
   7   3  -7  513.20   21.47
   7  -3  -7  540.80   23.59
   7   3  -7  528.00   23.93
   7   3  -7  518.34   30.87
   7  -3  -7  565.73   33.96
  -7  -3   7  518.01   24.16
  -7   3   7  534.29   34.12
   7  -3  -6   55.97   11.30
   7   3  -6   36.80    9.14
  -7  -3   6   30.29    7.32
   7   3  -6   35.12    7.55
  -7  -3   6   28.03    6.42
  -7   3   6   54.02   12.27
   7  -3  -5   32.19    8.36
   7   3  -5   26.53    7.50
  -7  -3   5   29.61    8.14
  -7   3   5   26.91    6.37
  -7   3   5   30.92   10.63
  -7   3   4  120.11   16.05
  -7  -3   4  133.25   15.05
   7   3  -4  133.41   15.11
  -7   3   4  123.08   12.60
   7  -3  -4  117.46   15.30
  -7   3   3  166.07   17.98
  -7  -3   3  159.63   16.65
   7   3  -3  151.25   15.66
  -7   3   3  167.39   15.02
   7  -3  -3  153.54   16.71
  -7   3   2  267.18   22.54
  -7  -3   2  274.49   22.05
   7   3  -2  261.78   19.89
  -7   3   2  296.55   19.93
   7  -3  -2  292.33   22.13
  -7   3   1  621.65   34.38
   7   3  -1  616.26   29.36
  -7   3   1  634.55   29.81
   7  -3  -1  603.61   30.64
  -7  -3   1  560.54   32.30
  -7   3   0    7.64    5.09
  -7  -3   0   23.26    6.30
  -7  -3   0   15.08    6.75
   7  -3   0   21.97    6.24
  -7   3   0   14.86    4.94
  -7  -3   0   23.79    8.30
  -7  -3   0   19.38    5.29
   7   3   0   25.80    6.40
   7   3   0   36.53    7.87
  -7   3  -1  477.57   27.95
  -7  -3  -1  462.74   22.54
  -7  -3  -1  465.14   30.88
   7  -3   1  488.56   22.40
  -7   3  -1  501.07   23.74
  -7  -3  -1  469.35   31.84
  -7  -3  -1  491.92   22.45
   7  -3   1  446.12   25.87
   7   3   1  439.88   24.33
  -7  -3  -2   11.62    6.06
   7  -3   2   11.35    5.89
   7  -3   2    6.80    4.17
  -7   3  -2    9.11    5.43
  -7  -3  -2    0.07    5.66
  -7  -3  -2    6.65    4.28
   7   3   2    6.80    5.53
  -7   3  -2   13.85    6.07
  -7  -3  -2    4.20    4.45
  -7  -3  -3  159.47   19.56
   7  -3   3  158.78   17.43
   7  -3   3  164.58   14.10
  -7   3  -3  159.84   14.29
  -7  -3  -3  154.19   19.51
  -7  -3  -3  183.51   14.56
   7   3   3  149.92   16.04
  -7   3  -3  144.55   16.31
   7   3   4  336.50   25.06
   7  -3   4  368.98   20.76
  -7   3  -4  413.03   22.70
   7  -3   4  433.37   29.70
  -7  -3  -4  402.32   32.37
  -7  -3  -4  404.99   31.63
  -7  -3  -4  360.83   20.25
  -7  -3  -5  110.53   11.80
   7  -3   5  110.47   11.90
  -7   3  -5   89.48   11.37
   7  -3   6   23.55    6.22
  -7   3  -6   30.12    7.97
  -7  -3  -6   17.85    5.87
  -7  -3  -7   62.89    8.42
  -7  -3  -7   60.63   10.60
   7  -3   7   65.71    8.91
  -7  -3  -8   50.38    9.68
   7  -3   8   39.50    6.56
  -7  -3  -8   23.27    5.57
  -7  -3  -9  173.45   11.67
  -7   3  -9  158.12   12.85
  -7  -3  -9  161.30   13.71
  -7  -3 -10   48.07    5.67
  -7   3 -10   43.86    6.66
  -7  -3 -10   48.42    7.42
  -7   3 -11  108.37    8.03
  -7  -3 -11  121.71    9.00
   7  -4 -16    3.54    1.15
   7   4 -16   76.93    7.27
  -7  -4  15    1.25    3.27
   7  -4 -15   -1.84    3.06
   7   4 -15    1.78    2.87
   7   4 -15    1.27    3.83
  -7  -4  14   -2.60    4.01
   7  -4 -14    1.88    3.50
   7   4 -14    2.79    3.24
   7   4 -14    3.64    4.46
   7  -4 -13   -1.06    3.96
   7   4 -13    5.34    3.95
   7   4 -13    0.40    5.16
  -7  -4  12    8.05    5.40
   7  -4 -12   -0.97    3.92
   7   4 -12    6.49    4.64
   7   4 -12   -0.16    5.50
  -7  -4  11    1.82    4.92
   7   4 -11    4.53    3.91
   7  -4 -11    0.55    4.03
   7   4 -11    5.65    4.93
  -7  -4  10    4.40    5.09
   7   4 -10    1.61    5.39
   7  -4 -10   -0.11    4.38
   7   4 -10   -0.40    4.25
   7  -4  -9   93.52   10.07
  -7   4   9   78.81   15.06
  -7  -4   9   85.17   11.30
   7  -4  -9   83.76   14.52
   7   4  -9   80.09   13.35
  -7  -4   9   77.67    8.78
   7   4  -9   82.51   11.08
   7  -4  -8   38.71    6.93
   7  -4  -8   50.39   11.62
   7   4  -8   30.41    8.61
  -7   4   8   41.50   11.29
  -7  -4   8   33.77    8.01
   7   4  -8   38.74    7.94
  -7  -4   8   30.59    6.80
   7   4  -7  614.18   25.86
   7   4  -7  562.14   32.82
   7  -4  -7  573.42   35.77
  -7  -4   7  632.72   27.80
  -7  -4   7  580.22   24.67
   7  -4  -7  617.34   23.56
  -7   4   7  575.53   36.27
  -7  -4   6  154.07   16.73
   7   4  -6  139.44   12.40
   7  -4  -6  149.29   12.63
   7   4  -6  165.64   18.27
   7  -4  -6  124.23   16.83
  -7  -4   6  157.31   14.02
  -7  -4   6  154.50   13.25
   7  -4  -6  145.07   11.84
  -7   4   6  153.58   19.25
  -7  -4   5  205.02   19.61
   7   4  -5  204.20   14.62
   7  -4  -5  243.12   16.34
  -7   4   5  223.87   17.45
   7   4  -5  201.37   19.29
   7  -4  -5  212.36   21.11
  -7  -4   5  214.41   16.14
  -7  -4   5  222.21   15.53
  -7   4   5  216.49   21.86
   7  -4  -5  203.94   13.76
  -7   4   4   26.44    8.72
  -7  -4   4   42.57    8.13
  -7   4   4   25.51    7.24
   7  -4  -4   32.72    6.81
  -7  -4   4   20.46    5.94
   7  -4  -4   33.18    8.62
  -7  -4   4   21.91    6.92
  -7   4   3   94.06   12.34
   7  -4  -3  119.33   15.69
   7  -4  -3   98.94   10.87
  -7  -4   3   96.26    9.61
  -7  -4   3   97.56   14.63
  -7   4   3   97.18   14.98
  -7  -4   3   95.02   10.85
  -7  -4   3   93.47   10.35
  -7  -4   2    6.63    4.73
  -7   4   2   -0.18    4.24
  -7   4   2    6.90    7.16
   7  -4  -2    3.71    6.06
  -7   4   2    3.05    3.97
   7  -4  -2    1.33    3.75
  -7  -4   2    5.75    6.16
  -7  -4   2    0.70    4.81
  -7  -4   2   -3.29    5.00
   7  -4  -1  400.41   26.78
   7   4  -1  373.65   25.94
  -7  -4   1  359.94   19.12
  -7  -4   1  362.52   27.36
   7  -4  -1  378.48   19.11
  -7   4   1  374.10   20.19
  -7  -4   1  382.52   20.68
   7   4  -1  400.53   25.13
  -7   4   1  372.31   24.25
  -7  -4   0   -3.29    6.82
   7   4   0   -0.64    5.43
  -7  -4   0    9.61    4.95
  -7  -4   0   10.84    6.30
  -7   4   0    0.10    5.44
   7  -4   0    6.43    4.52
   7   4   0   -0.30    3.52
  -7   4   0    5.72    4.51
  -7  -4   0   10.61    5.67
  -7   4  -1  833.70   38.10
  -7  -4  -1  793.44   30.13
  -7  -4  -1  752.35   41.22
   7  -4   1  819.05   29.68
  -7   4  -1  760.33   29.63
  -7  -4  -1  749.66   41.34
  -7  -4  -1  795.90   29.45
   7  -4   1  757.54   33.71
   7   4   1  712.72   32.01
   7   4   1  758.20   37.31
   7   4   2   48.26    9.54
  -7  -4  -2   63.07    9.37
  -7  -4  -2   59.24   12.30
  -7  -4  -2   57.04   12.42
  -7   4  -2   52.27    9.04
   7  -4   2   48.12    8.33
   7  -4   2   54.01   10.62
  -7   4  -2   55.71   10.23
  -7  -4  -2   54.06    9.16
  -7   4  -3  345.09   25.88
  -7  -4  -3  353.52   29.70
  -7   4  -3  290.22   16.84
   7  -4   3  328.49   20.00
  -7   4  -3  326.72   20.62
  -7  -4  -3  340.55   29.44
  -7  -4  -3  323.00   19.65
   7  -4   3  318.45   25.15
   7   4   3  270.49   22.10
  -7   4  -4  306.79   20.07
   7  -4   4  298.97   18.95
  -7  -4  -4  265.99   17.78
   7  -4   5   24.47    6.59
  -7   4  -5   38.34    8.73
  -7  -4  -5   32.11    7.10
  -7  -4  -6   16.58    7.59
   7  -4   6   10.96    5.00
  -7  -4  -6    7.98    4.63
  -7  -4  -7  144.32   14.58
   7  -4   7  133.47   12.30
  -7  -4  -7  134.45   11.40
  -7  -4  -8   14.17    7.02
   7  -4   8    8.17    3.79
  -7   4  -9  344.50   16.65
   7  -4   9  361.49   14.93
  -7  -4  -9  361.45   19.14
  -7   4 -10   10.20    3.17
  -7  -4 -10   12.76    4.51
  -7  -4 -11  197.23   10.34
   7   5 -16   36.58    4.54
   7   5 -15   68.18    7.35
  -7  -5  15   47.42    6.03
   7   5 -14   -1.14    4.14
  -7  -5  14   -1.98    4.16
   7   5 -13  185.15   13.56
  -7  -5  13  164.37   13.34
   7   5 -12    3.89    4.88
  -7  -5  12    6.35    5.86
  -7  -5  11  152.56   14.37
   7   5 -11  162.09   13.90
  -7  -5  11  144.40   12.06
   7   5 -10   47.30    8.43
  -7  -5  10   51.50    9.61
  -7  -5  10   52.17    7.84
  -7  -5   9  624.31   28.51
   7   5  -9  602.18   25.82
  -7  -5   9  614.27   25.84
  -7  -5   8   21.62    7.40
  -7  -5   8   20.11    6.19
   7   5  -8    8.04    4.92
   7   5  -7  218.38   21.52
  -7   5   7  232.91   24.32
   7   5  -7  238.94   16.10
  -7  -5   7  237.04   17.82
  -7  -5   7  250.04   17.38
   7  -5  -7  263.99   25.15
  -7  -5   6   32.46    9.23
  -7  -5   6   44.93    8.34
  -7  -5   6   65.87   10.49
  -7   5   6   58.19   12.29
   7  -5  -6   68.72   13.63
   7  -5  -5  222.61   22.88
  -7   5   5  217.07   22.65
  -7  -5   5  195.90   16.05
  -7   5   5  195.91   17.77
  -7  -5   5  178.31   14.80
  -7  -5   5  170.13   18.72
  -7  -5   4   21.68    6.95
  -7   5   4   19.22    6.62
  -7  -5   4   21.56    6.35
  -7  -5   4   30.15    5.77
  -7  -5   4   32.04    9.03
   7  -5  -4   14.93    5.48
  -7   5   4   25.41    8.80
  -7  -5   3  101.85   11.81
  -7   5   3   74.76   11.69
  -7   5   3   70.13   13.65
   7  -5  -3   84.90    9.11
  -7   5   3   56.33    7.52
  -7  -5   3   67.55   12.39
  -7  -5   3   72.47    9.04
   7  -5  -3  101.20   15.36
  -7  -5   3   77.39   10.37
  -7  -5   2    9.31    5.07
  -7   5   2   13.92    5.95
  -7   5   2   18.42    7.02
   7  -5  -2   -2.76    6.54
   7  -5  -2    5.32    4.09
  -7   5   2    2.03    5.14
  -7  -5   2   13.15    7.34
  -7  -5   2    6.12    4.32
  -7  -5   2    1.88    5.63
   7   5  -2   -0.06    6.91
  -7   5   1  675.81   34.42
   7  -5  -1  623.68   25.09
  -7   5   1  616.41   25.85
  -7  -5   1  591.63   36.69
  -7  -5   1  594.69   25.20
  -7  -5   1  650.66   27.47
   7  -5  -1  613.13   34.60
   7   5  -1  581.60   33.95
   7   5   0    9.31    5.75
  -7  -5   0   34.81    7.26
  -7  -5   0   28.53    8.07
  -7   5   0   38.85    7.70
   7  -5   0   14.17    5.55
  -7  -5   0   38.25    7.74
  -7   5   0   33.99    8.90
  -7  -5   0   16.66    8.55
  -7  -5  -1  130.25   12.78
  -7  -5  -1  130.17   18.76
   7  -5   1  129.13   12.52
  -7   5  -1  122.01   12.49
  -7  -5  -1  107.48   16.87
  -7  -5  -1  131.32   13.16
  -7   5  -1  117.36   15.67
   7   5   1  107.59   15.33
  -7   5  -2    6.38    4.65
   7   5   2    9.81    5.04
   7   5   2    4.93    5.90
   7  -5   2   -3.09    5.90
  -7   5  -2   -0.80    6.05
  -7  -5  -2    8.95    7.79
  -7  -5  -2  -16.64    7.69
  -7  -5  -2    1.14    4.80
  -7   5  -2    9.20    6.56
  -7  -5  -2   -3.02    4.55
  -7  -5  -3  210.76   16.41
  -7   5  -3  192.71   15.87
  -7   5  -3  212.28   15.27
   7  -5   3  226.52   16.79
  -7   5  -4    7.72    4.62
  -7  -5  -4    4.25    5.62
  -7   5  -4    1.55    5.36
   7  -5   4   -3.96    5.68
   7  -5   5  299.10   18.90
  -7  -5  -5  286.32   18.05
  -7  -5  -5  294.83   20.36
  -7  -5  -6   -0.55    4.27
   7  -5   6    4.10    5.49
  -7  -5  -6    2.27    5.14
  -7  -5  -7   15.92    4.96
  -7  -5  -7    9.06    5.45
   7  -5   7    6.70    4.79
  -7  -5  -8   17.76    5.94
  -7   5  -8   17.40    4.78
   7  -5   8   20.10    4.79
  -7   5  -9   37.29    4.84
   7  -5   9   49.02    5.66
  -7  -5  -9   37.70    6.61
  -7  -5 -10   10.80    3.78
   7   6 -15   13.50    3.16
  -7  -6  15   11.26    3.07
   7   6 -14   42.70    6.04
  -7  -6  14   56.09    7.05
   7   6 -13   32.24    6.16
  -7  -6  13   40.23    7.09
  -7  -6  12   72.18    7.85
  -7  -6  12   78.63    9.90
   7   6 -12   85.99    9.28
  -7  -6  11    8.04    4.64
   7   6 -11    0.30    3.98
  -7  -6  11    4.36    6.12
  -7  -6  10  173.02   13.83
  -7  -6  10  202.03   16.14
   7   6 -10  177.65   13.55
  -7  -6   9   18.65    6.58
   7   6  -9   26.78    6.55
  -7  -6   9   15.67    6.48
  -7  -6   8  492.42   24.16
  -7  -6   8  470.55   24.89
   7   6  -8  495.68   22.17
  -7  -6   7   -2.11    7.23
  -7  -6   7   -3.57    5.79
  -7  -6   6   99.36   11.97
  -7  -6   6  101.28   12.34
  -7  -6   5   92.61   14.12
  -7  -6   5  122.77   13.72
  -7   6   5  118.12   14.73
  -7  -6   5  110.76   12.49
  -7   6   5  120.03   17.28
  -7  -6   4   57.11    9.72
  -7  -6   4   56.24    7.86
  -7  -6   4   54.72   12.54
  -7  -6   4   59.41    9.60
  -7   6   4   88.53   12.42
   7  -6  -4   74.60   13.99
  -7   6   4   97.33   15.66
  -7  -6   3  161.59   14.89
   7  -6  -3  156.72   12.22
  -7  -6   3  189.27   21.64
   7  -6  -3  177.59   20.98
   7   6  -3  143.99   18.43
  -7  -6   3  136.02   12.13
  -7  -6   3  156.13   14.59
  -7   6   3  152.71   17.31
  -7  -6   2  264.50   18.36
   7  -6  -2  256.15   23.90
   7   6  -2  284.39   24.88
  -7  -6   2  246.22   16.44
  -7  -6   2  276.65   25.89
   7  -6  -2  266.96   16.48
  -7   6   2  264.37   22.53
  -7  -6   2  258.27   18.44
   7   6  -1  118.44   16.70
   7  -6  -1   98.23   10.72
  -7   6   1  108.87   11.10
  -7  -6   1   86.28   15.73
  -7  -6   1   96.04   16.35
  -7  -6   1  115.48   12.54
  -7   6   1  103.01   14.74
  -7  -6   1  103.06   11.40
  -7  -6   0  705.24   28.76
   7  -6   0  683.02   27.44
  -7  -6   0  751.01   29.82
  -7   6   0  678.68   27.23
  -7  -6  -1  171.86   15.09
   7  -6   1  158.74   14.14
  -7   6  -1  177.17   14.58
  -7  -6  -1  161.09   13.97
  -7  -6  -2   51.65    9.02
  -7  -6  -2   41.38    8.51
   7  -6   2   49.24    8.77
  -7   6  -2   67.73    9.86
  -7   6  -2   53.58    9.01
  -7  -6  -3   -0.96    4.87
  -7   6  -3   -3.66    5.41
   7  -6   3    1.70    5.11
  -7  -6  -4    3.41    4.98
  -7  -6  -4    8.66    6.62
  -7   6  -4    1.57    4.09
   7  -6   4   -1.16    4.81
  -7  -6  -5    4.43    4.82
  -7  -6  -5   18.54    6.97
  -7   6  -5    3.69    3.26
   7  -6   5   16.84    6.15
  -7  -6  -6    0.03    5.05
  -7  -6  -6   -0.24    4.65
   7  -6   6   -3.09    4.52
  -7  -6  -7  119.52    9.58
  -7  -6  -7  113.14   11.35
   7  -6   7  108.88    9.94
  -7  -6  -8   11.83    4.93
   7  -6   8   16.27    3.94
  -7  -6  -9  119.61    9.07
   7  -6   9  127.90    8.38
  -7  -6 -10   27.99    3.75
  -7  -7  14    4.98    2.86
  -7  -7  13   16.20    4.86
  -7  -7  13   14.73    3.69
   7   7 -13   15.13    3.64
  -7  -7  12    1.14    4.09
  -7  -7  12    4.14    3.62
   7   7 -12    0.58    2.97
  -7  -7  11   15.33    5.73
  -7  -7  11   28.16    6.14
   7   7 -11   23.99    4.93
  -7  -7  10    2.81    5.71
  -7  -7  10   11.28    4.80
  -7  -7   9   38.47    8.69
  -7  -7   9   39.48    7.99
  -7  -7   8  315.06   19.93
  -7  -7   8  316.03   19.52
  -7  -7   7   43.98    8.71
  -7  -7   7   35.28    8.18
  -7  -7   6   20.59    7.10
  -7  -7   6   40.58    8.13
  -7  -7   5   39.14    8.73
  -7  -7   5   36.58    8.49
  -7  -7   4   47.25    7.56
  -7  -7   4   56.61    9.92
  -7  -7   4   52.80    9.83
  -7  -7   3    7.31    4.80
  -7  -7   3   13.62    6.26
  -7  -7   3   12.62    5.30
   7  -7  -3   14.27    4.50
  -7  -7   2   74.05    9.99
  -7  -7   2   67.97   11.04
  -7  -7   2   83.25   10.03
   7  -7  -2   85.93    9.83
  -7  -7   1   60.82    9.33
   7  -7  -1   64.35    8.82
  -7  -7   1   54.75    8.86
  -7   7   0  378.08   19.48
  -7   7   0  381.33   21.57
  -7  -7   0  361.40   20.82
   7  -7   0  351.50   19.56
  -7  -7   0  351.95   19.97
  -7  -7  -1   18.17    6.85
  -7   7  -1    9.57    5.53
   7  -7   1   11.52    5.70
  -7  -7  -1   13.54    5.79
  -7   7  -2  327.37   19.55
  -7  -7  -2  364.78   20.90
  -7  -7  -2  313.72   18.58
   7  -7   2  339.46   20.03
  -7  -7  -3    9.36    6.23
  -7   7  -3    3.49    4.02
  -7  -7  -3   -2.82    4.53
   7  -7   3    3.99    4.53
  -7  -7  -4   10.17    5.65
  -7   7  -4    3.02    4.18
  -7  -7  -4   12.20    5.27
   7  -7   4   21.84    6.95
  -7  -7  -5    5.53    4.61
  -7   7  -5    6.02    4.10
  -7  -7  -5   -1.30    3.96
   7  -7   5    4.77    4.81
  -7  -7  -6   18.63    5.25
  -7   7  -6   22.27    4.64
  -7  -7  -6   24.46    5.57
   7  -7   6   17.76    5.06
  -7  -7  -7   39.32    5.28
  -7  -7  -7   42.18    6.28
   7  -7   7   42.19    5.98
  -7  -7  -8   63.34    6.27
   7  -7   8   58.97    5.52
  -7  -8  13    1.73    2.68
  -7  -8  12  241.24   12.69
  -7  -8  12  217.84   10.87
  -7  -8  11   21.31    5.58
  -7  -8  11   16.81    4.61
  -7  -8  10  514.94   21.44
  -7  -8  10  501.37   20.54
  -7  -8   9    1.99    4.22
  -7  -8   9   -1.10    4.51
   7  -8  -9    1.39    3.33
  -7  -8   8  621.86   25.49
  -7  -8   8  613.33   25.41
  -7  -8   7   64.64    9.70
  -7  -8   7   75.94   10.31
  -7  -8   6   -0.07    4.78
  -7  -8   6    1.78    4.94
  -7  -8   5    5.69    5.79
  -7  -8   5    1.24    4.40
  -7  -8   4   -2.46    3.53
  -7  -8   4    0.41    5.24
  -7  -8   4    2.48    4.65
  -7  -8   3   -3.00    4.06
  -7  -8   3    1.32    5.53
  -7  -8   3   12.35    5.46
  -7   8   2  455.29   23.09
  -7  -8   2  437.71   21.34
   7  -8  -2  449.59   19.99
  -7  -8   2  434.11   21.15
  -7   8   1   56.91    9.12
  -7  -8   1   54.20    8.16
   7  -8  -1   64.18    8.54
  -7  -8   1   51.89    8.51
  -7   8   0  572.49   25.50
  -7  -8   0  620.17   25.89
  -7  -8   0  597.95   23.45
   7  -8   0  593.30   24.10
   7  -8   1   17.43    6.00
  -7  -8  -1   15.62    6.14
  -7   8  -1    8.29    5.59
  -7  -8  -2  149.92   13.26
  -7   8  -2  136.38   12.06
   7  -8   2  139.58   12.01
   7  -8   3    1.91    5.00
  -7   8  -3    6.23    4.27
  -7  -8  -3   -1.88    4.75
   7  -8   4    7.38    4.65
  -7   8  -4    6.97    4.04
  -7  -8  -4    4.49    4.42
   7  -8   5   63.18    7.74
  -7   8  -5   61.15    7.08
  -7  -8  -5   55.87    7.31
   7  -8   6   93.86    8.02
  -7  -8  -6   99.79    8.11
  -7   8  -6   89.31    7.11
  -7  -8  -7   31.54    3.84
  -7  -9  11    7.15    3.12
  -7  -9  11   -6.12    3.22
  -7  -9  10   33.10    5.55
  -7  -9  10   30.64    5.13
  -7  -9   9   89.81    8.82
  -7  -9   9   79.31    8.02
   7  -9  -8   24.99    5.00
  -7  -9   8   19.08    5.26
  -7  -9   8   18.85    5.32
   7  -9  -7   66.49    8.17
  -7  -9   7   51.51    7.95
  -7   9   7   55.97    6.75
  -7  -9   7   49.14    7.28
  -7  -9   6    4.21    4.63
  -7   9   6   10.54    4.36
  -7  -9   6    6.01    4.08
  -7  -9   5   -2.42    4.45
  -7   9   5    6.23    4.53
  -7  -9   5   -2.74    4.29
  -7  -9   4   -0.35    4.41
  -7  -9   4    0.87    3.50
  -7   9   4    6.68    4.87
  -7  -9   3   42.14    6.76
  -7   9   3   41.85    7.26
  -7  -9   3   31.19    5.90
  -7   9   2    2.06    4.32
  -7  -9   2    0.34    4.13
   7  -9  -1   13.62    4.39
  -7   9   1   13.31    5.59
  -7  -9   1    7.52    4.60
   7  -9   0  138.91   10.92
  -7   9   0  171.63   13.20
  -7  -9   0  165.26   12.65
   7  -9   1   28.53    5.36
  -7   9  -1   31.10    6.54
  -7  -9  -1   31.08    6.63
   7  -9   2  179.59   12.03
  -7  -9  -2  187.51   13.12
   7  -9   3   51.13    6.85
  -7   9  -3   45.08    6.81
  -7  -9  -3   43.51    6.79
   7  -9   4   60.61    6.92
  -7   9  -4   59.74    6.78
  -7  -9  -4   70.86    7.36
  -7   9  -5  176.05    9.65
  -7  -9  -5  165.81    9.56
  -7  -9  -6   92.99    5.98
  -7 -10   9    2.90    2.58
  -7 -10   8  137.29    9.31
   7 -10  -8  113.68    7.29
  -7 -10   8  123.01    7.33
  -7 -10   7    0.08    2.22
   7 -10  -7    2.11    2.68
   7 -10  -6   21.05    5.11
  -7  10   6   20.70    3.90
  -7  10   5   20.20    4.39
   7 -10  -5   12.88    4.89
  -7  10   4   34.89    5.52
   7 -10  -4   38.36    6.51
  -7  10   3   26.57    5.20
   7 -10  -3   30.88    5.97
  -7  10   2   76.23    7.99
  -7 -10   2   69.25    7.03
  -7  10   1   76.04    8.01
  -7 -10   1   76.03    7.43
  -7  10   0   21.27    5.10
   7 -10   0   28.31    5.69
  -7 -10   0   26.34    4.94
  -7  10  -1  171.06   10.96
  -7 -10  -1  159.02   10.27
   7 -10   1  147.89    9.71
  -7  10  -2   30.77    5.00
   7 -10   2   31.12    4.06
  -7 -10  -2   33.10    5.14
  -7  10  -3   59.10    5.93
  -7 -10  -3   66.54    6.19
  -7  10  -4    3.81    2.02
  -7 -10  -4   -9.10    2.70
   7 -11  -6   52.82    4.79
   7 -11  -5   71.66    5.92
   7 -11  -4   49.15    5.46
  -7  11   3   11.95    2.95
   7 -11  -3   12.72    3.78
  -7  11   2   -0.85    2.32
   7 -11  -2   -0.11    2.39
   7 -11  -1   71.20    5.83
  -7  11   1   71.79    5.76
  -7  11   0   15.32    3.13
  -7  11  -1   48.49    4.36
   8   0 -17   -1.00    2.43
   8   0 -16  250.21   12.00
   8   0 -16  269.31   13.04
   8   0 -15   -1.85    4.08
   8   0 -15    1.42    3.58
   8   0 -14   31.21    6.80
   8   0 -14   41.85    7.30
   8   0 -13   -0.47    4.61
   8   0 -13   -1.22    5.06
   8   0 -12   29.73    7.75
   8   0 -12   42.45    8.31
   8   0 -11    3.41    5.71
   8   0 -11    0.76    5.25
   8   0 -10  729.07   28.47
   8   0 -10  766.47   31.32
  -8   0   9   -6.27    8.00
   8   0  -9    4.07    5.42
   8   0  -9   -1.39    5.06
   8   0  -8  286.38   24.66
   8   0  -8  288.29   18.91
  -8   0   8  244.32   23.30
   8   0  -8  308.60   18.50
   8   0  -7    4.89    4.98
   8   0  -7    0.49    4.32
   8   0  -7   -2.62    4.78
  -8   0   7    7.53    7.59
   8   0  -6   87.33   10.30
   8   0  -6  107.25   14.96
  -8   0   6   78.10   10.25
   8   0  -6   95.01   10.92
  -8   0   6  105.33   15.02
   8   0  -5   -3.20    4.97
   8   0  -5    1.93    4.83
  -8   0   5  -14.80    7.06
   8   0  -5   -0.76    5.44
  -8   0   5   -2.75    4.96
   8   0  -4  120.90   11.51
  -8   0   4  133.94   12.85
   8   0  -4  126.15   11.32
   8   0  -4  132.75   15.50
  -8   0   4  123.91   15.56
  -8   0   3   -0.65    5.37
   8   0  -3   -2.45    5.41
  -8   0   3    3.00    3.88
  -8   0   3    3.67    4.45
   8   0  -3   -1.13    4.48
  -8   0   2   50.87   10.19
  -8   0   2   40.00    7.48
   8   0  -2   55.03    8.03
  -8   0   2   49.24   10.01
  -8   0   2   34.29    6.97
   8   0  -2   46.85    9.08
   8   0  -1   -2.37    5.06
  -8   0   1    5.35    5.16
  -8   0   1    8.22    5.53
  -8   0   1    2.52    5.68
  -8   0   1   -1.17    4.56
   8   0  -1    0.61    4.37
  -8   0   0  115.52   12.23
  -8   0   0  128.04   12.20
  -8   0  -1   -1.55    4.22
   8   0   1  -11.75    5.55
  -8   0  -1   -8.05    5.23
  -8   0  -2    0.64    4.77
  -8   0  -2    7.24    4.79
   8   0   2    6.57    5.44
   8   0   2    4.82    5.39
  -8   0  -3    0.99    5.11
   8   0   3   -5.71    4.67
   8   0   3    3.27    4.74
   8   0   3   -7.44    6.65
  -8   0  -4  181.29   14.52
   8   0   4  184.75   15.19
   8   0   5    6.63    5.24
  -8   0  -5   -5.80    4.07
   8   0   6   48.42    8.25
  -8   0  -6   47.59    7.12
   8   0   7    4.37    3.73
  -8   0  -7   -1.41    5.00
  -8   0  -8    5.13    4.53
  -8   0  -9    3.88    4.23
  -8   0  -9    3.24    3.45
  -8   0 -10   74.09    7.33
  -8   0 -11    3.68    2.34
   8  -1 -17   -0.05    2.54
   8   1 -17    2.32    2.26
   8   1 -17    0.15    2.06
   8   1 -16   72.99    7.23
   8  -1 -16   86.25    7.76
   8   1 -16   91.28    7.73
   8  -1 -15    5.27    3.35
   8   1 -15    8.64    4.20
   8  -1 -15    6.62    4.85
   8   1 -15    7.03    3.90
  -8  -1  15   14.38    4.27
   8  -1 -14   26.19    6.70
   8   1 -14   26.33    6.73
   8   1 -14   34.59    7.06
   8  -1 -14   26.51    5.81
   8  -1 -13    5.67    5.44
   8   1 -13   -2.90    5.54
   8   1 -13    2.52    5.06
   8  -1 -13   -1.62    4.88
   8   1 -12  165.08   14.93
   8  -1 -12  162.13   14.21
   8  -1 -12  157.03   13.52
   8   1 -12  159.04   13.71
   8   1 -11   67.63   10.44
   8  -1 -11   79.38   10.38
   8   1 -11   73.31    9.79
  -8   1  11   67.99    9.33
   8  -1 -11   67.07   10.34
   8   1 -10    9.07    5.55
   8  -1 -10    7.72    5.64
  -8   1  10   10.48    4.77
   8  -1 -10    9.82    5.76
   8   1 -10   14.42    6.31
   8  -1  -9   77.21   10.11
   8   1  -9   78.81   10.23
   8  -1  -9   71.65   10.30
  -8   1   9   74.18   10.13
   8   1  -9   71.38   10.36
  -8   1   9   85.59   14.91
  -8  -1   9   75.12   13.51
   8  -1  -9   88.03   15.12
   8   1  -9   83.09   14.57
   8  -1  -8  152.62   13.05
   8   1  -8  152.68   12.94
   8  -1  -8  134.85   17.37
   8   1  -8  154.23   18.33
  -8   1   8  123.01   12.52
  -8   1   8  163.53   20.38
  -8  -1   8  123.69   16.23
   8   1  -8  134.96   13.48
   8  -1  -8  122.18   12.65
  -8  -1   8  137.89   12.09
   8  -1  -7    4.03    4.67
   8   1  -7   13.14    6.44
   8  -1  -7    7.05    5.48
   8   1  -7    7.79    5.65
  -8  -1   7    1.56    4.61
  -8   1   7   -2.55    6.01
  -8   1   7    3.47    5.61
  -8  -1   7    8.77    5.49
   8  -1  -7    1.65    5.02
   8   1  -7   -2.48    5.52
   8  -1  -6  375.29   19.26
   8   1  -6  368.25   19.11
   8  -1  -6  368.67   27.31
   8   1  -6  349.75   26.17
  -8   1   6  353.67   20.18
  -8  -1   6  366.69   26.06
  -8   1   6  375.15   28.56
  -8  -1   6  361.46   19.32
   8  -1  -6  333.59   19.72
   8   1  -6  347.04   19.98
  -8  -1   5   -6.31    5.67
   8   1  -5   -0.76    4.62
   8  -1  -5   -1.06    3.65
   8   1  -5    4.21    4.55
   8  -1  -5    7.29    4.87
  -8   1   5    0.42    4.44
  -8  -1   5   -4.06    5.69
  -8  -1   5   -2.57    6.33
  -8   1   5    3.88    6.55
   8  -1  -5   15.32    7.27
   8   1  -5   12.06    5.58
   8   1  -4  276.11   16.54
   8  -1  -4  307.18   17.41
  -8  -1   4  267.74   20.85
  -8  -1   4  275.50   17.89
  -8   1   4  289.77   18.26
   8  -1  -4  262.14   22.24
   8   1  -4  257.00   21.49
  -8  -1   4  303.02   22.32
  -8   1   4  279.40   23.75
   8  -1  -4  303.37   18.28
   8   1  -4  262.27   16.97
   8  -1  -3  463.16   22.45
   8   1  -3  471.61   22.30
  -8  -1   3  512.39   21.61
  -8  -1   3  457.23   28.19
  -8  -1   3  542.37   24.42
  -8   1   3  519.42   24.54
   8  -1  -3  455.02   28.26
   8   1  -3  488.94   28.77
  -8  -1   3  464.11   26.92
  -8   1   3  500.24   30.91
  -8  -1   3  467.20   22.11
  -8  -1   2  997.59   32.01
   8  -1  -2  986.57   32.99
   8   1  -2  936.61   31.58
   8  -1  -2 1022.12   30.75
  -8  -1   2  976.96   32.61
  -8   1   2 1007.45   34.05
   8   1  -2  952.86   38.50
   8  -1  -2  961.01   39.78
  -8  -1   2  944.65   42.04
  -8  -1   2  965.19   30.28
  -8   1   2 1012.05   43.15
  -8  -1   1  172.46   13.57
  -8  -1   1  155.02   17.62
  -8  -1   1  166.06   13.83
   8  -1  -1  188.22   15.09
   8   1  -1  165.93   13.85
   8  -1  -1  185.25   13.98
   8  -1  -1  180.46   16.53
  -8  -1   1  159.17   13.50
  -8   1   1  210.30   15.93
   8   1  -1  196.48   17.18
   8  -1  -1  153.81   15.99
  -8  -1   1  185.35   18.00
  -8  -1   0  597.69   26.24
  -8  -1   0  604.38   25.46
  -8  -1   0  541.36   34.26
  -8   1   0  585.57   26.60
  -8  -1   0  567.62   25.14
   8  -1   0  577.29   24.46
  -8  -1   0  540.31   31.02
   8  -1   0  577.24   30.44
  -8  -1  -1  102.66   11.32
  -8  -1  -1   87.32   14.89
  -8  -1  -1   85.93   10.73
  -8   1  -1  104.20   11.83
   8  -1   1   98.58   13.84
  -8  -1  -1   90.76   14.18
   8  -1   1   96.20   10.73
  -8   1  -2   12.52    5.82
   8  -1   2    2.15    4.72
  -8  -1  -2    3.42    4.48
   8  -1   2   11.67    4.31
  -8  -1  -2   16.54    5.99
  -8  -1  -2    6.26    4.82
  -8  -1  -3  294.99   17.79
  -8   1  -3  322.15   19.84
   8  -1   3  329.07   25.82
   8   1   3  345.50   26.88
  -8  -1  -3  333.65   19.54
   8   1   3  245.31   21.95
   8  -1   3  288.79   18.83
  -8  -1  -4   74.97   10.15
   8  -1   4   76.24   10.78
   8   1   4   87.02   10.72
  -8  -1  -4   84.42    9.89
  -8   1  -4   80.33   10.69
   8  -1   5   11.63    5.58
   8   1   5    6.36    4.22
  -8   1  -5    0.92    4.38
  -8   1  -6  339.87   20.47
   8   1   6  338.65   18.76
   8  -1   6  335.18   19.13
  -8   1  -6  347.14   19.16
  -8   1  -7   -2.17    4.68
  -8  -1  -7   -4.69    5.42
   8   1   7    8.00    4.22
   8  -1   7   11.49    5.10
   8  -1   8  596.79   21.01
  -8  -1  -8  580.64   24.81
  -8  -1  -9    5.82    3.98
  -8   1  -9    4.73    4.05
  -8  -1  -9    9.32    4.60
  -8   1 -10  331.00   14.60
  -8  -1 -10  323.70   13.81
  -8  -1 -10  289.97   12.53
  -8   1 -11    9.61    2.79
   8   2 -17   43.97    4.43
   8  -2 -17   41.93    4.04
   8   2 -16   42.05    5.91
   8  -2 -16   47.02    5.77
   8   2 -16   38.95    5.04
  -8  -2  16   36.99    4.54
   8  -2 -15   12.28    4.69
   8   2 -15    2.42    3.80
   8   2 -15   -1.00    4.27
   8   2 -14   55.89    8.65
   8  -2 -14   48.87    7.65
   8   2 -14   50.51    7.18
   8  -2 -14   48.93    6.50
   8   2 -13   25.10    7.19
   8  -2 -13   35.34    7.38
   8   2 -13   28.18    6.62
   8  -2 -13   31.43    6.32
   8   2 -12   15.00    6.80
   8  -2 -12   17.99    6.62
   8  -2 -12   17.36    6.48
   8   2 -12   18.56    6.22
  -8  -2  11  166.31   13.33
   8  -2 -11  167.86   14.47
   8   2 -11  155.26   13.35
   8   2 -11  154.26   14.66
   8  -2 -11  153.08   13.43
  -8  -2  10   13.88    5.01
   8   2 -10   20.61    7.15
   8  -2 -10    9.59    5.68
   8  -2 -10   16.29    6.17
   8   2 -10    9.04    4.69
   8  -2  -9  134.01   12.67
   8   2  -9  130.87   12.19
  -8   2   9  121.04   12.07
   8   2  -9  118.20   13.23
   8  -2  -9  132.15   13.08
  -8  -2   9  126.65   12.42
  -8   2   9  134.68   19.11
   8   2  -9  138.92   17.39
   8  -2  -9  125.69   17.45
   8  -2  -8  166.55   13.83
   8   2  -8  158.80   13.21
  -8   2   8  163.66   14.22
   8   2  -8  175.59   15.09
   8  -2  -8  162.65   14.22
  -8  -2   8  160.37   14.20
  -8   2   8  204.45   22.60
   8   2  -8  210.35   21.24
   8  -2  -8  182.57   20.58
   8  -2  -7  909.18   30.09
   8   2  -7  899.81   29.56
   8  -2  -7  804.16   30.37
   8   2  -7  847.54   31.42
  -8   2   7  940.53   32.23
  -8  -2   7  857.25   31.05
  -8   2   7  882.27   45.08
   8   2  -7  842.03   40.96
   8  -2  -7  883.86   43.85
   8  -2  -6   56.08   10.63
   8   2  -6   62.87   11.72
   8  -2  -6   69.16    9.16
   8   2  -6   53.22    8.15
  -8   2   6   64.74   13.52
  -8   2   6   49.51    8.47
  -8  -2   6   67.74    9.85
   8   2  -6   55.70    8.83
   8  -2  -6   64.73    9.35
  -8  -2   5  586.22   25.33
   8   2  -5  645.78   24.87
   8  -2  -5  639.97   24.88
  -8   2   5  631.23   26.65
   8   2  -5  615.92   34.07
   8  -2  -5  599.86   34.61
  -8   2   5  620.94   36.39
   8  -2  -5  630.88   26.88
   8   2  -5  603.54   25.75
  -8  -2   4    9.69    6.06
   8   2  -4    0.25    4.19
   8  -2  -4   -5.18    5.72
   8   2  -4   -2.43    3.86
   8  -2  -4    0.44    4.00
  -8   2   4   -0.77    5.14
   8  -2  -4    0.84    5.15
   8   2  -4    5.92    5.23
  -8  -2   4    0.10    4.55
  -8  -2   4   -2.08    3.68
  -8  -2   4   -1.77    4.55
  -8   2   4   -9.31    6.62
  -8  -2   3   50.27    8.61
  -8   2   3   58.29    9.51
   8  -2  -3   68.55    9.55
   8   2  -3   77.26    9.51
   8  -2  -3   69.20    8.13
  -8   2   3   63.64    9.73
   8  -2  -3   61.45   11.68
   8   2  -3   54.67   10.63
  -8  -2   3   59.10   10.85
  -8  -2   3   63.41    8.20
  -8  -2   3   54.38    8.69
  -8   2   3   70.60   12.46
  -8  -2   2  146.72   12.67
  -8  -2   2  155.83   18.09
  -8  -2   2  168.31   14.43
   8  -2  -2  163.39   14.35
   8   2  -2  178.32   14.13
   8  -2  -2  169.47   13.13
  -8  -2   2  144.43   13.14
  -8   2   2  165.14   14.74
   8   2  -2  165.53   16.88
  -8   2   2  160.26   15.54
   8  -2  -2  173.19   17.90
  -8  -2   2  155.50   17.50
  -8   2   2  156.44   18.27
  -8  -2   1  414.83   20.64
  -8  -2   1  408.15   29.04
  -8  -2   1  416.10   21.95
   8   2  -1  402.95   21.05
   8  -2  -1  418.76   20.52
   8  -2  -1  385.07   23.01
  -8   2   1  401.64   22.24
  -8  -2   1  419.79   21.35
   8   2  -1  420.32   25.15
  -8   2   1  383.96   24.26
  -8  -2   1  377.50   27.00
  -8   2   0   86.80   12.58
  -8  -2   0  121.56   12.77
   8  -2   0  130.49   12.13
  -8  -2   0  119.17   11.76
  -8   2   0  120.44   12.96
   8  -2   0  113.14   13.42
  -8  -2   0   90.42   14.68
  -8  -2   0  102.82   14.36
  -8  -2   0  102.69   11.33
  -8  -2  -1  621.82   27.50
  -8  -2  -1  645.34   26.85
  -8  -2  -1  629.01   38.77
  -8  -2  -1  559.43   24.50
  -8   2  -1  622.73   27.76
   8  -2   1  572.18   25.52
  -8  -2  -1  573.88   35.04
   8  -2   1  562.19   31.00
   8  -2   2   12.50    6.50
  -8   2  -2    5.75    4.72
  -8  -2  -2    0.48    4.81
   8  -2   2    7.44    4.95
  -8  -2  -2    7.35    7.61
  -8  -2  -2   -5.71    7.05
  -8  -2  -2    0.16    4.77
  -8   2  -3   15.26    6.75
   8  -2   3    7.77    5.25
  -8  -2  -3    0.62    7.10
  -8  -2  -3    2.32    4.14
   8   2   3   15.72    9.34
  -8  -2  -4  173.58   14.27
   8  -2   4  187.08   15.28
  -8   2  -4  167.60   14.84
  -8  -2  -5   86.09   10.37
  -8   2  -5   96.23   11.62
   8   2   5   85.93   10.18
   8  -2   5  104.66   11.55
   8   2   6   20.13    5.49
   8  -2   6   44.35    7.60
  -8   2  -6   36.67    7.74
   8   2   7  138.28   10.87
   8  -2   7  176.64   13.03
  -8  -2  -7  186.87   15.76
   8  -2   8   23.00    5.16
  -8  -2  -8   16.68    6.14
  -8  -2  -9  105.65    8.88
  -8   2  -9  120.73   10.43
  -8  -2  -9  117.54   10.51
  -8   2 -10   26.14    4.87
  -8  -2 -10   25.59    3.84
  -8  -2 -10   24.52    4.29
   8  -3 -16   20.20    3.49
   8   3 -16   20.84    3.55
  -8  -3  16   13.85    3.62
   8   3 -16   20.50    4.29
   8   3 -15    5.18    4.25
   8  -3 -15    9.47    3.75
   8   3 -15   13.95    3.78
   8  -3 -14  151.34   11.06
   8   3 -14  153.29   10.72
  -8  -3  14  135.12    9.98
   8   3 -14  172.88   13.21
   8   3 -13   68.54    8.01
   8   3 -13   61.96    9.16
   8  -3 -13   35.63    6.73
  -8  -3  13   60.39    8.10
   8   3 -12   33.11    8.20
  -8  -3  12   20.85    6.07
   8  -3 -12   20.76    6.35
   8   3 -12   18.68    6.00
   8  -3 -11  353.54   19.53
   8   3 -11  364.32   18.51
  -8  -3  11  320.80   19.20
   8   3 -11  364.89   21.47
   8  -3 -11  331.93   18.64
   8  -3 -10   32.77    7.20
   8   3 -10   36.86    8.38
  -8  -3  10   32.19    7.77
   8   3 -10   47.68    7.72
   8  -3 -10   34.89    7.79
   8  -3  -9  655.09   26.18
   8   3  -9  644.51   24.74
  -8  -3   9  618.75   27.56
   8   3  -9  643.26   28.09
   8  -3  -9  622.51   26.73
   8  -3  -8   45.89    8.64
   8  -3  -8   53.84    8.51
   8   3  -8   39.66    7.04
   8  -3  -8   59.53   12.72
   8   3  -8   61.33   11.69
  -8   3   8   82.22   16.88
  -8  -3   8   36.04    8.15
   8   3  -8   45.77    9.01
   8  -3  -7  164.69   14.12
   8   3  -7  163.49   14.12
  -8   3   7  178.19   14.36
  -8  -3   7  164.00   14.74
   8   3  -7  167.51   18.93
   8  -3  -7  180.57   21.53
  -8   3   7  213.73   23.43
   8  -3  -7  164.27   13.24
   8   3  -7  185.07   13.82
   8  -3  -6   14.01    5.52
   8   3  -6  -12.68    5.95
   8  -3  -6   -2.60    5.29
   8   3  -6    1.24    5.44
   8   3  -6   -0.24    4.32
   8  -3  -6   -2.53    4.46
  -8   3   6    7.39    5.27
  -8  -3   6  -12.92    5.20
  -8  -3   6    4.87    5.26
  -8   3   6    7.50    5.31
   8  -3  -5   15.16    6.60
   8   3  -5    0.34    5.85
  -8  -3   5   -1.16    5.21
   8   3  -5  -14.39    5.42
   8  -3  -5  -13.39    5.78
   8  -3  -5   -2.02    5.49
   8   3  -5    0.57    4.55
  -8   3   5   -4.23    6.35
  -8  -3   5   23.86    8.09
  -8  -3   5   -0.71    4.36
   8   3  -4  143.01   12.41
   8  -3  -4  173.36   14.91
   8   3  -4  153.74   17.29
  -8   3   4  141.40   14.06
   8  -3  -4  162.61   18.75
  -8  -3   4  158.02   14.11
  -8   3   4  155.69   13.88
  -8   3   4  154.17   19.07
  -8  -3   4  140.55   16.87
  -8  -3   4  140.95   11.38
  -8  -3   4  150.73   13.83
  -8  -3   3  230.28   16.92
   8  -3  -3  236.01   17.13
   8   3  -3  235.73   16.00
   8  -3  -3  203.97   14.02
  -8   3   3  244.66   17.12
  -8  -3   3  231.15   16.41
  -8   3   3  208.73   21.72
  -8  -3   3  203.12   20.82
  -8  -3   3  234.22   15.27
   8   3  -3  201.22   18.98
  -8   3   3  220.47   18.06
   8  -3  -3  222.81   21.07
  -8  -3   2  130.23   12.94
  -8  -3   2  138.73   17.66
   8  -3  -2  140.72   12.02
  -8  -3   2  148.55   12.93
  -8   3   2  142.35   13.70
  -8   3   2  139.62   17.88
  -8  -3   2  142.74   17.47
   8   3  -2  106.69   13.56
  -8   3   2  133.29   14.53
   8  -3  -2  114.08   15.30
  -8  -3   2  118.50   11.58
  -8  -3   1  339.63   20.23
   8  -3  -1  373.05   19.72
  -8   3   1  369.03   21.31
  -8  -3   1  321.09   18.51
  -8  -3   1  336.21   26.82
  -8  -3   1  331.13   27.22
  -8   3   1  345.35   23.98
  -8  -3   1  349.41   19.49
  -8  -3   0   77.04   10.52
  -8  -3   0   78.62   13.29
   8  -3   0   81.08   10.41
  -8  -3   0   80.73    9.96
  -8   3   0   94.00   11.62
  -8  -3   0   84.55   15.28
  -8  -3   0   83.39   10.52
  -8   3   0   99.54   13.81
  -8  -3  -1  192.45   15.92
  -8  -3  -1  177.01   15.03
  -8  -3  -1  192.91   22.60
   8  -3   1  180.43   17.75
   8  -3   1  189.86   15.05
  -8   3  -1  189.89   16.21
  -8  -3  -1  196.98   21.81
  -8   3  -1  182.26   18.72
  -8  -3  -2  209.68   16.10
  -8  -3  -2  246.55   25.47
   8  -3   2  212.89   16.37
  -8   3  -2  199.32   16.53
   8  -3   2  219.72   20.20
  -8  -3  -2  201.12   22.31
  -8   3  -2  195.31   19.38
  -8   3  -3  156.64   14.88
   8  -3   3  141.17   13.73
  -8  -3  -3  145.01   13.85
  -8   3  -4  261.77   18.31
   8  -3   4  240.75   17.12
  -8  -3  -4  254.38   17.50
  -8   3  -5  110.90   12.34
   8  -3   5   91.71   11.07
  -8  -3  -5  119.80   11.83
  -8  -3  -6   19.22    5.72
   8  -3   6   18.97    5.75
   8   3   6   16.52    5.35
  -8  -3  -6   24.36    7.68
   8  -3   7   37.98    6.66
  -8  -3  -7   43.86    8.73
  -8  -3  -8  122.05    9.47
  -8  -3  -8  115.21   11.73
   8  -3   8  134.78   10.18
  -8  -3  -9   -3.68    4.35
  -8   3  -9    6.39    4.17
  -8  -3  -9   -0.97    2.53
  -8  -3 -10    7.04    3.19
  -8   3 -10    6.37    3.18
  -8  -4  16   -2.93    2.60
   8   4 -16    1.95    2.53
   8  -4 -15   49.85    5.05
  -8  -4  15   36.48    4.83
   8   4 -15   50.27    6.50
   8   4 -14   11.52    5.07
  -8  -4  14    3.10    3.19
   8   4 -14   -0.64    3.09
   8  -4 -14    3.02    3.31
   8  -4 -13  204.27   12.73
   8   4 -13  182.96   11.12
  -8  -4  13  185.26   13.15
   8   4 -13  197.59   14.32
   8   4 -12    0.46    4.67
  -8  -4  12   -2.10    5.36
   8  -4 -12   -2.54    3.54
   8   4 -12   -2.68    3.61
   8  -4 -11  113.77   11.00
   8   4 -11  113.05    9.96
   8   4 -11  114.05   12.19
  -8  -4  11  109.59   11.76
   8   4 -10    2.78    5.20
  -8  -4  10    7.22    5.32
   8   4 -10   10.35    4.72
   8  -4 -10   11.61    5.10
   8   4  -9   13.74    6.08
  -8  -4   9   10.30    6.70
   8  -4  -9    6.23    4.58
  -8  -4   8    5.13    6.74
   8  -4  -8    1.08    3.92
   8   4  -8   12.54    6.27
   8  -4  -8    1.86    4.55
  -8  -4   8   -0.48    4.29
   8   4  -7   21.35    5.93
   8  -4  -7   17.69    5.05
  -8  -4   7   15.80    5.22
  -8  -4   7   14.74    6.82
   8  -4  -7    2.82    5.93
   8   4  -7    0.25    7.16
   8  -4  -7   16.05    5.33
  -8   4   7    8.58    7.39
   8   4  -6   52.68    8.69
   8  -4  -6   46.11    8.62
  -8  -4   6   57.81    8.70
   8  -4  -6   52.73    7.82
   8  -4  -6   57.29   12.45
   8   4  -6   49.71   11.02
  -8  -4   6   50.33    9.15
  -8   4   6   72.44   15.36
  -8  -4   5   62.85   10.10
   8  -4  -5   65.38    9.85
   8   4  -5   74.21    9.48
   8  -4  -5   74.54   13.37
   8   4  -5   61.24   11.91
  -8   4   5   51.18    8.62
  -8   4   5   83.36   15.49
  -8  -4   5   54.14    8.53
  -8  -4   5   52.68   12.09
  -8  -4   4   72.00    8.63
  -8  -4   4   61.62    9.34
  -8  -4   4   68.61   12.65
  -8   4   4   74.87   14.04
   8  -4  -4   47.59   10.92
   8   4  -4   69.89   12.06
  -8   4   4   80.61   10.51
  -8  -4   4   64.94    9.39
  -8  -4   4   64.92    9.88
  -8   4   4   64.89   11.16
   8   4  -3  106.18   14.66
  -8   4   3  103.27   13.29
   8  -4  -3  129.81   16.66
   8  -4  -3  114.81   10.48
  -8  -4   3  114.07   11.91
  -8   4   3   95.81   11.07
  -8   4   3   98.02   15.37
  -8  -4   3  111.06   15.98
  -8  -4   3   87.90    9.70
  -8  -4   3  124.15   13.30
  -8   4   2    0.80    5.25
  -8  -4   2    9.57    5.86
  -8   4   2    1.08    4.93
   8  -4  -2   -1.77    5.18
  -8  -4   2    6.26    5.48
  -8  -4   2    2.69    4.50
  -8  -4   2    7.23    5.32
   8  -4  -2   25.17    9.44
   8   4  -2   11.85    5.29
  -8  -4   2   -2.37    5.55
  -8  -4   1  475.25   33.47
   8  -4  -1  536.83   23.70
  -8   4   1  540.49   25.56
  -8  -4   1  537.29   24.39
  -8  -4   1  509.11   34.95
  -8   4   1  510.44   29.94
  -8  -4   1  526.82   25.72
  -8  -4   0   98.17   16.85
   8  -4   0   90.66   10.66
  -8   4   0   74.38   10.62
  -8   4   0  103.67   13.88
  -8  -4   0   82.06   15.14
  -8  -4   0   81.77   10.55
  -8  -4   0   75.12   10.87
  -8  -4  -1  566.62   26.02
  -8  -4  -1  553.49   26.62
   8  -4   1  553.84   25.41
  -8   4  -1  552.34   26.56
  -8  -4  -2   10.87    5.74
   8  -4   2   11.30    5.55
  -8   4  -2   12.64    6.58
  -8   4  -2   21.32    5.55
  -8   4  -3   61.63    9.88
   8  -4   3   50.95    8.98
  -8  -4  -3   67.90   10.07
   8  -4   4    2.04    4.95
  -8   4  -4    4.26    5.09
  -8  -4  -4    1.73    4.47
   8  -4   5  104.12   11.26
  -8  -4  -5  104.60   11.04
  -8  -4  -6   11.38    7.38
  -8  -4  -6   12.25    4.85
   8   4   6   14.09    4.96
   8  -4   6    7.09    4.81
  -8  -4  -7  245.67   17.10
   8  -4   7  211.04   13.44
  -8  -4  -7  239.78   13.22
  -8  -4  -8   10.81    5.17
   8  -4   8    5.43    2.91
  -8   4  -8    0.94    3.36
  -8   4  -9  334.32   13.42
  -8  -4  -9  355.96   15.86
  -8  -4 -10   14.84    3.44
   8   5 -15   15.45    3.84
  -8  -5  15   10.79    3.29
   8   5 -14   -5.18    3.80
  -8  -5  14    3.03    3.39
   8   5 -13   67.33    8.19
  -8  -5  13   70.45    8.39
  -8  -5  12    2.66    4.49
   8   5 -12    5.65    4.62
   8   5 -11  102.56   10.97
  -8  -5  11  113.09   12.05
   8  -5 -11   93.72    8.87
   8   5 -10   11.90    5.14
   8  -5 -10    5.67    4.08
  -8  -5  10   11.41    6.38
  -8  -5  10   16.72    5.34
   8   5  -9  141.26   12.81
   8  -5  -9  143.41   11.42
  -8  -5   9  139.67   14.34
  -8  -5   9  136.08   12.34
   8   5  -8  197.79   15.00
   8  -5  -8  218.00   14.10
  -8  -5   8  200.85   15.17
  -8  -5   8  188.64   16.29
  -8  -5   7  260.41   17.61
   8   5  -7  246.68   16.37
  -8  -5   7  283.21   19.58
  -8  -5   6  101.45   11.58
  -8  -5   6  146.12   14.41
  -8  -5   5  102.86   12.00
  -8  -5   5  100.20   12.27
  -8  -5   4   32.33    8.13
  -8   5   4   22.76    6.23
  -8   5   4   21.30    5.81
  -8  -5   4    7.00    7.48
  -8  -5   4   12.83    6.39
  -8  -5   4   35.49    7.01
  -8  -5   4   23.93    6.24
  -8   5   3   59.91    9.21
   8  -5  -3   41.94    6.92
   8   5  -3   50.32   11.00
   8  -5  -3   28.48    8.65
  -8  -5   3   31.53    9.00
  -8  -5   3   52.57    7.65
  -8  -5   3   51.96    8.14
  -8  -5   3   49.02   10.01
  -8   5   3   66.10   11.21
  -8   5   2   98.18   10.67
  -8  -5   2   75.48   10.72
  -8   5   2   68.53   11.96
   8   5  -2   62.24   12.12
   8  -5  -2   71.74    9.06
  -8  -5   2   82.07   10.26
  -8  -5   1  216.01   16.14
  -8  -5   1  225.33   17.39
   8  -5  -1  226.88   15.76
  -8   5   1  218.66   16.19
  -8  -5   0  174.51   14.72
  -8  -5   0  152.01   14.05
   8  -5   0  127.95   12.69
  -8   5   0  159.44   14.30
  -8  -5  -1   49.74    9.22
   8  -5   1   43.79    8.20
  -8   5  -1   47.92    9.35
  -8  -5  -1   34.12    7.89
  -8   5  -2   34.86    6.99
   8  -5   2   37.04    8.01
  -8   5  -2   35.04    8.23
  -8  -5  -2   53.64    9.33
  -8   5  -3   49.01    7.00
  -8  -5  -3   41.89    8.41
   8  -5   3   64.21    9.61
  -8   5  -3   38.85    8.56
  -8  -5  -4    0.25    5.36
   8  -5   4    6.57    5.72
  -8  -5  -5   42.78    7.73
   8  -5   5   56.56    8.70
  -8  -5  -5   55.43    9.63
  -8  -5  -6   79.22    8.74
   8   5   6   74.12    7.80
   8  -5   6   82.07    9.22
  -8  -5  -6   91.56   11.14
   8  -5   7    4.39    3.54
  -8  -5  -7    3.81    4.34
  -8  -5  -7   -0.78    2.92
  -8   5  -7    7.79    3.65
  -8   5  -8   66.07    6.06
   8  -5   8   78.41    6.68
  -8  -5  -8   81.32    8.60
  -8  -5  -9    1.34    2.70
   8  -5   9    5.23    2.61
   8   6 -14   60.65    5.95
  -8  -6  14   71.62    6.73
   8   6 -13  193.47   11.22
  -8  -6  13  197.49   12.37
   8   6 -12   95.11    8.92
  -8  -6  12   95.52    9.86
  -8  -6  11  109.43    9.50
   8   6 -11  125.75   10.47
  -8  -6  11  123.35   11.66
  -8  -6  10   84.27    9.43
   8   6 -10   83.70    8.94
  -8  -6  10   85.45   11.09
  -8  -6   9  181.04   14.00
   8   6  -9  205.99   14.09
  -8  -6   8   -2.00    4.46
  -8  -6   8    8.84    6.05
  -8  -6   7    3.82    4.89
  -8  -6   7   -0.44    5.73
  -8  -6   6    5.33    5.61
  -8  -6   6   15.06    7.04
  -8  -6   5  167.15   15.09
  -8  -6   5  191.97   15.98
  -8  -6   4   15.01    5.47
  -8  -6   4    7.01    6.35
  -8  -6   4   15.42    6.35
  -8  -6   3  372.44   19.75
   8  -6  -3  404.91   19.40
  -8  -6   2  120.68   12.21
  -8  -6   2  111.01   12.59
   8  -6  -2  107.29   10.70
  -8   6   2  142.62   12.69
  -8  -6   1  275.05   17.87
  -8  -6   1  265.11   18.36
   8  -6  -1  293.52   17.86
  -8   6   1  291.70   17.88
  -8  -6   0   37.69    7.89
  -8  -6   0   23.87    6.48
   8  -6   0   32.70    7.30
  -8   6   0   36.66    7.41
  -8  -6  -1   25.59    6.94
  -8   6  -1   19.88    6.30
  -8  -6  -1   30.75    7.58
   8  -6   1   33.58    7.82
  -8   6  -1   28.91    7.73
  -8  -6  -2   17.95    6.59
   8  -6   2   14.52    6.32
  -8   6  -2   19.91    6.96
  -8   6  -2   13.78    5.26
  -8   6  -3   74.60    9.36
  -8  -6  -3   80.11   10.22
   8  -6   3   83.41   10.30
  -8  -6  -4   17.12    6.78
  -8   6  -4    8.99    4.34
  -8  -6  -4    5.18    4.41
   8  -6   4   -2.02    5.38
  -8  -6  -5   47.59    8.29
   8  -6   5   75.84    9.19
  -8  -6  -5   66.35    8.31
  -8  -6  -6   11.00    4.84
  -8  -6  -6   21.30    5.11
   8  -6   6   23.19    5.35
  -8  -6  -7   73.37    8.15
  -8  -6  -7   84.40    6.86
   8  -6   7   72.72    7.06
   8  -6   8   19.22    3.14
  -8  -6  -8   20.03    3.93
  -8  -7  13    9.71    3.84
  -8  -7  12   -0.40    3.99
  -8  -7  12   -3.81    3.42
  -8  -7  11   -0.17    3.04
  -8  -7  11    3.13    4.19
  -8  -7  10  122.59   11.77
  -8  -7  10  110.41   10.19
  -8  -7   9   53.97    8.04
  -8  -7   9   50.56    8.70
  -8  -7   8  188.42   15.50
  -8  -7   8  140.76   12.51
  -8  -7   7   68.59    9.63
  -8  -7   7   57.26    9.95
  -8  -7   6   16.65    6.65
  -8  -7   6   16.08    6.70
  -8  -7   6   11.23    4.40
  -8  -7   5   51.71    9.36
  -8  -7   5   44.62    8.83
  -8  -7   4    1.08    5.26
  -8  -7   4   14.48    5.86
  -8  -7   4   10.82    5.83
  -8  -7   3    4.94    4.15
  -8  -7   3    2.79    4.87
   8  -7  -3    0.55    3.13
  -8  -7   2  165.61   13.39
   8  -7  -2  151.42   12.11
  -8  -7   2  161.83   14.16
  -8  -7   1   -0.52    4.66
  -8  -7   1   -2.64    4.32
  -8   7   1    0.29    4.82
   8  -7  -1    3.80    4.03
  -8   7   0  183.91   14.76
  -8  -7   0  175.17   14.54
   8  -7   0  176.43   13.66
  -8  -7   0  158.75   13.57
  -8  -7  -1    2.34    4.47
   8  -7   1   -2.18    4.43
  -8   7  -2  396.92   19.77
  -8  -7  -2  377.02   19.55
   8  -7   2  438.28   20.98
  -8  -7  -2  413.08   20.75
  -8  -7  -3    6.32    4.34
  -8   7  -3    1.50    3.62
  -8  -7  -3   -2.49    4.61
   8  -7   3    0.52    4.38
  -8   7  -4  119.20    9.84
  -8  -7  -4  138.03   11.33
   8  -7   4  148.58   11.86
  -8  -7  -4  156.33   12.04
  -8  -7  -5    9.19    4.07
  -8   7  -5   -4.17    2.21
   8  -7   5    2.43    3.45
  -8  -7  -5    5.74    3.76
   8  -7   6   48.00    5.90
  -8  -7  -6   46.80    5.83
  -8  -7  -6   62.05    6.26
   8  -7   7   12.41    3.25
  -8  -7  -7    1.07    2.27
  -8  -8  12  165.21    8.29
  -8  -8  12  171.99    9.56
  -8  -8  11   -0.41    2.92
  -8  -8  11   -1.49    3.50
  -8  -8  10  109.32    8.95
  -8  -8  10  105.27    9.49
   8  -8  -9    5.49    2.24
  -8  -8   9   -1.32    4.13
  -8  -8   9    0.24    4.46
  -8  -8   8  208.71   14.10
  -8  -8   8  222.61   14.66
  -8  -8   7   51.06    8.14
  -8  -8   7   43.84    7.81
  -8  -8   6   58.38    8.22
  -8  -8   6   68.93    9.35
  -8  -8   5    5.18    4.51
  -8  -8   5    4.47    4.69
  -8  -8   4   81.09    9.72
  -8  -8   4   71.61    7.68
  -8  -8   3    2.38    4.22
  -8   8   3    4.07    5.32
  -8  -8   3    2.46    3.88
  -8   8   2  108.03   11.08
  -8  -8   2  121.34   11.09
   8  -8  -2  126.94   10.29
  -8  -8   2  142.02   12.02
  -8  -8   1   26.08    6.00
  -8   8   1   17.89    5.87
  -8  -8   1   23.58    6.10
   8  -8  -1   10.88    3.93
  -8  -8   0   77.13    9.11
   8  -8   0   75.22    8.68
  -8   8   0   82.15    9.74
  -8  -8  -1    4.02    4.73
  -8   8  -1    3.27    4.36
   8  -8   1   10.73    4.53
  -8  -8  -2    1.32    3.92
  -8   8  -2   -0.97    3.78
   8  -8   2    4.16    4.47
  -8  -8  -3   11.16    4.91
  -8   8  -3    3.95    3.59
   8  -8   3    2.41    3.62
  -8  -8  -4   30.31    5.52
  -8   8  -4   31.33    4.82
   8  -8   4   25.20    4.97
   8  -8   5   42.48    5.49
  -8  -8  -5   50.69    5.63
  -8  -9  10   62.04    5.90
  -8  -9   9    7.86    3.10
   8  -9  -8  203.86   10.61
  -8  -9   8  204.95   11.67
  -8   9   8  206.78   10.11
   8  -9  -7   16.02    4.39
  -8   9   7   17.33    4.41
  -8  -9   7   16.78    4.76
  -8   9   6   50.18    6.56
  -8  -9   6   44.32    6.20
  -8   9   5   25.85    5.43
  -8  -9   5   22.71    5.32
  -8   9   4   48.81    7.02
  -8  -9   4   47.44    6.35
  -8   9   3   21.60    5.35
  -8  -9   3   28.40    5.67
  -8  -9   3   28.20    5.16
  -8   9   2   97.67    9.69
  -8  -9   2   83.61    8.12
  -8  -9   1    7.19    4.10
  -8   9   1   10.86    4.88
  -8  -9   0  120.69    9.59
   8  -9   0  108.04    8.57
  -8   9   0  114.56    9.88
  -8  -9  -1   29.93    5.47
   8  -9   1   14.32    3.79
  -8   9  -1   22.32    4.97
  -8  -9  -2  138.23    9.62
   8  -9   2  120.29    8.75
  -8   9  -2  122.62    9.21
  -8  -9  -3   41.62    5.42
  -8   9  -3   42.37    5.21
  -8  -9  -4   11.87    3.13
  -8   9  -4    9.84    2.28
   8 -10  -7    2.12    2.18
   8 -10  -6    1.77    2.67
  -8  10   6   -5.67    2.89
   8 -10  -5   90.64    7.65
  -8  10   5   85.72    6.57
   8 -10  -4   17.26    4.11
  -8  10   4   18.88    3.83
   8 -10  -3  153.75   10.01
  -8  10   3  154.79    9.49
   8 -10  -2    7.13    3.48
  -8 -10   2    5.24    2.12
  -8  10   2    8.96    3.47
  -8 -10   1   69.78    5.84
   8 -10  -1   68.03    6.58
  -8  10   1   64.50    6.39
  -8 -10   0   93.60    6.59
   8 -10   0   85.05    6.67
  -8  10   0   88.22    7.12
  -8 -10  -1   51.97    4.93
  -8  10  -1   51.47    5.18
  -8 -10  -2   33.66    3.70
  -8  10  -2   36.80    3.91
   9   0 -16  108.36    7.66
   9   0 -16   82.42    6.38
   9   0 -15    7.62    3.89
   9   0 -15    2.09    3.62
   9   0 -14  263.83   14.87
   9   0 -14  249.52   14.92
   9   0 -13    1.60    4.45
   9   0 -13   -1.55    4.81
  -9   0  13    3.64    4.11
   9   0 -12   -0.43    4.71
   9   0 -12    4.64    5.43
  -9   0  12    0.75    4.61
   9   0 -11   -1.22    5.27
   9   0 -11    2.30    5.75
  -9   0  11    6.08    5.42
   9   0 -10   32.61    7.53
   9   0 -10   37.52    8.61
  -9   0  10   37.82    8.10
   9   0  -9   -6.41    6.24
  -9   0   9   -2.64    5.93
   9   0  -9    8.77    6.13
   9   0  -8  114.09   13.17
  -9   0   8  115.47   13.01
  -9   0   8  134.34   18.68
   9   0  -8  115.32   12.33
   9   0  -7    8.69    7.51
   9   0  -7    1.99    4.61
   9   0  -7   -2.20    4.49
  -9   0   7   -3.03    4.74
   9   0  -6   14.02    7.10
   9   0  -6   16.39    6.35
  -9   0   6   11.61    6.82
  -9   0   6   12.43    6.05
   9   0  -6   17.04    6.78
   9   0  -5   -0.42    4.32
   9   0  -5   -1.30    4.30
  -9   0   5   -3.67    4.53
  -9   0   5   -2.87    4.72
  -9   0   5    5.48    5.64
  -9   0   4   40.81    9.04
  -9   0   4   30.46    7.27
   9   0  -4    6.83    5.29
   9   0  -4   31.66    7.32
  -9   0   4   33.35    7.28
   9   0  -3   -3.79    4.62
  -9   0   3   -4.96    5.42
  -9   0   3    4.57    4.56
   9   0  -2   15.45    5.22
  -9   0   2   15.25    5.57
  -9   0   2   10.73    5.41
  -9   0   1   -2.14    5.40
   9   0   0    7.23    5.12
  -9   0   0   14.99    6.52
   9   0   0   -4.19    5.55
   9   0   1  -18.82    6.20
  -9   0  -1    8.37    5.80
  -9   0  -2  270.45   18.29
   9   0   2  293.33   19.00
   9   0   3    8.77    6.12
  -9   0  -3   -3.86    4.97
  -9   0  -4  111.01   11.43
   9   0   4  112.43   11.82
  -9   0  -5    3.17    4.10
   9   0   5    1.63    4.57
   9   0   6   -1.54    3.93
  -9   0  -6   -1.13    4.98
   9   0   7    6.22    3.74
  -9   0  -7   -2.04    3.79
  -9   0  -8    2.83    3.29
  -9   0  -9   -0.05    2.99
   9  -1 -16   86.28    6.92
   9   1 -16   85.24    6.61
   9   1 -16   84.35    6.77
  -9  -1  15   21.83    4.21
   9  -1 -15   20.95    4.38
   9   1 -15   20.56    4.79
   9  -1 -15   14.05    4.40
   9   1 -15   16.09    4.61
   9  -1 -14  297.76   15.37
   9   1 -14  297.99   16.49
   9  -1 -14  325.90   16.36
   9   1 -14  319.14   15.91
  -9  -1  14  257.95   14.00
  -9  -1  13    7.10    4.64
   9   1 -13    2.28    5.14
   9  -1 -13   -4.24    5.22
   9  -1 -13    7.94    5.22
   9   1 -13    1.24    4.59
   9  -1 -12  417.11   21.38
   9   1 -12  421.61   22.36
   9  -1 -12  445.59   21.53
   9   1 -12  440.38   20.98
  -9   1  12  387.94   18.73
  -9  -1  12  425.22   21.20
  -9   1  11   41.83    7.78
   9   1 -11   28.02    7.78
   9  -1 -11   22.49    7.32
   9  -1 -11   31.12    7.39
   9   1 -11   34.89    7.44
   9  -1 -10  214.48   16.88
   9   1 -10  181.46   16.00
   9  -1 -10  207.09   15.64
   9   1 -10  186.59   14.73
  -9   1  10  210.39   16.07
   9  -1  -9    2.67    5.51
   9   1  -9    1.23    5.19
   9   1  -9    5.93    5.89
  -9   1   9   -0.70    5.03
   9  -1  -8   10.07    6.36
   9   1  -8   19.41    6.92
  -9  -1   8   16.84    6.39
  -9  -1   8   17.77    6.42
  -9   1   8   16.15    6.44
   9  -1  -8   17.37    7.36
   9   1  -8    6.12    5.34
   9   1  -7  269.08   17.52
   9  -1  -7  268.93   17.89
  -9   1   7  234.64   17.54
  -9  -1   7  249.78   18.62
   9  -1  -7  275.11   18.79
   9   1  -7  257.63   18.51
  -9  -1   7  245.58   16.36
  -9   1   7  232.73   24.14
   9   1  -7  265.66   24.96
   9  -1  -7  256.19   24.89
   9   1  -6  277.52   17.82
   9  -1  -6  246.70   16.76
  -9   1   6  265.44   25.32
  -9  -1   6  252.81   18.29
  -9   1   6  281.30   19.05
   9  -1  -6  240.56   17.65
   9   1  -6  260.24   18.32
   9   1  -6  287.10   25.30
   9  -1  -6  270.06   25.05
  -9  -1   6  249.14   16.65
  -9  -1   5   -2.70    5.30
   9   1  -5    7.66    4.99
   9  -1  -5  -18.63    6.09
  -9   1   5   -1.08    6.48
   9   1  -5    3.27    4.75
  -9   1   5  -20.46    8.83
   9  -1  -5  -16.81    7.02
   9   1  -5    5.76    4.86
  -9  -1   5    2.58    4.32
  -9  -1   4 1396.53   39.15
   9  -1  -4 1431.91   37.02
  -9   1   4 1426.99   42.55
  -9  -1   4 1446.15   42.77
  -9   1   4 1445.97   55.66
   9   1  -4 1259.92   50.47
   9  -1  -4 1321.86   52.31
   9  -1  -4 1432.59   41.72
   9   1  -4 1398.70   40.59
   9  -1  -3   32.95    7.84
   9   1  -3   49.20    8.40
  -9  -1   3   48.43    8.15
  -9   1   3   17.51    7.86
  -9   1   3   36.21    8.03
  -9  -1   3   36.50    7.77
   9  -1  -3   35.76    7.09
   9  -1  -3   16.26    5.83
   9   1  -3   31.26    8.69
  -9  -1   3   38.94    8.22
   9  -1  -2  984.00   35.16
   9   1  -2  941.41   33.52
   9  -1  -2 1012.01   32.89
  -9  -1   2  984.24   34.84
  -9   1   2  998.71   35.92
  -9  -1   2 1074.44   33.99
  -9  -1   2  894.62   44.10
  -9  -1   2  984.86   33.74
  -9  -1   1   18.84    6.46
   9  -1  -1    7.41    4.54
  -9   1   1    9.79    6.09
  -9  -1   1    9.99    5.89
  -9  -1   1    4.71    4.90
  -9  -1   0  334.87   20.35
  -9   1   0  312.28   20.42
  -9  -1   0  332.05   19.84
   9  -1   0  289.68   22.86
   9  -1   0  295.51   18.64
  -9   1  -1   58.26    9.99
   9  -1   1   45.13    8.82
  -9  -1  -1   26.26    7.29
  -9  -1  -1   55.47    9.35
  -9  -1  -2   78.13   10.02
  -9   1  -2   79.79   11.02
   9  -1   2   77.42   10.91
  -9  -1  -2   84.97   10.90
   9  -1   3  300.43   19.10
   9   1   3  285.25   18.29
  -9   1  -3  291.42   18.84
  -9  -1  -3  243.85   16.28
   9   1   4  100.51   10.94
   9  -1   4  108.76   11.83
  -9   1  -4  117.30   12.07
  -9  -1  -4   99.19   10.37
   9   1   5   18.73    5.82
   9  -1   5   21.49    6.13
  -9   1  -5   14.98    5.70
   9  -1   6  406.80   19.18
   9   1   6  370.95   17.73
  -9   1  -6  326.14   17.73
  -9  -1  -6  374.03   20.94
   9   1   7   -1.44    3.02
   9  -1   7   -0.53    3.25
  -9  -1  -8  197.01   12.18
  -9  -1  -8  219.77   12.70
  -9  -1  -9   11.64    3.00
  -9  -1  -9   13.83    3.34
  -9   1  -9   11.73    3.51
   9   2 -16   18.00    3.76
   9   2 -16    9.20    2.73
   9  -2 -16    9.15    3.01
   9   2 -15   -0.55    3.27
  -9  -2  15   -3.27    2.82
   9  -2 -15   -1.73    3.14
   9   2 -15   -1.98    3.14
   9   2 -14    6.79    4.56
   9  -2 -14    4.50    2.69
  -9  -2  14    9.05    4.31
   9  -2 -14   -0.04    3.86
   9   2 -14    6.80    4.10
   9  -2 -13   69.37    8.47
   9   2 -13   73.55    9.84
   9  -2 -13   73.62    9.05
   9   2 -13   74.68    8.42
   9  -2 -12    5.21    4.29
   9   2 -12   -2.73    5.22
   9  -2 -12    6.90    5.53
   9   2 -12    7.70    4.58
  -9  -2  11   77.62    9.35
   9  -2 -11   74.16   10.04
   9   2 -11   88.03   11.59
   9  -2 -11   78.03   10.39
   9   2 -11   72.23    9.34
  -9  -2  10   19.56    5.58
  -9   2  10   22.38    5.35
   9  -2 -10   31.64    7.55
   9   2 -10   35.70    7.63
   9  -2 -10   21.72    6.72
   9   2 -10   29.14    7.86
   9   2  -9   66.76    9.33
   9  -2  -9   57.53    9.16
  -9  -2   9   51.53    8.41
  -9   2   9   47.69    8.68
   9  -2  -9   49.97    9.33
   9   2  -9   50.32    9.81
  -9  -2   8   60.60    9.51
  -9   2   8   53.71    9.13
   9   2  -8   56.14    9.65
   9  -2  -8   55.24    9.22
   9   2  -8   54.67    8.38
   9  -2  -8   55.95    8.90
  -9   2   7  189.75   15.70
  -9  -2   7  181.94   16.22
  -9  -2   7  184.65   15.19
   9  -2  -7  167.79   14.90
   9   2  -7  152.13   14.21
   9   2  -7  188.10   14.64
   9  -2  -7  172.38   14.48
  -9  -2   6    2.69    4.81
   9   2  -6    3.35    5.16
   9  -2  -6    2.76    4.77
  -9   2   6   -1.41    5.15
  -9  -2   6  -10.34    6.05
  -9   2   6   14.77    9.67
   9  -2  -6    3.88    5.67
   9   2  -6    8.90    5.86
   9  -2  -6   -2.78    4.84
   9   2  -6   -0.60    4.60
   9  -2  -5  323.98   20.75
   9   2  -5  342.56   20.72
  -9   2   5  324.40   20.49
  -9  -2   5  348.98   21.57
  -9   2   5  387.96   30.52
   9   2  -5  356.28   27.75
   9  -2  -5  325.82   27.29
  -9  -2   5  314.97   19.69
   9  -2  -4    3.60    5.02
   9   2  -4    0.03    5.13
  -9  -2   4    3.23    4.57
  -9  -2   4   10.79    7.01
  -9   2   4    0.27    5.12
   9  -2  -4    3.51    3.85
  -9   2   4    0.30    5.54
   9  -2  -4   24.28    9.81
   9   2  -4    2.08    4.65
  -9  -2   4    6.50    5.47
  -9  -2   3  108.34   12.41
   9  -2  -3  101.62   12.41
   9   2  -3   98.94   11.47
   9  -2  -3  128.31   11.88
  -9  -2   3  109.43   12.32
  -9   2   3  117.38   13.37
  -9   2   3  111.69   16.66
  -9  -2   3   96.38   14.61
   9   2  -3  116.95   16.18
   9  -2  -3   86.60   13.76
  -9  -2   3  120.18   11.84
  -9   2   2  -18.87    7.12
  -9  -2   2   -4.76    5.93
   9  -2  -2    1.74    4.56
  -9  -2   2   -6.00    5.76
  -9  -2   2   12.60    7.78
   9   2  -2   11.20    5.41
  -9  -2   2    5.74    4.52
  -9  -2   1  250.58   17.88
  -9   2   1  265.44   19.20
  -9  -2   1  230.33   17.46
  -9  -2   1  249.84   17.35
   9  -2  -1  219.84   15.79
   9  -2   0   14.86    5.49
  -9   2   0   13.45    5.58
  -9  -2   0   14.37    4.80
  -9  -2   0   11.41    5.36
  -9  -2   0   21.65    6.41
  -9  -2  -1  173.30   14.26
  -9   2  -1  186.89   16.37
   9  -2   1  179.68   15.03
  -9  -2  -1  189.61   15.44
  -9  -2  -2   15.83    5.81
   9  -2   2   33.69    7.94
  -9   2  -2   20.89    7.78
  -9  -2  -2   26.33    7.08
   9  -2   3   -1.39    5.07
  -9   2  -3    4.93    6.01
  -9  -2  -3    8.31    5.51
  -9   2  -4   77.31   10.42
   9   2   4  110.42   11.51
   9  -2   4  124.79   12.55
  -9  -2  -4  112.00   11.37
  -9   2  -5   57.69    8.86
   9  -2   5   66.46    9.31
   9   2   5   67.14    8.66
   9  -2   6    5.66    3.94
   9   2   6    6.27    3.92
  -9  -2  -6    8.47    6.02
   9  -2   7  146.46   10.39
   9   2   7  132.66    9.11
  -9  -2  -7  145.75   12.42
  -9  -2  -8    1.59    2.64
  -9   2  -8    3.73    3.29
  -9  -2  -8    4.67    4.35
  -9  -2  -9   79.52    6.50
  -9   2  -9   73.19    6.48
   9   3 -16    3.32    2.05
   9   3 -15   43.38    6.01
  -9  -3  15   48.34    5.89
   9   3 -15   47.79    4.94
   9  -3 -15   50.43    5.41
   9  -3 -14   53.61    6.55
   9   3 -14   58.55    6.27
   9   3 -14   43.49    6.84
   9  -3 -13   91.34    9.05
   9   3 -13   74.70    7.87
   9   3 -13   81.56    9.62
  -9  -3  13   64.31    7.22
   9   3 -12   15.32    6.52
   9  -3 -12   34.12    6.32
   9  -3 -12   34.84    6.62
   9   3 -12   30.55    5.83
  -9  -3  12   32.10    6.61
   9  -3 -11  238.90   15.82
   9   3 -11  257.26   15.24
   9  -3 -11  219.02   15.01
   9   3 -11  241.80   17.21
  -9  -3  11  203.79   14.57
   9  -3 -10    6.60    6.02
   9   3 -10    1.42    6.51
   9  -3 -10    4.76    5.31
   9   3 -10    9.85    4.39
  -9  -3  10    9.73    5.81
   9   3  -9    9.92    5.90
   9  -3  -9   13.12    5.78
  -9  -3   9   30.83    7.32
   9   3  -9   23.30    6.07
   9  -3  -9   15.71    5.96
   9  -3  -8    6.83    5.27
   9   3  -8    2.74    5.44
  -9   3   8    2.40    4.84
  -9  -3   8    5.48    5.37
   9   3  -8    0.72    4.93
   9  -3  -8    6.25    5.26
   9   3  -7    2.99    4.55
   9  -3  -7   -0.98    4.49
  -9   3   7    1.84    4.69
  -9  -3   7    1.88    5.74
   9   3  -7   -0.11    5.10
   9  -3  -7   -3.49    5.81
  -9   3   6   14.37    5.82
   9  -3  -6   10.07    4.91
   9   3  -6    5.04    4.58
  -9  -3   6    8.74    4.94
  -9  -3   6   10.66    5.75
  -9   3   5    7.49    5.79
  -9  -3   5    8.51    4.04
  -9  -3   5   11.79    6.16
  -9  -3   5    8.77    5.72
   9   3  -5    7.11    4.63
   9  -3  -5    7.49    5.98
   9  -3  -4   12.77    5.76
   9   3  -4   23.68    7.36
   9  -3  -4   -9.34    5.72
   9   3  -4    9.17    5.50
  -9   3   4   16.90    6.22
   9  -3  -4    9.22    3.21
  -9   3   4    3.38    5.67
  -9  -3   4   12.02    5.76
  -9  -3   4   12.15    4.15
  -9  -3   4    8.79    5.62
  -9  -3   3    0.22    5.11
   9   3  -3    2.31    3.86
  -9  -3   3  -12.80    6.15
   9  -3  -3    2.89    3.55
  -9   3   3    3.68    5.10
  -9   3   3   -9.85    5.62
  -9  -3   3   -3.39    4.25
  -9  -3   3   -0.76    6.29
  -9  -3   3   -3.69    4.51
   9  -3  -3  -14.72    6.50
   9   3  -3   11.20    6.97
   9   3  -2   62.60    8.63
   9  -3  -2   70.40    9.03
  -9  -3   2   59.95    9.12
  -9   3   2   72.66   10.80
  -9  -3   2   41.21    8.33
  -9  -3   2   60.60   12.98
  -9  -3   2   61.49    9.54
  -9   3   2   66.45   10.66
  -9  -3   2   64.73   10.16
   9  -3  -1    7.92    5.06
  -9  -3   1    9.51    4.88
  -9   3   1   -4.08    5.69
  -9  -3   1    2.85    4.56
  -9  -3   1   -0.33    5.09
   9  -3   0    5.36    4.42
  -9   3   0    2.28    5.71
  -9  -3   0   14.09    4.51
  -9  -3   0   10.51    6.09
  -9  -3   0    4.92    5.38
   9  -3   1   -0.34    4.66
  -9   3  -1   -1.94    5.46
  -9  -3  -1    0.78    4.80
  -9   3  -2  166.91   15.25
   9  -3   2  174.22   14.92
  -9  -3  -2  176.46   14.68
  -9   3  -3    1.47    5.27
   9  -3   3   -1.90    5.73
  -9  -3  -3    4.09    4.97
   9  -3   4   22.00    6.77
  -9   3  -4   23.46    7.09
  -9  -3  -4   15.54    6.20
   9  -3   5   80.59    9.63
   9   3   5   84.84    9.34
  -9  -3  -5   98.20   10.13
   9   3   6    9.68    4.02
   9  -3   6    9.80    4.31
  -9  -3  -6    6.91    5.24
  -9  -3  -7  115.19   10.96
   9  -3   7  122.27    9.30
  -9   3  -8   30.90    5.14
   9  -3   8   26.82    3.83
  -9   3  -9   61.47    5.09
  -9  -3  -9   65.90    5.69
   9   4 -15  107.40    7.81
  -9  -4  15  108.66    7.84
   9   4 -14   39.58    6.26
   9  -4 -14   45.89    5.22
  -9  -4  14   42.96    5.40
   9   4 -13  338.61   16.91
   9  -4 -13  326.00   14.50
  -9  -4  13  288.35   14.48
   9   4 -12   -0.66    3.20
   9  -4 -12   -2.03    3.80
   9   4 -12    1.15    4.43
  -9  -4  12   -0.78    4.23
   9   4 -11   98.61   10.82
   9   4 -11   99.36    8.73
   9  -4 -11  108.92   10.06
  -9  -4  11  105.23   10.96
   9  -4 -10   -6.49    3.67
   9   4 -10   -3.85    5.43
  -9  -4  10   -0.39    4.68
  -9  -4   9  138.20   13.79
   9  -4  -9  111.06   11.22
   9   4  -9  106.40   11.60
   9  -4  -9  140.18   12.37
  -9  -4   8  359.51   21.52
   9  -4  -8  381.33   20.74
   9   4  -8  348.74   20.18
   9  -4  -8  357.84   18.99
  -9  -4   7  550.21   26.49
   9  -4  -7  529.95   24.95
   9   4  -7  480.23   23.35
  -9  -4   6   30.10    8.43
   9  -4  -6   39.75    8.36
   9   4  -6   37.40    7.79
  -9  -4   6   36.67    8.43
  -9   4   6   53.01    8.46
  -9  -4   5  380.54   22.69
   9   4  -5  373.84   20.49
  -9  -4   5  410.92   22.50
  -9   4   5  415.52   21.85
  -9  -4   5  417.22   19.22
  -9   4   4   48.29    8.31
  -9  -4   4   51.31    8.14
  -9  -4   4   46.19    8.24
  -9  -4   4   48.01    9.35
  -9  -4   3  408.72   23.37
  -9  -4   3  408.99   20.61
  -9   4   3  402.21   22.42
  -9  -4   3  386.64   21.28
   9  -4  -3  402.38   19.93
  -9  -4   2    8.23    3.61
  -9   4   2   15.56    6.80
   9  -4  -2    0.60    3.90
  -9  -4   2    1.67    4.57
  -9  -4   2    8.88    5.93
  -9  -4   1  117.12   12.94
  -9  -4   1  104.26   11.73
  -9   4   1  114.41   13.03
   9  -4  -1  126.31   12.41
   9  -4   0    2.98    4.48
  -9   4   0    8.71    6.05
  -9  -4   0    6.81    4.91
  -9  -4   0   11.01    6.38
  -9  -4  -1  237.61   17.22
   9  -4   1  228.03   16.49
  -9   4  -1  236.47   17.90
  -9  -4  -2   16.08    5.94
   9  -4   2   21.84    6.93
  -9   4  -2   30.36    8.11
  -9  -4  -3  220.40   15.80
   9  -4   3  211.31   15.89
  -9   4  -3  227.96   17.06
   9  -4   4    1.69    4.57
  -9   4  -4   -3.14    5.70
  -9  -4  -4    1.26    4.35
  -9  -4  -5  141.99   11.73
   9   4   5  128.38   10.55
   9  -4   5  115.05   10.82
  -9  -4  -5  118.63   12.43
  -9  -4  -6   -1.56    4.74
   9   4   6   -0.28    3.17
   9  -4   6   -1.51    3.71
  -9  -4  -7  450.88   19.20
   9  -4   7  443.17   16.02
  -9   4  -7  440.21   16.71
  -9  -4  -8   -1.56    3.35
  -9   4  -8    5.62    2.59
  -9  -5  15    4.56    2.50
   9   5 -14   -0.79    2.90
  -9  -5  14    5.68    2.65
   9   5 -13   40.69    6.00
  -9  -5  13   42.16    6.22
   9   5 -12   16.34    4.71
  -9  -5  12   31.11    6.00
   9   5 -11    3.06    3.84
  -9  -5  11    4.38    5.28
   9   5 -10   71.71    9.07
  -9  -5  10   61.20    9.32
   9   5  -9   -2.50    4.98
  -9  -5   9    5.30    4.37
  -9  -5   9    9.82    5.61
   9   5  -8   44.51    7.78
  -9  -5   8   41.17    7.26
  -9  -5   8   39.60    8.69
   9   5  -7   28.19    6.33
  -9  -5   7   17.64    6.71
  -9  -5   6    3.57    5.39
  -9  -5   6   -4.49    4.16
  -9  -5   5    1.94    5.98
  -9  -5   5    1.31    4.86
  -9   5   5    7.53    4.90
  -9  -5   4   89.78   11.73
  -9  -5   4   88.21    9.77
  -9  -5   4   90.68   10.47
  -9   5   4   78.77    9.80
  -9  -5   3    5.14    5.93
  -9  -5   3    5.69    4.98
  -9  -5   3  -13.10    4.85
   9  -5  -3    3.50    4.41
  -9   5   3    4.35    5.19
  -9  -5   2  205.61   16.61
  -9  -5   2  210.08   15.25
   9  -5  -2  216.33   15.15
  -9   5   2  226.69   16.52
  -9  -5   1   15.63    6.85
  -9  -5   1   13.71    6.05
   9  -5  -1    6.44    5.43
  -9   5   1    6.98    5.29
  -9  -5   0  118.79   13.00
  -9  -5   0  113.16   12.00
   9  -5   0  100.98   11.36
  -9   5   0  120.20   12.48
  -9  -5  -1  164.43   14.24
  -9   5  -1  124.52   11.43
   9  -5   1  150.73   13.40
  -9   5  -1  152.12   13.84
  -9  -5  -2   -2.85    5.45
  -9   5  -2    6.85    4.21
  -9   5  -2   -5.18    6.05
   9  -5   2   -0.03    4.67
  -9   5  -3   62.36    9.09
   9  -5   3   56.46    8.50
  -9  -5  -3   54.42    8.64
   9  -5   4   34.92    6.90
  -9  -5  -4   32.94    6.63
  -9  -5  -4   26.15    7.16
  -9  -5  -5  127.98   10.30
  -9  -5  -5  112.92   11.21
   9   5   5   93.51    8.37
   9  -5   5  113.40   10.09
  -9  -5  -6   58.86    7.77
   9  -5   6   75.44    7.51
  -9   5  -6   59.03    6.16
   9  -5   7   10.88    3.09
  -9  -5  -7   10.04    3.98
  -9  -5  -8   -1.54    2.32
  -9  -6  14   48.14    4.97
  -9  -6  13  160.12   10.09
  -9  -6  13  154.01    9.48
   9   6 -13  150.47    8.41
  -9  -6  12   52.62    7.00
   9   6 -12   36.88    5.27
  -9  -6  11   35.52    6.93
   9   6 -11   40.83    6.09
  -9  -6  10    6.87    5.52
   9   6 -10    7.91    4.13
  -9  -6   9   25.09    7.18
  -9  -6   9   27.45    5.78
  -9  -6   8  197.89   15.85
  -9  -6   8  166.84   13.03
  -9  -6   7  113.91   12.78
  -9  -6   7  128.85   12.10
  -9  -6   6   -2.32    5.86
  -9  -6   6    0.90    3.64
  -9  -6   5   36.67    8.57
  -9  -6   5   29.19    6.27
  -9  -6   4   -4.09    6.33
  -9  -6   4   -1.07    4.17
  -9  -6   3  278.58   18.65
  -9  -6   3  253.70   15.75
   9  -6  -3  266.43   15.31
  -9   6   3  274.00   16.27
  -9  -6   2   12.31    6.66
  -9   6   2   15.98    5.72
   9  -6  -2   15.18    5.04
  -9  -6   2   13.09    5.27
  -9  -6   1   20.21    7.09
  -9  -6   1   31.89    7.56
  -9   6   1   36.01    7.57
   9  -6  -1   29.42    6.51
  -9  -6   0   20.23    6.83
  -9  -6   0   40.49    7.73
  -9   6   0   15.22    5.95
  -9   6   0   32.94    7.56
   9  -6   0   23.73    6.13
  -9  -6  -1  146.16   13.06
  -9   6  -1  119.67   10.93
   9  -6   1  146.32   12.49
  -9   6  -1  118.10   11.28
   9  -6   2  150.01   12.32
  -9   6  -2  128.94   10.71
  -9  -6  -2  163.91   13.21
  -9  -6  -3  161.29   12.44
   9  -6   3  175.38   12.96
  -9  -6  -3  150.46   12.75
  -9  -6  -4   61.14    7.56
  -9  -6  -4   52.37    7.68
   9  -6   4   61.05    7.83
  -9  -6  -5   21.18    4.39
  -9  -6  -5    9.80    4.05
   9   6   5   17.32    3.75
   9  -6   5   14.71    3.96
  -9  -6  -6    3.55    3.09
   9  -6   6    3.37    2.78
  -9  -7  13    2.78    2.07
  -9  -7  12  160.91    9.67
  -9  -7  12  165.25    9.33
  -9  -7  11   10.95    4.14
  -9  -7  11    2.05    3.20
  -9  -7  10  165.18   12.09
  -9  -7  10  149.26   10.65
  -9  -7   9    1.97    4.72
  -9  -7   9    1.83    3.20
  -9  -7   8  207.74   14.72
  -9  -7   8  181.01   12.20
  -9  -7   7   58.14    8.75
  -9  -7   7   51.94    6.91
  -9  -7   6   76.96   10.11
  -9  -7   5   59.40    9.05
  -9  -7   4  106.19   11.23
  -9  -7   4  136.49   10.66
  -9  -7   3    8.97    5.42
  -9  -7   3    4.03    3.88
   9  -7  -3    5.46    3.14
  -9  -7   2  123.50   11.67
   9  -7  -2  130.01   10.58
  -9  -7   2  124.41   11.19
  -9  -7   1   47.48    8.00
  -9  -7   1   55.68    7.88
  -9   7   1   47.00    8.00
   9  -7  -1   50.03    7.12
  -9  -7   0   37.66    7.24
  -9   7   0   40.17    7.41
   9  -7   0   46.66    7.12
  -9  -7  -1   12.53    4.97
  -9   7  -1   10.32    4.40
  -9  -7  -1    8.55    4.17
   9  -7   1    9.42    4.61
  -9   7  -2  134.59   10.18
  -9  -7  -2  140.37   11.28
   9  -7   2  134.16   10.72
  -9  -7  -2  112.62    9.44
  -9  -7  -3    8.26    4.26
  -9   7  -3    4.51    2.75
   9  -7   3    7.89    3.95
  -9  -7  -3    6.29    3.13
  -9  -7  -4  206.54   11.50
   9  -7   4  219.95   11.99
   9  -7   5   10.61    3.30
  -9  -7  -5    7.23    2.49
  -9  -7  -5   12.20    3.30
  -9  -8  11   18.94    3.55
  -9   8  10    9.21    2.46
  -9  -8  10    0.11    2.83
  -9  -8   9   -1.86    3.76
   9  -8  -8   12.47    3.76
  -9  -8   8   11.78    4.45
  -9  -8   7   37.25    6.37
  -9  -8   6  101.82    9.67
  -9  -8   5    4.38    3.95
  -9   8   4   51.06    7.69
  -9  -8   4   48.79    7.22
  -9  -8   3    6.42    4.24
  -9  -8   3   10.50    3.73
  -9   8   3    6.07    5.03
  -9  -8   2    5.23    4.07
  -9  -8   2    8.15    3.65
   9  -8  -2    3.28    2.76
  -9   8   2    4.61    4.30
  -9  -8   1   14.83    4.67
   9  -8  -1   10.16    3.43
  -9   8   1   14.84    4.53
  -9  -8   0   34.96    6.10
   9  -8   0   29.30    4.97
  -9   8   0   31.70    5.90
  -9  -8  -1    8.83    3.94
   9  -8   1    2.38    3.04
  -9   8  -1   11.28    3.90
  -9  -8  -2   20.71    4.54
   9  -8   2   18.10    4.25
  -9   8  -2   26.14    4.23
  -9  -8  -3    7.35    3.24
   9  -8   3    5.62    3.09
  -9   8  -3   13.53    2.81
  -9  -8  -4  143.13    7.59
   9  -8   4  141.04    7.72
  -9  -9   9   33.67    3.93
  -9  -9   8   71.00    5.98
  -9  -9   7   58.41    5.79
   9  -9  -7   56.00    5.47
  -9   9   7   57.02    5.55
  -9  -9   6  349.78   13.48
   9  -9  -6  362.48   14.41
  -9   9   6  340.46   13.63
  -9  -9   5   -0.11    2.74
  -9   9   5    6.09    3.10
  -9  -9   4  115.12    8.14
  -9   9   4  115.76    8.85
  -9   9   3    3.35    3.15
  -9  -9   2   35.55    4.56
  -9   9   2   27.17    4.94
  -9  -9   1   11.48    3.29
  -9   9   1   13.19    3.84
  -9  -9   0   34.99    4.61
  -9   9   0   41.18    5.30
  -9  -9  -1   11.48    3.12
  -9   9  -1   10.10    2.80
  -9  -9  -2   96.18    6.20
   9 -10  -4   20.57    3.38
   9 -10  -3   33.37    4.01
  10   0 -16  110.47    6.29
  10   0 -15    0.04    2.44
  10   0 -15    1.25    3.07
  10   0 -14   13.97    4.43
  10   0 -14   12.92    4.56
 -10   0  13   -1.52    3.43
  10   0 -13   -2.98    4.44
  10   0 -13   -2.88    4.46
  10   0 -12  102.82   10.49
  10   0 -12   86.39   10.33
 -10   0  12   77.61    8.75
 -10   0  11   -5.14    4.42
  10   0 -11   -2.84    5.69
  10   0 -11   -1.63    4.87
  10   0 -10  124.28   12.34
 -10   0  10  115.23   12.41
  10   0 -10  101.94   11.81
  10   0  -9   -3.84    5.50
 -10   0   9   -0.07    4.94
  10   0  -9    0.58    5.48
  10   0  -8   54.23    8.97
 -10   0   8   53.52    9.89
  10   0  -8   44.25    9.12
  10   0  -7    3.41    4.98
  10   0  -7   -2.44    6.00
 -10   0   7   -2.69    6.55
 -10   0   6    8.73    6.55
  10   0  -6    4.01    5.10
 -10   0   5   -5.10    7.13
  10   0  -5   -4.26    3.16
  10   0  -5    9.04    6.70
 -10   0   5   -5.46    4.92
 -10   0   4  118.20   11.76
  10   0  -4  125.14   13.53
 -10   0   4  109.11   13.03
  10   0  -4  117.81   11.63
  10   0  -3   -2.08    3.91
 -10   0   3   -1.60    5.42
  10   0  -3   -1.24    5.71
 -10   0   2  154.11   14.90
  10   0  -2  148.19   13.29
  10   0  -1   -4.10    4.82
 -10   0   1    3.82    5.50
 -10   0   0  167.36   15.11
  10   0   0  163.20   14.29
 -10   0  -1    3.58    5.07
  10   0   1   -1.39    4.36
  10   0   2   34.85    7.77
 -10   0  -2   25.82    6.53
  10   0   3    4.03    4.67
 -10   0  -3   -1.90    4.08
 -10   0  -4   52.05    7.14
  10   0   4   52.29    7.62
 -10   0  -5    0.50    3.92
  10   0   5   -0.07    3.12
 -10   0  -6   18.63    5.02
  10   0   6   22.78    4.78
  10   0   7  -10.85    2.76
 -10   0  -8   59.00    5.17
  10  -1 -16   76.89    5.22
  10   1 -15    0.94    2.69
  10  -1 -15    2.13    2.81
  10   1 -15    2.40    2.63
  10  -1 -15    3.36    2.40
  10   1 -14  259.86   12.91
  10  -1 -14  253.05   12.98
  10  -1 -14  254.60   12.92
  10   1 -14  266.48   14.04
 -10  -1  14  219.09   11.48
 -10  -1  13   -4.61    4.01
  10   1 -13    0.38    4.16
  10  -1 -13    6.16    5.11
  10   1 -13    3.66    4.63
  10  -1 -13   -0.07    3.83
  10   1 -12  390.96   18.55
  10  -1 -12  437.01   19.90
 -10   1  12  359.25   16.88
 -10  -1  12  396.17   19.34
  10  -1 -12  398.81   19.83
  10   1 -12  414.70   20.93
 -10   1  11   -0.88    4.38
  10   1 -11    4.49    4.77
  10  -1 -11    4.20    5.21
 -10  -1  11    5.01    4.87
  10  -1 -11    5.01    5.43
  10   1 -11    4.77    5.92
  10   1 -10   32.45    7.19
  10  -1 -10   22.90    6.80
 -10   1  10   13.58    6.00
 -10  -1  10   23.37    6.87
  10  -1 -10   12.42    5.83
  10   1 -10   26.05    7.78
  10   1  -9   20.06    6.41
  10  -1  -9   14.11    6.11
 -10   1   9   22.03    6.88
 -10  -1   9   26.73    8.04
  10   1  -9   16.98    6.52
  10  -1  -9   25.76    7.85
 -10   1   8    7.89    5.73
  10   1  -8    0.48    5.25
  10  -1  -8   -5.68    5.34
  10   1  -8    4.36    5.37
  10  -1  -8   -0.31    4.68
 -10  -1   8   -0.48    6.22
 -10   1   7    2.44    5.35
  10   1  -7   -2.30    5.55
  10  -1  -7   -4.03    5.38
 -10  -1   7    3.73    4.38
  10  -1  -7    0.16    4.70
 -10  -1   7   -2.53    6.03
 -10  -1   6  229.82   18.08
 -10   1   6  164.72   15.19
  10  -1  -6  219.22   17.50
  10   1  -6  191.57   16.18
 -10  -1   6  218.81   15.77
 -10   1   5  100.99   12.51
 -10  -1   5  102.05   12.64
  10  -1  -5   86.54   11.44
  10   1  -5   98.62   12.46
 -10  -1   5   99.18   11.22
 -10  -1   4  454.01   22.89
  10  -1  -4  512.59   25.93
  10   1  -4  494.26   25.19
 -10  -1   4  484.09   25.51
 -10   1   4  513.55   26.45
  10  -1  -4  530.29   22.87
 -10  -1   3   67.42    9.85
  10   1  -3   67.26   10.17
 -10  -1   3   73.15   10.95
 -10   1   3   73.44   11.06
  10  -1  -3   66.26    9.57
 -10  -1   2  242.25   18.05
 -10   1   2  235.18   18.13
  10  -1  -2  210.04   15.76
 -10  -1   1   81.82   10.68
 -10   1   1   90.96   11.82
  10  -1  -1   84.38   10.87
  10  -1   0   23.14    6.69
 -10   1   0   24.91    7.78
  10   1   0   24.14    6.93
 -10  -1   0   26.93    7.37
 -10   1  -1    1.16    4.93
 -10  -1  -1   -1.54    5.27
  10  -1   1    0.33    4.48
  10   1   1    5.63    4.75
 -10   1  -2  209.08   15.82
 -10  -1  -2  202.85   14.74
  10   1   2  224.22   16.02
  10  -1   2  228.30   16.33
 -10   1  -3  279.87   17.59
  10   1   3  288.76   17.43
  10  -1   3  287.47   18.15
 -10   1  -4  109.84   10.74
  10   1   4  100.35   10.06
  10  -1   4   94.11    9.80
 -10  -1  -5   65.73    8.96
 -10   1  -5   64.16    7.63
  10  -1   5   77.98    8.51
  10   1   5   82.40    8.38
  10  -1   6  104.32    8.48
  10   1   6  110.68    8.27
 -10  -1  -7   13.27    3.51
 -10  -1  -7   20.34    3.97
  10  -1   7   21.57    3.54
 -10   1  -8    0.32    2.08
  10   2 -15  143.95    7.72
  10  -2 -15  154.81    8.43
  10   2 -15  157.08    9.34
 -10  -2  15  142.67    7.80
 -10  -2  14    1.72    2.90
  10   2 -14    1.92    3.05
  10  -2 -14    4.55    3.49
  10  -2 -14    4.01    2.40
  10   2 -14    6.21    3.71
  10   2 -13  121.97    9.56
  10  -2 -13  146.04   10.79
 -10  -2  13  114.87   10.09
  10  -2 -13  127.00    9.90
  10   2 -13  127.49   11.02
 -10  -2  12    6.05    4.39
  10   2 -12   12.60    6.04
  10  -2 -12    8.44    4.66
  10   2 -12   10.93    4.59
  10  -2 -12    6.58    4.54
 -10  -2  11   26.03    7.24
  10  -2 -11   31.04    6.98
  10   2 -11   24.61    7.33
  10   2 -11   38.78    7.05
  10  -2 -11   20.03    6.23
 -10   2  11   27.58    5.28
 -10  -2  10  101.60    9.78
  10   2 -10  155.71   12.70
  10  -2 -10  136.57   12.66
 -10   2  10  141.68   12.29
 -10  -2  10  130.04   13.25
  10  -2 -10  138.92   13.22
  10   2 -10  133.61   13.48
 -10  -2   9  190.96   14.14
  10   2  -9  202.65   14.57
  10  -2  -9  194.68   14.90
  10  -2  -9  158.67   14.40
  10   2  -9  178.07   15.45
 -10  -2   9  195.32   16.15
 -10   2   9  196.28   15.39
 -10   2   8   18.61    7.14
  10   2  -8    7.96    5.44
  10  -2  -8    9.87    5.91
 -10  -2   8   19.97    7.03
  10   2  -8    7.37    4.79
  10  -2  -8    6.11    5.00
 -10  -2   8   13.32    6.25
 -10  -2   7   54.44    9.08
  10   2  -7   53.10    9.35
  10  -2  -7   29.57    7.64
 -10  -2   7   34.50    8.25
 -10   2   7   58.81    9.75
 -10  -2   6    6.17    5.05
  10  -2  -6    3.81    5.95
  10   2  -6   12.66    6.06
 -10  -2   6    2.21    5.47
 -10   2   6    7.10    6.90
 -10  -2   5  351.03   20.57
  10  -2  -5  357.12   21.89
  10   2  -5  378.24   22.06
 -10  -2   5  355.88   21.80
 -10   2   5  351.83   21.56
 -10  -2   4  157.58   14.04
  10  -2  -4  194.00   16.59
  10   2  -4  166.11   14.55
  10  -2  -4  185.31   13.63
 -10  -2   4  187.13   16.07
 -10   2   4  165.49   15.47
 -10  -2   3   80.86   10.94
  10   2  -3   84.91   11.24
 -10  -2   3   76.77   10.71
 -10   2   3   78.90   11.52
  10  -2  -3   88.52   10.34
 -10  -2   2   94.24   11.71
 -10  -2   2   87.25   10.74
 -10  -2   2   84.67   11.28
 -10   2   2   96.09   12.46
  10  -2  -2   81.68    9.99
 -10  -2   1   35.12    7.71
  10  -2  -1   30.79    7.53
 -10   2   1   39.47    9.05
 -10  -2   1   33.87    7.69
 -10   2   0   57.70   10.30
  10  -2   0   64.28    9.30
 -10  -2   0   57.67    8.92
 -10  -2   0   62.22    9.59
  10  -2   1   20.73    6.85
 -10  -2  -1   16.22    5.36
 -10   2  -1   25.35    7.92
 -10   2  -2  231.39   16.94
 -10  -2  -2  208.87   13.91
  10   2   2  223.41   15.61
  10  -2   2  241.99   16.66
 -10   2  -3  170.60   13.93
  10  -2   3  189.81   14.64
  10   2   3  167.72   13.25
 -10   2  -4  121.88   11.17
  10  -2   4  120.70   11.16
  10   2   4   97.79    9.59
 -10  -2  -5   64.90    8.91
  10  -2   5   62.86    7.99
  10   2   5   73.16    7.77
 -10  -2  -6   59.66    7.91
  10  -2   6   59.13    6.48
  10   2   6   59.06    6.20
 -10  -2  -7    9.62    3.61
  10  -2   7    6.02    2.54
 -10  -2  -7   11.56    2.96
 -10   2  -7   12.53    3.63
  10   3 -15    6.11    3.16
 -10  -3  15    0.86    2.00
  10   3 -14   48.43    6.44
  10  -3 -14   41.12    5.07
 -10  -3  14   42.77    5.69
  10   3 -13   -1.35    4.42
  10   3 -13    9.67    3.51
  10  -3 -13   14.43    4.47
 -10  -3  13    6.57    4.20
  10   3 -12    4.20    5.10
  10  -3 -12   13.36    4.03
 -10  -3  12    7.39    3.30
 -10  -3  12   -7.00    5.35
  10   3 -12    2.02    3.32
  10  -3 -12    0.22    3.95
 -10  -3  11   76.19    8.44
  10   3 -11   76.21    8.10
  10  -3 -11   93.94    9.63
  10  -3 -11   91.81    9.51
  10   3 -11   70.92    9.41
 -10  -3  11   79.46    9.95
  10  -3 -10   -3.42    5.34
  10   3 -10    2.54    4.68
 -10  -3  10   -0.97    4.47
  10   3 -10    0.83    3.45
  10  -3 -10    1.12    4.51
 -10  -3  10   -1.37    5.35
 -10   3   9    8.11    4.50
  10  -3  -9    8.08    5.39
  10   3  -9    4.72    4.91
 -10  -3   9   10.90    5.11
  10  -3  -9    8.06    4.75
 -10  -3   9    5.88    5.81
 -10  -3   8  118.60   12.20
  10  -3  -8  107.86   11.84
  10   3  -8  109.77   11.94
 -10  -3   8  112.49   12.75
 -10   3   8  116.32   11.58
 -10  -3   7   62.14    9.59
  10   3  -7   56.63    9.28
  10  -3  -7   70.76   10.29
 -10  -3   7   37.51    8.39
 -10   3   7   53.98    8.99
 -10  -3   6   32.57    7.41
  10  -3  -6   29.71    7.65
  10   3  -6   29.40    7.25
 -10  -3   6   37.76    8.32
 -10   3   6   35.67    7.89
 -10  -3   5   15.23    7.23
  10   3  -5   19.38    6.49
 -10  -3   5    6.83    5.51
 -10   3   5   23.63    7.23
 -10  -3   4   99.83   11.77
 -10   3   4  128.23   13.49
  10   3  -4  103.97   11.32
 -10  -3   4  128.71   13.49
  10  -3  -4  105.19   10.15
 -10  -3   4  121.23   11.33
 -10  -3   3  108.77   11.85
 -10   3   3  132.22   13.97
  10   3  -3  134.35   12.60
 -10  -3   3  123.01   13.18
 -10  -3   3  107.76   10.90
  10  -3  -3  110.08   10.94
  10  -3  -2    3.26    4.50
 -10   3   2   -0.07    5.49
 -10  -3   2   -1.50    4.07
 -10  -3   2    7.72    5.14
 -10  -3   2    1.95    5.23
 -10  -3   1   59.30    9.59
 -10  -3   1   61.94    9.53
 -10   3   1   68.20   10.85
 -10  -3   1   34.04    7.12
  10  -3  -1   69.62    9.30
  10  -3   0    5.61    4.47
 -10  -3   0    0.23    4.46
 -10   3   0   15.33    7.29
 -10  -3   0   11.28    5.71
  10  -3   1    6.63    4.93
 -10   3  -1    2.27    5.94
 -10  -3  -1    5.40    5.55
  10  -3   2   48.75    8.88
 -10   3  -2   50.39    9.10
 -10  -3  -2   46.83    8.11
  10  -3   3   62.88    8.82
 -10   3  -3   78.00   10.12
  10   3   3   59.15    8.29
  10  -3   4   -2.15    4.51
 -10   3  -4    2.51    4.89
  10   3   4   -0.14    3.41
 -10  -3  -5  182.93   13.69
  10  -3   5  187.61   12.06
  10   3   5  186.53   11.14
  10  -3   6   14.01    3.58
  10   3   6    7.72    2.57
 -10  -3  -6    7.66    3.93
 -10   3  -7   12.81    3.18
 -10  -3  -7   13.63    3.66
 -10  -4  14   23.87    4.43
[truncated: 2,655,078 more chars]
