# Supplementary material for: Experimental Evidence for the Solid-State Nitrite-Ligand Photoisomerization Mechanism in Nickel(II) Square-Planar Complexes
Source: ACS Omega. 2025 Oct 26;10(43):51940–54. doi: 10.1021/acsomega.5c08267 (PMC12593162; doi:10.1021/acsomega.5c08267)
Supplement: Supplementary file 4 [file ao5c08267_si_004.cif]

data_Ni-4d-prim-100K-dark-18-xtal1

_audit_creation_date               2024-12-05
_audit_creation_method
;
Olex2 1.5-ac5-023
(compiled 2022.04.12 svn.rca3783a0 for Rigaku Oxford Diffraction, GUI svn.r6498)
;
_shelx_SHELXL_version_number       '2018/3'
_publ_section_references
;
Dolomanov, O.V., Bourhis, L.J., Gildea, R.J, Howard, J.A.K. & Puschmann, H.
 (2009), J. Appl. Cryst. 42, 339-341.

Sheldrick, G.M. (2015). Acta Cryst. A71, 3-8.

Sheldrick, G.M. (2015). Acta Cryst. C71, 3-8.
;
_chemical_formula_moiety           'C15 H21 N5 Ni O4'
_chemical_formula_sum              'C15 H21 N5 Ni O4'
_chemical_formula_weight           394.06
_chemical_oxdiff_formula           'C H O N Ni'
loop_
  _atom_type_symbol
  _atom_type_description
  _atom_type_scat_dispersion_real
  _atom_type_scat_dispersion_imag
  _atom_type_scat_source
 'C' 'C' 0.0181 0.0091 'International Tables Vol C Tables 4.2.6.8 and 6.1.1.4'
 'H' 'H' 0.0000 0.0000 'International Tables Vol C Tables 4.2.6.8 and 6.1.1.4'
 'N' 'N' 0.0311 0.0180 'International Tables Vol C Tables 4.2.6.8 and 6.1.1.4'
 'Ni' 'Ni' -3.0029 0.5091
 'International Tables Vol C Tables 4.2.6.8 and 6.1.1.4'
 'O' 'O' 0.0492 0.0322 'International Tables Vol C Tables 4.2.6.8 and 6.1.1.4'

_shelx_space_group_comment
;
The symmetry employed for this shelxl refinement is uniquely defined
by the following loop, which should always be used as a source of
symmetry information in preference to the above space-group names.
They are only intended as comments.
;
_space_group_crystal_system        'triclinic'
_space_group_IT_number             2
_space_group_name_H-M_alt          'P -1'
_space_group_name_Hall             '-P 1'
loop_
  _space_group_symop_operation_xyz
 'x, y, z'
 '-x, -y, -z'

_cell_length_a                     7.3612(2)
_cell_length_b                     10.0034(3)
_cell_length_c                     11.8479(4)
_cell_angle_alpha                  85.320(3)
_cell_angle_beta                   89.590(3)
_cell_angle_gamma                  72.842(3)
_cell_volume                       830.71(5)
_cell_formula_units_Z              2
_cell_measurement_reflns_used      8397
_cell_measurement_temperature      100
_cell_measurement_theta_max        75.8990
_cell_measurement_theta_min        3.6950
_shelx_estimated_absorpt_T_max     0.812
_shelx_estimated_absorpt_T_min     0.705
_exptl_absorpt_coefficient_mu      1.975
_exptl_absorpt_correction_T_max    0.805
_exptl_absorpt_correction_T_min    0.736
_exptl_absorpt_correction_type     gaussian
_exptl_absorpt_process_details
;
CrysAlisPro 1.171.42.57a (Rigaku Oxford Diffraction, 2022)
Numerical absorption correction based on gaussian integration over
a multifaceted crystal model
Empirical absorption correction using spherical harmonics,
implemented in SCALE3 ABSPACK scaling algorithm.
;
_exptl_crystal_colour              orange
_exptl_crystal_density_diffrn      1.575
_exptl_crystal_description         block
_exptl_crystal_F_000               412
loop_
  _exptl_crystal_face_index_h
  _exptl_crystal_face_index_k
  _exptl_crystal_face_index_l
  _exptl_crystal_face_perp_dist
 0 -1 7 0.0692
 0 -6 0 0.0568
 0 6 0 0.0568
 5 2 1 0.0839
 -5 -2 -1 0.0839
 0 1 -7 0.0478
 0 -2 -7 0.0593
 1 2 7 0.0763

_exptl_crystal_size_max            0.19
_exptl_crystal_size_mid            0.15
_exptl_crystal_size_min            0.11
loop_
  _exptl_oxdiff_crystal_face_indexfrac_h
  _exptl_oxdiff_crystal_face_indexfrac_k
  _exptl_oxdiff_crystal_face_indexfrac_l
  _exptl_oxdiff_crystal_face_x
  _exptl_oxdiff_crystal_face_y
  _exptl_oxdiff_crystal_face_z
 0.1274 -1.3571 7.3172 -0.2324 -0.9719 -0.0384
 -0.3124 -6.2915 0.0442 0.8416 -0.5144 -0.1650
 0.3124 6.2915 -0.0442 -0.8416 0.5144 0.1650
 4.7057 2.3075 1.3216 -0.0664 -0.1940 0.9788
 -4.7057 -2.3075 -1.3216 0.0664 0.1940 -0.9788
 0.0609 1.4517 -7.3097 0.2320 0.9696 0.0779
 -0.3749 -1.9947 -7.4871 0.6864 0.7244 -0.0647
 0.7250 2.1663 7.4138 -0.6813 -0.7188 0.1385

_diffrn_reflns_av_R_equivalents    0.0262
_diffrn_reflns_av_unetI/netI       0.0207
_diffrn_reflns_Laue_measured_fraction_full  0.999
_diffrn_reflns_Laue_measured_fraction_max  0.981
_diffrn_reflns_limit_h_max         9
_diffrn_reflns_limit_h_min         -7
_diffrn_reflns_limit_k_max         12
_diffrn_reflns_limit_k_min         -12
_diffrn_reflns_limit_l_max         14
_diffrn_reflns_limit_l_min         -14
_diffrn_reflns_number              13363
_diffrn_reflns_point_group_measured_fraction_full  0.999
_diffrn_reflns_point_group_measured_fraction_max  0.981
_diffrn_reflns_theta_full          67.684
_diffrn_reflns_theta_max           76.171
_diffrn_reflns_theta_min           3.744
_diffrn_ambient_environment        N~2~
_diffrn_ambient_temperature        99.8(5)
_diffrn_detector                   'CCD plate'
_diffrn_detector_area_resol_mean   5.2687
_diffrn_detector_type              Atlas
_diffrn_measured_fraction_theta_full  0.999
_diffrn_measured_fraction_theta_max  0.981
_diffrn_measurement_details
;
List of Runs (angles in degrees, time in seconds):

  # Type    Start    End  Width  t~exp~   \w     \q     \k     \f   Frames
--------------------------------------------------------------------------
  1  \w    -28.00  65.00   1.00    1.00    --   42.93 -38.00   0.00   93
  2  \w      6.00  73.00   1.00    1.00    --   42.93 -77.00   0.00   67
  3  \w    -26.00  69.00   1.00    1.00    --   42.93 -57.00 150.00   95
  4  \w     17.00 113.00   1.00    1.00    --   42.93  57.00 -60.00   96
  5  \w     34.00  81.00   1.00    1.00    --   42.93 -99.00  60.00   47
  6  \w     57.00 158.00   1.00    1.00    --  109.50  15.00  30.00  101
  7  \w     36.00 132.00   1.00    1.00    --  109.50 -30.00  90.00   96
  8  \w     40.00 133.00   1.00    1.00    --  109.50 -45.00  60.00   93
  9  \w     57.00 158.00   1.00    1.00    --  109.50  15.00 120.00  101
 10  \w     56.00 112.00   1.00    1.00    --  109.50-125.00 -30.00   56
 11  \w     56.00 112.00   1.00    1.00    --  109.50-125.00-180.00   56
 12  \w     30.00 106.00   1.00    1.00    --  109.50 -94.00 -30.00   76
 13  \w     56.00 112.00   1.00    1.00    --  109.50-125.00   0.00   56
 14  \w     36.00 132.00   1.00    1.00    --  109.50 -30.00-180.00   96
 15  \w     56.00 112.00   1.00    1.00    --  109.50-125.00  90.00   56
 16  \w     86.00 158.00   1.00    1.00    --  109.50  30.00 120.00   72
 17  \w     87.00 158.00   1.00    1.00    --  109.50  39.00-179.30   71
 18  \w     56.00 112.00   1.00    1.00    --  109.50-125.00 -90.00   56
 19  \w     56.00 112.00   1.00    1.00    --  109.50-125.00-120.00   56
 20  \w     30.00 106.00   1.00    1.00    --  109.50 -94.00  90.00   76
 21  \w     56.00 112.00   1.00    1.00    --  109.50-125.00 -60.00   56
 22  \w     40.00 133.00   1.00    1.00    --  109.50 -45.00 -60.00   93
 23  \w     12.00  87.00   1.00    1.00    --   42.93  77.00  60.00   75
 24  \w     12.00  87.00   1.00    1.00    --   42.93  77.00-120.00   75
 25  \w     12.00  87.00   1.00    1.00    --   42.93  77.00 150.00   75
 26  \w     12.00  87.00   1.00    1.00    --   42.93  77.00 -30.00   75
 27  \w    -26.00  69.00   1.00    1.00    --   42.93 -57.00 -90.00   95
 28  \w     83.00 158.00   1.00    1.00    --  109.50  59.00-156.92   75
 29  \w     86.00 158.00   1.00    1.00    --  109.50  30.00 -90.00   72
 30  \w     82.00 158.00   1.00    1.00    --  109.50  61.00   0.00   76
 31  \w     82.00 158.00   1.00    1.00    --  109.50  61.00 120.00   76
 32  \w     82.00 118.00   1.00    1.00    --  109.50  61.00  30.00   36
 33  \w     86.00 158.00   1.00    1.00    --  109.50  45.00 -60.00   72
;
_diffrn_measurement_device         'four-circle diffractometer'
_diffrn_measurement_device_type   
 'SuperNova, Single source at offset/far, Atlas'
_diffrn_measurement_method         '\w scans'
_diffrn_orient_matrix_type        
 'CrysAlisPro convention (1999,Acta A55,543-557)'
_diffrn_orient_matrix_UB_11        0.0698104000
_diffrn_orient_matrix_UB_12        -0.1376387000
_diffrn_orient_matrix_UB_13        -0.0584990000
_diffrn_orient_matrix_UB_21        -0.0493896000
_diffrn_orient_matrix_UB_22        0.0833892000
_diffrn_orient_matrix_UB_23        -0.1164931000
_diffrn_orient_matrix_UB_31        0.2016854000
_diffrn_orient_matrix_UB_32        0.0161632000
_diffrn_orient_matrix_UB_33        -0.0057618000
_diffrn_radiation_monochromator    mirror
_diffrn_radiation_probe            x-ray
_diffrn_radiation_type             'Cu K\a'
_diffrn_radiation_wavelength       1.54184
_diffrn_source                     'micro-focus sealed X-ray tube'
_diffrn_source_type                'SuperNova (Cu) X-ray Source'
_reflns_Friedel_coverage           0.000
_reflns_Friedel_fraction_full      .
_reflns_Friedel_fraction_max       .
_reflns_number_gt                  3038
_reflns_number_total               3492
_reflns_special_details
;
 Reflections were merged by SHELXL according to the crystal
 class for the calculation of statistics and refinement.
 
 _reflns_Friedel_fraction is defined as the number of unique
 Friedel pairs measured divided by the number that would be
 possible theoretically, ignoring centric projections and
 systematic absences.
;
_reflns_threshold_expression       'I > 2\s(I)'
_computing_cell_refinement         'CrysAlisPro 1.171.42.57a (Rigaku OD, 2022)'
_computing_data_collection         'CrysAlisPro 1.171.42.57a (Rigaku OD, 2022)'
_computing_data_reduction          'CrysAlisPro 1.171.42.57a (Rigaku OD, 2022)'
_computing_molecular_graphics      'Olex2 1.5-ac5-023 (Dolomanov et al., 2009)'
_computing_publication_material    'Olex2 1.5-ac5-023 (Dolomanov et al., 2009)'
_computing_structure_refinement    'SHELXL 2018/3 (Sheldrick, 2015)'
_computing_structure_solution      'SHELXT 2018/2 (Sheldrick, 2018)'
_refine_diff_density_max           0.471
_refine_diff_density_min           -0.690
_refine_diff_density_rms           0.055
_refine_ls_extinction_coef         .
_refine_ls_extinction_method       none
_refine_ls_goodness_of_fit_ref     1.066
_refine_ls_hydrogen_treatment      constr
_refine_ls_matrix_type             full
_refine_ls_number_parameters       290
_refine_ls_number_reflns           3427
_refine_ls_number_restraints       36
_refine_ls_R_factor_all            0.0411
_refine_ls_R_factor_gt             0.0347
_refine_ls_restrained_S_all        1.062
_refine_ls_shift/su_max            0.000
_refine_ls_shift/su_mean           0.000
_refine_ls_structure_factor_coef   Fsqd
_refine_ls_weighting_details      
 'w=1/[\s^2^(Fo^2^)+(0.0362P)^2^+0.7042P] where P=(Fo^2^+2Fc^2^)/3'
_refine_ls_weighting_scheme        calc
_refine_ls_wR_factor_gt            0.0847
_refine_ls_wR_factor_ref           0.0903
_refine_special_details            ?
_olex2_refinement_description
;
1. Fixed Uiso
 At 1.2 times of:
  All C(H) groups, All C(H,H) groups
 At 1.5 times of:
  All C(H,H,H) groups
2. Uiso/Uaniso restraints and constraints
C5 \\sim C5A: within 2A with sigma of 0.1 and sigma for terminal atoms of 0.2
within 2A
C1 \\sim C1A: within 2A with sigma of 0.1 and sigma for terminal atoms of 0.2
within 2A
C6 \\sim C6A: within 2A with sigma of 0.1 and sigma for terminal atoms of 0.2
within 2A
N1A \\sim N1C: within 2A with sigma of 0.01 and sigma for terminal atoms of
0.02 within 2A
O2A \\sim O2C: within 2A with sigma of 0.01 and sigma for terminal atoms of
0.02 within 2A
O1A \\sim O1C: within 2A with sigma of 0.01 and sigma for terminal atoms of
0.02 within 2A
3. Others
 Sof(C5A)=Sof(H5AA)=Sof(H5AB)=Sof(H5AC)=1-FVAR(1)
 Sof(C5)=Sof(H5A)=Sof(H5B)=Sof(H5C)=FVAR(1)
 Sof(C1A)=Sof(H1AA)=Sof(H1AB)=Sof(H2A)=Sof(H2B)=1-FVAR(2)
 Sof(C1)=Sof(H1A)=Sof(H1B)=FVAR(2)
 Sof(C6A)=Sof(H6AA)=Sof(H6AB)=Sof(H6AC)=1-FVAR(3)
 Sof(C6)=Sof(H6A)=Sof(H6B)=Sof(H6C)=FVAR(3)
 Sof(O1C)=Sof(O2C)=Sof(N1C)=1-FVAR(4)
 Sof(O1A)=Sof(O2A)=Sof(N1A)=FVAR(4)
4.a Secondary CH2 refined with riding coordinates:
 C1(H1A,H1B), C1A(H1AA,H1AB), C2(H2A,H2B)
4.b Aromatic/amide H refined with riding coordinates:
 C3(H3), C9(H9), C10(H10), C12(H12), C13(H13)
4.c Idealised Me refined as rotating group:
 C5(H5A,H5B,H5C), C5A(H5AA,H5AB,H5AC), C6(H6A,H6B,H6C), C6A(H6AA,H6AB,H6AC),
 C14(H14A,H14B,H14C), C15(H15A,H15B,H15C)
;
_atom_sites_solution_hydrogens     geom
_atom_sites_solution_primary       dual
_atom_sites_solution_secondary     ?
loop_
  _atom_site_label
  _atom_site_type_symbol
  _atom_site_fract_x
  _atom_site_fract_y
  _atom_site_fract_z
  _atom_site_U_iso_or_equiv
  _atom_site_adp_type
  _atom_site_occupancy
  _atom_site_site_symmetry_order
  _atom_site_calc_flag
  _atom_site_refinement_flags_posn
  _atom_site_refinement_flags_adp
  _atom_site_refinement_flags_occupancy
  _atom_site_disorder_assembly
  _atom_site_disorder_group
 Ni1 Ni 0.03240(4) 0.66886(4) 0.37369(3) 0.03008(12) Uani 1 1 d . . . . .
 O1A O 0.172(2) 0.8794(15) 0.4189(17) 0.040(2) Uani 0.696(10) 1 d . U P A 1
 O2A O 0.1980(7) 0.7355(4) 0.5572(3) 0.0537(12) Uani 0.696(10) 1 d . U P A 1
 N1A N 0.1336(4) 0.7820(4) 0.4616(3) 0.0279(10) Uani 0.696(10) 1 d . U P A 1
 O1C O 0.136(5) 0.910(3) 0.421(4) 0.034(4) Uani 0.304(10) 1 d . U P A 2
 O2C O 0.1133(9) 0.7133(6) 0.5211(7) 0.034(2) Uani 0.304(10) 1 d . U P A 2
 N1C N 0.1869(11) 0.8180(9) 0.5074(8) 0.036(2) Uani 0.304(10) 1 d . U P A 2
 O3 O 0.28123(19) 0.59327(18) 0.33686(14) 0.0426(4) Uani 1 1 d . . . . .
 O4 O 0.23743(18) 0.39305(14) 0.01170(11) 0.0261(3) Uani 1 1 d . . . . .
 N2 N -0.2304(2) 0.75140(17) 0.41787(14) 0.0282(4) Uani 1 1 d . . . . .
 N3 N -0.0581(2) 0.57334(17) 0.27313(13) 0.0225(3) Uani 1 1 d . . . . .
 N4 N 0.3533(2) 0.50847(18) 0.25815(14) 0.0282(4) Uani 1 1 d . . . . .
 N5 N 1.1261(2) 0.10122(17) 0.07007(13) 0.0260(3) Uani 1 1 d . . . . .
 C1 C -0.3554(7) 0.7185(6) 0.3085(4) 0.0209(15) Uani 0.331(6) 1 d . U P B 1
 H1A H -0.482489 0.720791 0.332455 0.025 Uiso 0.331(6) 1 calc R U P B 1
 H1B H -0.366005 0.789231 0.245845 0.025 Uiso 0.331(6) 1 calc R U P B 1
 C1A C -0.3271(4) 0.6523(3) 0.3941(2) 0.0234(8) Uani 0.669(6) 1 d . U P B 2
 H1AA H -0.463340 0.696797 0.393577 0.028 Uiso 0.669(6) 1 calc R U P B 2
 H1AB H -0.296765 0.575085 0.452718 0.028 Uiso 0.669(6) 1 calc R U P B 2
 C2 C -0.2660(3) 0.5955(2) 0.27717(17) 0.0318(4) Uani 1 1 d . . . . .
 H2A H -0.295113 0.507954 0.270641 0.038 Uiso 1 1 calc R U P B 2
 H2B H -0.330897 0.662957 0.216183 0.038 Uiso 1 1 calc R U P B 2
 C3 C 0.0402(2) 0.49651(19) 0.19961(15) 0.0220(4) Uani 1 1 d . . . . .
 H3 H -0.022763 0.459585 0.148148 0.026 Uiso 1 1 calc R U . . .
 C4 C 0.2448(2) 0.46473(18) 0.19321(15) 0.0202(3) Uani 1 1 d . . . . .
 C5 C -0.2941(9) 0.6765(8) 0.5124(5) 0.039(2) Uani 0.329(6) 1 d . U P B 1
 H5A H -0.270909 0.580066 0.497402 0.058 Uiso 0.329(6) 1 calc R U P B 1
 H5B H -0.427819 0.718433 0.522530 0.058 Uiso 0.329(6) 1 calc R U P B 1
 H5C H -0.225918 0.681351 0.579970 0.058 Uiso 0.329(6) 1 calc R U P B 1
 C5A C -0.2469(4) 0.7732(3) 0.5462(2) 0.0274(8) Uani 0.671(6) 1 d . U P B 2
 H5AA H -0.173814 0.689044 0.588982 0.041 Uiso 0.671(6) 1 calc R U P B 2
 H5AB H -0.377767 0.794390 0.567478 0.041 Uiso 0.671(6) 1 calc R U P B 2
 H5AC H -0.199206 0.849560 0.561524 0.041 Uiso 0.671(6) 1 calc R U P B 2
 C6 C -0.3103(7) 0.8938(6) 0.3606(7) 0.0282(13) Uani 0.67(2) 1 d . U P B 1
 H6A H -0.241609 0.954452 0.385258 0.042 Uiso 0.67(2) 1 calc R U P B 1
 H6B H -0.441895 0.929837 0.379382 0.042 Uiso 0.67(2) 1 calc R U P B 1
 H6C H -0.299261 0.889363 0.280156 0.042 Uiso 0.67(2) 1 calc R U P B 1
 C6A C -0.2887(16) 0.8981(12) 0.413(3) 0.046(4) Uani 0.33(2) 1 d . U P B 2
 H6AA H -0.230962 0.927983 0.475125 0.069 Uiso 0.33(2) 1 calc R U P B 2
 H6AB H -0.424603 0.931448 0.418892 0.069 Uiso 0.33(2) 1 calc R U P B 2
 H6AC H -0.250713 0.935410 0.342932 0.069 Uiso 0.33(2) 1 calc R U P B 2
 C7 C 0.3382(3) 0.38831(18) 0.09479(15) 0.0210(3) Uani 1 1 d . . . . .
 C8 C 0.5443(2) 0.31655(17) 0.09531(15) 0.0202(3) Uani 1 1 d . . . . .
 C9 C 0.6586(3) 0.26356(18) 0.19242(15) 0.0222(4) Uani 1 1 d . . . . .
 H9 H 0.604371 0.275259 0.263449 0.027 Uiso 1 1 calc R U . . .
 C10 C 0.8502(3) 0.19431(18) 0.18483(15) 0.0221(4) Uani 1 1 d . . . . .
 H10 H 0.922290 0.159651 0.250727 0.027 Uiso 1 1 calc R U . . .
 C11 C 0.9386(2) 0.17522(18) 0.07825(15) 0.0216(4) Uani 1 1 d . . . . .
 C12 C 0.8237(3) 0.23217(18) -0.01908(15) 0.0227(4) Uani 1 1 d . . . . .
 H12 H 0.878138 0.225074 -0.090248 0.027 Uiso 1 1 calc R U . . .
 C13 C 0.6325(3) 0.29798(18) -0.01011(15) 0.0221(4) Uani 1 1 d . . . . .
 H13 H 0.559328 0.331208 -0.075830 0.027 Uiso 1 1 calc R U . . .
 C14 C 1.2214(3) 0.0943(2) -0.03806(16) 0.0281(4) Uani 1 1 d . . . . .
 H14A H 1.138925 0.081248 -0.095838 0.042 Uiso 1 1 calc R U . . .
 H14B H 1.335959 0.016901 -0.033064 0.042 Uiso 1 1 calc R U . . .
 H14C H 1.252378 0.180104 -0.056735 0.042 Uiso 1 1 calc R U . . .
 C15 C 1.2456(3) 0.0518(2) 0.17084(17) 0.0317(4) Uani 1 1 d . . . . .
 H15A H 1.264332 0.130527 0.205096 0.048 Uiso 1 1 calc R U . . .
 H15B H 1.366405 -0.009196 0.150494 0.048 Uiso 1 1 calc R U . . .
 H15C H 1.185147 0.001225 0.223607 0.048 Uiso 1 1 calc R U . . .

loop_
  _atom_site_aniso_label
  _atom_site_aniso_U_11
  _atom_site_aniso_U_22
  _atom_site_aniso_U_33
  _atom_site_aniso_U_23
  _atom_site_aniso_U_13
  _atom_site_aniso_U_12
 Ni1 0.01409(17) 0.0419(2) 0.0323(2) -0.01705(15) 0.00031(13) -0.00157(14)
 O1A 0.038(4) 0.048(6) 0.041(2) -0.007(4) 0.003(3) -0.021(4)
 O2A 0.070(3) 0.052(2) 0.0330(16) -0.0103(14) -0.0170(15) -0.0063(16)
 N1A 0.0197(13) 0.0378(18) 0.0244(17) -0.0134(15) 0.0034(11) -0.0030(11)
 O1C 0.041(11) 0.028(8) 0.038(4) -0.007(6) 0.003(7) -0.019(6)
 O2C 0.029(3) 0.031(3) 0.042(4) 0.000(3) -0.003(3) -0.010(2)
 N1C 0.028(3) 0.039(4) 0.038(4) -0.014(4) 0.007(3) -0.002(3)
 O3 0.0140(6) 0.0634(10) 0.0523(9) -0.0409(8) 0.0010(6) -0.0048(6)
 O4 0.0235(6) 0.0290(7) 0.0253(6) -0.0067(5) -0.0015(5) -0.0058(5)
 N2 0.0188(7) 0.0282(8) 0.0335(9) -0.0015(7) 0.0074(6) -0.0009(6)
 N3 0.0123(7) 0.0332(8) 0.0221(7) -0.0014(6) -0.0007(6) -0.0069(6)
 N4 0.0167(7) 0.0353(9) 0.0341(9) -0.0170(7) 0.0040(6) -0.0063(6)
 N5 0.0205(8) 0.0298(8) 0.0248(8) -0.0005(6) 0.0045(6) -0.0037(6)
 C1 0.011(2) 0.035(3) 0.017(3) -0.002(2) 0.0014(18) -0.007(2)
 C1A 0.0141(13) 0.0307(15) 0.0276(16) -0.0071(11) 0.0047(10) -0.0089(10)
 C2 0.0114(8) 0.0572(13) 0.0265(10) -0.0044(9) -0.0007(7) -0.0095(8)
 C3 0.0184(8) 0.0273(9) 0.0222(8) -0.0006(7) -0.0019(7) -0.0099(7)
 C4 0.0165(8) 0.0222(8) 0.0227(8) -0.0017(6) 0.0014(6) -0.0069(7)
 C5 0.030(3) 0.059(5) 0.022(3) -0.002(3) 0.000(2) -0.006(3)
 C5A 0.0250(15) 0.0335(16) 0.0218(14) -0.0084(11) 0.0027(11) -0.0041(11)
 C6 0.0250(17) 0.0263(18) 0.031(3) -0.0021(17) 0.0024(17) -0.0038(13)
 C6A 0.026(4) 0.034(4) 0.079(13) -0.027(6) 0.014(6) -0.006(3)
 C7 0.0224(9) 0.0185(8) 0.0235(9) -0.0018(6) 0.0020(7) -0.0082(7)
 C8 0.0195(8) 0.0181(8) 0.0238(8) -0.0035(6) 0.0029(7) -0.0065(6)
 C9 0.0227(9) 0.0223(8) 0.0226(8) -0.0042(6) 0.0050(7) -0.0078(7)
 C10 0.0220(9) 0.0233(8) 0.0211(8) -0.0017(6) 0.0010(7) -0.0067(7)
 C11 0.0203(8) 0.0196(8) 0.0255(9) -0.0034(6) 0.0038(7) -0.0063(7)
 C12 0.0246(9) 0.0224(8) 0.0213(8) -0.0027(6) 0.0055(7) -0.0072(7)
 C13 0.0234(9) 0.0202(8) 0.0227(8) -0.0013(6) 0.0008(7) -0.0066(7)
 C14 0.0238(9) 0.0308(10) 0.0287(10) -0.0037(7) 0.0078(8) -0.0064(8)
 C15 0.0200(9) 0.0401(11) 0.0307(10) 0.0004(8) 0.0020(8) -0.0033(8)

_geom_special_details
;
 All esds (except the esd in the dihedral angle between two l.s. planes)
 are estimated using the full covariance matrix.  The cell esds are taken
 into account individually in the estimation of esds in distances, angles
 and torsion angles; correlations between esds in cell parameters are only
 used when they are defined by crystal symmetry.  An approximate (isotropic)
 treatment of cell esds is used for estimating esds involving l.s. planes.
;
loop_
  _geom_bond_atom_site_label_1
  _geom_bond_atom_site_label_2
  _geom_bond_distance
  _geom_bond_site_symmetry_2
  _geom_bond_publ_flag
 Ni1 N1A 1.903(4) . ?
 Ni1 O2C 1.974(9) . ?
 Ni1 O3 1.8282(14) . ?
 Ni1 N2 1.9524(15) . ?
 Ni1 N3 1.8300(16) . ?
 O1A N1A 1.169(19) . ?
 O2A N1A 1.231(6) . ?
 O1C N1C 1.30(4) . ?
 O2C N1C 1.312(15) . ?
 O3 N4 1.314(2) . ?
 O4 C7 1.226(2) . ?
 N2 C1 1.703(5) . ?
 N2 C1A 1.426(3) . ?
 N2 C5 1.449(7) . ?
 N2 C5A 1.552(3) . ?
 N2 C6 1.479(4) . ?
 N2 C6A 1.398(11) . ?
 N3 C2 1.481(2) . ?
 N3 C3 1.283(2) . ?
 N4 C4 1.301(2) . ?
 N5 C11 1.368(2) . ?
 N5 C14 1.453(2) . ?
 N5 C15 1.451(2) . ?
 C1 H1A 0.9700 . ?
 C1 H1B 0.9700 . ?
 C1 C2 1.295(6) . ?
 C1A H1AA 0.9700 . ?
 C1A H1AB 0.9700 . ?
 C1A C2 1.554(3) . ?
 C2 H2A 0.9700 . ?
 C2 H2B 0.9700 . ?
 C3 H3 0.9300 . ?
 C3 C4 1.447(2) . ?
 C4 C7 1.497(2) . ?
 C5 H5A 0.9600 . ?
 C5 H5B 0.9600 . ?
 C5 H5C 0.9600 . ?
 C5A H5AA 0.9600 . ?
 C5A H5AB 0.9600 . ?
 C5A H5AC 0.9600 . ?
 C6 H6A 0.9600 . ?
 C6 H6B 0.9600 . ?
 C6 H6C 0.9600 . ?
 C6A H6AA 0.9600 . ?
 C6A H6AB 0.9600 . ?
 C6A H6AC 0.9600 . ?
 C7 C8 1.474(2) . ?
 C8 C9 1.402(2) . ?
 C8 C13 1.404(2) . ?
 C9 H9 0.9300 . ?
 C9 C10 1.381(2) . ?
 C10 H10 0.9300 . ?
 C10 C11 1.417(2) . ?
 C11 C12 1.411(3) . ?
 C12 H12 0.9300 . ?
 C12 C13 1.374(3) . ?
 C13 H13 0.9300 . ?
 C14 H14A 0.9600 . ?
 C14 H14B 0.9600 . ?
 C14 H14C 0.9600 . ?
 C15 H15A 0.9600 . ?
 C15 H15B 0.9600 . ?
 C15 H15C 0.9600 . ?

loop_
  _geom_angle_atom_site_label_1
  _geom_angle_atom_site_label_2
  _geom_angle_atom_site_label_3
  _geom_angle
  _geom_angle_site_symmetry_1
  _geom_angle_site_symmetry_3
  _geom_angle_publ_flag
 N1A Ni1 N2 94.93(9) . . ?
 O3 Ni1 N1A 83.28(8) . . ?
 O3 Ni1 O2C 90.03(17) . . ?
 O3 Ni1 N2 178.03(7) . . ?
 O3 Ni1 N3 94.31(6) . . ?
 N2 Ni1 O2C 88.00(17) . . ?
 N3 Ni1 N1A 172.60(11) . . ?
 N3 Ni1 O2C 158.0(2) . . ?
 N3 Ni1 N2 87.56(7) . . ?
 O1A N1A Ni1 120.5(10) . . ?
 O1A N1A O2A 118.4(11) . . ?
 O2A N1A Ni1 119.0(4) . . ?
 N1C O2C Ni1 110.5(8) . . ?
 O1C N1C O2C 120(2) . . ?
 N4 O3 Ni1 129.17(12) . . ?
 C1 N2 Ni1 102.27(18) . . ?
 C1A N2 Ni1 105.47(14) . . ?
 C1A N2 C5A 108.53(19) . . ?
 C5 N2 Ni1 115.4(3) . . ?
 C5 N2 C1 101.2(3) . . ?
 C5 N2 C6 132.5(4) . . ?
 C5A N2 Ni1 112.23(14) . . ?
 C6 N2 Ni1 110.79(19) . . ?
 C6 N2 C1 78.6(4) . . ?
 C6A N2 Ni1 114.5(4) . . ?
 C6A N2 C1A 132.4(7) . . ?
 C6A N2 C5A 79.7(13) . . ?
 C2 N3 Ni1 114.55(12) . . ?
 C3 N3 Ni1 125.94(13) . . ?
 C3 N3 C2 119.45(16) . . ?
 C4 N4 O3 121.18(15) . . ?
 C11 N5 C14 121.13(16) . . ?
 C11 N5 C15 120.74(15) . . ?
 C15 N5 C14 116.95(15) . . ?
 N2 C1 H1A 110.1 . . ?
 N2 C1 H1B 110.1 . . ?
 H1A C1 H1B 108.4 . . ?
 C2 C1 N2 108.2(3) . . ?
 C2 C1 H1A 110.1 . . ?
 C2 C1 H1B 110.1 . . ?
 N2 C1A H1AA 109.7 . . ?
 N2 C1A H1AB 109.7 . . ?
 N2 C1A C2 109.8(2) . . ?
 H1AA C1A H1AB 108.2 . . ?
 C2 C1A H1AA 109.7 . . ?
 C2 C1A H1AB 109.7 . . ?
 N3 C2 C1A 105.27(16) . . ?
 N3 C2 H2A 110.7 . . ?
 N3 C2 H2B 110.7 . . ?
 C1 C2 N3 111.6(3) . . ?
 C1A C2 H2A 110.7 . . ?
 C1A C2 H2B 110.7 . . ?
 H2A C2 H2B 108.8 . . ?
 N3 C3 H3 118.5 . . ?
 N3 C3 C4 122.90(16) . . ?
 C4 C3 H3 118.5 . . ?
 N4 C4 C3 126.15(16) . . ?
 N4 C4 C7 116.40(15) . . ?
 C3 C4 C7 117.05(15) . . ?
 N2 C5 H5A 109.5 . . ?
 N2 C5 H5B 109.5 . . ?
 N2 C5 H5C 109.5 . . ?
 H5A C5 H5B 109.5 . . ?
 H5A C5 H5C 109.5 . . ?
 H5B C5 H5C 109.5 . . ?
 N2 C5A H5AA 109.5 . . ?
 N2 C5A H5AB 109.5 . . ?
 N2 C5A H5AC 109.5 . . ?
 H5AA C5A H5AB 109.5 . . ?
 H5AA C5A H5AC 109.5 . . ?
 H5AB C5A H5AC 109.5 . . ?
 N2 C6 H6A 109.5 . . ?
 N2 C6 H6B 109.5 . . ?
 N2 C6 H6C 109.5 . . ?
 H6A C6 H6B 109.5 . . ?
 H6A C6 H6C 109.5 . . ?
 H6B C6 H6C 109.5 . . ?
 N2 C6A H6AA 109.5 . . ?
 N2 C6A H6AB 109.5 . . ?
 N2 C6A H6AC 109.5 . . ?
 H6AA C6A H6AB 109.5 . . ?
 H6AA C6A H6AC 109.5 . . ?
 H6AB C6A H6AC 109.5 . . ?
 O4 C7 C4 117.10(16) . . ?
 O4 C7 C8 121.34(16) . . ?
 C8 C7 C4 121.49(15) . . ?
 C9 C8 C7 125.29(16) . . ?
 C9 C8 C13 117.39(16) . . ?
 C13 C8 C7 117.31(16) . . ?
 C8 C9 H9 119.3 . . ?
 C10 C9 C8 121.37(16) . . ?
 C10 C9 H9 119.3 . . ?
 C9 C10 H10 119.5 . . ?
 C9 C10 C11 121.08(16) . . ?
 C11 C10 H10 119.5 . . ?
 N5 C11 C10 121.30(16) . . ?
 N5 C11 C12 121.43(16) . . ?
 C12 C11 C10 117.24(16) . . ?
 C11 C12 H12 119.5 . . ?
 C13 C12 C11 120.90(16) . . ?
 C13 C12 H12 119.5 . . ?
 C8 C13 H13 119.0 . . ?
 C12 C13 C8 121.96(17) . . ?
 C12 C13 H13 119.0 . . ?
 N5 C14 H14A 109.5 . . ?
 N5 C14 H14B 109.5 . . ?
 N5 C14 H14C 109.5 . . ?
 H14A C14 H14B 109.5 . . ?
 H14A C14 H14C 109.5 . . ?
 H14B C14 H14C 109.5 . . ?
 N5 C15 H15A 109.5 . . ?
 N5 C15 H15B 109.5 . . ?
 N5 C15 H15C 109.5 . . ?
 H15A C15 H15B 109.5 . . ?
 H15A C15 H15C 109.5 . . ?
 H15B C15 H15C 109.5 . . ?

loop_
  _geom_hbond_atom_site_label_D
  _geom_hbond_atom_site_label_H
  _geom_hbond_atom_site_label_A
  _geom_hbond_distance_DH
  _geom_hbond_distance_HA
  _geom_hbond_distance_DA
  _geom_hbond_angle_DHA
  _geom_hbond_site_symmetry_A
  _geom_hbond_publ_flag
 C1 H1A O3 0.97 2.44 3.276(5) 144.2 1_455 yes
 C1 H1A N4 0.97 2.93 3.499(6) 118.6 1_455 yes
 C1A H1AA O3 0.97 2.52 3.197(3) 127.0 1_455 yes
 C2 H2A O3 0.97 3.09 3.408(2) 100.6 1_455 yes
 C2 H2A N4 0.97 2.59 3.185(2) 119.6 1_455 yes
 C2 H2B O4 0.97 2.84 3.422(2) 119.3 2_565 yes
 C3 H3 O4 0.93 2.47 2.753(2) 97.6 . yes
 C3 H3 O4 0.93 2.54 3.155(2) 123.6 2_565 yes
 C5 H5A O3 0.96 2.53 3.089(8) 117.4 2_566 yes
 C5 H5A N3 0.96 3.07 3.387(7) 101.0 . yes
 C5 H5C N4 0.96 2.93 3.262(7) 101.5 2_566 yes
 C5A H5AA O2C 0.96 2.33 2.561(7) 92.8 . yes
 C5A H5AC N1C 0.96 2.84 3.376(9) 116.2 . yes
 C6 H6A N1A 0.96 2.90 3.323(7) 108.1 . yes
 C6 H6C N3 0.96 3.14 3.435(7) 99.5 . yes
 C6A H6AA O1C 0.96 2.73 3.17(4) 108.4 . yes
 C6A H6AA O1C 0.96 2.38 3.28(5) 156.0 2_576 yes
 C6A H6AA O2C 0.96 2.82 3.20(2) 104.7 . yes
 C6A H6AA N1C 0.96 2.68 3.349(16) 127.3 2_576 yes
 C9 H9 O2A 0.93 2.56 3.157(4) 122.3 2_666 yes
 C9 H9 N4 0.93 2.51 2.949(2) 109.2 . yes
 C10 H10 O2A 0.93 2.62 3.186(4) 119.6 2_666 yes
 C13 H13 O4 0.93 2.51 2.797(2) 98.4 . yes
 C13 H13 N4 0.93 2.77 3.403(3) 126.2 2_665 yes
 C14 H14C O4 0.96 2.31 3.129(2) 142.4 1_655 yes
 C15 H15C O1A 0.96 2.54 3.41(2) 150.1 1_645 yes
 C15 H15C O1C 0.96 2.50 3.38(4) 151.2 1_645 yes

loop_
  _geom_torsion_atom_site_label_1
  _geom_torsion_atom_site_label_2
  _geom_torsion_atom_site_label_3
  _geom_torsion_atom_site_label_4
  _geom_torsion
  _geom_torsion_site_symmetry_1
  _geom_torsion_site_symmetry_2
  _geom_torsion_site_symmetry_3
  _geom_torsion_site_symmetry_4
  _geom_torsion_publ_flag
 Ni1 O2C N1C O1C 26.5(17) . . . . ?
 Ni1 O3 N4 C4 -0.7(3) . . . . ?
 Ni1 N2 C1 C2 37.7(4) . . . . ?
 Ni1 N2 C1A C2 -43.3(2) . . . . ?
 Ni1 N3 C2 C1 29.6(3) . . . . ?
 Ni1 N3 C2 C1A -19.2(2) . . . . ?
 Ni1 N3 C3 C4 5.7(3) . . . . ?
 N1A Ni1 O3 N4 -168.8(2) . . . . ?
 O2C Ni1 O3 N4 162.6(3) . . . . ?
 O2C Ni1 N3 C2 75.5(5) . . . . ?
 O2C Ni1 N3 C3 -107.3(4) . . . . ?
 O3 Ni1 N3 C2 176.35(14) . . . . ?
 O3 Ni1 N3 C3 -6.51(17) . . . . ?
 O3 N4 C4 C3 -2.3(3) . . . . ?
 O3 N4 C4 C7 170.28(18) . . . . ?
 O4 C7 C8 C9 -157.01(17) . . . . ?
 O4 C7 C8 C13 22.0(2) . . . . ?
 N2 Ni1 N3 C2 -3.03(14) . . . . ?
 N2 Ni1 N3 C3 174.11(16) . . . . ?
 N2 C1 C2 N3 -42.6(4) . . . . ?
 N2 C1A C2 N3 41.3(3) . . . . ?
 N3 Ni1 O3 N4 4.2(2) . . . . ?
 N3 C3 C4 N4 -0.4(3) . . . . ?
 N3 C3 C4 C7 -172.87(16) . . . . ?
 N4 C4 C7 O4 -152.96(17) . . . . ?
 N4 C4 C7 C8 24.0(2) . . . . ?
 N5 C11 C12 C13 175.49(16) . . . . ?
 C2 N3 C3 C4 -177.28(17) . . . . ?
 C3 N3 C2 C1 -147.7(3) . . . . ?
 C3 N3 C2 C1A 163.48(19) . . . . ?
 C3 C4 C7 O4 20.3(2) . . . . ?
 C3 C4 C7 C8 -162.76(15) . . . . ?
 C4 C7 C8 C9 26.2(3) . . . . ?
 C4 C7 C8 C13 -154.83(16) . . . . ?
 C5 N2 C1 C2 -81.7(4) . . . . ?
 C5A N2 C1A C2 -163.73(19) . . . . ?
 C6 N2 C1 C2 146.7(4) . . . . ?
 C6A N2 C1A C2 103.3(16) . . . . ?
 C7 C8 C9 C10 178.27(16) . . . . ?
 C7 C8 C13 C12 -179.86(16) . . . . ?
 C8 C9 C10 C11 0.5(3) . . . . ?
 C9 C8 C13 C12 -0.8(3) . . . . ?
 C9 C10 C11 N5 -176.98(16) . . . . ?
 C9 C10 C11 C12 1.2(3) . . . . ?
 C10 C11 C12 C13 -2.7(3) . . . . ?
 C11 C12 C13 C8 2.5(3) . . . . ?
 C13 C8 C9 C10 -0.7(3) . . . . ?
 C14 N5 C11 C10 -173.45(17) . . . . ?
 C14 N5 C11 C12 8.4(3) . . . . ?
 C15 N5 C11 C10 -6.2(3) . . . . ?
 C15 N5 C11 C12 175.67(17) . . . . ?

_shelx_res_file
;
TITL 2023_12_06_kd_ni3a'_dark_mt_1_280_00_a.res in P-1
    2023_12_08_kd_ni3a'_100k_dark.res
    created by SHELXL-2018/3 at 13:36:17 on 05-Dec-2024
REM Old TITL 2023_12_06_kd_Ni3a'_dark_MT_1_280_00 in P-1
REM SHELXT solution in P-1: R1 0.208, Rweak 0.019, Alpha 0.066
REM <I/s> 0.000 for 0 systematic absences, Orientation as input
REM Formula found by SHELXT: C19 N3 O2A Ni
CELL 1.54184 7.361152 10.003363 11.847928 85.3195 89.5897 72.8415
ZERR 2 0.000211 0.000317 0.000378 0.0026 0.0025 0.0027
LATT 1
SFAC C H N Ni O
UNIT 30 40.66 10 2 8
EQIV $1 -1+X,+Y,+Z
EQIV $2 -X,1-Y,-Z
EQIV $3 -X,1-Y,1-Z
EQIV $4 -X,2-Y,1-Z
EQIV $5 1-X,1-Y,1-Z
EQIV $6 1-X,1-Y,-Z
EQIV $7 1+X,+Y,+Z
EQIV $8 1+X,-1+Y,+Z
SIMU 0.1 0.2 2 C5 C5A
SIMU 0.1 0.2 2 C1 C1A
SIMU 0.1 0.2 2 C6 C6A
SIMU 0.01 0.02 2 N1A N1C
SIMU 0.01 0.02 2 O2A O2C
SIMU 0.01 0.02 2 O1A O1C

L.S. 15 0 0
PLAN  5
SIZE 0.11 0.15 0.19
TEMP 7
CONF
HTAB C1 O3_$1
HTAB C1 N4_$1
HTAB C1A O3_$1
HTAB C2 O3_$1
HTAB C2 O4_$2
HTAB C2 N4_$1
HTAB C3 O4_$2
HTAB C5 O3_$3
HTAB C5 N3
HTAB C5 N4_$3
HTAB C5A N1C
HTAB C6 N1A
HTAB C6A O1C
HTAB C6A O1C_$4
HTAB C6A O2C
HTAB C6A N1C_$4
HTAB C9 O2A_$5
HTAB C9 N4
HTAB C10 O2A_$5
HTAB C13 N4_$6
HTAB C14 O4_$7
HTAB C15 O1A_$8
HTAB C15 O1C_$8
HTAB C3 O4
HTAB C5A O2C
HTAB C6 N3
HTAB C13 O4
BIND O2C Ni1
BIND O2C N1C
BIND N1C O1C
FREE C6 C1
FREE C6A C5A
BOND
list 4
MORE -1
BOND $H
fmap 2 53
acta
REM <olex2.extras>
REM <HklSrc "%.\\2023_12_08_kd_Ni3a\'_100K_dark.hkl">
REM </olex2.extras>

WGHT    0.036200    0.704200
FVAR       0.91021   0.32913   0.33135   0.67114   0.69575
NI1   4    0.032404    0.668859    0.373694    11.00000    0.01409    0.04188 =
         0.03234   -0.01705    0.00031   -0.00157
PART 1
O1A   5    0.172082    0.879442    0.418891    51.00000    0.03827    0.04821 =
         0.04064   -0.00656    0.00308   -0.02097
O2A   5    0.198012    0.735465    0.557219    51.00000    0.06958    0.05233 =
         0.03301   -0.01027   -0.01704   -0.00635
N1A   3    0.133646    0.781964    0.461621    51.00000    0.01974    0.03781 =
         0.02436   -0.01337    0.00344   -0.00303
PART 2
O1C   5    0.136067    0.909686    0.420958   -51.00000    0.04124    0.02840 =
         0.03803   -0.00677    0.00343   -0.01852
O2C   5    0.113338    0.713269    0.521057   -51.00000    0.02875    0.03062 =
         0.04163    0.00003   -0.00321   -0.00995
N1C   3    0.186905    0.817974    0.507373   -51.00000    0.02787    0.03893 =
         0.03837   -0.01395    0.00653   -0.00194
PART 0
O3    5    0.281230    0.593273    0.336863    11.00000    0.01401    0.06339 =
         0.05229   -0.04094    0.00100   -0.00479
O4    5    0.237427    0.393050    0.011700    11.00000    0.02352    0.02896 =
         0.02533   -0.00666   -0.00154   -0.00578
N2    3   -0.230409    0.751404    0.417869    11.00000    0.01882    0.02824 =
         0.03346   -0.00148    0.00738   -0.00091
N3    3   -0.058096    0.573343    0.273134    11.00000    0.01229    0.03318 =
         0.02206   -0.00136   -0.00066   -0.00687
N4    3    0.353342    0.508466    0.258150    11.00000    0.01675    0.03526 =
         0.03409   -0.01701    0.00402   -0.00633
N5    3    1.126113    0.101217    0.070075    11.00000    0.02053    0.02982 =
         0.02485   -0.00048    0.00455   -0.00375
PART 1
C1    1   -0.355382    0.718458    0.308506    31.00000    0.01099    0.03482 =
         0.01708   -0.00221    0.00138   -0.00704
AFIX  23
H1A   2   -0.482489    0.720791    0.332455    31.00000   -1.20000
H1B   2   -0.366005    0.789231    0.245845    31.00000   -1.20000
AFIX   0
PART 2
C1A   1   -0.327052    0.652266    0.394126   -31.00000    0.01412    0.03068 =
         0.02762   -0.00706    0.00469   -0.00892
AFIX  23
H1AA  2   -0.463340    0.696797    0.393577   -31.00000   -1.20000
H1AB  2   -0.296765    0.575085    0.452718   -31.00000   -1.20000
AFIX   0
PART 0
C2    1   -0.265990    0.595498    0.277169    11.00000    0.01139    0.05716 =
         0.02654   -0.00443   -0.00068   -0.00947
PART 2
AFIX  23
H2A   2   -0.295113    0.507954    0.270641   -31.00000   -1.20000
H2B   2   -0.330897    0.662957    0.216183   -31.00000   -1.20000
AFIX   0
PART 0
C3    1    0.040209    0.496507    0.199613    11.00000    0.01843    0.02730 =
         0.02215   -0.00064   -0.00194   -0.00989
AFIX  43
H3    2   -0.022763    0.459585    0.148148    11.00000   -1.20000
AFIX   0
C4    1    0.244792    0.464727    0.193207    11.00000    0.01654    0.02224 =
         0.02266   -0.00172    0.00143   -0.00691
PART 1
C5    1   -0.294140    0.676494    0.512419    21.00000    0.03019    0.05918 =
         0.02186   -0.00213   -0.00043   -0.00647
AFIX 137
H5A   2   -0.270909    0.580066    0.497402    21.00000   -1.50000
H5B   2   -0.427819    0.718433    0.522530    21.00000   -1.50000
H5C   2   -0.225918    0.681351    0.579970    21.00000   -1.50000
AFIX   0
PART 2
C5A   1   -0.246869    0.773177    0.546207   -21.00000    0.02505    0.03349 =
         0.02176   -0.00842    0.00265   -0.00407
AFIX 137
H5AA  2   -0.173814    0.689044    0.588982   -21.00000   -1.50000
H5AB  2   -0.377767    0.794390    0.567478   -21.00000   -1.50000
H5AC  2   -0.199206    0.849560    0.561524   -21.00000   -1.50000
AFIX   0
PART 1
C6    1   -0.310302    0.893750    0.360647    41.00000    0.02500    0.02627 =
         0.03087   -0.00207    0.00237   -0.00385
AFIX 137
H6A   2   -0.241609    0.954452    0.385258    41.00000   -1.50000
H6B   2   -0.441895    0.929837    0.379382    41.00000   -1.50000
H6C   2   -0.299261    0.889363    0.280156    41.00000   -1.50000
AFIX   0
PART 2
C6A   1   -0.288743    0.898052    0.413350   -41.00000    0.02593    0.03406 =
         0.07869   -0.02674    0.01374   -0.00550
AFIX 137
H6AA  2   -0.230962    0.927983    0.475125   -41.00000   -1.50000
H6AB  2   -0.424603    0.931448    0.418892   -41.00000   -1.50000
H6AC  2   -0.250713    0.935410    0.342932   -41.00000   -1.50000
AFIX   0
PART 0
C7    1    0.338241    0.388309    0.094788    11.00000    0.02236    0.01852 =
         0.02351   -0.00176    0.00200   -0.00824
C8    1    0.544256    0.316546    0.095307    11.00000    0.01951    0.01809 =
         0.02381   -0.00349    0.00286   -0.00652
C9    1    0.658591    0.263558    0.192420    11.00000    0.02267    0.02234 =
         0.02260   -0.00421    0.00501   -0.00776
AFIX  43
H9    2    0.604371    0.275259    0.263449    11.00000   -1.20000
AFIX   0
C10   1    0.850158    0.194309    0.184826    11.00000    0.02202    0.02327 =
         0.02106   -0.00170    0.00104   -0.00665
AFIX  43
H10   2    0.922290    0.159651    0.250727    11.00000   -1.20000
AFIX   0
C11   1    0.938564    0.175218    0.078247    11.00000    0.02028    0.01958 =
         0.02551   -0.00336    0.00385   -0.00635
C12   1    0.823688    0.232174   -0.019075    11.00000    0.02458    0.02243 =
         0.02125   -0.00273    0.00548   -0.00716
AFIX  43
H12   2    0.878138    0.225074   -0.090248    11.00000   -1.20000
AFIX   0
C13   1    0.632480    0.297979   -0.010110    11.00000    0.02340    0.02024 =
         0.02268   -0.00126    0.00082   -0.00663
AFIX  43
H13   2    0.559328    0.331208   -0.075830    11.00000   -1.20000
AFIX   0
C14   1    1.221430    0.094279   -0.038065    11.00000    0.02384    0.03085 =
         0.02870   -0.00370    0.00783   -0.00636
AFIX 137
H14A  2    1.138925    0.081248   -0.095838    11.00000   -1.50000
H14B  2    1.335959    0.016901   -0.033064    11.00000   -1.50000
H14C  2    1.252378    0.180104   -0.056735    11.00000   -1.50000
AFIX   0
C15   1    1.245610    0.051758    0.170844    11.00000    0.01997    0.04013 =
         0.03074    0.00038    0.00198   -0.00333
AFIX 137
H15A  2    1.264332    0.130527    0.205096    11.00000   -1.50000
H15B  2    1.366405   -0.009196    0.150494    11.00000   -1.50000
H15C  2    1.185147    0.001225    0.223607    11.00000   -1.50000
AFIX   0
HKLF 4


REM  2023_12_06_kd_ni3a'_dark_mt_1_280_00_a.res in P-1
REM wR2 = 0.0903, GooF = S = 1.066, Restrained GooF = 1.062 for all data
REM R1 = 0.0347 for 3038 Fo > 4sig(Fo) and 0.0411 for all 3427 data
REM 290 parameters refined using 36 restraints

END

WGHT      0.0362      0.7042

REM Highest difference peak  0.471,  deepest hole -0.690,  1-sigma level  0.055
Q1    1   0.0261  0.6374  0.4376  11.00000  0.05    0.47
Q2    1   0.0834  0.7424  0.5822  11.00000  0.05    0.46
Q3    1  -0.2944  0.5463  0.2202  11.00000  0.05    0.38
Q4    1   0.3019  0.4057  0.1589  11.00000  0.05    0.36
Q5    1   0.8936  0.1823  0.1319  11.00000  0.05    0.32
;
_shelx_res_checksum                9610
_shelx_hkl_file
;
   0   0  -1  173.32    2.73
   0   0   1  176.97    2.81
   0   0  -1  166.83    2.62
   0   0  -1  165.39    2.29
   0   0   1  166.31    2.36
   0   0  -2  876.82    8.70
   0   0   2  886.46    8.96
   0   0  -2  855.50    8.44
   0   0   2  824.38    7.51
   0   0  -2  833.08    7.16
   0   0   3  917.93   11.29
   0   0  -3  926.87   11.11
   0   0   3  871.70    9.69
   0   0  -3  883.12    9.01
   0   0  -3  885.61   10.71
   0   0   4   90.94    4.37
   0   0  -4   82.51    3.99
   0   0  -4   88.65    4.06
   0   0  -4   84.19    3.27
   0   0  -4   88.12    3.37
   0   0   5 2018.16   22.34
   0   0  -5 1978.87   21.62
   0   0  -5 2009.83   21.42
   0   0  -5 1987.94   17.57
   0   0   6   79.80    5.26
   0   0  -6   79.91    5.04
   0   0  -6   83.40    3.72
   0   0  -6   71.54    4.66
   0   0  -6   77.63    3.92
   0   0  -7   81.66    5.58
   0   0   7   88.31    6.06
   0   0  -7   85.69    5.69
   0   0  -7   73.71    4.20
   0   0  -8   19.07    3.28
   0   0   8   24.55    3.99
   0   0  -8   20.90    3.11
   0   0  -9   95.36    6.89
   0   0   9   99.88    7.73
   0   0   9  108.84    8.12
   0   0   9   92.92    7.75
   0   0   9  108.10    7.63
   0   0  -9   95.28    6.96
   0   0  -9   91.08    7.11
   0   0   9  100.97    7.65
   0   0  10  100.03    8.01
   0   0 -10   98.67    7.55
   0   0  10  101.49    8.45
   0   0  10  104.64    8.23
   0   0 -10   89.98    7.52
   0   0 -10  111.88    7.90
   0   0 -10   97.48    7.34
   0   0  10  107.74    8.12
   0   0 -11  875.94   21.14
   0   0  11  917.95   22.71
   0   0  11  895.59   23.70
   0   0 -11  876.46   22.88
   0   0 -11  891.94   21.68
   0   0 -12    2.44    1.70
   0   0 -12   -3.03    1.93
   0   0  12   -0.95    2.03
   0   0  12    2.82    2.40
   0   0 -12   -0.63    1.71
   0   0 -13    4.35    1.69
   0   0 -13    4.48    2.21
   0   0  13    3.38    1.84
   0   0 -14   -0.79    1.16
   0   0 -14    0.55    1.19
   0   0  14    1.15    1.24
   0   0  14    0.97    0.53
   0   1 -14    9.09    1.55
   0  -1  14   10.82    1.88
   0  -1  13   61.96    5.39
   0   1 -13   62.41    4.80
   0   1 -13   60.50    5.05
   0  -1  12   23.90    4.28
   0   1 -12   25.51    3.84
   0   1 -12   29.30    4.22
   0   1 -12   32.04    4.14
   0  -1  12   31.04    4.08
   0  -1  11  480.37   16.26
   0   1 -11  458.23   16.17
   0   1 -11  466.53   15.77
   0   1 -11  439.48   15.28
   0  -1  11  449.86   16.83
   0  -1  10  120.66    8.96
   0   1 -10  121.85    8.67
   0   1 -10  125.61    8.41
   0  -1  10  124.37    8.56
   0   1 -10  125.64    8.31
   0   1 -10  109.90    8.03
   0  -1   9  497.33   17.04
   0   1  -9  477.10   15.53
   0   1  -9  462.19   15.78
   0  -1   9  473.92   17.46
   0   1  -9  452.76   15.09
   0  -1   9  481.81   16.16
   0   1  -9  462.19   15.38
   0  -1   8 1484.91   27.71
   0   1  -8 1600.92   26.46
   0  -1   7  428.30   13.75
   0   1  -7  457.80   10.86
   0   1  -7  439.32   12.98
   0  -1   6  894.32   17.87
   0   1  -6  886.79   17.19
   0   1  -6  897.42   13.85
   0   1  -6  881.41   16.54
   0  -1   5  241.54    8.48
   0   1  -5  257.46    8.36
   0   1  -5  251.25    6.75
   0   1  -5  256.59    8.01
   0  -1   4  708.88   12.70
   0   1  -4  708.74   12.31
   0   1  -4  698.33   10.08
   0   1  -3 2041.00   18.13
   0   1  -3 2060.03   15.37
   0   1  -3 2055.96   17.35
   0  -1   1  191.64    3.29
   0  -1   1  185.22    3.82
   0   1  -1  194.46    2.73
   0   1  -1  191.08    3.59
   0   1  -1  189.68    2.59
   0   1  -1  189.30    3.85
   0  -1   0 2776.84   13.36
   0  -1   0 2766.12   11.14
   0   1   0 2793.72   12.42
   0   1   1 1351.90    9.24
   0  -1  -1 1358.35    9.12
   0  -1  -1 1337.36   10.42
   0   1   1 1361.58    8.71
   0   1   2 2929.37   15.02
   0  -1  -2 2885.83   14.37
   0   1   3   31.98    1.99
   0  -1  -3   35.78    2.13
   0  -1  -3   36.45    2.45
   0  -1  -3   35.59    2.21
   0   1   3   37.70    2.32
   0   1   4   17.70    1.79
   0  -1  -4   20.04    1.90
   0  -1  -4   22.19    2.34
   0   1   4   24.05    2.31
   0  -1  -4   24.87    2.22
   0  -1  -5  507.40    9.08
   0   1   5  506.81    9.67
   0  -1  -5  495.25   10.70
   0  -1  -5  529.25   10.71
   0   1   5  508.18   10.70
   0  -1  -6  417.92    8.69
   0   1   6  418.83    9.81
   0  -1  -6  393.65   10.70
   0  -1  -6  420.96   10.75
   0  -1  -7  334.56   10.94
   0  -1  -7  337.90    8.77
   0  -1  -7  348.53   10.88
   0   1   7  320.35   10.81
   0  -1  -8    3.91    1.98
   0  -1  -8    4.78    1.96
   0   1   8    3.30    2.09
   0   1   9  421.48   15.11
   0   1   9  441.62   15.10
   0   1   9  458.19   16.92
   0  -1  -9  419.59   14.38
   0  -1  -9  451.95   15.33
   0   1   9  418.30   14.91
   0  -1  -9  433.50   14.28
   0  -1  -9  433.00   15.52
   0   1   9  438.56   14.44
   0   1  10   70.31    6.83
   0   1  10   55.23    6.25
   0   1  10   59.53    6.19
   0   1  10   57.40    6.46
   0   1  10   59.67    5.88
   0  -1 -10   66.29    6.70
   0  -1 -10   64.45    5.84
   0  -1 -10   61.78    5.78
   0  -1 -11   22.61    3.79
   0   1  11   26.08    5.04
   0  -1 -11   29.49    3.99
   0   1  11   31.38    4.32
   0   1  11   33.15    5.10
   0   1  11   27.27    4.51
   0  -1 -11   24.24    4.54
   0  -1 -12   10.90    2.60
   0  -1 -12    9.14    2.84
   0   1  12   11.12    2.93
   0   1  12    8.43    3.13
   0  -1 -12   12.69    3.04
   0  -1 -13    7.56    1.88
   0  -1 -13    9.97    2.30
   0   1  13    4.47    1.68
   0  -1 -13    6.42    2.60
   0   1  13    8.20    2.34
   0  -1 -14   13.49    2.31
   0  -1 -14   12.87    1.89
   0   1  14   13.90    2.34
   0   2 -14   -0.47    0.63
   0   2 -14    0.94    0.98
   0  -2  14    2.36    1.42
   0   2 -13  208.00    8.25
   0  -2  13  213.63    8.70
   0  -2  13  216.01    9.44
   0   2 -12    1.40    1.89
   0   2 -12    2.28    1.62
   0  -2  12    2.81    2.25
   0  -2  11   55.15    5.78
   0  -2  11   45.27    5.55
   0   2 -11   55.15    5.82
   0   2 -11   53.34    5.67
   0   2 -11   50.51    5.61
   0  -2  10  678.41   19.52
   0   2 -10  671.63   19.38
   0   2 -10  667.68   19.06
   0  -2  10  701.06   21.14
   0   2 -10  675.09   19.44
   0   2  -9   -0.13    1.36
   0   2  -9   -2.08    1.66
   0   2  -9    0.39    1.41
   0   2  -9   -1.92    1.86
   0  -2   9    1.52    0.93
   0  -2   9    2.93    2.47
   0   2  -8    2.31    1.74
   0   2  -8    2.61    1.94
   0   2  -8    0.15    1.42
   0   2  -8    4.77    1.68
   0  -2   8    5.18    2.54
   0   2  -7   76.80    4.84
   0   2  -7   70.11    5.74
   0  -2   6  228.18    9.78
   0   2  -6  219.99    7.46
   0   2  -6  242.84    9.11
   0  -2   5 1047.25   18.86
   0  -2   5 1086.49   13.45
   0   2  -5 1108.12   15.68
   0   2  -5 1050.40   17.35
   0  -2   4  864.96   15.51
   0  -2   4  897.79   11.33
   0   2  -4  871.88    8.48
   0   2  -4  898.96   13.06
   0   2  -4  905.73   14.59
   0  -2   3  222.87    5.44
   0  -2   3  223.20    7.13
   0   2  -3  229.50    4.28
   0   2  -3  243.09    6.37
   0   2  -3  217.78    4.36
   0   2  -3  231.73    6.81
   0   2  -2 8371.43   33.82
   0   2  -2 8321.62   35.87
   0  -2   1 5725.62   26.06
   0  -2   1 5690.70   25.00
   0   2   0 1748.12   12.60
   0  -2   0 1756.41   15.20
   0  -2   0 1726.24   12.50
   0   2   0 1732.35   14.01
   0  -2  -1   95.44    3.08
   0   2   1   98.96    3.48
   0   2   1   97.08    3.46
   0   2   1   96.07    3.34
   0   2   2  842.55    9.99
   0  -2  -2  864.48   12.04
   0   2   2  883.15   10.79
   0  -2  -2  849.69    8.33
   0   2   2  855.17    7.68
   0   2   3   92.73    3.70
   0   2   3   91.79    3.18
   0  -2  -3   91.58    3.29
   0  -2  -4   -0.45    1.37
   0   2   4    1.00    0.99
   0   2   4    0.15    1.06
   0  -2  -4    0.29    0.89
   0   2   5  116.85    4.91
   0  -2  -5  120.31    5.04
   0  -2  -5  123.09    5.77
   0   2   5  125.27    5.21
   0  -2  -5  122.57    5.07
   0  -2  -6  347.74    8.84
   0  -2  -6  336.82   10.35
   0   2   6  335.65    9.00
   0   2   6  324.25    9.35
   0  -2  -6  320.04    9.10
   0   2   7  199.96    7.68
   0  -2  -7  195.30    8.60
   0   2   7  186.95    8.02
   0  -2  -7  191.61    7.89
   0  -2  -8   12.62    2.66
   0   2   8   12.69    2.81
   0  -2  -8   15.83    2.64
   0   2   9  153.19    8.62
   0  -2  -9  160.28    8.53
   0   2   9  177.28    9.97
   0   2   9  163.70   10.35
   0  -2  -9  158.21    9.05
   0  -2  -9  178.24    9.84
   0   2   9  173.96    9.72
   0  -2  -9  176.15   10.11
   0   2   9  170.27    9.46
   0   2  10  365.51   14.83
   0   2  10  384.44   16.32
   0   2  10  397.02   15.01
   0  -2 -10  374.29   14.26
   0  -2 -10  401.91   15.40
   0   2  10  389.09   14.58
   0  -2 -10  396.07   15.61
   0  -2 -10  386.16   13.64
   0   2  11   23.74    4.36
   0  -2 -11   22.55    3.71
   0   2  11   24.62    4.70
   0  -2 -11   24.72    4.33
   0   2  11   20.41    4.34
   0   2  11   22.16    3.98
   0   2  11   30.91    4.52
   0   2  12   72.34    6.94
   0   2  12   71.06    6.31
   0   2  12   70.08    5.67
   0  -2 -12   61.21    5.47
   0  -2 -12   74.63    6.76
   0  -2 -12   52.92    4.68
   0   2  12   73.28    6.75
   0   2  13    0.91    1.86
   0   2  13   -0.39    1.11
   0  -2 -13    3.24    1.31
   0  -2 -13    1.27    2.15
   0  -2 -14    1.00    1.53
   0   2  14    1.00    1.30
   0  -2 -14   -0.47    0.79
   0  -3  14   51.58    3.15
   0  -3  13  181.86    7.51
   0   3 -13  199.74    7.50
   0  -3  13  195.70    8.49
   0   3 -12   51.83    4.75
   0  -3  12   52.81    5.40
   0  -3  12   52.43    5.07
   0   3 -11   48.46    5.34
   0  -3  11   40.49    5.57
   0   3 -10   69.58    6.44
   0   3 -10   67.65    6.42
   0  -3  10   68.81    6.59
   0   3 -10   72.62    6.79
   0  -3  10   61.69    6.79
   0   3  -9   19.78    3.77
   0  -3   9   26.03    4.35
   0   3  -9   30.42    4.20
   0  -3   9   29.06    4.21
   0  -3   9   21.86    4.48
   0   3  -9   25.79    4.38
   0  -3   8  563.06   17.87
   0   3  -8  605.29   17.78
   0   3  -8  582.82   17.29
   0   3  -8  591.84   17.11
   0  -3   8  581.31   17.58
   0  -3   8  630.02   19.42
   0  -3   7   14.94    3.12
   0   3  -7   13.19    3.06
   0   3  -7   14.95    2.45
   0   3  -6  313.04   11.18
   0   3  -6  318.19    9.95
   0  -3   5   42.52    3.15
   0   3  -5   44.88    4.16
   0   3  -5   43.45    3.64
   0  -3   4  881.67   13.25
   0  -3   4  857.57   15.53
   0   3  -4  873.77    9.62
   0   3  -4  894.26   14.94
   0  -3   3 2265.19   20.75
   0   3  -3 2271.47   16.14
   0  -3   3 2276.29   22.64
   0   3  -3 2242.97   22.24
   0  -3   2 2811.95   23.08
   0   3  -2 2856.78   18.67
   0  -3   2 2804.86   23.07
   0   3  -2 2882.52   24.11
   0  -3   1 1908.60   19.40
   0  -3   1 1963.94   17.76
   0   3  -1 1953.91   15.88
   0   3  -1 1904.46   18.87
   0  -3   0  313.13    8.15
   0  -3   0  299.62    6.53
   0   3   0  299.66    6.62
   0   3   0  316.40    7.51
   0   3   1   89.83    3.97
   0  -3  -1   83.24    3.53
   0  -3  -1   96.46    4.85
   0   3   1   83.74    4.02
   0   3   2  286.28    7.06
   0   3   2  299.23    7.56
   0  -3  -2  279.92    6.73
   0   3   3  783.70   12.10
   0  -3  -3  785.13   14.52
   0  -3  -3  785.26   10.01
   0   3   3  771.34    8.88
   0   3   4 2072.99   20.84
   0  -3  -4 2076.39   18.17
   0   3   4 2082.83   17.17
   0   3   5  240.80    7.68
   0  -3  -5  245.76    8.69
   0  -3  -5  256.45    7.22
   0   3   5  249.49    6.94
   0  -3  -6   -0.34    1.52
   0  -3  -6    0.42    1.02
   0   3   6   -0.26    0.89
   0  -3  -6   -0.92    0.93
   0   3   6    0.99    1.21
   0   3   7   84.26    5.30
   0  -3  -7   83.33    6.00
   0  -3  -7   79.76    4.99
   0   3   7   84.61    5.10
   0  -3  -8  869.78   20.25
   0  -3  -8  873.29   21.25
   0   3   8  866.96   20.58
   0  -3  -8  880.14   21.62
   0   3   8  873.61   22.38
   0   3   8  853.88   20.56
   0   3   8  890.68   21.02
   0   3   9   19.96    3.83
   0  -3  -9   21.21    3.46
   0  -3  -9   18.21    3.22
   0   3   9   15.53    3.34
   0   3   9   12.49    3.98
   0   3   9   13.92    3.42
   0  -3  -9   16.72    3.55
   0   3  10    4.65    2.99
   0  -3 -10    6.50    2.41
   0  -3 -10    3.61    2.73
   0  -3 -10    1.38    2.73
   0   3  10    1.55    2.37
   0   3  10    3.98    2.31
   0   3  10   -0.70    2.25
   0   3  11    0.90    2.78
   0  -3 -11    3.18    1.94
   0   3  11    3.25    2.73
   0   3  11    3.91    2.19
   0  -3 -11    2.79    2.63
   0   3  11    3.09    2.14
   0   3  12    3.40    2.41
   0   3  12    0.72    1.83
   0  -3 -12   -0.72    1.65
   0   3  12    3.30    2.23
   0  -3 -12    2.72    2.62
   0   3  12    5.45    2.81
   0   3  13   19.31    3.28
   0   3  13   18.40    2.86
   0  -3 -13   19.02    2.80
   0   3  13   19.22    2.81
   0  -3 -13   22.75    3.58
   0  -3 -14   87.68    5.13
   0   3  14   76.65    4.56
   0   4 -13    1.00    1.01
   0  -4  13    2.87    1.01
   0  -4  13   -0.29    0.98
   0   4 -12    8.45    2.24
   0  -4  12    6.38    2.28
   0  -4  12    7.52    2.72
   0   4 -11   39.49    4.46
   0  -4  11   42.98    5.28
   0  -4  11   30.71    4.69
   0   4 -10    2.33    2.13
   0  -4  10    5.42    3.00
   0  -4  10    3.66    2.95
   0   4  -9   13.32    3.15
   0  -4   9   13.02    3.79
   0  -4   9   18.36    3.59
   0  -4   9   11.99    4.02
   0   4  -9   10.83    2.99
   0   4  -8  174.94    9.90
   0  -4   8  178.42   10.41
   0  -4   8  160.76    9.77
   0  -4   8  169.71   10.54
   0   4  -8  154.58    8.43
   0  -4   7  192.00   10.78
   0   4  -7  207.72   10.56
   0  -4   7  184.62   10.22
   0   4  -7  182.28    8.61
   0   4  -7  180.27    9.63
   0  -4   7  177.71    9.91
   0  -4   6  480.68   15.05
   0   4  -6  496.01   13.70
   0  -4   5  628.29   16.02
   0   4  -5  648.94   15.08
   0  -4   4 1016.26   18.39
   0  -4   4 1003.14   16.65
   0   4  -4 1016.92   17.98
   0  -4   3 3964.95   33.74
   0  -4   3 3982.36   33.07
   0   4  -3 3968.00   24.96
   0  -4   2   23.14    2.86
   0   4  -2   28.40    2.41
   0  -4   2   24.19    2.75
   0   4  -2   26.55    3.01
   0  -4   1  229.59    8.07
   0   4  -1  240.96    6.73
   0  -4   1  244.40    7.21
   0   4  -1  248.55    8.10
   0   4   0  128.63    5.17
   0  -4   0  117.82    4.84
   0  -4   0  122.92    6.14
   0   4   0  120.70    5.70
   0  -4  -1   70.95    3.75
   0   4   1   80.15    4.35
   0  -4  -1   72.46    4.99
   0   4   1   75.23    4.44
   0   4   1   75.50    4.50
   0   4   2 1263.55   17.57
   0   4   2 1268.28   17.61
   0  -4  -2 1311.36   16.24
   0   4   3  213.07    7.42
   0  -4  -3  226.41    8.99
   0  -4  -3  227.41    5.96
   0   4   3  219.88    4.77
   0   4   4  450.24   10.98
   0  -4  -4  463.37    8.94
   0   4   5  114.79    5.85
   0  -4  -5  118.87    6.67
   0  -4  -5  112.86    4.84
   0   4   6 1860.28   24.25
   0  -4  -6 1885.91   25.89
   0  -4  -6 1931.82   28.26
   0  -4  -7    7.84    2.44
   0  -4  -8  144.57    8.85
   0   4   8  146.87    9.77
   0  -4  -8  162.34    9.69
   0   4   8  140.74    8.76
   0   4   8  150.57    9.82
   0  -4  -8  150.65    9.40
   0   4   8  146.45    8.96
   0   4   8  146.81    9.05
   0   4   9  201.88   10.99
   0   4   9  208.51   11.89
   0  -4  -9  195.13   10.90
   0   4   9  206.77   10.96
   0  -4  -9  191.31   10.45
   0   4   9  196.29   10.74
   0  -4  -9  196.14   11.10
   0  -4 -10   44.61    5.62
   0   4  10   50.82    5.92
   0   4  10   51.27    6.10
   0   4  10   45.77    5.57
   0  -4 -10   38.94    5.26
   0   4  10   36.92    4.96
   0   4  11  133.45    8.61
   0   4  11  120.81    8.95
   0   4  11  128.79    8.72
   0  -4 -11  128.46    9.06
   0   4  11  134.12    8.67
   0  -4 -11  135.99    8.92
   0   4  12    2.22    1.71
   0   4  12    4.14    2.55
   0   4  12    0.03    2.14
   0   4  12    1.82    2.23
   0  -4 -12    3.17    2.58
   0   4  13  117.52    6.91
   0   4  13  124.60    6.89
   0  -4 -13  125.27    7.16
   0   4  13  118.76    6.65
   0   4  13  122.49    6.41
   0   4  13  121.65    6.33
   0  -4 -14   16.35    2.27
   0   4  14   15.51    1.85
   0  -5  13   15.99    1.80
   0   5 -12   11.51    2.02
   0  -5  12    9.64    2.11
   0  -5  12   10.25    2.30
   0   5 -11   24.36    3.44
   0  -5  11   29.76    4.19
   0  -5  11   28.51    4.05
   0   5 -10   56.88    5.57
   0  -5  10   47.12    5.73
   0  -5  10   45.38    5.49
   0   5  -9   36.27    4.95
   0  -5   9   25.46    4.80
   0  -5   9   33.48    4.36
   0   5  -9   29.85    4.01
   0  -5   9   30.28    4.37
   0  -5   9   29.31    4.83
   0   5  -8   13.51    3.48
   0  -5   8   25.19    3.73
   0  -5   8   16.98    3.96
   0  -5   8    9.98    3.39
   0  -5   8   14.94    3.90
   0   5  -8   11.04    2.98
   0  -5   7  175.25   10.77
   0   5  -7  151.33    9.41
   0  -5   7  159.95    9.93
   0  -5   7  148.81   10.05
   0  -5   7  163.73   10.03
   0   5  -7  149.22    8.53
   0   5  -7  160.89    8.75
   0  -5   6  506.30   17.54
   0  -5   6  480.22   16.01
   0  -5   6  525.58   17.92
   0  -5   6  481.65   16.36
   0   5  -6  508.79   16.32
   0   5  -6  485.03   14.69
   0   5  -6  498.79   15.07
   0  -5   5 1265.91   24.10
   0   5  -5 1234.64   22.95
   0  -5   4   46.75    4.56
   0  -5   4   36.39    3.79
   0   5  -4   46.44    4.55
   0  -5   3    4.77    2.02
   0   5  -3    3.53    1.15
   0  -5   3    5.87    1.87
   0   5  -3    5.42    2.22
   0  -5   2  271.99   10.01
   0   5  -2  275.69    8.05
   0  -5   2  273.94    9.06
   0   5  -2  285.95   10.12
   0   5  -1  567.29   11.85
   0  -5   1  565.70   14.33
   0  -5   1  555.42   12.03
   0   5  -1  603.46   14.21
   0  -5   0  459.12   13.24
   0   5   0  444.69   10.88
   0  -5   0  462.06   10.53
   0   5   0  478.52   12.52
   0   5   1    2.51    1.64
   0  -5  -1    4.39    1.48
   0   5   1    6.53    2.00
   0  -5  -1    4.49    2.39
   0  -5  -2  324.44   11.68
   0  -5  -2  332.38    8.95
   0   5   2  314.04   10.08
   0  -5  -3  131.50    7.88
   0   5   3  140.12    6.99
   0   5   4 1443.34   22.40
   0   5   5   16.64    2.80
   0  -5  -6  105.36    7.45
   0   5   6  103.60    6.47
   0  -5  -7  193.02   10.27
   0   5   7  196.74   11.17
   0  -5  -7  210.09   11.12
   0   5   7  194.05   10.06
   0   5   7  188.59   10.54
   0   5   7  193.02   10.00
   0   5   7  205.76   10.65
   0  -5  -7  193.31   10.51
   0  -5  -8   24.21    4.12
   0   5   8   19.21    3.62
   0   5   8   25.74    4.58
   0   5   8   25.95    4.31
   0  -5  -8   25.36    4.10
   0  -5  -8   15.66    3.60
   0   5   8   21.98    4.06
   0   5   8   20.30    3.90
   0  -5  -9   14.79    3.43
   0   5   9   17.38    4.07
   0  -5  -9   21.01    4.00
   0   5   9   22.82    3.98
   0   5   9   18.93    4.29
   0  -5  -9   13.93    3.58
   0   5   9   10.75    3.61
   0  -5 -10  142.23    9.57
   0   5  10  125.07    8.46
   0   5  10  129.46    9.46
   0   5  10  142.44    9.19
   0   5  10  142.22    9.31
   0  -5 -10  142.03    9.52
   0   5  11   25.17    4.06
   0  -5 -11   22.93    3.96
   0   5  11   18.34    3.58
   0   5  11   26.24    4.61
   0  -5 -11   19.78    4.00
   0   5  11   23.51    4.02
   0  -5 -12   41.09    4.65
   0   5  12   41.02    4.55
   0   5  12   41.45    4.72
   0  -5 -12   45.26    4.97
   0   5  12   41.12    4.40
   0   5  13   93.23    5.39
   0   5  13   91.61    5.39
   0  -5 -13  102.04    5.95
   0   5  13   93.06    5.29
   0   5  13   84.59    5.06
   0  -5 -14   29.62    2.37
   0  -6  12    0.40    0.89
   0  -6  12    2.29    1.19
   0   6 -11   -0.42    1.11
   0  -6  11    1.58    1.67
   0  -6  11    1.86    1.75
   0   6 -10   21.15    3.33
   0  -6  10   12.08    3.10
   0  -6  10   14.86    3.47
   0  -6   9   -0.53    2.30
   0   6  -9    4.82    2.53
   0  -6   9    5.45    3.22
   0   6  -9    0.03    1.24
   0  -6   9   -1.77    1.58
   0  -6   8  256.44   12.94
   0  -6   8  256.49   11.93
   0   6  -8  281.18   12.64
   0  -6   8  274.62   13.42
   0   6  -8  262.12   10.81
   0  -6   8  250.90   12.42
   0  -6   7  373.42   15.93
   0  -6   7  358.27   14.51
   0   6  -7  386.45   14.95
   0  -6   7  389.94   16.12
   0  -6   7  377.61   15.84
   0   6  -7  363.72   13.33
   0  -6   6    0.45    1.45
   0  -6   6    2.87    2.36
   0  -6   6   -0.05    1.73
   0   6  -6    1.46    2.43
   0   6  -6    0.10    1.46
   0   6  -6   -1.21    2.13
   0  -6   6   -0.26    2.27
   0  -6   5    2.76    2.62
   0   6  -5    3.59    2.62
   0  -6   5    6.07    3.27
   0  -6   5    6.98    3.05
   0   6  -5    6.67    2.20
   0  -6   5    5.43    3.22
   0   6  -5    1.65    2.25
   0  -6   4  240.69   11.77
   0  -6   4  241.44   11.95
   0  -6   4  227.98   11.47
   0   6  -4  238.82   10.87
   0  -6   4  249.08   12.53
   0   6  -4  243.78   10.62
   0   6  -4  245.54   11.15
   0  -6   3    3.14    1.63
   0   6  -3    3.74    1.97
   0  -6   2  169.95    8.91
   0   6  -2  165.22    6.90
   0   6  -2  160.15    8.66
   0  -6   1   10.51    2.81
   0   6  -1   12.97    2.22
   0   6  -1   12.50    2.73
   0   6   0    9.06    2.28
   0   6   0    7.83    2.36
   0  -6   0   10.79    2.80
   0   6   0    8.33    2.57
   0  -6  -1   97.52    7.04
   0   6   1  103.68    6.67
   0  -6  -2  113.68    7.80
   0   6   2   99.86    6.54
   0   6   3    8.29    2.56
   0   6   4  538.22   15.28
   0   6   5   81.90    6.28
   0  -6  -5   94.29    7.59
   0   6   5   86.25    7.36
   0   6   5   91.41    6.83
   0   6   5   90.05    6.75
   0   6   5   88.99    7.34
   0  -6  -6   36.48    4.88
   0   6   6   37.08    4.03
   0   6   6   39.35    5.30
   0  -6  -6   35.64    4.80
   0   6   6   35.25    4.62
   0   6   6   32.91    4.30
   0   6   6   33.29    4.75
   0  -6  -7  458.61   16.78
   0   6   7  454.26   17.16
   0  -6  -7  462.55   17.39
   0   6   7  455.06   16.18
   0   6   7  418.87   16.23
   0   6   7  470.28   16.43
   0  -6  -7  447.41   16.27
   0   6   7  436.90   14.41
   0  -6  -8  142.75    9.61
   0   6   8  139.29    9.95
   0  -6  -8  139.28    9.83
   0   6   8  154.34    9.74
   0  -6  -8  141.87    9.47
   0   6   8  144.34    9.82
   0   6   8  137.16    8.40
   0   6   8  139.23    9.13
   0  -6  -9  241.13   12.64
   0  -6  -9  231.65   11.90
   0   6   9  246.35   12.11
   0   6   9  238.55   12.56
   0   6   9  226.03   11.65
   0   6   9  223.66   10.55
   0   6  10    9.46    2.87
   0   6  10    6.32    3.07
   0  -6 -10    7.10    2.88
   0   6  10   15.45    3.85
   0   6  10   11.24    3.36
   0  -6 -10   14.62    3.73
   0   6  11   61.88    5.69
   0  -6 -11   65.15    5.96
   0   6  11   59.93    5.73
   0  -6 -11   64.01    5.95
   0   6  11   61.86    5.71
   0   6  11   58.59    5.04
   0  -6 -12  139.22    7.27
   0   6  12  124.34    6.75
   0   6  12  134.27    6.90
   0   6  12  125.72    6.80
   0  -6 -12  140.92    7.31
   0   6  13   29.01    2.54
   0   6  13   29.05    2.34
   0   6  13   32.39    2.84
   0   6  13   29.61    2.70
   0  -6 -13   31.73    2.83
   0  -7  11    7.22    1.48
   0   7 -11    5.88    1.35
   0  -7  11    5.45    1.33
   0  -7  10   25.54    3.50
   0  -7  10   20.68    3.18
   0   7 -10   21.21    2.90
   0  -7   9   33.19    4.37
   0  -7   9   31.72    4.39
   0  -7   9   32.71    3.84
   0   7  -9   28.99    2.99
   0   7  -9   33.14    4.00
   0  -7   8   19.55    3.83
   0   7  -8   13.37    2.82
   0  -7   8   17.73    3.85
   0   7  -8   11.17    2.66
   0   7  -8   19.38    3.76
   0  -7   7  161.15   10.24
   0  -7   7  159.87   10.25
   0  -7   7  138.04    8.81
   0   7  -7  151.16    9.25
   0   7  -7  146.64    8.43
   0  -7   7  149.56   10.05
   0   7  -7  159.68    8.79
   0   7  -6   37.77    4.60
   0  -7   6   35.16    5.33
   0  -7   6   35.64    5.56
   0  -7   6   31.71    4.90
   0   7  -6   31.60    4.66
   0   7  -6   33.14    4.70
   0  -7   6   31.97    5.20
   0   7  -5   19.49    3.75
   0  -7   5   17.32    4.16
   0  -7   5   18.19    4.15
   0  -7   5   13.92    3.32
   0   7  -5   20.56    3.59
   0  -7   5   15.35    3.81
   0   7  -5   23.72    3.95
   0   7  -5   18.99    3.76
   0   7  -4    7.00    2.67
   0  -7   4    6.77    3.32
   0  -7   4    2.79    1.89
   0  -7   4    0.29    2.08
   0   7  -4    5.66    2.35
   0  -7   4    3.21    2.36
   0   7  -4    4.95    2.12
   0   7  -4    1.28    1.94
   0  -7   3    1.03    2.30
   0   7  -3    2.93    2.11
   0  -7   3    2.91    2.44
   0  -7   3   -0.24    2.11
   0   7  -3   -0.37    1.83
   0  -7   3    4.30    2.41
   0   7  -3    3.08    2.04
   0   7  -3    0.17    0.46
   0  -7   2   43.56    4.82
   0   7  -2   39.83    4.70
   0  -7   2   46.76    5.65
   0  -7   2   41.68    5.48
   0   7  -2   47.34    4.97
   0  -7   2   43.68    5.10
   0   7  -2   36.27    4.60
   0   7  -2   37.91    4.80
   0  -7   2   43.11    5.58
   0  -7   1   16.39    3.55
   0  -7   1   16.85    3.33
   0   7  -1   15.88    2.99
   0  -7   1   19.37    4.05
   0  -7   1   16.17    3.32
   0   7  -1   15.81    3.10
   0  -7   1   17.64    3.83
   0   7  -1   12.92    3.21
   0  -7   0  123.77    8.52
   0  -7   0  117.46    8.33
   0  -7   0  119.81    8.66
   0   7   0  110.30    7.43
   0  -7   0  119.48    8.78
   0  -7   0  111.06    8.04
   0   7   0  131.75    8.35
   0  -7  -1    0.25    1.87
   0   7   1    0.01    1.81
   0  -7  -1   -0.16    1.85
   0  -7  -1   -2.34    1.76
   0  -7  -1    0.64    2.05
   0   7   1    1.66    1.52
   0   7   1    1.64    1.71
   0  -7  -2  141.08    9.35
   0   7   2  149.19    8.88
   0  -7  -2  145.91    9.24
   0  -7  -2  144.41    9.05
   0   7   2  156.79    9.34
   0   7   2  135.43    8.76
   0  -7  -2  143.72    9.66
   0   7   2  136.73    8.36
   0  -7  -2  152.29    9.61
   0   7   2  139.40    8.56
   0   7   3   63.48    5.84
   0  -7  -3   57.84    5.99
   0   7   3   56.64    5.81
   0   7   3   65.78    6.19
   0  -7  -3   58.61    6.27
   0  -7  -3   68.24    6.09
   0   7   3   69.28    6.16
   0   7   3   62.25    5.45
   0   7   3   61.74    5.79
   0   7   4  111.33    7.68
   0   7   4  125.30    8.57
   0  -7  -4  130.34    9.21
   0   7   4  138.06    8.71
   0   7   4  126.54    8.77
   0   7   4  127.62    7.90
   0   7   4  131.58    8.39
   0  -7  -4  135.74    8.91
   0   7   5  269.50   12.76
   0  -7  -5  293.53   13.94
   0   7   5  290.19   12.37
   0   7   5  291.73   12.72
   0   7   5  300.04   12.50
   0   7   5  299.77   13.51
   0   7   6  162.05    9.61
   0   7   6  163.50   10.30
   0  -7  -6  157.36   10.45
   0  -7  -6  165.58   10.67
   0   7   6  164.27   10.34
   0  -7  -6  162.19    9.56
   0   7   6  165.73    9.78
   0  -7  -7   10.97    3.19
   0   7   7   19.70    3.93
   0   7   7   16.31    3.80
   0   7   7   12.48    3.70
   0  -7  -7   19.67    3.79
   0   7   7   11.59    3.44
   0   7   8   40.78    5.25
   0  -7  -8   36.00    5.56
   0   7   8   42.48    5.39
   0   7   8   42.03    5.22
   0  -7  -8   32.93    4.64
   0   7   8   38.08    5.00
   0  -7  -9  355.59   14.68
   0   7   9  300.31   11.02
   0   7   9  319.21   13.79
   0   7   9  327.12   13.36
   0  -7  -9  310.23   12.83
   0   7   9  333.80   13.53
   0  -7 -10   62.34    6.00
   0   7  10   53.71    4.54
   0   7  10   58.13    5.56
   0   7  10   61.33    5.44
   0   7  10   57.14    5.67
   0  -7 -10   63.42    5.46
   0  -7 -11   10.16    2.53
   0   7  11   10.55    2.71
   0   7  11   12.67    2.56
   0  -7 -11   10.92    2.44
   0   7  11   10.90    2.37
   0  -7 -12   16.44    2.19
   0   7  12   17.31    2.40
   0   7  12   13.86    1.86
   0   7  12   10.97    1.83
   0   7  12   13.44    2.16
   0  -8  10    0.79    0.89
   0  -8  10    1.16    1.04
   0  -8   9  148.23    7.14
   0  -8   9  148.70    7.28
   0   8  -9  152.36    6.81
   0  -8   8   13.59    3.10
   0  -8   8   12.97    2.55
   0   8  -8    9.34    2.05
   0  -8   8    9.74    2.70
   0   8  -8   10.60    2.70
   0  -8   7    1.22    2.49
   0   8  -7    0.85    1.68
   0  -8   7    2.21    2.07
   0  -8   7    5.16    2.78
   0  -8   7    3.86    2.31
   0   8  -7    1.37    1.59
   0  -8   6   19.09    4.00
   0  -8   6   15.63    3.83
   0   8  -6   11.16    3.05
   0  -8   6   18.35    4.24
   0  -8   6   17.14    3.24
   0   8  -6   16.47    3.73
   0  -8   5   10.59    3.58
   0  -8   5   13.66    4.14
   0  -8   5   12.16    3.20
   0   8  -5    3.90    2.72
   0  -8   5    4.90    3.37
   0   8  -5    8.10    2.84
   0  -8   4   12.97    3.77
   0   8  -4   16.62    3.10
   0  -8   4   10.11    3.83
   0  -8   4   15.94    3.50
   0  -8   4    9.81    3.51
   0   8  -4   12.14    3.58
   0   8  -4   16.01    3.57
   0  -8   3  181.75   10.96
   0  -8   3  175.05   10.94
   0   8  -3  187.59    9.81
   0  -8   3  177.48   10.98
   0  -8   3  196.28   12.20
   0   8  -3  184.18   10.41
   0   8  -3  184.43   10.47
   0  -8   2   57.75    6.44
   0  -8   2   58.11    6.57
   0   8  -2   55.96    5.46
   0  -8   2   52.95    6.01
   0   8  -2   55.27    5.79
   0  -8   2   53.53    6.68
   0   8  -2   50.82    5.75
   0   8  -1   41.85    4.97
   0  -8   1   35.02    4.62
   0  -8   1   39.19    5.25
   0  -8   1   39.89    5.24
   0  -8   1   45.44    5.75
   0  -8   1   37.81    5.52
   0   8  -1   43.07    5.47
   0   8  -1   39.28    5.05
   0   8  -1   44.00    5.06
   0   8   0    2.02    2.07
   0  -8   0    2.01    1.91
   0  -8   0    0.12    0.84
   0   8   0    1.74    1.68
   0  -8   0    4.07    2.45
   0  -8   0    1.73    2.35
   0   8   0    1.28    2.09
   0  -8   0    1.42    2.24
   0   8   0    1.69    1.75
   0   8   1   37.36    4.93
   0  -8  -1   52.99    5.75
   0  -8  -1   47.18    5.74
   0   8   1   43.00    5.16
   0  -8  -1   48.13    5.98
   0  -8  -1   40.89    5.64
   0   8   1   58.79    6.00
   0   8   1   46.98    5.51
   0  -8  -2  170.01   10.42
   0   8   2  167.52    9.71
   0   8   2  180.34   10.24
   0   8   2  168.81   10.29
   0   8   2  172.61   10.04
   0  -8  -2  160.07   10.49
   0   8   2  184.84   10.64
   0  -8  -3  379.89   15.76
   0   8   3  413.00   15.30
   0   8   3  392.48   14.90
   0   8   3  422.18   16.11
   0  -8  -3  408.79   16.58
   0  -8  -3  423.71   16.17
   0   8   3  423.89   15.36
   0   8   3  388.61   13.11
   0   8   3  395.16   15.34
   0   8   4  169.73    9.97
   0   8   4  174.05   10.25
   0  -8  -4  176.80   10.93
   0  -8  -4  180.86   10.53
   0   8   4  172.29   10.06
   0   8   4  178.97   10.67
   0   8   4  172.85   10.03
   0   8   4  175.19    9.22
   0  -8  -5   29.61    4.74
   0  -8  -5   29.41    4.03
   0   8   5   21.04    3.77
   0   8   5   28.28    4.84
   0   8   5   23.95    4.42
   0   8   5   23.30    4.05
   0  -8  -6  335.91   14.94
   0   8   6  324.26   13.97
   0   8   6  336.31   14.33
   0   8   6  333.91   13.71
   0   8   6  333.28   13.28
   0  -8  -6  321.40   12.79
   0  -8  -7  310.08   14.02
   0   8   7  308.14   13.47
   0   8   7  311.38   13.55
   0   8   7  307.81   12.88
   0   8   7  289.54   12.33
   0  -8  -7  285.15   11.92
   0  -8  -8  122.82    8.72
   0   8   8  117.38    8.19
   0   8   8  104.74    7.65
   0   8   8  114.49    7.79
   0   8   8  108.11    7.59
   0  -8  -8  101.55    6.90
   0   8   9    2.92    2.49
   0   8   9   -0.79    1.65
   0  -8  -9    1.67    1.51
   0  -8  -9    2.50    2.43
   0   8   9    3.83    2.38
   0   8  10   21.04    3.25
   0   8  10   15.79    2.63
   0  -8 -10   17.80    2.61
   0   8  10   19.21    3.05
   0  -8 -10   20.02    3.21
   0  -8 -11  163.34    6.94
   0   8  11  157.80    6.39
   0   8  11  159.68    6.60
   0  -8 -11  152.57    5.76
   0  -9   8   32.92    3.28
   0  -9   8   28.06    2.85
   0  -9   8   30.47    3.05
   0  -9   7   -3.93    2.03
   0   9  -7   -1.14    1.24
   0  -9   7   -0.06    1.20
   0  -9   7   -1.57    1.31
   0  -9   6    2.60    2.10
   0  -9   6    1.70    1.62
   0  -9   6    7.07    2.54
   0   9  -6    5.04    1.81
   0  -9   6    4.95    2.44
   0  -9   5    4.22    2.25
   0  -9   5    7.76    2.98
   0  -9   5    7.34    2.86
   0  -9   5    7.14    3.11
   0   9  -5    7.12    2.48
   0  -9   4   76.97    6.70
   0  -9   4  101.14    7.99
   0  -9   4   99.37    7.85
   0   9  -4   97.02    7.16
   0  -9   4   91.46    8.04
   0  -9   3    1.48    1.86
   0   9  -3    2.03    1.95
   0   9  -3    3.28    2.79
   0  -9   3    0.93    2.74
   0  -9   3    3.44    2.08
   0  -9   3    1.29    2.15
   0  -9   2    4.24    2.81
   0  -9   2    7.12    3.02
   0  -9   2    8.42    3.19
   0   9  -2    3.59    2.12
   0   9  -2    2.90    2.55
   0  -9   2    8.54    3.28
   0  -9   1   96.62    8.12
   0  -9   1   88.20    7.75
   0  -9   1   85.09    7.72
   0   9  -1   85.11    6.78
   0   9  -1   87.10    7.43
   0  -9   1   83.04    7.90
   0  -9   0   31.28    4.74
   0   9   0   30.20    4.33
   0   9   0   32.22    4.81
   0  -9   0   34.92    5.34
   0  -9   0   33.69    5.15
   0   9   0   26.93    4.30
   0   9   0   30.97    4.95
   0  -9   0   29.33    4.91
   0   9   1  298.37   12.14
   0   9   1  292.81   13.39
   0  -9  -1  270.77   13.58
   0   9   1  284.63   12.96
   0   9   1  287.49   12.44
   0  -9  -1  295.55   13.66
   0  -9  -1  283.69   13.57
   0   9   2   95.79    7.88
   0   9   2   87.57    6.77
   0  -9  -2   84.06    7.48
   0   9   2   83.75    7.20
   0   9   2   88.41    7.11
   0  -9  -2   90.74    7.68
   0  -9  -2   91.12    7.60
   0  -9  -3  248.00   12.67
   0  -9  -3  222.64   11.77
   0   9   3  241.94   11.79
   0   9   3  227.61   11.68
   0   9   3  235.59   11.36
   0   9   3  233.08   10.96
   0   9   4  184.93    9.84
   0  -9  -4  177.46   10.83
   0  -9  -4  181.02   10.12
   0   9   4  186.93   10.59
   0   9   4  184.99   10.03
   0   9   4  181.38    8.84
   0   9   5  114.39    7.86
   0  -9  -5  104.81    8.31
   0  -9  -5  117.11    7.79
   0   9   5  101.34    7.78
   0   9   5  109.35    7.63
   0   9   5   85.27    6.19
   0   9   6   16.82    3.51
   0   9   6   26.97    4.12
   0   9   6   21.22    3.54
   0   9   6   20.41    3.89
   0  -9  -6   21.60    4.15
   0  -9  -7  163.45    9.46
   0   9   7  154.71    8.22
   0   9   7  147.19    8.33
   0   9   7  157.09    8.63
   0   9   7  154.96    8.05
   0   9   8   71.28    5.30
   0   9   8   74.40    5.61
   0  -9  -8   75.13    6.07
   0   9   8   73.60    5.54
   0  -9  -9  119.05    6.82
   0   9   9  113.82    6.05
   0   9   9  100.07    5.44
   0   9   9  122.98    6.35
   0   9  10   27.77    2.69
   0   9  10   21.61    2.33
   0  -9 -10   26.05    2.86
   0 -10   7    4.38    1.19
   0 -10   7    4.19    1.17
   0 -10   6   34.93    3.39
   0 -10   6   31.16    3.27
   0  10  -6   29.58    2.66
   0 -10   6   34.23    3.38
   0 -10   5    6.26    2.10
   0 -10   5    7.12    2.22
   0 -10   5    6.31    2.28
   0  10  -5    6.08    1.80
   0  10  -5    4.03    1.38
   0 -10   4   59.19    5.12
   0 -10   4   62.70    5.45
   0 -10   4   64.15    5.79
   0  10  -4   63.59    5.02
   0  10  -4   57.79    4.27
   0 -10   3    1.77    1.96
   0 -10   3   -1.76    2.13
   0 -10   3   -0.38    2.22
   0  10  -3    2.10    2.13
   0  10  -3   -2.20    1.44
   0 -10   2   51.55    5.32
   0 -10   2   43.19    5.09
   0  10  -2   46.38    5.00
   0  10  -2   55.15    5.39
   0 -10   2   52.21    5.86
   0  10  -2   54.14    4.66
   0 -10   1    0.78    2.29
   0  10  -1    3.99    2.34
   0 -10   1    4.97    2.42
   0  10  -1    3.07    1.91
   0 -10   1    4.23    2.72
   0  10  -1    3.03    2.07
   0  10   0   80.11    6.60
   0  10   0   78.93    6.03
   0  10   0   76.83    6.58
   0 -10   0   67.67    6.51
   0 -10   0   77.08    6.56
   0 -10   0   73.15    6.51
   0  10   1  451.86   15.03
   0  10   1  434.43   13.78
   0 -10  -1  449.03   16.02
   0 -10  -1  452.24   15.31
   0 -10  -1  418.69   14.91
   0  10   2    3.99    2.19
   0  10   2   -0.64    1.86
   0 -10  -2    4.14    2.21
   0  10   2    2.63    2.58
   0 -10  -2   -0.66    2.18
   0  10   3  107.95    7.27
   0  10   3  115.84    7.22
   0 -10  -3  117.92    7.76
   0 -10  -3  116.51    8.07
   0  10   4   26.86    3.31
   0  10   4   27.94    3.81
   0  10   4   30.61    4.01
   0 -10  -4   25.99    3.32
   0 -10  -4   33.67    4.52
   0  10   5   82.01    5.36
   0  10   5   87.56    6.09
   0  10   5   83.02    6.11
   0 -10  -5   95.62    7.07
   0  10   6  134.78    6.99
   0  10   6  127.34    6.14
   0  10   6  136.87    7.03
   0 -10  -6  133.61    7.75
   0  10   7   -1.53    1.26
   0  10   7    1.55    1.01
   0  10   7   -2.64    1.54
   0 -10  -7    1.10    1.60
   0 -10  -8    1.24    1.43
   0  10   8    1.88    1.03
   0  10   8   -0.10    0.83
   0  10   9   43.12    2.60
   0 -10  -9   48.38    3.24
   0 -11   4    0.68    0.99
   0  11  -4   -0.25    0.78
   0 -11   4    0.43    0.82
   0  11  -4   -1.10    0.74
   0  11  -3    0.31    0.74
   0 -11   3   -0.56    1.39
   0  11  -3   -0.21    0.20
   0  11  -3    0.54    1.26
   0 -11   3   -0.18    1.21
   0 -11   2   -1.86    0.84
   0  11  -2    0.56    1.46
   0 -11   2   -0.09    1.36
   0  11  -2    0.03    0.50
   0 -11   2   -0.59    1.46
   0  11  -2   -2.45    1.64
   0  11  -1   42.60    3.78
   0 -11   1   38.66    3.48
   0  11  -1   41.31    3.28
   0 -11   1   40.96    4.21
   0  11  -1   41.61    3.96
   0  11   0   17.09    2.63
   0 -11   0   16.01    2.68
   0  11   0   16.90    2.53
   0 -11   0   16.84    2.89
   0  11   0   14.15    2.59
   0  11   1    4.65    1.71
   0 -11  -1    7.51    2.02
   0  11   1    7.60    1.60
   0 -11  -1    8.77    2.24
   0  11   1    7.21    2.12
   0  11   2    5.05    1.64
   0 -11  -2    5.29    2.14
   0  11   2    5.57    1.80
   0 -11  -2    2.98    1.74
   0  11   3  102.70    5.48
   0 -11  -3  117.24    6.43
   0  11   3  113.68    5.61
   0 -11  -3  100.48    5.40
   0 -11  -4    0.17    1.40
   0  11   4   -0.71    1.02
   0  11   4    0.26    0.98
   0 -11  -5    6.22    1.87
   0  11   5    6.47    1.28
   0  11   5    4.83    1.41
   0  11   6   51.08    3.09
   0 -11  -6   53.19    3.68
   0 -11  -7    6.48    1.15
  -1  11   5   37.17    2.53
  -1  11   4    3.78    1.03
  -1  11   3   10.20    1.78
   1 -11  -3    0.33    0.78
  -1  11   2   84.22    4.55
   1 -11  -2   82.60    4.87
  -1  11   1   -1.45    1.06
   1 -11  -1   -0.91    1.21
  -1  11   0    1.25    1.08
   1 -11   0    1.57    1.39
  -1  11   0    1.96    1.15
  -1  11  -1  330.30    8.18
  -1  11  -1  333.94    8.87
   1 -11   1  331.47    9.80
  -1  11  -2   -0.16    0.88
   1 -11   2   -0.33    0.99
  -1  11  -2   -0.20    0.85
  -1  11  -3    1.18    0.75
   1 -11   3    1.99    1.14
  -1  10   8  135.69    4.92
   1 -10  -8  130.25    4.81
  -1  10   7   65.17    3.60
  -1  10   7   73.62    4.39
   1 -10  -7   69.28    4.25
  -1  10   6    0.12    0.90
  -1  10   6    3.46    1.62
   1 -10  -6    1.84    1.29
  -1  10   5   -1.97    1.05
   1 -10  -5    1.13    1.06
  -1  10   5   -0.83    1.42
   1 -10  -4   64.70    4.99
   1 -10  -4   73.42    5.48
  -1  10   4   72.57    5.34
   1 -10  -3   -0.23    0.87
   1 -10  -3   -0.51    1.71
  -1  10   3    0.81    1.54
   1 -10  -2  121.40    6.97
  -1  10   2  126.23    7.36
  -1  10   2  124.39    7.10
   1 -10  -2  121.00    7.84
   1 -10  -1   30.75    3.63
  -1  10   1   32.65    3.50
  -1  10   1   33.53    3.98
  -1  10   1   34.49    4.21
   1 -10  -1   30.99    4.37
   1 -10   0   16.52    2.65
  -1  10   0   14.63    2.63
   1 -10   0   17.24    3.39
  -1  10   0   17.35    3.14
   1 -10   0   16.96    3.43
  -1  10   0   13.87    3.01
   1 -10   1  126.86    7.94
  -1  10  -1  109.48    6.20
  -1  10  -1  125.64    7.06
   1 -10   1  122.67    7.91
  -1  10  -1  125.17    7.31
  -1  10  -2    3.98    1.62
   1 -10   2    3.54    2.29
  -1  10  -2    2.25    1.75
  -1  10  -2    5.09    2.40
   1 -10   2    7.28    2.65
   1 -10   3  320.16   11.42
  -1  10  -3  284.45    8.89
  -1  10  -3  306.84    9.85
   1 -10   3  286.52   11.08
  -1  10  -3  302.12   10.27
  -1  10  -4   -0.86    0.92
   1 -10   4   -0.79    1.61
   1 -10   4    1.69    1.46
  -1  10  -4    0.83    1.40
  -1  10  -4    0.66    1.28
   1 -10   5   21.16    2.69
   1 -10   5   23.96    2.80
  -1  10  -5   19.27    2.43
  -1  10  -5   20.29    2.19
   1 -10   6    0.17    0.82
  -1  10  -6    0.46    0.68
  -1   9  10    0.24    0.63
  -1   9  10    0.97    0.84
   1  -9 -10    1.01    0.72
  -1   9   9   41.69    3.40
  -1   9   9   40.65    3.49
   1  -9  -9   42.24    3.52
  -1   9   8   19.50    2.91
  -1   9   8   18.58    2.96
   1  -9  -8   13.64    2.54
  -1   9   7   12.00    2.62
  -1   9   7   14.04    3.04
   1  -9  -7   15.51    3.03
  -1   9   6   23.91    3.45
  -1   9   6   17.90    3.39
   1  -9  -6   20.15    3.53
  -1   9   5  135.15    8.26
  -1   9   5  128.94    7.48
   1  -9  -5  146.68    8.67
  -1   9   4  287.29   12.25
  -1   9   4  265.68   10.79
   1  -9  -4  265.88   12.07
  -1   9   4  263.43   10.59
   1  -9  -4  272.69   12.42
  -1   9   3   89.74    7.24
  -1   9   3   81.31    6.22
   1  -9  -3   84.94    7.01
  -1   9   3   71.68    5.74
  -1   9   3   88.94    6.93
   1  -9  -3   83.41    7.32
   1  -9  -2    1.25    1.55
  -1   9   2    1.96    2.27
   1  -9  -2    0.70    2.48
  -1   9   2    0.77    1.36
  -1   9   2   -1.73    2.70
   1  -9  -1  105.82    7.69
   1  -9  -1  127.75    9.10
  -1   9   1  119.07    7.67
  -1   9   1  124.92    8.37
   1  -9  -1  110.69    8.82
  -1   9   1  123.28    8.29
   1  -9   0  189.00   10.99
   1  -9   0  168.44    9.36
  -1   9   0  176.15    9.39
   1  -9   0  171.09   10.87
  -1   9   0  181.86    9.93
   1  -9   0  163.83   10.60
  -1   9   0  167.05    9.48
   1  -9   1   48.16    5.84
   1  -9   1   46.42    5.76
   1  -9   1   36.56    4.65
  -1   9  -1   45.82    5.12
   1  -9   1   42.75    5.77
   1  -9   1   41.27    5.72
  -1   9  -1   45.68    5.38
  -1   9  -1   45.81    5.25
   1  -9   2    0.05    2.45
   1  -9   2    2.83    2.07
   1  -9   2    0.23    2.65
   1  -9   2    2.10    1.44
  -1   9  -2    1.18    2.23
   1  -9   2    0.05    2.37
  -1   9  -2   -1.73    2.46
   1  -9   3    1.36    2.64
   1  -9   3    0.25    2.55
  -1   9  -3    3.57    2.37
   1  -9   3    0.14    2.20
   1  -9   3   -0.28    2.57
  -1   9  -3    0.51    2.15
   1  -9   4    5.21    2.95
  -1   9  -4    4.36    2.49
   1  -9   4    8.22    2.71
   1  -9   4    5.70    2.89
   1  -9   4    3.32    2.55
  -1   9  -4    8.18    2.27
   1  -9   5   13.13    3.18
   1  -9   5   14.68    3.10
  -1   9  -5   13.44    2.84
   1  -9   5   10.19    2.79
   1  -9   5   16.32    3.28
  -1   9  -5   12.82    2.61
   1  -9   6   -0.11    1.07
   1  -9   6    1.01    1.70
   1  -9   6   -1.21    1.41
  -1   9  -6    0.09    1.32
   1  -9   6   -0.28    1.17
  -1   9  -6   -2.25    1.61
   1  -9   7   36.33    3.46
   1  -9   7   29.63    2.72
   1  -9   7   32.15    2.91
  -1   9  -7   39.58    3.25
  -1   9  -7   42.12    3.20
   1  -9   7   36.79    3.58
   1  -9   8   15.77    1.90
   1  -9   8   14.37    1.83
  -1   8  11   38.89    2.88
  -1   8  11   35.97    2.83
   1  -8 -11   35.95    2.96
  -1   8  10   65.74    4.77
  -1   8  10   65.47    4.61
   1  -8 -10   59.62    4.60
  -1   8   9   -0.62    2.03
  -1   8   9   -1.46    1.78
   1  -8  -9    2.04    1.58
  -1   8   8    2.13    2.18
  -1   8   8    1.41    2.12
   1  -8  -8   -0.94    2.08
  -1   8   7  185.63    9.84
  -1   8   7  171.37    9.56
   1  -8  -7  186.97   10.40
  -1   8   6   90.11    6.90
   1  -8  -6   85.33    7.28
  -1   8   6   83.93    6.86
  -1   8   6   83.08    7.03
   1  -8  -5   87.80    7.63
  -1   8   5   81.76    6.69
   1  -8  -5   71.25    6.74
  -1   8   5   78.24    6.82
  -1   8   5   75.22    6.67
   1  -8  -4  200.27   11.50
  -1   8   4  207.86   10.44
  -1   8   4  213.14   10.67
   1  -8  -4  195.03   11.20
  -1   8   4  206.53   10.37
  -1   8   4  212.30   11.30
   1  -8  -3  206.06   11.94
  -1   8   3  186.91   10.11
  -1   8   3  213.68   10.89
   1  -8  -3  191.31   10.93
  -1   8   3  200.01   10.02
  -1   8   3  198.50   10.85
   1  -8  -2  582.72   20.00
  -1   8   2  580.74   17.80
  -1   8   2  603.95   18.12
   1  -8  -2  575.13   18.60
   1  -8  -2  602.26   20.07
  -1   8   2  561.45   16.11
  -1   8   2  571.44   18.25
  -1   8   1   23.18    4.07
   1  -8  -1   20.96    4.64
   1  -8  -1   21.29    3.89
   1  -8  -1   24.36    4.97
  -1   8   1   20.66    3.97
  -1   8   1   21.67    3.72
  -1   8   1   11.22    2.90
   1  -8  -1   16.04    3.44
   1  -8   0  112.62    8.95
  -1   8   0  105.13    7.90
   1  -8   0   99.30    8.64
   1  -8   0  108.06    9.00
  -1   8   0  111.08    8.19
   1  -8   0  114.02    9.01
   1  -8   1  118.11    9.17
  -1   8  -1  106.88    7.99
   1  -8   1  114.55    9.26
   1  -8   1  108.56    9.05
  -1   8  -1  100.53    7.64
   1  -8   1  112.52    8.85
   1  -8   2  125.09    9.43
  -1   8  -2  129.30    8.73
   1  -8   2  131.66    9.89
   1  -8   2  129.21    9.56
   1  -8   2  130.80    9.76
   1  -8   3   73.23    7.36
   1  -8   3   86.23    7.91
  -1   8  -3   84.31    7.09
   1  -8   3   66.49    6.97
   1  -8   3   73.88    7.44
  -1   8  -4   -0.03    2.15
   1  -8   4    0.73    1.46
   1  -8   4    0.02    2.37
   1  -8   4   -4.82    2.91
   1  -8   4    1.24    2.68
  -1   8  -4    2.41    2.39
   1  -8   5   53.54    6.14
  -1   8  -5   59.79    5.74
   1  -8   5   48.22    5.97
   1  -8   5   51.11    5.88
   1  -8   5   64.05    6.55
  -1   8  -5   62.90    5.95
   1  -8   6   29.77    4.48
  -1   8  -6   25.47    3.79
   1  -8   6   28.13    4.36
   1  -8   6   27.33    4.19
   1  -8   6   28.62    4.40
  -1   8  -6   26.90    4.08
   1  -8   7  104.51    7.15
  -1   8  -7   98.76    6.18
   1  -8   7   91.59    6.35
   1  -8   7   75.74    5.76
   1  -8   7  102.80    7.16
  -1   8  -7   91.09    6.24
   1  -8   8    1.28    1.17
  -1   8  -8   10.89    1.99
   1  -8   8    6.85    1.84
   1  -8   8    6.49    2.11
  -1   8  -8    5.95    1.98
   1  -8   8    9.71    2.44
  -1   8  -9   93.40    4.02
   1  -8   9   99.18    4.98
   1  -8   9   96.08    5.03
  -1   7  12    1.59    0.93
  -1   7  12   -1.22    0.82
  -1   7  12    0.90    1.02
  -1   7  11   21.83    3.03
  -1   7  11   16.85    2.17
   1  -7 -11   23.66    3.13
  -1   7  11   18.38    2.83
   1  -7 -10   56.02    5.38
  -1   7  10   51.65    4.83
  -1   7  10   46.31    4.01
  -1   7  10   52.97    4.99
   1  -7 -10   54.46    4.29
   1  -7  -9   56.35    5.85
   1  -7  -9   61.68    5.16
  -1   7   9   53.86    5.55
  -1   7   9   57.98    5.72
  -1   7   9   70.52    5.41
   1  -7  -8  109.90    8.34
  -1   7   8  102.50    7.81
   1  -7  -8   98.44    6.79
  -1   7   8   98.05    7.29
  -1   7   8   93.89    7.44
  -1   7   8   88.34    6.36
   1  -7  -7   10.48    3.49
  -1   7   7    9.97    3.45
  -1   7   7   16.02    3.52
  -1   7   7   18.30    3.64
  -1   7   7   12.87    3.71
  -1   7   7    6.44    2.54
   1  -7  -6  256.13   11.66
  -1   7   6  241.59   11.91
   1  -7  -6  237.58   12.52
  -1   7   6  248.29   12.35
  -1   7   6  247.78   11.88
   1  -7  -6  266.99   12.55
  -1   7   6  257.32   12.15
  -1   7   5  757.31   20.95
   1  -7  -5  737.11   20.22
   1  -7  -5  749.85   21.99
   1  -7  -5  735.35   21.48
  -1   7   5  728.97   20.35
  -1   7   5  756.54   20.36
   1  -7  -5  775.11   23.02
  -1   7   4  201.12   10.15
   1  -7  -4  203.65   11.53
  -1   7   4  195.98   10.50
   1  -7  -4  192.45   11.05
  -1   7   4  197.79   10.83
  -1   7   4  200.07   10.35
  -1   7   3   -2.91    1.64
   1  -7  -3    1.39    2.20
  -1   7   3   -3.08    1.77
   1  -7  -3    0.04    2.40
  -1   7   3    4.15    2.41
   1  -7  -3    3.42    1.96
  -1   7   3    0.58    1.79
  -1   7   3    5.74    2.43
  -1   7   2  919.11   21.61
   1  -7  -2  936.84   24.74
   1  -7  -2  980.21   25.87
  -1   7   2  961.64   22.48
  -1   7   2  950.56   22.73
   1  -7  -2  983.22   25.14
   1  -7  -2  934.10   23.28
  -1   7   2  927.58   21.82
  -1   7   1   80.98    6.78
   1  -7  -1   85.88    7.68
   1  -7  -1   69.00    6.95
  -1   7   1   78.80    6.51
   1  -7  -1   78.18    7.40
  -1   7   1   78.95    6.79
  -1   7   1   81.79    6.63
   1  -7  -1   75.54    7.37
   1  -7   0  462.79   17.13
   1  -7   0  482.97   17.41
  -1   7   0  444.65   14.54
   1  -7   0  452.03   17.46
   1  -7   0  453.21   17.40
  -1   7   0  477.73   15.81
  -1   7   0  427.89   15.20
   1  -7   1   40.67    5.59
   1  -7   1   43.50    5.58
   1  -7   1   33.70    5.25
  -1   7  -1   40.89    5.24
  -1   7  -1   35.22    4.22
  -1   7  -1   34.16    4.77
   1  -7   1   34.45    5.67
   1  -7   2    6.02    3.20
  -1   7  -2    5.01    2.29
   1  -7   2    7.94    3.62
   1  -7   2    3.27    3.12
   1  -7   2    5.48    3.11
  -1   7  -2    2.63    1.87
  -1   7  -2    3.99    2.13
   1  -7   3  418.66   16.63
   1  -7   3  439.66   17.03
   1  -7   3  443.71   17.44
   1  -7   3  446.57   17.63
  -1   7  -3  422.99   15.33
  -1   7  -3  466.61   16.93
  -1   7  -3  440.34   15.50
   1  -7   4    0.55    2.64
  -1   7  -4    1.63    2.35
   1  -7   4   -2.22    2.05
   1  -7   4    4.74    2.61
   1  -7   4    2.47    2.33
  -1   7  -4    3.72    1.79
  -1   7  -4    0.43    1.77
   1  -7   5   57.81    6.74
   1  -7   5   63.99    7.13
  -1   7  -5   68.42    6.48
   1  -7   5   66.40    7.06
   1  -7   5   65.97    6.82
  -1   7  -5   64.11    6.37
   1  -7   6   93.86    8.01
   1  -7   6   89.45    7.85
  -1   7  -6   98.67    7.34
   1  -7   6  105.45    8.41
   1  -7   6  102.20    8.44
  -1   7  -6  106.62    7.87
   1  -7   7  141.25    9.32
  -1   7  -7  135.31    8.07
   1  -7   7  128.93    8.49
   1  -7   7  127.45    8.62
   1  -7   7  152.60    9.66
  -1   7  -7  139.97    8.63
  -1   7  -8    2.33    1.67
   1  -7   8    4.37    1.78
   1  -7   8    6.61    2.46
   1  -7   8    4.89    2.58
   1  -7   8    5.12    2.66
  -1   7  -8    7.29    2.63
   1  -7   9   39.93    4.34
   1  -7   9   37.39    3.71
   1  -7   9   44.44    4.47
  -1   7  -9   46.28    3.77
  -1   7  -9   41.17    4.08
   1  -7  10    3.75    1.54
  -1   7 -10    4.34    1.41
  -1   7 -10    1.67    0.70
   1  -7  10    4.51    1.65
  -1   6  13    3.75    1.10
  -1   6  13    3.35    1.11
  -1   6  12   13.81    2.45
  -1   6  12   16.33    2.55
   1  -6 -12   15.41    2.41
   1  -6 -11  161.20    8.80
  -1   6  11  154.92    7.68
   1  -6 -11  165.02    7.92
  -1   6  11  147.89    8.04
  -1   6  11  153.74    8.15
  -1   6  10    6.42    2.69
   1  -6 -10    5.30    2.72
  -1   6  10    1.82    1.77
  -1   6  10    7.40    2.59
  -1   6  10    5.94    2.78
   1  -6 -10    5.23    2.08
  -1   6   9    3.34    2.78
   1  -6  -9   -1.30    2.25
  -1   6   9   -3.36    2.49
  -1   6   9    0.24    1.69
  -1   6   9    1.95    2.16
   1  -6  -9    1.28    1.98
   1  -6  -8  360.77   15.44
   1  -6  -8  353.14   13.69
  -1   6   8  351.22   14.52
  -1   6   8  359.09   14.78
  -1   6   8  354.46   13.78
  -1   6   8  361.94   14.73
  -1   6   7  139.87    9.30
   1  -6  -7  150.78    9.12
   1  -6  -7  156.29   10.40
   1  -6  -7  143.84    9.76
  -1   6   7  150.64    9.80
  -1   6   7  146.20    9.48
   1  -6  -7  136.72    8.43
  -1   6   7  136.88    9.49
   1  -6  -6    5.66    2.61
   1  -6  -6    6.78    3.10
   1  -6  -6    5.43    1.55
   1  -6  -6    6.61    2.86
  -1   6   6    0.09    1.75
  -1   6   6    0.54    2.03
  -1   6   6    3.75    2.29
   1  -6  -6   10.61    2.78
  -1   6   6    3.49    3.05
  -1   6   5  833.74   20.76
  -1   6   5  799.02   21.19
   1  -6  -5  788.03   20.65
   1  -6  -5  824.45   22.42
   1  -6  -5  843.86   22.24
  -1   6   5  867.84   21.72
   1  -6  -5  807.23   22.22
  -1   6   5  835.12   21.39
   1  -6  -4  836.52   21.98
  -1   6   4  800.39   18.99
  -1   6   4  820.45   20.42
  -1   6   4  814.67   19.80
  -1   6   4  802.32   18.27
   1  -6  -4  853.57   22.13
   1  -6  -3   14.61    2.96
   1  -6  -3   20.68    3.77
  -1   6   3   13.24    2.74
  -1   6   3   14.46    3.06
   1  -6  -2   54.23    4.85
  -1   6   2   57.75    5.29
  -1   6   2   59.77    5.30
   1  -6  -1   27.82    3.54
  -1   6   1   22.41    3.50
  -1   6   1   26.05    3.42
  -1   6   1   22.05    3.54
  -1   6   0  296.61   10.96
   1  -6   0  290.84   11.13
  -1   6   0  317.73   12.27
   1  -6   1  228.67   10.13
  -1   6  -1  226.42    9.41
  -1   6  -1  233.20   10.77
   1  -6   2  115.17    7.55
  -1   6  -2  101.86    6.23
   1  -6   2  107.64    7.90
   1  -6   2  112.79    8.24
  -1   6  -2  114.81    7.48
   1  -6   2  110.80    8.42
   1  -6   2  103.18    7.90
  -1   6  -2  116.94    7.74
  -1   6  -2  107.29    7.19
   1  -6   3   98.22    7.29
   1  -6   3  111.44    8.09
   1  -6   3   99.78    7.73
  -1   6  -3  104.58    7.42
   1  -6   3  106.52    8.20
   1  -6   3   99.08    8.16
  -1   6  -3   92.37    7.30
  -1   6  -3  109.17    7.54
   1  -6   4  123.93    8.42
   1  -6   4  122.11    8.92
   1  -6   4  122.40    8.87
  -1   6  -4  126.49    8.34
   1  -6   4  121.78    9.28
   1  -6   4  111.08    8.70
  -1   6  -4  124.46    8.50
  -1   6  -4  128.43    8.35
   1  -6   5   72.10    6.76
  -1   6  -5   68.05    6.54
   1  -6   5   74.84    7.37
   1  -6   5   69.97    6.99
   1  -6   5   71.93    7.16
   1  -6   5   72.92    7.20
  -1   6  -5   74.20    6.79
  -1   6  -5   68.32    6.40
  -1   6  -6   21.76    3.93
   1  -6   6   16.56    3.94
   1  -6   6   20.71    4.23
   1  -6   6   18.45    4.25
   1  -6   6   24.22    3.93
  -1   6  -6   12.68    3.59
  -1   6  -6   22.57    4.03
   1  -6   7   23.43    4.29
   1  -6   7   23.94    4.55
  -1   6  -7   24.67    4.06
   1  -6   7   26.48    4.39
   1  -6   7   27.64    4.65
  -1   6  -7   25.40    4.49
   1  -6   8   23.51    4.37
  -1   6  -8   20.75    3.66
   1  -6   8   13.95    3.51
   1  -6   8   19.07    3.89
   1  -6   8   23.58    4.25
  -1   6  -8   22.53    4.01
   1  -6   9   13.87    3.21
  -1   6  -9   10.09    2.70
   1  -6   9   10.37    2.67
   1  -6   9    8.64    2.68
  -1   6  -9   10.83    3.20
   1  -6  10    1.39    1.64
   1  -6  10    5.14    1.72
   1  -6  10    3.32    1.66
  -1   6 -10    2.74    1.95
  -1   6 -10    3.84    1.49
   1  -6  11   22.48    2.53
   1  -6  11   26.06    2.81
  -1   6 -11   25.86    2.90
  -1   5  13   20.60    2.45
  -1   5  13   24.05    2.79
  -1   5  13   23.76    2.74
   1  -5 -13   24.71    2.66
  -1   5  12   71.43    5.35
  -1   5  12   75.65    5.57
  -1   5  12   66.27    5.17
   1  -5 -12   71.73    5.42
  -1   5  11    0.62    1.85
   1  -5 -11    0.21    1.96
  -1   5  11    3.13    2.31
  -1   5  11   -0.73    1.97
  -1   5  11   -2.28    2.18
   1  -5 -11    1.72    1.48
  -1   5  10  347.89   14.00
   1  -5 -10  341.69   13.94
   1  -5 -10  353.76   14.85
  -1   5  10  323.98   13.28
  -1   5  10  329.14   13.75
  -1   5  10  340.89   13.79
   1  -5 -10  314.13   11.67
  -1   5   9   11.60    3.73
   1  -5  -9   10.63    3.08
   1  -5  -9    9.88    3.11
  -1   5   9    7.52    3.44
  -1   5   9   11.57    3.25
  -1   5   9   13.04    3.48
   1  -5  -9    9.61    3.25
   1  -5  -8  108.76    7.84
   1  -5  -8  103.96    8.45
   1  -5  -8  105.29    8.33
  -1   5   8  102.01    7.98
   1  -5  -8  113.31    8.21
  -1   5   8  115.22    8.55
  -1   5   8  115.99    8.27
  -1   5   8  111.75    8.33
  -1   5   7 1078.50   24.41
   1  -5  -7 1068.38   23.75
  -1   5   7 1085.86   25.88
   1  -5  -7 1090.90   25.75
  -1   5   7 1078.25   24.46
   1  -5  -7 1084.26   24.20
   1  -5  -7 1124.35   26.14
   1  -5  -7 1023.62   24.40
  -1   5   7 1101.26   25.28
   1  -5  -6  315.01   12.59
  -1   5   6  330.15   13.85
   1  -5  -6  338.05   13.92
  -1   5   6  336.63   13.23
   1  -5  -6  354.61   14.11
   1  -5  -6  322.89   13.70
   1  -5  -6  354.39   13.63
   1  -5  -6  304.87   12.20
  -1   5   6  342.90   13.33
   1  -5  -5   28.93    4.30
  -1   5   4  365.62   11.11
  -1   5   3  116.10    6.31
  -1   5   3  135.12    7.35
  -1   5   2   31.55    3.46
  -1   5   2   35.45    3.91
   1  -5  -2   38.02    3.78
  -1   5   1   27.26    3.40
   1  -5  -1   29.08    3.47
  -1   5   1   33.99    3.67
   1  -5   0   17.10    3.08
  -1   5   0   15.39    2.85
   1  -5   0   15.43    2.62
  -1   5   0   15.85    2.57
  -1   5  -1  367.52   11.98
   1  -5   1  371.36   11.81
  -1   5  -1  375.97   10.90
   1  -5   1  341.24   11.54
  -1   5  -2  497.28   14.34
   1  -5   2  484.77   14.27
   1  -5   2  509.95   13.44
  -1   5  -2  483.55   12.11
  -1   5  -3   34.42    4.16
   1  -5   3   35.28    4.35
  -1   5  -3   28.86    3.06
  -1   5  -4    0.57    1.84
   1  -5   4    0.47    1.44
   1  -5   5  243.32   11.75
   1  -5   5  253.86   12.40
   1  -5   5  239.54   12.04
   1  -5   5  226.66   11.87
  -1   5  -5  241.62   10.95
   1  -5   5  234.01   11.77
  -1   5  -5  264.17   11.64
  -1   5  -5  255.51   11.44
   1  -5   6   53.54    6.10
   1  -5   6   63.71    6.81
   1  -5   6   56.57    6.34
   1  -5   6   59.85    6.41
   1  -5   6   61.77    6.33
  -1   5  -6   66.63    6.18
  -1   5  -6   61.23    6.06
  -1   5  -6   62.58    5.76
   1  -5   7   17.02    4.04
   1  -5   7   15.66    3.38
  -1   5  -7   17.72    3.44
   1  -5   7   11.65    3.53
   1  -5   7   18.81    3.72
   1  -5   7   15.48    3.70
  -1   5  -7   18.20    3.23
  -1   5  -7   20.04    3.81
  -1   5  -8    3.33    2.95
   1  -5   8    7.97    3.18
   1  -5   8    3.49    2.53
   1  -5   8    7.68    3.32
  -1   5  -8    9.54    3.08
  -1   5  -9    9.29    2.53
   1  -5   9    5.89    2.93
   1  -5   9    5.42    2.83
   1  -5   9    9.76    3.63
  -1   5  -9    8.18    2.99
   1  -5  10   55.84    5.51
   1  -5  10   62.11    5.58
  -1   5 -10   69.60    5.27
   1  -5  10   64.44    6.05
  -1   5 -10   68.00    5.96
   1  -5  11    1.39    1.20
   1  -5  11    3.50    1.45
  -1   5 -11    4.15    1.33
   1  -5  11    4.81    2.46
  -1   5 -11    1.64    1.57
   1  -5  12   21.62    2.57
  -1   5 -12   21.67    2.57
   1  -5  12   14.47    1.77
  -1   4  14    1.90    0.90
   1  -4 -14   -0.05    0.65
  -1   4  13   56.58    3.86
  -1   4  13   59.58    4.44
   1  -4 -13   65.80    4.99
  -1   4  13   63.57    4.96
  -1   4  12   59.22    5.13
  -1   4  12   62.82    5.51
  -1   4  12   62.04    5.72
   1  -4 -12   61.10    5.65
  -1   4  12   57.71    5.04
  -1   4  11    5.53    1.86
   1  -4 -11   -0.92    1.59
   1  -4 -11    1.82    1.90
  -1   4  11    1.36    2.21
  -1   4  11    2.53    1.92
  -1   4  11    0.57    2.50
   1  -4 -11   -0.70    2.32
  -1   4  10  366.95   14.53
   1  -4 -10  378.58   15.47
   1  -4 -10  365.84   14.72
  -1   4  10  386.70   14.64
  -1   4  10  371.76   15.15
  -1   4  10  387.16   15.21
   1  -4 -10  371.75   13.56
   1  -4  -9  422.96   14.98
   1  -4  -9  456.04   17.08
   1  -4  -9  426.79   16.56
   1  -4  -9  415.58   15.76
  -1   4   9  440.11   15.92
  -1   4   9  420.52   16.27
  -1   4   9  450.63   16.38
  -1   4   9  425.52   15.67
   1  -4  -8  260.89   11.71
   1  -4  -8  285.64   13.10
   1  -4  -8  277.72   13.14
  -1   4   8  287.13   12.76
   1  -4  -8  264.70   12.20
  -1   4   8  269.02   12.95
  -1   4   8  264.43   12.56
  -1   4   8  268.71   12.30
  -1   4   7  347.39   14.33
   1  -4  -7  331.68   13.61
  -1   4   7  331.67   12.90
   1  -4  -7  306.11   12.36
   1  -4  -7  330.50   12.96
   1  -4  -7  314.26   13.12
   1  -4  -7  327.77   12.95
  -1   4   7  346.29   13.28
   1  -4  -6 1241.32   24.23
   1  -4  -6 1200.68   23.91
   1  -4  -5  681.15   17.03
  -1   4   5  659.25   13.07
  -1   4   5  653.75   12.75
  -1   4   4    4.95    1.89
  -1   4   4    5.00    1.44
  -1   4   4    3.07    1.08
  -1   4   3  367.68    9.63
  -1   4   3  369.90   10.88
   1  -4  -3  372.23   11.17
  -1   4   2    2.64    1.47
  -1   4   2    0.18    1.36
  -1   4   2    1.04    1.76
   1  -4  -2    0.51    1.50
  -1   4   1  439.42   11.06
  -1   4   1  437.00   10.88
  -1   4   0   86.50    5.11
  -1   4   0   84.80    4.71
   1  -4   0   81.71    5.27
   1  -4   0   80.33    5.12
  -1   4  -1  134.06    6.51
  -1   4  -1  135.56    5.89
   1  -4   1  131.29    6.63
   1  -4   1  134.55    6.36
  -1   4  -2   35.35    3.68
   1  -4   2   34.89    3.70
   1  -4   2   33.62    3.32
  -1   4  -2   29.18    2.99
  -1   4  -3  246.19    9.36
  -1   4  -3  229.71    7.42
   1  -4   3  231.03    7.59
   1  -4   3  239.76    9.62
  -1   4  -4   13.79    2.62
   1  -4   4   10.81    2.48
  -1   4  -4   11.82    1.87
  -1   4  -5   60.21    5.30
   1  -4   5   55.21    5.52
   1  -4   6   59.00    5.96
   1  -4   6   58.30    5.73
   1  -4   6   61.87    5.83
  -1   4  -6   61.16    5.49
  -1   4  -6   58.81    5.48
   1  -4   6   60.37    6.08
   1  -4   7    8.11    2.45
   1  -4   7    3.78    2.51
   1  -4   7    4.40    2.54
  -1   4  -7    3.74    2.06
  -1   4  -7    6.61    2.51
   1  -4   7    4.35    2.10
   1  -4   8   42.78    5.49
   1  -4   8   51.51    5.62
   1  -4   8   52.56    6.02
   1  -4   8   47.18    5.79
  -1   4  -8   48.37    5.49
  -1   4  -8   51.38    5.15
   1  -4   9   80.03    7.22
   1  -4   9   88.57    7.59
  -1   4  -9   82.21    6.60
   1  -4   9   81.41    7.43
  -1   4  -9   75.59    6.82
   1  -4  10  106.85    8.02
   1  -4  10  103.12    7.82
  -1   4 -10  116.55    7.26
   1  -4  10  106.70    8.20
  -1   4 -10  103.41    7.75
   1  -4  11  129.86    7.69
   1  -4  11  127.10    7.68
  -1   4 -11  131.77    6.64
   1  -4  11  133.81    8.52
  -1   4 -11  138.30    8.14
   1  -4  12    1.04    1.51
  -1   4 -12    1.94    1.52
   1  -4  12    2.29    1.18
   1  -4  12    1.97    1.37
  -1   4 -13    2.87    1.11
   1  -4  13    3.25    0.83
   1  -3 -14   13.49    2.09
  -1   3  14   10.38    1.88
   1  -3 -13   36.78    4.16
  -1   3  13   31.15    3.55
  -1   3  13   34.08    3.88
  -1   3  12  155.86    9.24
  -1   3  12  155.62    9.05
  -1   3  12  166.07    8.96
  -1   3  12  161.90    9.08
   1  -3 -12  154.10    9.09
  -1   3  12  148.29    7.86
   1  -3 -12  149.13    7.58
   1  -3 -11  411.12   15.72
  -1   3  11  365.58   14.62
  -1   3  11  387.66   14.50
  -1   3  11  380.34   15.15
   1  -3 -11  386.95   15.30
  -1   3  11  350.87   13.29
   1  -3 -11  357.50   12.97
   1  -3 -10   21.63    4.32
  -1   3  10   24.69    4.35
   1  -3 -10   22.23    3.74
  -1   3  10   31.35    4.80
  -1   3  10   22.81    4.56
  -1   3  10   21.19    3.93
   1  -3 -10   23.09    4.31
   1  -3  -9  220.61   10.94
  -1   3   9  220.54   11.09
   1  -3  -9  230.26   12.01
  -1   3   9  236.08   11.87
  -1   3   9  225.87   12.13
   1  -3  -9  218.33   11.44
  -1   3   9  227.72   11.15
   1  -3  -9  249.93   12.42
   1  -3  -8 1055.10   23.05
  -1   3   8 1145.60   24.11
   1  -3  -8 1130.04   25.12
   1  -3  -8 1131.88   24.82
  -1   3   8 1136.93   23.72
   1  -3  -8 1119.99   24.37
  -1   3   8 1141.12   25.66
  -1   3   8 1148.79   25.01
   1  -3  -7   99.24    7.03
   1  -3  -7   82.52    6.09
  -1   3   7   92.45    5.92
   1  -3  -6  179.91    8.69
   1  -3  -6  180.66    8.57
  -1   3   6  176.24    7.36
   1  -3  -5  241.29    9.34
  -1   3   5  236.51    6.79
   1  -3  -5  212.64    8.94
  -1   3   5  222.36    7.49
   1  -3  -4  164.86    7.29
  -1   3   4  163.74    5.51
  -1   3   4  156.03    5.77
  -1   3   4  154.05    6.55
  -1   3   3  654.26   12.64
   1  -3  -3  627.76   13.31
  -1   3   3  615.81   10.40
  -1   3   2   12.97    2.25
   1  -3  -2   12.65    2.28
  -1   3   2   13.04    1.99
  -1   3   2   13.32    1.87
  -1   3   1    2.06    1.32
  -1   3   1   -0.12    1.40
   1  -3  -1    0.83    1.36
  -1   3   0 2301.58   22.01
   1  -3   0 2177.62   22.80
   1  -3   0 2342.70   23.10
  -1   3   0 2236.75   20.76
  -1   3  -1   43.91    3.42
   1  -3   1   43.15    3.25
  -1   3  -1   45.26    3.10
   1  -3   1   45.24    3.66
  -1   3  -2    3.98    1.84
  -1   3  -2    4.20    1.42
   1  -3   2    4.35    2.01
   1  -3   2    5.33    1.53
  -1   3  -3  630.31   11.05
   1  -3   3  637.56   14.15
  -1   3  -3  622.23   13.16
  -1   3  -4   31.29    2.67
   1  -3   4   34.37    3.94
  -1   3  -4   38.97    3.86
  -1   3  -5  881.88   13.32
   1  -3   5  918.69   19.68
  -1   3  -5  891.77   17.69
   1  -3   6  226.45   10.60
  -1   3  -6  243.97    9.78
  -1   3  -7   28.45    3.80
   1  -3   7   31.14    4.52
  -1   3  -7   21.48    3.31
   1  -3   7   22.15    3.79
   1  -3   7   26.89    4.15
   1  -3   8  271.70   12.85
   1  -3   8  254.77   12.81
  -1   3  -8  259.33   11.01
   1  -3   8  258.33   12.66
  -1   3  -8  267.57   12.25
  -1   3  -9  228.67   11.56
   1  -3   9  216.06   11.78
   1  -3   9  232.84   11.87
   1  -3   9  237.60   12.28
   1  -3   9  252.10   13.17
  -1   3 -10    7.88    3.11
   1  -3  10    8.31    3.00
   1  -3  10    8.87    2.95
   1  -3  10   10.64    3.27
   1  -3  11  184.88    9.63
  -1   3 -11  199.02   10.11
  -1   3 -11  173.22    8.06
   1  -3  11  194.20   10.51
   1  -3  12  143.97    7.32
   1  -3  12  149.40    7.86
  -1   3 -12  164.63    8.25
   1  -3  12  161.23    8.56
  -1   3 -13    3.60    1.59
   1  -3  13    2.97    1.41
   1  -2 -14  176.67    7.24
  -1   2  14  154.10    6.78
   1  -2 -13   30.32    3.30
   1  -2 -13   32.01    4.10
  -1   2  13   29.14    4.05
   1  -2 -12   -0.41    1.46
  -1   2  12    2.68    2.08
  -1   2  12    0.58    2.05
   1  -2 -12    0.30    2.46
  -1   2  12    3.02    2.93
   1  -2 -11  306.08   13.78
   1  -2 -11  282.52   11.13
  -1   2  11  276.42   11.70
  -1   2  11  295.37   13.85
  -1   2  11  284.05   12.70
   1  -2 -11  271.23   11.75
  -1   2  11  296.50   13.31
   1  -2 -10  220.12   11.81
   1  -2 -10  225.56   11.93
   1  -2 -10  203.29   11.34
  -1   2  10  225.92   10.78
  -1   2  10  215.14   10.99
  -1   2  10  227.58   12.25
  -1   2  10  212.27   11.36
   1  -2 -10  208.80   10.58
   1  -2  -9  266.39   11.89
  -1   2   9  250.12   11.52
   1  -2  -9  265.84   12.46
   1  -2  -9  276.46   12.82
  -1   2   9  264.10   11.84
  -1   2   9  285.00   13.39
   1  -2  -9  274.14   12.84
  -1   2   9  275.44   11.69
  -1   2   9  302.16   13.13
   1  -2  -8   83.16    6.68
   1  -2  -8   85.01    6.79
  -1   2   8   83.86    6.52
  -1   2   8   84.27    6.27
  -1   2   8   91.17    7.02
   1  -2  -8   95.35    7.09
   1  -2  -7  125.51    7.49
   1  -2  -7  127.55    6.94
  -1   2   7  125.85    7.01
   1  -2  -6   23.37    3.15
   1  -2  -6   25.79    3.39
  -1   2   6   30.41    3.32
  -1   2   5    1.72    0.82
   1  -2  -5   -0.06    1.61
   1  -2  -5    3.93    1.74
  -1   2   5    0.15    1.43
   1  -2  -5    0.13    0.91
   1  -2  -4 2433.88   24.86
  -1   2   4 2326.75   17.13
  -1   2   4 2300.72   21.78
   1  -2  -4 2449.21   15.87
  -1   2   4 2360.09   21.78
  -1   2   3  581.49    8.11
  -1   2   3  570.85    9.71
   1  -2  -3  590.60    5.54
  -1   2   2    9.71    1.28
  -1   2   2    9.23    1.37
  -1   2   2   10.42    1.71
   1  -2  -2    8.40    1.84
  -1   2   1  659.32    9.41
   1  -2  -1  673.68   11.23
   1  -2   0  322.97    7.10
  -1   2   0  319.24    6.73
   1  -2   0  309.88    7.64
  -1   2  -1  585.31    9.06
   1  -2   1  607.56   10.92
   1  -2   1  607.31    8.96
  -1   2  -2 1196.15   15.10
   1  -2   2 1257.55   11.91
  -1   2  -2 1162.69   12.96
   1  -2   2 1214.51   16.25
  -1   2  -2 1137.29   13.91
  -1   2  -3  830.54   13.50
   1  -2   3  806.13   14.31
  -1   2  -3  792.45   10.99
  -1   2  -4 1333.84   18.28
   1  -2   4 1298.32   19.68
  -1   2  -4 1291.72   14.57
  -1   2  -4 1290.66   18.78
  -1   2  -5  181.75    7.41
   1  -2   5  183.92    8.38
  -1   2  -5  175.40    5.62
  -1   2  -5  168.69    7.66
   1  -2   6  388.12   12.87
  -1   2  -6  348.22   10.76
  -1   2  -6  390.19   11.42
  -1   2  -6  366.54   12.22
  -1   2  -7  760.05   16.97
   1  -2   7  775.59   19.83
  -1   2  -7  716.58   16.39
   1  -2   8  313.21   13.46
  -1   2  -8  329.48   12.91
   1  -2   8  355.47   14.36
   1  -2   8  321.65   13.45
  -1   2  -8  326.66   12.97
  -1   2  -8  326.32   11.76
  -1   2  -9  554.29   17.35
   1  -2   9  557.39   18.70
   1  -2   9  566.78   18.66
   1  -2   9  577.70   19.41
  -1   2  -9  558.36   17.70
  -1   2 -10  400.54   15.27
   1  -2  10  446.51   16.78
   1  -2  10  427.75   16.42
  -1   2 -11    0.50    1.91
   1  -2  11    4.12    3.03
   1  -2  11    3.57    2.40
   1  -2  11    2.89    2.57
  -1   2 -12   -4.53    2.29
   1  -2  12    0.39    2.08
   1  -2  12   -0.27    1.24
   1  -2  12    0.63    1.47
  -1   2 -13   74.52    5.10
   1  -2  13   68.66    4.97
   1  -2  13   67.63    4.64
  -1   2 -14   93.56    4.14
  -1   1  14   17.82    2.57
   1  -1 -14   20.08    2.74
  -1   1  13   34.87    4.46
   1  -1 -13   32.24    3.47
   1  -1 -13   31.27    4.08
  -1   1  12  129.09    8.17
   1  -1 -12  140.00    9.00
   1  -1 -12  104.33    6.32
  -1   1  12  129.77    8.80
   1  -1 -12  119.43    7.52
  -1   1  11   24.31    4.53
   1  -1 -11   19.81    3.91
   1  -1 -11   19.51    3.59
  -1   1  11   21.53    4.43
  -1   1  11   21.39    4.33
   1  -1 -11   21.42    4.01
  -1   1  11   20.27    3.82
  -1   1  10  189.83   10.76
  -1   1  10  184.11   11.27
  -1   1  10  191.26   10.35
   1  -1 -10  188.77   10.91
   1  -1 -10  200.12   11.18
  -1   1  10  174.73   10.44
   1  -1 -10  187.49   10.22
   1  -1  -9   22.99    3.97
  -1   1   9   20.54    3.62
   1  -1  -9   16.99    3.38
   1  -1  -9   24.27    3.99
  -1   1   9   21.71    3.88
  -1   1   9   19.54    3.71
   1  -1  -9   17.23    3.48
  -1   1   9   23.85    4.34
  -1   1   8   13.10    2.85
   1  -1  -8   12.66    2.99
  -1   1   7  156.94    7.86
   1  -1  -7  154.77    7.19
   1  -1  -7  159.72    8.29
  -1   1   6 1068.13   18.43
   1  -1  -6 1084.10   19.03
   1  -1  -6 1056.40   17.81
  -1   1   5 1076.51   16.39
   1  -1  -5 1072.27   14.15
   1  -1  -5 1078.65   17.22
   1  -1  -5 1045.06   16.74
  -1   1   4  134.74    5.25
   1  -1  -4  142.37    4.45
   1  -1  -4  139.45    5.72
   1  -1  -4  135.92    5.64
  -1   1   4  137.41    3.46
  -1   1   3  330.43    6.51
   1  -1  -3  335.64    5.33
  -1   1   3  339.08    7.27
   1  -1  -3  330.47    7.78
   1  -1  -3  314.36    7.89
  -1   1   3  318.80    4.44
  -1   1   2  120.50    3.75
   1  -1  -2  124.07    4.58
  -1   1   2  124.08    2.60
   1  -1  -2  126.89    4.29
   1  -1  -1 1221.96   12.91
  -1   1   1 1245.62   11.12
  -1   1   0    8.59    1.17
  -1   1   0   10.23    0.79
  -1   1   0    8.86    1.30
   1  -1   0    9.08    1.49
   1  -1   1  224.41    2.48
  -1   1  -1  224.77    5.07
  -1   1  -1  232.65    4.60
  -1   1  -1  225.81    4.86
  -1   1  -2 2187.18   17.42
   1  -1   2 2196.49   18.97
  -1   1  -2 2187.67   17.26
  -1   1  -3  217.81    5.46
  -1   1  -3  225.63    6.27
  -1   1  -3  215.37    6.41
  -1   1  -4  613.81   10.50
  -1   1  -4  629.82   11.47
  -1   1  -4  613.11   12.12
  -1   1  -5  230.71    7.23
  -1   1  -5  235.97    7.70
  -1   1  -5  240.69    8.56
  -1   1  -6  446.12   11.04
  -1   1  -6  481.90   11.84
  -1   1  -6  474.81   13.14
  -1   1  -7  842.78   16.72
  -1   1  -7  855.63   19.20
  -1   1  -7  864.08   16.96
  -1   1  -8  271.50   10.13
   1  -1   8  256.34   12.27
  -1   1  -8  253.29   11.13
  -1   1  -8  222.05    9.42
   1  -1   8  252.26   11.69
  -1   1  -8  250.93   11.48
  -1   1  -9    6.45    2.26
   1  -1   9   14.33    3.52
   1  -1   9   10.52    2.54
  -1   1  -9    9.24    2.70
   1  -1   9    8.02    3.12
  -1   1  -9    4.04    2.48
   1  -1   9    9.43    3.11
   1  -1  10  169.47   10.88
  -1   1 -10  175.28    9.60
  -1   1 -10  152.82    9.15
  -1   1 -10  166.94   10.00
   1  -1  10  171.38   10.49
   1  -1  10  164.33   10.37
  -1   1 -11  156.99    9.53
  -1   1 -11  166.29    9.26
   1  -1  11  136.53    9.20
   1  -1  11  147.86    9.54
  -1   1 -12  111.31    7.56
  -1   1 -12  101.86    6.63
   1  -1  12   99.31    6.54
   1  -1  12  106.94    7.61
  -1   1 -13   60.76    4.87
   1  -1  13   61.85    4.93
   1  -1  13   65.16    5.20
   1  -1  14   20.75    2.33
  -1   1 -14   19.84    2.31
  -1   0  14  151.14    6.83
   1   0 -14  159.24    7.03
   1   0 -13   97.99    6.82
  -1   0  13   91.29    6.70
   1   0 -13   86.32    5.76
   1   0 -12   68.56    5.48
   1   0 -12   72.59    6.66
   1   0 -12   71.52    6.03
  -1   0  12   67.96    6.64
  -1   0  11   91.65    7.80
  -1   0  11   88.03    7.23
   1   0 -11   86.69    7.53
   1   0 -11   88.49    6.60
  -1   0  11   82.24    6.99
   1   0 -11   85.36    6.92
  -1   0  10   -1.59    2.57
   1   0 -10    0.81    2.18
   1   0 -10   -1.31    1.90
  -1   0  10   -1.11    2.29
   1   0 -10   -4.37    2.13
  -1   0  10    0.26    1.76
   1   0 -10    0.03    2.20
  -1   0  10    1.47    2.62
  -1   0  10    0.61    2.04
  -1   0   9   57.87    5.79
  -1   0   9   64.72    6.51
   1   0  -9   58.37    5.84
   1   0  -9   63.31    6.11
   1   0  -9   51.22    4.97
   1   0  -9   64.55    6.05
  -1   0   9   64.33    6.34
  -1   0   9   67.21    6.34
   1   0  -8   12.02    3.03
  -1   0   8    8.69    2.81
   1   0  -7   67.66    5.40
   1   0  -7   62.02    4.45
  -1   0   7   60.53    5.29
   1   0  -6   10.89    1.98
   1   0  -6    9.77    2.39
  -1   0   6   13.96    2.78
   1   0  -5  316.96    5.25
   1   0  -5  309.35    8.76
   1   0  -5  327.96    9.49
  -1   0   5  323.37    9.26
   1   0  -4  296.94    4.31
  -1   0   4  306.89    7.97
   1   0  -4  306.98    8.06
   1   0  -4  313.16    8.10
   1   0  -3  430.81    3.72
  -1   0   3  433.83    8.21
   1   0  -3  426.62    8.61
  -1   0   3  416.74    5.55
  -1   0   2  522.15    7.72
   1   0  -2  503.83    8.38
   1   0  -2  514.03    7.73
  -1   0   2  523.28    5.70
   1   0  -1  625.98    6.84
   1   0  -1  624.23    8.08
  -1   0   1  636.22    5.95
   1   0  -1  622.16    7.72
  -1   0   0 4065.68   14.24
   1   0   0 4026.42   18.13
   1   0   1 1656.58    9.51
  -1   0  -1 1581.98   10.91
   1   0   1 1568.24   11.55
   1   0   1 1640.39   12.29
  -1   0  -2    6.65    1.18
   1   0   2    8.25    1.40
  -1   0  -2   10.29    0.90
  -1   0  -3   -0.52    1.27
   1   0   3    0.46    1.23
  -1   0  -3    0.47    1.19
  -1   0  -3    0.08    0.77
  -1   0  -4  580.57   11.15
  -1   0  -4  546.53    8.88
  -1   0  -4  560.25   10.10
  -1   0  -5  821.01   14.97
  -1   0  -5  786.10   12.29
  -1   0  -5  788.24   13.19
  -1   0  -6  151.11    7.23
  -1   0  -6  152.82    6.17
  -1   0  -6  154.83    6.54
  -1   0  -7  557.89   15.08
  -1   0  -7  552.39   13.06
  -1   0  -7  571.55   13.32
  -1   0  -8  221.46   10.38
  -1   0  -8  226.33    9.11
  -1   0  -8  229.29    9.06
   1   0   9  595.07   18.31
   1   0   9  562.70   19.09
   1   0   9  571.75   17.52
  -1   0  -9  555.33   16.92
  -1   0  -9  585.73   16.46
  -1   0  -9  547.33   17.52
   1   0   9  559.41   17.02
   1   0  10   35.92    4.69
  -1   0 -10   41.26    5.33
  -1   0 -10   41.67    5.16
   1   0  10   39.03    5.75
   1   0  10   37.05    5.26
  -1   0 -10   43.47    4.86
  -1   0 -11   77.13    5.98
  -1   0 -11   73.43    6.66
  -1   0 -11   74.38    6.53
   1   0  11   78.62    7.40
   1   0  11   68.01    6.63
  -1   0 -12  196.21   10.05
  -1   0 -12  175.35    9.18
   1   0  12  173.59    9.66
   1   0  12  157.81    9.33
  -1   0 -13   18.67    3.02
   1   0  13   15.10    2.92
  -1   0 -13   12.68    2.64
   1   0  13   17.39    2.93
   1   0  14    4.42    1.29
  -1   0 -14    2.92    1.47
   1   0  14    1.75    1.15
  -1  -1  14   60.35    3.97
  -1  -1  14   58.05    4.27
  -1  -1  13    3.25    2.17
   1   1 -13    1.08    1.17
   1   1 -13    4.07    2.03
   1   1 -13    3.91    1.82
  -1  -1  12    3.12    2.65
   1   1 -12    0.23    1.64
   1   1 -12    0.97    1.63
   1   1 -12    2.03    2.02
   1   1 -11  176.13    9.95
   1   1 -11  184.43   10.57
   1   1 -11  166.56    8.89
  -1  -1  11  177.77   10.74
   1   1 -10   27.33    4.71
  -1  -1  10   19.75    4.14
   1   1 -10   20.24    4.06
  -1  -1  10   23.90    3.94
   1   1 -10   24.69    4.06
   1   1 -10   23.36    3.62
  -1  -1  10   22.69    4.40
  -1  -1   9   32.88    4.66
  -1  -1   9   33.54    4.40
   1   1  -9   32.81    4.52
   1   1  -9   35.75    4.31
   1   1  -9   34.90    4.80
  -1  -1   9   32.43    4.97
   1   1  -9   34.42    4.32
  -1  -1   9   39.70    4.79
  -1  -1   8    1.35    2.18
   1   1  -8    4.06    2.09
  -1  -1   7   79.24    6.10
   1   1  -7   76.79    5.79
  -1  -1   6  816.57   17.02
   1   1  -6  858.65   17.11
   1   1  -6  805.47   14.89
  -1  -1   5   94.53    5.44
   1   1  -5   92.93    4.82
   1   1  -5   96.44    5.41
   1   1  -5   99.27    3.35
  -1  -1   4    1.86    1.61
   1   1  -4    0.84    1.37
   1   1  -4    0.86    1.42
   1   1  -4    1.34    0.64
  -1  -1   3 1421.89   15.43
   1   1  -3 1424.52   15.66
   1   1  -3 1416.47    9.29
  -1  -1   2 2504.30   17.04
   1   1  -2 2510.95   17.92
   1   1  -2 2499.65   18.63
   1   1  -1  205.51    4.26
   1   1  -1  222.39    3.29
   1   1  -1  196.08    4.78
  -1  -1   1  212.34    4.06
   1   1   0    9.43    1.19
   1   1   0    9.46    0.97
   1   1   0    8.56    1.05
   1   1   0   10.71    0.93
   1   1   0    9.00    0.66
   1   1   1 3761.24   18.38
  -1  -1  -1 3827.40   15.78
   1   1   2  106.47    3.72
  -1  -1  -2  108.60    2.55
  -1  -1  -2  106.60    3.64
  -1  -1  -2  106.02    2.93
  -1  -1  -3   34.62    2.56
  -1  -1  -3   30.14    1.85
   1   1   3   29.58    2.41
  -1  -1  -4  505.01   10.10
  -1  -1  -4  499.75    8.34
   1   1   4  510.06   10.19
  -1  -1  -5 1293.71   18.22
   1   1   5 1265.67   17.79
  -1  -1  -5 1219.10   15.25
   1   1   5 1237.42   17.56
   1   1   6 1243.75   19.54
  -1  -1  -6 1273.07   17.52
  -1  -1  -6 1284.62   18.27
  -1  -1  -7  193.85    8.79
  -1  -1  -7  203.59    7.95
  -1  -1  -7  199.44    7.81
  -1  -1  -8  425.26   14.07
  -1  -1  -8  446.38   12.69
  -1  -1  -8  443.89   12.40
  -1  -1  -9  956.88   22.55
   1   1   9 1012.97   22.72
   1   1   9  997.39   25.28
   1   1   9 1032.53   23.33
  -1  -1  -9  955.17   22.57
   1   1   9 1063.17   24.09
   1   1  10   50.12    5.88
   1   1  10   38.46    5.10
   1   1  10   47.93    6.27
  -1  -1 -10   42.73    5.49
  -1  -1 -10   49.69    5.41
   1   1  10   50.43    5.81
   1   1  11  220.48   12.66
   1   1  11  235.38   11.28
  -1  -1 -11  223.21   11.23
  -1  -1 -11  202.85   10.87
   1   1  11  215.68   11.28
   1   1  11  226.18   12.08
  -1  -1 -12  447.03   15.18
  -1  -1 -12  456.94   15.14
   1   1  12  434.36   15.13
   1   1  12  442.40   15.83
   1   1  13    1.48    1.80
  -1  -1 -13    0.35    1.50
   1   1  13    1.19    1.61
  -1  -1 -13    3.38    1.96
   1   1  14    6.21    1.54
  -1  -1 -14    3.63    1.37
   1   1  14    4.25    1.38
  -1  -1 -14    7.39    1.59
  -1  -2  14    2.58    1.13
   1   2 -14   -0.82    1.19
  -1  -2  14   -0.72    0.99
   1   2 -13   22.50    2.40
  -1  -2  13   59.76    5.15
   1   2 -12  116.33    6.75
   1   2 -12  126.30    8.08
  -1  -2  12   99.27    7.55
   1   2 -12  118.68    7.60
   1   2 -11   10.73    2.59
  -1  -2  11   14.51    3.85
   1   2 -11    9.58    3.20
   1   2 -11   13.15    3.59
   1   2 -10    3.93    2.14
   1   2 -10    3.15    1.91
  -1  -2  10    3.34    2.97
   1   2 -10    3.14    1.53
   1   2 -10    3.82    2.55
   1   2  -9   62.50    6.37
   1   2  -9   49.34    5.70
   1   2  -9   58.77    5.87
  -1  -2   9   64.14    6.38
   1   2  -9   62.64    6.19
  -1  -2   9   56.06    6.27
   1   2  -8  239.91   11.37
   1   2  -8  246.33   11.29
  -1  -2   8  234.07   11.71
   1   2  -8  249.47   11.13
  -1  -2   8  247.71   11.71
  -1  -2   7   39.16    4.68
   1   2  -7   43.80    4.66
  -1  -2   6  256.28   10.10
   1   2  -6  261.16    9.91
  -1  -2   5  288.74    9.64
   1   2  -5  304.41    9.78
   1   2  -5  300.72    6.90
  -1  -2   4  610.68   12.26
   1   2  -4  604.57    9.01
  -1  -2   3  106.32    4.72
   1   2  -3  101.05    4.79
   1   2  -3  105.36    4.36
   1   2  -3  106.78    3.55
  -1  -2   2    5.36    1.45
   1   2  -2    7.52    1.64
   1   2  -2    6.73    1.45
   1   2  -2    7.69    1.22
  -1  -2   0   98.32    3.58
  -1  -2   0  102.85    2.16
   1   2   0  102.28    3.41
   1   2   0  101.81    3.60
   1   2   1 2407.61   17.19
  -1  -2  -1 2483.17   18.35
   1   2   2  322.32    6.94
  -1  -2  -2  313.11    6.92
   1   2   3 1717.04   17.48
  -1  -2  -3 1721.73   16.62
   1   2   4 1879.05   19.87
  -1  -2  -4 1806.34   17.38
   1   2   4 1878.67   17.00
  -1  -2  -4 1827.83   19.28
  -1  -2  -5  253.06    7.33
   1   2   5  255.67    8.17
  -1  -2  -5  258.76    8.16
   1   2   5  254.80    7.36
  -1  -2  -6 1057.36   16.57
   1   2   6 1041.84   17.92
  -1  -2  -6 1063.86   18.31
  -1  -2  -7 1758.73   23.62
   1   2   7 1795.17   25.44
  -1  -2  -7 1784.28   26.11
  -1  -2  -8   -1.20    1.42
  -1  -2  -8    1.12    1.43
  -1  -2  -8    0.04    1.58
  -1  -2  -9  321.55   12.65
  -1  -2  -9  308.89   13.16
   1   2   9  345.62   13.61
   1   2   9  317.91   13.08
   1   2   9  322.64   14.54
  -1  -2  -9  297.99   12.38
   1   2   9  307.54   13.15
  -1  -2 -10 2080.54   32.77
  -1  -2 -10 1982.04   34.42
   1   2  10 2064.19   34.14
  -1  -2 -10 1929.12   32.78
   1   2  10 2139.43   35.16
   1   2  10 2057.78   37.96
   1   2  10 2097.36   34.85
   1   2  11   -1.06    1.99
   1   2  11    1.53    1.82
  -1  -2 -11    2.29    2.50
   1   2  11   -0.62    2.69
   1   2  11    3.37    2.34
   1   2  12    1.96    2.22
  -1  -2 -12    1.04    2.22
  -1  -2 -12    0.38    2.06
   1   2  12    1.88    2.41
   1   2  12    3.11    2.89
   1   2  12    1.96    2.00
   1   2  13   10.44    2.48
   1   2  13   11.73    2.55
  -1  -2 -13   13.36    2.97
  -1  -2 -13   13.26    2.58
   1   2  14    3.88    1.45
   1   2  14    1.94    1.04
  -1  -2 -14    3.17    1.20
  -1  -2 -14    3.35    1.34
  -1  -3  14   27.27    2.46
  -1  -3  13   17.10    2.89
   1   3 -13   16.70    2.65
  -1  -3  13   14.51    2.68
  -1  -3  12   47.37    5.27
   1   3 -12   48.43    4.41
   1   3 -11  161.52    8.60
  -1  -3  11  165.46   10.08
   1   3 -11  177.07    9.99
   1   3 -10  305.69   12.41
   1   3 -10  316.59   13.58
   1   3 -10  318.93   13.63
  -1  -3  10  289.65   13.60
   1   3  -9   -0.50    2.32
  -1  -3   9    1.46    2.37
   1   3  -9    2.96    2.15
   1   3  -9    3.82    2.03
   1   3  -9    2.40    2.02
   1   3  -8  170.51   10.09
   1   3  -8  191.08    9.59
   1   3  -8  193.28   10.33
  -1  -3   8  179.63   10.86
   1   3  -8  190.66   10.22
  -1  -3   8  192.48   10.68
   1   3  -7   -1.37    1.46
  -1  -3   7    0.69    2.02
   1   3  -6   34.88    2.94
   1   3  -6   49.93    4.87
  -1  -3   6   43.97    3.72
  -1  -3   6   46.79    4.80
   1   3  -5  113.41    5.22
   1   3  -5  113.51    5.04
   1   3  -5  118.40    6.72
  -1  -3   5  102.44    6.37
   1   3  -4  928.28   13.49
   1   3  -4  945.83   13.90
   1   3  -4  970.53   17.09
  -1  -3   4  947.51   16.73
   1   3  -3 1485.31   16.11
   1   3  -3 1437.94   16.02
   1   3  -3 1577.99   19.90
  -1  -3   3 1559.70   18.25
  -1  -3   3 1476.76   18.24
   1   3  -2  112.53    4.37
   1   3  -2  105.00    4.19
  -1  -3   2   97.41    4.26
  -1  -3   2  100.83    4.59
   1   3  -2  107.98    5.05
  -1  -3   1 9070.72   27.63
  -1  -3   1 9165.26   41.98
  -1  -3   0 4984.43   30.88
   1   3   0 5009.92   28.77
  -1  -3  -1 8353.96   41.53
   1   3   1 8615.06   38.38
  -1  -3  -2 1359.83   17.48
   1   3   2 1398.85   16.27
  -1  -3  -3  312.19    8.70
  -1  -3  -3  308.61    7.57
   1   3   3  297.75    8.11
  -1  -3  -4 4076.34   29.57
   1   3   4 4016.04   32.01
  -1  -3  -5  829.37   14.65
   1   3   5  813.74   15.27
  -1  -3  -6  571.40   13.49
  -1  -3  -6  549.95   12.82
   1   3   6  560.75   13.59
  -1  -3  -7  244.46    9.63
  -1  -3  -7  244.07    9.26
   1   3   7  236.38    9.58
  -1  -3  -8  893.43   18.96
   1   3   8  930.54   20.01
  -1  -3  -8  868.92   19.58
   1   3   8  879.64   22.22
  -1  -3  -8  872.39   21.45
   1   3   8  887.79   21.15
   1   3   8  866.69   22.48
   1   3   8  863.53   20.45
   1   3   8  900.05   20.83
   1   3   9  173.60    9.79
  -1  -3  -9  158.86    9.17
  -1  -3  -9  156.77    9.69
   1   3   9  165.07    9.68
   1   3   9  175.20   10.81
  -1  -3  -9  166.81    9.13
   1   3   9  169.99    9.90
   1   3  10  165.03    9.90
   1   3  10  159.06   10.85
   1   3  10  154.37    9.68
  -1  -3 -10  155.13    9.99
   1   3  10  152.61    9.70
  -1  -3 -10  157.95    9.37
   1   3  11  180.53   10.37
  -1  -3 -11  161.98   10.08
   1   3  11  163.06    9.76
   1   3  11  163.05   10.69
   1   3  11  177.67   10.07
   1   3  12   37.89    4.45
  -1  -3 -12   45.64    5.13
   1   3  12   42.42    5.70
   1   3  12   39.17    4.77
   1   3  12   33.34    4.30
  -1  -3 -13   15.79    3.10
  -1  -3 -13   14.11    2.56
   1   3  13   15.61    3.34
   1   3  13   13.98    3.00
   1   3  13   10.97    2.23
  -1  -3 -14   15.92    2.39
  -1  -3 -14   18.21    2.17
   1   3  14   16.42    2.17
  -1  -4  13    2.16    1.29
  -1  -4  13    1.70    1.07
  -1  -4  12    8.17    2.63
   1   4 -12    7.72    1.90
  -1  -4  12    7.60    2.70
   1   4 -12    6.47    1.93
  -1  -4  11   26.95    4.38
  -1  -4  11   32.14    4.60
   1   4 -10  120.48    8.46
  -1  -4  10   97.10    8.13
   1   4 -10   95.93    7.12
   1   4  -9  528.17   16.60
  -1  -4   9  518.95   18.07
   1   4  -9  566.65   18.29
  -1  -4   9  505.16   17.49
   1   4  -8   88.35    6.93
  -1  -4   8   86.18    7.40
   1   4  -8   93.48    7.46
  -1  -4   8   85.98    7.08
   1   4  -7  423.78   14.17
  -1  -4   7  423.50   15.40
   1   4  -7  447.84   15.19
  -1  -4   7  396.92   13.82
  -1  -4   6  309.48   10.33
   1   4  -6  303.07    9.50
  -1  -4   5  384.05   12.63
  -1  -4   5  407.04   11.34
   1   4  -5  401.65   10.69
  -1  -4   4  328.39   10.62
  -1  -4   4  347.15   10.30
  -1  -4   4  347.53    9.69
   1   4  -4  328.92    9.38
   1   4  -4  339.12    8.16
  -1  -4   3 2772.34   24.22
   1   4  -3 2784.50   26.04
   1   4  -3 2740.79   22.41
  -1  -4   2  440.17    8.48
  -1  -4   2  452.21   11.14
   1   4  -2  436.48   10.09
  -1  -4   1  333.15    9.66
  -1  -4   1  307.46    6.03
   1   4  -1  320.70    8.59
   1   4   0  324.91    8.71
  -1  -4   0  336.94    9.82
  -1  -4   0  316.02    4.94
   1   4   1  805.24   13.94
  -1  -4  -1  784.65   15.10
   1   4   2  232.38    7.77
  -1  -4  -2  231.44    8.60
   1   4   3 1015.51   16.52
  -1  -4  -3 1008.75   18.15
   1   4   4  118.62    6.10
  -1  -4  -4  115.26    6.52
  -1  -4  -4  109.59    5.27
   1   4   5  645.88   14.71
  -1  -4  -5  618.78   13.94
  -1  -4  -5  667.62   13.72
  -1  -4  -6  492.97   13.19
   1   4   6  487.27   13.68
  -1  -4  -6  528.55   13.13
   1   4   7    0.80    1.58
  -1  -4  -7   -1.12    1.67
  -1  -4  -7    1.70    1.24
   1   4   8  209.48   10.54
  -1  -4  -8  210.86    9.56
   1   4   8  188.86   11.00
   1   4   8  189.58    9.98
   1   4   8  202.96   11.27
  -1  -4  -8  193.91   10.20
  -1  -4  -8  201.26   10.95
   1   4   8  204.99   10.48
   1   4   8  200.11    9.76
  -1  -4  -8  198.29    9.43
   1   4   9   37.73    5.11
  -1  -4  -9   34.17    4.70
   1   4   9   27.08    4.45
   1   4   9   39.69    5.49
  -1  -4  -9   25.93    4.33
   1   4   9   28.97    4.31
   1   4  10    5.62    3.05
  -1  -4 -10    6.84    2.63
   1   4  10    5.43    3.01
   1   4  10    4.03    2.42
  -1  -4 -10    5.81    3.09
   1   4  10    3.30    2.57
  -1  -4 -11   17.48    3.59
  -1  -4 -11   17.00    4.12
   1   4  11   14.66    3.58
   1   4  11   12.91    3.71
   1   4  11    9.94    3.79
   1   4  12    4.08    2.06
   1   4  12    3.15    2.34
  -1  -4 -12    3.71    2.25
   1   4  12    4.53    2.29
   1   4  12    4.73    2.72
  -1  -4 -13   23.09    2.97
   1   4  13   21.28    3.03
  -1  -4 -13   22.07    3.35
   1   4  13   25.09    3.51
   1   4  13   20.32    3.41
   1   4  13   16.40    2.56
   1   4  14   72.88    3.98
  -1  -4 -14   87.61    4.76
  -1  -4 -14   85.18    3.98
  -1  -5  13    0.70    0.97
  -1  -5  13    3.40    1.01
   1   5 -12   15.94    2.28
  -1  -5  12   17.91    2.97
  -1  -5  12   15.93    2.67
   1   5 -11   82.81    5.62
  -1  -5  11   80.59    6.67
  -1  -5  11   77.96    6.37
   1   5 -10   33.36    4.16
  -1  -5  10   34.14    5.24
  -1  -5  10   37.87    5.05
   1   5  -9  372.82   14.02
  -1  -5   9  393.91   16.28
  -1  -5   9  379.30   15.43
   1   5  -8   17.31    3.69
  -1  -5   8   14.39    4.07
  -1  -5   8   16.06    4.03
   1   5  -7   78.14    6.57
  -1  -5   7   62.82    6.54
  -1  -5   7   77.61    6.37
   1   5  -7   76.67    6.83
   1   5  -6  131.79    8.10
  -1  -5   6  134.55    7.73
   1   5  -6  143.60    8.61
  -1  -5   6  137.78    8.96
  -1  -5   5  780.82   17.86
  -1  -5   5  752.13   16.92
   1   5  -5  752.85   16.44
  -1  -5   4  926.98   19.45
  -1  -5   4  917.36   16.81
   1   5  -4  932.07   17.90
  -1  -5   3  840.90   17.86
  -1  -5   3  802.22   14.15
   1   5  -3  789.98   15.95
  -1  -5   2  338.42    8.15
  -1  -5   2  336.90   11.27
   1   5  -2  331.66   10.21
  -1  -5   1  549.09   14.31
   1   5  -1  564.10   13.09
  -1  -5   0   75.61    5.58
   1   5   0   87.04    5.34
  -1  -5  -1  311.06   11.03
   1   5   1  288.10    9.63
  -1  -5  -2 1006.88   19.87
   1   5   2  988.37   18.28
  -1  -5  -3  862.94   18.91
   1   5   3  861.78   17.22
  -1  -5  -4  498.35   14.93
  -1  -5  -4  480.15   11.55
   1   5   4  515.55   13.81
  -1  -5  -5   69.71    4.64
   1   5   5   63.81    5.29
  -1  -5  -6   89.66    5.61
  -1  -5  -6   81.29    5.95
   1   5   6   80.39    6.02
  -1  -5  -7  125.13    7.77
   1   5   7  139.73    8.09
   1   5   7  139.81    9.33
  -1  -5  -7  139.67    8.77
   1   5   7  139.76    8.56
   1   5   7  134.08    8.55
   1   5   7  123.01    8.75
  -1  -5  -8  184.79    9.62
   1   5   8  187.88   11.15
  -1  -5  -8  193.78   10.60
   1   5   8  189.60    9.70
   1   5   8  211.57   11.77
   1   5   8  211.22   10.74
   1   5   8  212.30   11.30
  -1  -5  -8  211.78   11.51
   1   5   9   23.45    4.50
  -1  -5  -9   22.42    4.01
   1   5   9   20.99    3.62
   1   5   9   20.22    4.38
   1   5   9   36.17    5.45
  -1  -5  -9   25.71    4.90
   1   5   9   20.84    4.15
   1   5  10   -1.19    2.39
  -1  -5 -10    8.75    2.68
   1   5  10    3.28    2.94
   1   5  10    7.18    3.60
  -1  -5 -10    4.71    2.75
   1   5  10    3.23    2.48
  -1  -5 -11   37.05    4.69
   1   5  11   28.43    4.95
   1   5  11   27.95    4.28
   1   5  11   30.32    4.82
  -1  -5 -11   36.74    4.98
   1   5  12   35.73    4.74
   1   5  12   34.60    4.27
  -1  -5 -12   32.08    4.36
   1   5  12   32.00    4.24
   1   5  12   28.97    3.61
  -1  -5 -13    2.07    1.78
   1   5  13    3.69    1.84
   1   5  13    0.46    0.64
   1   5  13    1.21    1.39
   1   5  13    1.52    1.45
  -1  -5 -13    3.00    1.53
  -1  -5 -14  254.74    6.98
  -1  -6  12   22.65    2.61
  -1  -6  12   22.93    2.55
   1   6 -12   20.08    1.99
   1   6 -12   18.57    1.78
   1   6 -11    3.25    1.46
  -1  -6  11    1.29    1.85
  -1  -6  11   -2.03    1.47
   1   6 -10    7.04    2.47
  -1  -6  10    5.51    2.68
  -1  -6  10    5.99    2.23
  -1  -6  10    7.27    2.62
   1   6  -9   47.53    5.18
  -1  -6   9   48.25    5.67
  -1  -6   9   45.63    5.59
  -1  -6   9   54.56    6.16
   1   6  -8   12.32    3.41
  -1  -6   8   13.59    3.48
  -1  -6   8   19.26    4.18
   1   6  -7  875.70   21.97
  -1  -6   7  850.88   23.44
   1   6  -7  801.26   18.30
  -1  -6   7  857.98   23.93
   1   6  -6  164.37    9.62
  -1  -6   6  146.14    9.79
  -1  -6   6  161.52   10.03
   1   6  -6  134.91    7.90
   1   6  -5   95.37    7.26
   1   6  -5  105.16    6.75
  -1  -6   5   93.58    7.76
  -1  -6   5  102.81    7.82
   1   6  -5  105.17    6.80
  -1  -6   4  826.25   20.05
   1   6  -4  840.64   20.03
   1   6  -4  828.69   18.79
  -1  -6   4  784.97   20.28
  -1  -6   4  832.43   21.38
  -1  -6   3   47.63    5.09
   1   6  -3   43.01    4.43
  -1  -6   2  656.56   17.60
   1   6  -2  628.18   15.94
  -1  -6   1    6.46    2.64
   1   6  -1    2.32    1.64
  -1  -6   0   51.88    5.31
   1   6   0   51.94    4.74
  -1  -6  -1  700.88   18.35
   1   6   1  719.51   16.99
  -1  -6  -2   23.21    3.61
   1   6   2   26.25    3.57
  -1  -6  -3  259.72   11.72
   1   6   3  263.26   10.79
  -1  -6  -4  191.60   10.45
  -1  -6  -4  208.54    8.18
   1   6   4  199.68    9.65
   1   6   5  159.99    8.87
   1   6   6  119.56    7.88
  -1  -6  -6  112.67    7.83
  -1  -6  -6  126.14    8.77
   1   6   6  110.59    8.27
   1   6   6  114.47    7.58
   1   6   6  120.14    7.90
   1   6   6  110.06    8.17
   1   6   7  468.57   15.55
  -1  -6  -7  473.93   16.08
   1   6   7  517.80   18.38
  -1  -6  -7  494.03   17.35
   1   6   7  505.17   16.43
   1   6   7  510.94   16.78
   1   6   7  513.83   18.21
  -1  -6  -8   37.06    4.78
   1   6   8   41.67    5.60
  -1  -6  -8   35.67    5.11
   1   6   8   39.52    4.59
   1   6   8   44.18    6.19
   1   6   8   38.02    4.99
   1   6   8   50.26    5.75
  -1  -6  -8   46.04    5.74
   1   6   9   64.25    6.67
  -1  -6  -9   66.54    6.61
   1   6   9   53.06    5.30
   1   6   9   62.14    6.91
   1   6   9   64.49    6.26
  -1  -6  -9   64.02    6.78
   1   6   9   58.15    6.33
   1   6  10   26.90    4.56
  -1  -6 -10   27.09    4.38
   1   6  10   22.39    3.64
   1   6  10   25.68    4.73
  -1  -6 -10   24.49    4.41
   1   6  10   26.28    4.04
  -1  -6 -11    7.48    2.68
   1   6  11    4.97    2.68
   1   6  11    2.75    1.94
  -1  -6 -11    4.12    2.63
   1   6  11    5.37    2.20
   1   6  12  341.63   10.08
  -1  -6 -12  391.37   11.49
  -1  -6 -12  394.94   12.81
   1   6  12  388.38   12.31
   1   6  12  376.80   11.69
   1   6  12  368.49   12.77
   1   6  13   69.98    4.54
  -1  -6 -13   62.86    3.57
  -1  -6 -13   70.82    4.50
   1   6  13   67.93    4.23
  -1  -7  11    0.03    1.33
   1   7 -11    1.89    0.75
   1   7 -11    1.12    0.82
  -1  -7  11    0.74    1.15
  -1  -7  10   13.70    2.75
   1   7 -10   10.74    2.22
  -1  -7  10   17.09    3.15
   1   7 -10   17.07    2.62
  -1  -7  10   13.29    2.64
  -1  -7   9   83.42    6.95
  -1  -7   9   82.74    6.73
   1   7  -9   77.37    6.08
   1   7  -9   88.62    6.33
  -1  -7   9   81.04    6.57
  -1  -7   8  122.47    8.77
  -1  -7   8  127.35    8.84
   1   7  -8  130.84    8.38
   1   7  -8  137.64    8.54
  -1  -7   8  122.80    9.06
  -1  -7   7   65.25    6.58
   1   7  -7   49.87    5.65
   1   7  -7   58.89    5.20
  -1  -7   7   65.69    7.35
  -1  -7   7   50.93    6.01
  -1  -7   6  158.21   10.57
  -1  -7   6  143.49    9.72
   1   7  -6  140.59    9.15
   1   7  -6  140.91    8.19
  -1  -7   6  135.90   10.04
   1   7  -5   99.84    7.34
  -1  -7   5   97.97    7.94
  -1  -7   5  105.44    8.49
   1   7  -5  104.66    8.04
   1   7  -5  116.68    8.32
   1   7  -5  104.88    7.27
  -1  -7   5  105.49    8.85
  -1  -7   4    4.77    2.59
   1   7  -4    3.96    2.09
   1   7  -4   -0.01    1.66
  -1  -7   4    3.07    2.90
  -1  -7   4    4.15    1.82
   1   7  -4    8.18    2.85
   1   7  -4    8.06    2.48
  -1  -7   3   22.72    4.43
   1   7  -3   17.60    3.23
  -1  -7   3   17.69    3.46
  -1  -7   3   16.64    3.84
  -1  -7   3   16.54    3.68
   1   7  -3   16.85    3.89
   1   7  -3   16.01    3.61
   1   7  -3   20.50    3.49
   1   7  -2  398.07   14.13
  -1  -7   2  388.63   14.39
  -1  -7   2  382.47   14.54
   1   7  -2  402.81   14.63
   1   7  -2  401.12   13.60
  -1  -7   2  414.72   16.07
  -1  -7   2  413.95   15.56
   1   7  -2  430.09   14.78
   1   7  -1   31.36    4.26
  -1  -7   1   36.01    4.80
  -1  -7   1   34.84    4.97
   1   7  -1   33.52    4.10
   1   7  -1   31.39    4.24
  -1  -7   0    6.20    2.55
   1   7   0    7.37    2.51
   1   7   1  403.17   14.22
  -1  -7  -1  410.12   15.38
  -1  -7  -2   71.43    6.81
   1   7   2   76.73    6.27
   1   7   2   80.46    6.59
   1   7   2   85.03    6.72
  -1  -7  -3  289.80   13.59
   1   7   3  322.83   13.52
   1   7   3  285.73   12.85
   1   7   3  285.45   12.04
   1   7   3  307.98   12.75
   1   7   4  122.13    8.18
  -1  -7  -4  116.56    8.63
   1   7   4  121.32    8.21
   1   7   4  119.52    7.69
   1   7   4  115.31    7.40
   1   7   4  125.63    8.82
   1   7   4  122.56    8.62
   1   7   5  381.26   15.47
  -1  -7  -5  395.30   16.00
   1   7   5  398.31   15.00
   1   7   5  393.72   14.22
   1   7   5  385.86   13.60
   1   7   5  384.03   15.58
   1   7   6  141.22    9.87
  -1  -7  -6  181.96   11.13
  -1  -7  -6  151.91    9.54
   1   7   6  154.36    9.49
   1   7   6  161.69    9.32
   1   7   6  170.19    9.59
   1   7   6  164.54   10.41
   1   7   7   -0.07    1.94
  -1  -7  -7    3.33    2.59
  -1  -7  -7   -0.07    0.96
  -1  -7  -7    5.31    2.81
   1   7   7    3.51    2.42
   1   7   7    0.72    2.43
  -1  -7  -8   13.54    3.71
   1   7   8   10.15    3.38
   1   7   8   15.73    4.14
   1   7   8   18.09    4.31
  -1  -7  -8   11.53    3.36
   1   7   8   12.50    3.76
  -1  -7  -9   43.00    5.48
   1   7   9   35.68    5.07
   1   7   9   44.99    5.81
  -1  -7  -9   49.93    5.73
   1   7   9   46.45    5.97
   1   7   9   45.65    5.22
  -1  -7 -10  288.74   12.20
   1   7  10  271.58   12.53
  -1  -7 -10  280.19   12.24
   1   7  10  266.09   11.52
   1   7  10  283.73   11.55
  -1  -7 -11   33.20    3.79
  -1  -7 -11   31.20    4.08
   1   7  11   30.68    3.88
   1   7  11   29.38    3.75
   1   7  11   30.92    4.12
   1   7  12   53.48    4.25
  -1  -7 -12   56.64    4.38
   1   7  12   54.54    3.88
   1   7  12   51.14    4.25
  -1  -7 -13   53.30    3.03
  -1  -8  10    2.52    1.16
  -1  -8  10    2.31    1.38
  -1  -8   9   85.88    5.70
   1   8  -9   77.19    4.75
  -1  -8   9   75.57    5.57
   1   8  -9   77.61    5.02
  -1  -8   9   86.15    5.81
  -1  -8   8  101.79    6.99
  -1  -8   8  107.25    7.51
   1   8  -8  100.84    6.45
   1   8  -8   98.21    6.47
  -1  -8   8  102.09    7.51
  -1  -8   7   17.68    3.75
  -1  -8   7   27.84    4.43
   1   8  -7   18.54    3.55
   1   8  -7   14.75    3.38
   1   8  -7   18.26    2.87
  -1  -8   7   19.64    4.12
  -1  -8   6    4.92    2.34
   1   8  -6    3.93    2.41
  -1  -8   6    4.68    2.67
   1   8  -6    2.19    2.23
   1   8  -6    6.37    2.76
  -1  -8   6    5.07    3.30
  -1  -8   5   29.03    4.58
   1   8  -5   30.21    4.70
  -1  -8   5   34.42    5.31
   1   8  -5   22.53    4.06
  -1  -8   5   23.66    4.63
   1   8  -5   28.30    4.16
  -1  -8   4   88.25    7.60
  -1  -8   4   88.74    7.75
   1   8  -4   90.98    7.62
   1   8  -4   87.61    7.36
   1   8  -4   81.07    6.77
  -1  -8   4   86.73    8.22
  -1  -8   3    3.59    1.75
   1   8  -3    5.43    2.27
   1   8  -3   -1.62    1.97
  -1  -8   3    1.73    2.44
  -1  -8   3    2.81    2.54
  -1  -8   3    2.44    2.09
   1   8  -3    4.02    2.55
   1   8  -3   -1.10    1.85
  -1  -8   2   14.64    3.35
  -1  -8   2   15.76    3.66
   1   8  -2   13.91    3.81
  -1  -8   2   10.77    3.40
  -1  -8   2   21.73    4.10
   1   8  -2   12.13    2.81
  -1  -8   2   13.33    3.92
   1   8  -2   11.19    2.95
  -1  -8   1   82.04    7.53
   1   8  -1   80.00    6.96
  -1  -8   1   76.78    6.75
  -1  -8   1   70.00    6.51
   1   8  -1   79.54    7.00
  -1  -8   1   83.02    7.60
   1   8  -1   88.62    6.66
  -1  -8   1   76.10    7.44
   1   8  -1   82.69    7.04
  -1  -8   0   20.05    3.95
   1   8   0   19.08    3.43
  -1  -8   0   14.32    3.64
  -1  -8   0   23.27    4.02
  -1  -8   0   20.24    3.72
   1   8   0   20.67    3.77
  -1  -8   0   23.58    3.93
   1   8   0   17.93    3.32
   1   8   0   23.58    4.21
   1   8   1    0.67    2.29
  -1  -8  -1    3.82    2.42
  -1  -8  -1    6.72    2.34
  -1  -8  -1    1.66    1.61
   1   8   1   -0.88    1.62
   1   8   1    5.04    2.39
   1   8   1    1.48    1.84
  -1  -8  -1    3.56    2.26
   1   8   2  169.45    9.27
  -1  -8  -2  168.14    9.72
  -1  -8  -2  168.79   11.05
   1   8   2  162.20   10.10
   1   8   2  161.07   10.06
   1   8   2  167.76    9.85
  -1  -8  -2  176.08   10.44
   1   8   2  170.15   10.16
   1   8   3  340.21   13.08
  -1  -8  -3  330.01   15.04
  -1  -8  -3  339.96   13.63
  -1  -8  -3  333.20   15.57
   1   8   3  317.00   14.28
   1   8   3  323.40   14.12
  -1  -8  -3  316.27   13.53
   1   8   3  345.29   14.15
   1   8   3  320.08   13.99
  -1  -8  -4   15.69    3.85
   1   8   4   22.41    4.05
   1   8   4   22.86    4.44
   1   8   4   15.00    3.63
   1   8   4   17.41    3.73
   1   8   4   14.86    3.19
  -1  -8  -5   -2.23    2.70
   1   8   5    4.54    2.45
   1   8   5   -1.09    2.07
   1   8   5   -2.03    2.01
   1   8   5    1.10    1.82
   1   8   5    0.05    2.02
   1   8   6    1.38    2.21
   1   8   6    4.42    2.33
   1   8   6   -1.83    2.02
   1   8   6    2.92    2.17
  -1  -8  -6    5.47    2.91
  -1  -8  -7    1.41    2.89
   1   8   7   -1.59    2.03
  -1  -8  -7    3.60    2.49
   1   8   7    1.57    2.57
   1   8   7    3.33    2.41
   1   8   7    3.19    2.71
  -1  -8  -8  128.11    9.00
   1   8   8  128.76    8.14
   1   8   8  128.88    9.25
   1   8   8  130.74    8.13
  -1  -8  -8  127.08    8.65
   1   8   8  130.01    9.21
   1   8   9    5.77    2.50
   1   8   9   10.38    2.82
   1   8   9    4.62    2.38
   1   8   9    5.11    2.57
  -1  -8  -9    6.68    2.55
  -1  -8  -9    4.31    1.86
   1   8  10   29.26    3.54
  -1  -8 -10   27.84    3.80
   1   8  10   27.05    3.95
  -1  -8 -10   22.79    3.49
   1   8  10   22.72    3.38
  -1  -8 -11  218.78    8.05
   1   8  11  208.16    7.41
   1   8  11  206.93    8.27
  -1  -8 -11  226.62    8.41
   1   8  11  217.23    8.12
   1   8  12    0.57    0.85
  -1  -8 -12    2.19    1.06
  -1  -9   9    8.56    1.54
  -1  -9   9    7.32    1.51
  -1  -9   8   11.05    2.27
   1   9  -8   10.78    1.57
  -1  -9   8    9.67    2.12
  -1  -9   8   11.82    2.30
  -1  -9   7   -0.12    1.70
   1   9  -7    1.18    1.17
  -1  -9   7    1.27    1.57
   1   9  -7    2.33    0.88
  -1  -9   7   -0.63    1.75
  -1  -9   6   23.67    4.03
   1   9  -6   26.19    3.63
   1   9  -6   25.10    3.30
  -1  -9   6   28.78    4.56
  -1  -9   6   23.11    3.72
  -1  -9   5    5.33    2.95
   1   9  -5    8.64    2.60
  -1  -9   5    4.92    3.19
   1   9  -5    5.87    2.29
  -1  -9   5    9.28    2.65
   1   9  -4    2.34    1.50
   1   9  -4    2.49    2.15
  -1  -9   4    3.49    2.72
  -1  -9   4    0.45    2.78
   1   9  -4    1.36    2.33
  -1  -9   4    0.63    2.46
   1   9  -3  194.52    9.19
  -1  -9   3  193.25   10.82
  -1  -9   3  209.18   10.86
   1   9  -3  185.08   10.15
   1   9  -3  198.13   10.38
  -1  -9   3  202.38   12.08
  -1  -9   3  177.94   10.32
   1   9  -2   31.58    4.16
  -1  -9   2   29.56    4.76
  -1  -9   2   29.59    4.32
   1   9  -2   30.72    4.86
  -1  -9   2   30.69    5.17
   1   9  -2   32.75    4.85
  -1  -9   2   32.54    4.92
   1   9  -1   -0.28    1.49
   1   9  -1    3.00    2.07
  -1  -9   1    4.27    3.06
   1   9  -1    3.26    2.69
  -1  -9   1    1.09    2.11
  -1  -9   1    3.07    2.36
   1   9   0   81.48    6.27
  -1  -9   0   82.55    7.14
   1   9   0   76.69    6.97
  -1  -9   0   81.18    7.88
   1   9   0   66.18    6.40
  -1  -9   0   76.10    6.95
   1   9   1   23.19    4.66
   1   9   1   19.63    3.93
  -1  -9  -1   23.60    4.06
   1   9   1   26.54    3.89
   1   9   1   19.28    4.29
  -1  -9  -1   22.72    4.30
   1   9   2   33.25    4.85
   1   9   2   33.12    5.34
   1   9   2   28.42    4.55
  -1  -9  -2   31.90    4.76
   1   9   2   35.56    4.32
  -1  -9  -2   41.30    4.80
   1   9   3  143.22    9.41
   1   9   3  138.97    9.82
  -1  -9  -3  156.20    9.58
   1   9   3  145.16    9.53
  -1  -9  -3  141.49    9.91
   1   9   3  145.46    8.59
  -1  -9  -4    5.73    3.22
   1   9   4    5.35    2.46
   1   9   4    5.80    2.77
   1   9   4    6.99    2.85
   1   9   5    0.57    1.50
   1   9   5    5.51    2.85
   1   9   5   -0.10    1.75
   1   9   5    1.32    1.79
  -1  -9  -5    0.70    2.61
  -1  -9  -6   -1.09    1.77
   1   9   6    0.35    1.43
   1   9   6    1.41    1.70
   1   9   6    3.66    2.18
   1   9   6    4.45    2.30
  -1  -9  -6    0.92    1.78
  -1  -9  -7    0.60    2.04
   1   9   7    4.87    2.06
  -1  -9  -7    5.36    1.82
   1   9   7    3.21    2.27
   1   9   7    2.41    2.50
   1   9   7    0.06    1.31
  -1  -9  -8  227.35   10.71
   1   9   8  204.26    8.96
   1   9   8  207.14   10.10
  -1  -9  -8  224.57    9.92
   1   9   8  211.58    8.95
   1   9   8  215.07   10.35
   1   9   9   62.59    4.65
   1   9   9   62.95    5.36
   1   9   9   65.11    4.75
  -1  -9  -9   61.82    4.84
  -1  -9  -9   61.96    5.23
   1   9  10    2.30    1.33
   1   9  10    1.61    1.04
   1   9  10    1.02    1.35
  -1  -9 -10    2.80    1.42
  -1  -9 -10    3.08    1.43
   1   9  11    8.07    1.38
  -1 -10   7   13.36    2.13
  -1 -10   7   14.92    2.37
  -1 -10   7   14.96    1.99
  -1 -10   6   -1.49    1.63
  -1 -10   6   -0.15    1.11
   1  10  -6    2.43    0.99
  -1 -10   6   -1.31    1.61
  -1 -10   5   61.51    5.15
   1  10  -5   51.28    4.02
  -1 -10   5   58.12    4.86
   1  10  -5   59.93    4.47
  -1 -10   5   65.06    5.79
  -1 -10   4    6.86    2.49
   1  10  -4    7.69    2.08
  -1 -10   4    6.57    2.39
  -1 -10   4    7.22    2.61
   1  10  -4    3.64    2.04
  -1 -10   3    4.74    2.67
   1  10  -3    3.41    1.60
  -1 -10   3    8.34    2.36
   1  10  -3    6.05    2.35
  -1 -10   3    5.61    2.82
   1  10  -2    6.53    1.90
  -1 -10   2    4.22    2.25
   1  10  -2    6.35    2.21
  -1 -10   2    9.91    2.71
   1  10  -2    3.12    2.23
  -1 -10   2    4.02    2.95
   1  10  -1    5.88    2.42
   1  10  -1    7.46    2.99
   1  10  -1    7.38    2.74
  -1 -10   1    7.87    3.05
  -1 -10   1    6.00    2.34
   1  10  -1    0.26    0.94
   1  10   0    2.53    2.08
   1  10   0    2.14    2.83
  -1 -10   0   -2.20    2.09
   1  10   0   -1.04    1.59
   1  10   0    0.75    2.02
  -1 -10   0    0.33    2.29
   1  10   1  208.04   11.27
   1  10   1  188.38    9.99
  -1 -10  -1  180.12   10.29
   1  10   1  208.46   10.73
   1  10   1  198.33    9.06
  -1 -10  -1  203.57   11.48
  -1 -10  -1  191.38    9.89
   1  10   2    3.78    2.84
   1  10   2    2.59    2.69
  -1 -10  -2   -0.09    1.45
   1  10   2    4.19    3.01
   1  10   2    2.82    1.58
  -1 -10  -2    2.00    3.01
   1  10   3   -3.82    1.64
   1  10   3    5.19    2.48
  -1 -10  -3   -2.36    1.23
  -1 -10  -3    2.49    2.08
   1  10   3    1.64    1.37
  -1 -10  -4    3.35    2.71
   1  10   4    3.22    2.06
   1  10   4    5.19    2.32
   1  10   4    1.40    2.48
   1  10   5   -0.67    1.82
   1  10   5    1.07    1.94
  -1 -10  -5    0.02    1.42
   1  10   5    2.70    1.54
  -1 -10  -5    1.84    2.40
  -1 -10  -6  121.51    7.86
   1  10   6  113.06    6.32
   1  10   6  102.82    6.82
   1  10   6  104.71    7.18
  -1 -10  -6   95.18    5.92
   1  10   7   16.73    2.52
  -1 -10  -7   18.22    2.50
   1  10   7   18.36    2.90
   1  10   7   15.58    2.98
  -1 -10  -7   16.15    3.06
   1  10   8   24.90    2.63
   1  10   8   22.42    3.09
  -1 -10  -8   20.33    2.32
  -1 -10  -8   23.93    3.19
   1  10   9   45.82    2.70
   1  10   9   47.13    3.36
   1  11  -5   44.19    3.28
  -1 -11   5   41.55    2.88
  -1 -11   5   41.54    3.39
  -1 -11   4    2.85    1.43
   1  11  -4    6.50    1.84
   1  11  -4    5.70    1.58
  -1 -11   4    3.24    1.41
  -1 -11   4    3.93    1.47
   1  11  -3   57.84    4.61
  -1 -11   3   55.82    4.17
   1  11  -3   56.81    4.18
  -1 -11   3   54.62    4.91
  -1 -11   2    0.66    1.32
   1  11  -2    1.71    1.53
   1  11  -2    1.03    1.44
  -1 -11   2   -3.84    1.88
   1  11  -2   -1.98    1.61
  -1 -11   2   -0.10    2.09
  -1 -11   1    0.52    1.25
   1  11  -1   -0.77    1.22
   1  11  -1   -1.06    1.67
  -1 -11   1    0.40    1.62
   1  11  -1    0.88    1.60
  -1 -11   1   -0.17    1.29
   1  11   0   10.49    2.27
   1  11   0    9.68    2.64
  -1 -11   0   10.99    2.98
   1  11   0   11.23    2.60
  -1 -11   0    7.78    2.15
   1  11   1   -1.03    2.12
   1  11   1   -1.37    1.46
  -1 -11  -1    0.20    1.64
  -1 -11  -1   -1.80    1.65
   1  11   1   -2.04    2.03
  -1 -11  -2   31.24    3.58
   1  11   2   30.97    4.04
   1  11   2   28.20    3.33
  -1 -11  -2   33.99    4.19
   1  11   3   -4.69    1.17
   1  11   3    0.21    1.17
   1  11   3   -1.30    1.74
  -1 -11  -3   -3.07    1.92
   1  11   4   -0.14    0.56
   1  11   4    2.51    1.38
   1  11   4    1.05    1.80
  -1 -11  -4   -0.82    1.50
   1  11   5    6.90    2.00
   1  11   5    2.79    1.26
  -1 -11  -5    6.90    1.90
   1  11   6   90.63    5.25
  -1 -11  -6   92.96    5.53
   1  11   6   86.79    4.59
  -1 -11  -7  133.62    5.85
   1  11   7  126.19    5.17
   1  12  -1   -0.71    0.77
  -1 -12   1   -1.32    0.55
   1  12   0   56.46    3.62
  -1 -12   0   60.53    3.76
   1  12   1    0.66    1.07
  -1 -12  -1    0.28    0.95
   1  12   2    0.12    0.96
  -1 -12  -2    0.59    1.19
   1  12   3   19.53    2.08
  -1 -12  -3   22.77    2.45
  -1 -12  -4   68.08    3.79
  -2  10   6   25.36    2.39
  -2  10   5   44.89    3.45
  -2  10   5   11.81    1.50
  -2  10   4    4.04    1.62
  -2  10   4   -2.16    0.63
  -2  10   3   48.32    4.08
   2 -10  -3   47.80    4.27
   2 -10  -2  100.22    5.29
  -2  10   2  103.75    5.87
   2 -10  -2   99.54    6.29
  -2  10   1    4.40    1.88
   2 -10  -1    2.44    1.52
  -2  10   1    3.41    1.52
  -2  10   0   12.34    2.47
   2 -10   0   13.31    2.76
  -2  10   0    7.87    1.99
  -2  10  -1    2.76    1.53
  -2  10  -1    3.32    1.44
   2 -10   1    4.74    2.02
  -2  10  -2   20.28    2.66
   2 -10   2   19.63    2.99
  -2  10  -2   21.77    2.73
  -2  10  -3  138.30    5.75
   2 -10   3  135.52    6.11
  -2  10  -3  141.06    5.77
   2 -10   4   25.70    2.30
  -2  10  -4   24.94    2.33
  -2  10  -4   24.41    2.18
  -2   9   8    0.87    1.06
   2  -9  -8    0.99    0.87
  -2   9   8    2.32    1.30
  -2   9   7   41.93    3.65
   2  -9  -7   40.46    3.39
  -2   9   7   42.75    3.84
  -2   9   6   33.56    3.56
   2  -9  -6   28.84    3.15
  -2   9   6   22.38    3.24
   2  -9  -5   28.16    3.34
  -2   9   5   33.98    4.08
  -2   9   5   29.80    3.55
   2  -9  -5   25.24    3.31
   2  -9  -4    3.92    2.04
   2  -9  -4    2.52    2.19
   2  -9  -4    1.94    1.43
  -2   9   4    1.78    1.53
  -2   9   4    4.99    2.50
   2  -9  -3  134.71    7.77
   2  -9  -3  148.42    7.50
  -2   9   3  141.60    7.31
  -2   9   3  158.24    8.81
   2  -9  -3  136.34    8.75
  -2   9   2   29.27    3.44
  -2   9   2   34.75    4.52
   2  -9  -2   33.92    4.82
  -2   9   2   29.70    3.73
  -2   9   1    0.01    0.86
   2  -9  -1    1.49    2.30
  -2   9   1    1.57    1.72
  -2   9   1    1.42    1.95
   2  -9   0   55.49    6.02
  -2   9   0   55.22    5.04
  -2   9   0   49.50    5.26
   2  -9   0   51.59    5.76
   2  -9   1  156.81    9.80
   2  -9   1  160.94    9.57
  -2   9  -1  154.32    8.29
  -2   9  -1  162.59    8.82
   2  -9   1  161.75    9.39
   2  -9   2   78.33    6.82
   2  -9   2   84.04    6.70
  -2   9  -2   90.60    6.38
  -2   9  -2   85.45    6.31
   2  -9   2   83.04    6.67
   2  -9   3  143.76    8.33
  -2   9  -3  141.42    7.66
   2  -9   3  147.66    8.39
   2  -9   3  146.82    8.74
   2  -9   3  145.40    8.34
  -2   9  -3  153.88    7.99
   2  -9   4  129.62    7.44
   2  -9   4  121.01    7.01
  -2   9  -4  121.30    6.71
   2  -9   4  116.19    7.33
   2  -9   4  125.22    7.21
  -2   9  -4  135.91    7.01
  -2   9  -5   -0.03    1.57
   2  -9   5    2.60    1.54
   2  -9   5   -1.00    1.80
   2  -9   5    1.18    1.15
   2  -9   5    2.86    1.67
  -2   9  -5    1.53    1.35
  -2   9  -6    1.37    1.29
   2  -9   6    2.00    1.25
   2  -9   6    0.34    1.32
   2  -9   6   -0.26    0.88
  -2   9  -6    1.57    1.27
  -2   9  -7    0.18    0.58
  -2   8  10   82.99    4.26
   2  -8 -10   77.10    3.94
  -2   8  10   77.08    3.99
  -2   8   9   18.61    2.76
   2  -8  -9   17.36    2.46
  -2   8   9   18.39    2.66
  -2   8   8   63.38    5.15
   2  -8  -8   58.33    4.80
  -2   8   8   73.91    5.47
   2  -8  -7  175.20    8.79
  -2   8   7  197.59    9.38
   2  -8  -7  192.30    8.33
  -2   8   7  194.48    9.47
   2  -8  -6  179.63    9.35
  -2   8   6  165.56    9.20
  -2   8   6  164.41    8.87
   2  -8  -5  372.96   13.58
  -2   8   5  413.69   14.88
   2  -8  -5  397.98   15.31
  -2   8   5  389.11   13.98
   2  -8  -5  375.15   13.92
   2  -8  -4    1.17    1.87
   2  -8  -4    2.12    1.60
  -2   8   4    0.18    2.19
  -2   8   4    2.83    2.25
   2  -8  -4   -0.95    2.52
   2  -8  -3   80.72    6.50
  -2   8   3   90.24    7.05
   2  -8  -3   85.41    7.91
  -2   8   3   91.07    6.66
  -2   8   3   96.97    7.59
   2  -8  -2   60.85    6.67
  -2   8   2   64.94    5.74
  -2   8   2   63.75    6.40
   2  -8  -2   54.43    5.41
   2  -8  -1   39.04    5.72
   2  -8  -1   45.19    5.80
  -2   8   1   45.25    5.33
  -2   8   1   44.42    5.45
   2  -8  -1   41.48    5.71
   2  -8   0   79.90    7.90
   2  -8   0   71.81    7.26
  -2   8   0   81.20    6.65
  -2   8   0   71.69    6.51
   2  -8   0   68.42    7.13
  -2   8  -1    1.75    2.44
   2  -8   1    2.19    2.72
   2  -8   1   -2.42    2.73
   2  -8   1    2.24    2.67
   2  -8   1    0.65    2.26
  -2   8  -1    2.07    2.23
   2  -8   2  286.71   13.49
  -2   8  -2  283.31   12.28
   2  -8   2  290.50   13.85
   2  -8   2  271.24   13.65
   2  -8   2  300.81   13.65
  -2   8  -2  281.05   12.36
   2  -8   3    5.72    2.81
   2  -8   3    5.35    3.05
   2  -8   3    5.85    2.82
  -2   8  -3    8.09    3.16
   2  -8   3    6.33    3.14
   2  -8   4   22.89    3.94
   2  -8   4   19.70    4.12
   2  -8   4   21.40    3.87
  -2   8  -4   24.66    4.07
   2  -8   4   13.12    3.11
   2  -8   5   10.27    3.29
   2  -8   5    7.60    2.51
  -2   8  -5   11.02    3.07
   2  -8   5    8.74    2.32
   2  -8   5    7.25    2.87
   2  -8   6   83.86    6.45
  -2   8  -6   87.77    5.99
   2  -8   6   84.62    5.66
   2  -8   6   91.76    6.42
   2  -8   6   91.72    6.46
   2  -8   7   36.57    3.87
  -2   8  -7   42.22    3.84
   2  -8   7   40.02    3.92
   2  -8   7   40.89    3.97
   2  -8   8   27.57    2.70
  -2   8  -8   28.62    2.67
   2  -8   8   26.90    2.59
   2  -8   8   30.94    2.76
  -2   7  11    4.88    1.21
  -2   7  11    1.72    1.17
  -2   7  11    3.09    1.43
  -2   7  10   25.28    2.69
  -2   7  10   30.42    3.48
  -2   7  10   27.63    3.26
   2  -7 -10   30.90    3.59
   2  -7  -9   79.07    5.97
  -2   7   9   87.47    6.39
  -2   7   9   77.88    5.33
  -2   7   9   81.40    6.06
   2  -7  -9   77.66    5.23
   2  -7  -8   35.20    4.49
  -2   7   8   37.90    4.24
  -2   7   8   33.26    4.31
   2  -7  -8   33.71    3.97
   2  -7  -7  179.89    9.97
  -2   7   7  199.22   10.56
   2  -7  -7  180.62    9.78
  -2   7   7  187.35   10.26
   2  -7  -6   51.57    5.67
  -2   7   6   49.07    5.87
  -2   7   6   57.17    5.98
   2  -7  -6   49.37    5.60
   2  -7  -5  483.00   17.12
   2  -7  -5  455.81   16.23
  -2   7   5  469.70   16.57
   2  -7  -5  482.82   17.76
  -2   7   5  475.28   16.82
   2  -7  -4   56.42    5.85
  -2   7   4   66.29    6.46
   2  -7  -4   55.33    6.52
  -2   7   4   60.51    6.45
  -2   7   3   39.44    5.39
   2  -7  -3   33.93    4.80
   2  -7  -3   38.70    5.66
  -2   7   3   43.93    4.59
   2  -7  -2   47.98    5.33
   2  -7  -2   52.88    6.23
  -2   7   2   54.88    5.99
   2  -7  -2   64.34    7.19
  -2   7   2   61.36    6.28
  -2   7   2   64.02    5.87
   2  -7  -2   55.16    6.56
  -2   7   1  352.61   13.71
   2  -7  -1  387.06   16.07
  -2   7   1  375.19   14.67
   2  -7  -1  376.35   16.60
  -2   7   1  375.52   14.84
   2  -7  -1  388.31   16.44
  -2   7   1  370.81   13.95
   2  -7   0   37.76    5.30
  -2   7   0   31.04    4.43
   2  -7   0   35.29    5.25
   2  -7   0   34.52    5.48
  -2   7   0   33.76    5.01
  -2   7   0   35.24    4.82
   2  -7   0   41.06    5.82
  -2   7   0   43.70    5.20
  -2   7  -1   21.87    3.77
   2  -7   1   25.13    4.43
   2  -7   1   22.85    4.59
   2  -7   1   22.62    4.52
   2  -7   1   34.17    5.10
  -2   7  -1   19.46    3.34
  -2   7  -1   23.80    4.23
   2  -7   2  236.69   13.29
   2  -7   2  251.12   12.98
   2  -7   2  259.95   13.11
  -2   7  -2  250.34   11.72
   2  -7   2  244.87   13.05
  -2   7  -3   -2.53    2.32
   2  -7   3    2.86    2.18
   2  -7   3    3.37    2.49
   2  -7   3    0.83    1.55
  -2   7  -3    1.55    2.40
   2  -7   3   -0.28    2.53
  -2   7  -4  162.85    9.23
   2  -7   4  162.27   10.88
   2  -7   4  162.58   10.32
   2  -7   4  165.14   10.29
   2  -7   4  158.56   10.30
  -2   7  -4  178.50   10.22
  -2   7  -5   14.74    3.09
   2  -7   5   11.90    4.17
   2  -7   5   11.00    3.67
   2  -7   5    9.70    3.28
  -2   7  -5   12.40    3.33
   2  -7   5    9.96    3.53
  -2   7  -6  128.28    7.87
   2  -7   6  116.83    8.76
   2  -7   6  128.33    8.51
   2  -7   6  120.48    8.39
  -2   7  -6  117.85    7.85
  -2   7  -7  113.59    6.97
   2  -7   7  111.29    7.83
   2  -7   7  116.24    7.62
   2  -7   7  114.84    7.61
  -2   7  -7  120.57    7.37
  -2   7  -8    3.76    1.54
   2  -7   8    3.15    1.65
   2  -7   8    5.05    2.25
   2  -7   8    4.16    1.77
  -2   7  -8    3.57    1.88
  -2   7  -9   18.43    2.46
   2  -7   9   22.49    2.44
   2  -7   9   20.45    2.77
  -2   7  -9   22.01    2.62
   2  -7   9   26.71    2.99
  -2   6  12   29.93    2.55
  -2   6  12   31.83    2.63
  -2   6  12   27.66    2.46
  -2   6  11   26.04    3.25
  -2   6  11   29.47    3.47
  -2   6  11   31.65    3.44
   2  -6 -11   34.95    3.79
   2  -6 -10    8.86    2.61
  -2   6  10    4.24    2.25
  -2   6  10    7.70    2.61
  -2   6  10    5.08    2.36
   2  -6 -10    9.95    2.10
   2  -6  -9   12.22    3.11
  -2   6   9   14.50    3.31
  -2   6   9    4.72    2.57
  -2   6   9    7.40    3.16
   2  -6  -9   10.82    2.53
   2  -6  -8   34.91    4.91
   2  -6  -8   40.05    4.86
  -2   6   8   35.09    5.02
  -2   6   8   33.95    5.11
  -2   6   8   35.41    4.92
   2  -6  -7  172.48   10.20
  -2   6   7  162.32    9.86
  -2   6   7  185.52   10.61
   2  -6  -7  176.29   10.71
   2  -6  -6   13.69    3.92
   2  -6  -6   12.90    3.73
   2  -6  -6    7.83    2.66
   2  -6  -6    8.47    3.50
  -2   6   6    8.81    3.02
  -2   6   6    6.47    3.37
   2  -6  -5   47.75    6.01
   2  -6  -5   42.98    5.40
   2  -6  -5   41.23    5.36
   2  -6  -5   41.42    5.41
   2  -6  -5   42.46    5.69
  -2   6   5   37.93    5.32
  -2   6   5   37.44    5.16
   2  -6  -4  565.90   17.91
   2  -6  -4  558.45   19.28
  -2   6   4  551.97   17.56
   2  -6  -4  597.85   19.34
   2  -6  -3  846.12   21.25
   2  -6  -3  866.27   23.79
   2  -6  -3  933.38   24.93
  -2   6   3  895.44   22.10
  -2   6   3  884.17   21.93
  -2   6   2    3.70    2.29
   2  -6  -2    8.02    2.31
  -2   6   2    8.68    2.32
   2  -6  -2    2.58    2.53
   2  -6  -2    5.29    2.94
   2  -6  -2    6.77    3.24
   2  -6  -2   -0.42    1.86
  -2   6   2    3.49    2.19
  -2   6   2    2.34    1.98
  -2   6   1  361.81   12.89
   2  -6  -1  384.54   15.24
   2  -6  -1  389.92   15.39
  -2   6   1  342.60   12.70
   2  -6  -1  371.41   15.51
   2  -6  -1  357.82   15.40
  -2   6   1  378.75   14.06
  -2   6   1  340.15   13.25
  -2   6   1  367.74   13.62
   2  -6  -1  354.73   14.26
   2  -6   0  613.82   19.00
   2  -6   0  613.05   19.31
  -2   6   0  612.98   17.13
   2  -6   0  606.91   19.79
   2  -6   0  595.67   19.74
  -2   6   0  590.51   17.70
   2  -6   0  570.30   18.16
  -2   6   0  611.25   17.26
   2  -6   1  361.07   14.71
   2  -6   1  373.90   15.03
  -2   6  -1  352.33   13.17
   2  -6   1  369.42   15.39
   2  -6   1  347.83   15.36
   2  -6   1  345.59   14.49
  -2   6  -1  376.17   13.36
  -2   6  -1  347.48   13.78
  -2   6  -2  137.24    8.18
   2  -6   2  144.11    9.44
   2  -6   2  138.68    9.39
   2  -6   2  121.37    9.36
   2  -6   2  127.41    8.88
  -2   6  -2  139.56    8.02
  -2   6  -2  132.61    8.87
   2  -6   2  133.64    9.44
  -2   6  -2  140.31    8.58
  -2   6  -3   21.46    4.04
   2  -6   3   21.61    3.99
  -2   6  -3   19.97    3.91
   2  -6   3   15.15    3.98
   2  -6   3   15.68    3.44
   2  -6   3   16.63    4.24
  -2   6  -3   16.10    3.13
   2  -6   3   17.42    3.85
  -2   6  -3   18.06    3.89
  -2   6  -4  251.78   11.56
   2  -6   4  258.74   12.89
   2  -6   4  262.99   13.10
  -2   6  -4  251.46   11.92
   2  -6   4  253.89   13.01
   2  -6   4  238.87   13.20
   2  -6   4  236.46   12.77
  -2   6  -4  293.43   13.46
   2  -6   5  267.10   13.18
   2  -6   5  240.39   13.22
   2  -6   5  264.32   13.15
  -2   6  -5  262.53   12.21
   2  -6   5  265.83   12.81
  -2   6  -5  249.72   11.56
   2  -6   6    1.61    2.59
   2  -6   6    1.72    3.08
   2  -6   6    0.73    1.70
  -2   6  -6    0.30    2.32
   2  -6   6   -0.12    1.89
  -2   6  -6    3.22    2.16
   2  -6   7   -1.35    1.69
   2  -6   7    2.45    2.67
   2  -6   7    4.67    2.61
  -2   6  -7    0.10    2.12
  -2   6  -7    0.90    1.66
   2  -6   8    4.62    2.66
   2  -6   8    4.15    2.52
   2  -6   8    5.97    2.40
  -2   6  -8    4.75    2.13
  -2   6  -8    2.16    2.17
   2  -6   9    2.79    2.10
   2  -6   9    4.03    2.01
   2  -6   9    4.30    2.14
  -2   6  -9    4.76    1.70
  -2   6  -9    2.75    1.65
   2  -6  10    7.77    2.07
  -2   6 -10   11.09    2.02
  -2   6 -10   10.54    2.18
   2  -6  10    9.43    1.91
  -2   6 -11    1.73    0.64
  -2   5  13   -0.08    0.97
   2  -5 -12   -1.21    0.70
  -2   5  12    2.33    1.75
  -2   5  12    3.38    1.58
  -2   5  12    0.39    1.22
   2  -5 -11   82.58    6.40
  -2   5  11   73.51    5.68
  -2   5  11   70.12    5.74
   2  -5 -11   72.36    5.07
  -2   5  11   70.64    5.45
   2  -5 -11   72.39    5.08
   2  -5 -10   50.59    5.58
  -2   5  10   52.07    5.49
  -2   5  10   55.04    5.73
   2  -5 -10   59.85    5.09
  -2   5  10   53.03    5.43
   2  -5 -10   58.00    5.34
   2  -5  -9   82.11    7.25
  -2   5   9   86.15    7.23
  -2   5   9   82.59    7.10
  -2   5   9   83.51    7.11
   2  -5  -9   86.29    6.56
   2  -5  -9   90.44    7.25
  -2   5   8    2.44    2.49
  -2   5   8    3.42    2.90
   2  -5  -8    3.32    2.51
   2  -5  -8    2.17    2.54
   2  -5  -7  193.68   11.82
   2  -5  -7  215.96   11.85
  -2   5   7  198.65   11.08
  -2   5   7  218.75   11.42
   2  -5  -7  200.38   11.26
   2  -5  -7  190.90   10.98
   2  -5  -6 1261.61   29.58
   2  -5  -6 1334.31   28.79
   2  -5  -6 1258.14   27.21
  -2   5   6 1278.96   26.71
  -2   5   6 1332.80   27.22
   2  -5  -6 1275.75   27.74
   2  -5  -5  514.67   16.77
  -2   5   5  539.44   16.91
   2  -5  -5  525.62   17.82
   2  -5  -5  540.30   18.14
   2  -5  -5  507.21   18.51
   2  -5  -5  526.02   17.62
   2  -5  -4   86.63    7.17
  -2   5   4   85.46    6.50
   2  -5  -4   92.65    7.28
  -2   5   4   84.02    6.54
  -2   5   3 1094.33   22.56
   2  -5  -3 1108.46   24.11
  -2   5   2  103.70    6.25
  -2   5   2  116.12    7.23
   2  -5  -2  106.11    7.51
  -2   5   1  514.34   14.77
   2  -5  -1  526.87   16.35
  -2   5   1  508.32   14.47
  -2   5   0   12.33    2.65
   2  -5   0   10.17    2.66
  -2   5   0   10.44    2.56
  -2   5  -1  268.06   10.46
   2  -5   1  250.75   11.56
  -2   5  -1  255.76   10.91
   2  -5   2  755.60   20.42
  -2   5  -2  790.21   17.68
  -2   5  -2  800.90   19.71
   2  -5   3  257.10   11.86
   2  -5   3  245.79   11.71
   2  -5   3  221.45   11.79
  -2   5  -3  232.91   10.98
  -2   5  -3  228.90    9.43
   2  -5   3  242.17   11.98
   2  -5   3  266.05   12.53
  -2   5  -3  255.80   11.13
  -2   5  -4   25.55    3.21
   2  -5   4   29.85    4.61
   2  -5   4   23.94    3.95
   2  -5   4   18.30    4.09
  -2   5  -4   23.85    3.45
   2  -5   4   24.73    4.14
   2  -5   4   26.40    4.57
  -2   5  -4   26.27    4.08
  -2   5  -4   22.35    3.23
   2  -5   5  154.18   10.38
   2  -5   5  159.83   10.20
   2  -5   5  149.20    9.77
  -2   5  -5  146.62    9.04
   2  -5   5  146.75    9.49
   2  -5   5  156.06   10.49
  -2   5  -5  163.73    9.77
  -2   5  -5  142.53    8.75
   2  -5   6   51.28    6.06
  -2   5  -6   54.56    5.88
   2  -5   6   46.70    6.16
   2  -5   6   47.98    5.71
   2  -5   6   50.84    6.14
  -2   5  -6   55.46    5.86
  -2   5  -6   66.36    6.55
   2  -5   7  165.72   10.40
   2  -5   7  175.74   11.30
   2  -5   7  163.24    9.97
  -2   5  -7  173.55    9.96
  -2   5  -7  165.76    9.74
   2  -5   8   32.38    4.60
   2  -5   8   43.69    5.83
   2  -5   8   32.21    4.85
  -2   5  -8   42.49    5.12
  -2   5  -8   37.85    4.78
   2  -5   9  112.96    7.92
   2  -5   9  132.64    9.02
   2  -5   9  143.21    8.34
  -2   5  -9  126.00    7.87
  -2   5  -9  136.77    7.90
   2  -5  10   46.14    4.65
   2  -5  10   44.14    4.95
   2  -5  10   47.12    4.24
  -2   5 -10   39.17    4.16
  -2   5 -10   47.73    4.41
   2  -5  11    5.49    1.59
  -2   5 -11    3.77    1.51
  -2   5 -11    3.87    1.32
   2  -5  11    4.31    1.78
  -2   5 -12    1.11    0.81
   2  -4 -13   25.60    2.54
  -2   4  13   27.60    3.06
   2  -4 -12   84.65    5.56
  -2   4  12   74.93    4.91
  -2   4  12   75.07    5.26
  -2   4  12   90.02    6.28
   2  -4 -12   80.62    5.11
   2  -4 -11    8.53    2.50
   2  -4 -11    7.06    2.57
   2  -4 -11   11.51    2.94
  -2   4  11   14.28    3.54
  -2   4  11   11.98    3.06
  -2   4  11   12.25    2.81
   2  -4 -10    5.61    2.47
   2  -4 -10    2.61    2.81
   2  -4 -10    4.89    3.03
  -2   4  10    4.93    2.54
  -2   4  10    6.85    2.85
  -2   4  10    3.97    3.04
   2  -4  -9  239.25   12.33
   2  -4  -9  223.31   11.69
  -2   4   9  217.85   11.34
   2  -4  -9  248.54   11.69
  -2   4   9  225.17   11.46
  -2   4   9  235.28   12.13
   2  -4  -8  396.62   15.67
  -2   4   8  387.96   14.86
   2  -4  -8  410.06   14.79
  -2   4   8  395.15   15.15
   2  -4  -8  428.91   16.79
   2  -4  -8  380.66   15.18
   2  -4  -7   40.00    5.19
   2  -4  -7   33.63    4.66
   2  -4  -7   40.96    5.13
   2  -4  -7   36.34    5.10
  -2   4   7   39.50    5.07
   2  -4  -7   42.58    5.58
  -2   4   7   36.54    4.99
   2  -4  -6  427.93   15.01
  -2   4   6  437.57   14.93
   2  -4  -6  433.88   15.39
   2  -4  -6  410.06   15.77
  -2   4   6  401.92   12.37
   2  -4  -6  435.63   15.60
  -2   4   6  408.25   14.27
  -2   4   5 1179.60   22.30
  -2   4   5 1186.65   20.43
   2  -4  -5 1186.07   26.05
   2  -4  -5 1215.95   24.64
  -2   4   4  597.47   15.61
  -2   4   4  614.98   14.20
   2  -4  -4  612.54   16.72
  -2   4   3    1.75    1.42
   2  -4  -3    1.11    1.94
  -2   4   3    1.77    1.39
  -2   4   2   42.40    3.79
   2  -4  -2   42.25    4.63
  -2   4   2   45.81    4.33
  -2   4   2   42.28    3.51
   2  -4  -1 2738.44   34.23
  -2   4   1 2701.05   29.70
  -2   4   0    1.33    1.74
   2  -4   0    1.88    1.84
  -2   4   0    3.07    1.71
  -2   4  -1 1006.88   18.22
   2  -4   1 1002.37   21.44
  -2   4  -1  995.92   19.13
  -2   4  -2  240.22    8.95
   2  -4   2  254.79   11.18
  -2   4  -2  242.41    9.81
  -2   4  -3   14.55    2.54
   2  -4   3   14.57    3.18
  -2   4  -3   11.07    2.56
   2  -4   4  150.13    9.23
  -2   4  -4  148.99    7.12
  -2   4  -4  153.15    8.56
   2  -4   5   66.86    6.58
   2  -4   5   65.58    6.04
   2  -4   5   74.55    6.35
  -2   4  -5   72.04    6.29
  -2   4  -5   64.69    5.64
   2  -4   5   66.63    6.75
   2  -4   6    2.80    2.05
   2  -4   6    5.39    3.10
   2  -4   6    5.58    3.02
  -2   4  -6    3.27    1.54
  -2   4  -6    5.52    2.29
   2  -4   6    2.77    2.30
   2  -4   7    3.58    2.01
   2  -4   7    1.31    2.67
  -2   4  -7    5.00    1.81
  -2   4  -7    2.90    2.04
   2  -4   7    4.50    2.12
   2  -4   8    2.35    1.94
   2  -4   8   -4.56    2.54
   2  -4   8   -1.77    2.63
  -2   4  -8    0.90    2.03
   2  -4   9    8.84    2.73
   2  -4   9    7.43    3.08
   2  -4   9    3.82    1.92
  -2   4  -9    9.99    2.48
  -2   4  -9   11.89    3.00
   2  -4  10  125.91    7.35
   2  -4  10  133.07    8.85
   2  -4  10  140.85    8.58
  -2   4 -10  128.60    7.63
  -2   4 -10  121.46    7.80
   2  -4  11   10.73    2.44
   2  -4  11   12.09    2.46
  -2   4 -11   13.42    2.51
  -2   4 -11   14.79    2.96
   2  -4  12   22.14    2.45
  -2   4 -12   23.25    2.15
   2  -4  12   23.96    2.55
  -2   4 -12   26.42    2.86
  -2   3  14    2.62    0.88
   2  -3 -13   95.98    5.63
   2  -3 -13   96.42    4.91
  -2   3  13   94.40    5.99
  -2   3  12  118.54    7.86
   2  -3 -12  111.16    7.04
  -2   3  12  111.54    7.27
  -2   3  12  108.94    6.76
   2  -3 -12  110.79    6.62
   2  -3 -11  164.25    9.32
  -2   3  11  138.52    7.84
  -2   3  11  152.63    8.86
  -2   3  11  161.41    9.70
   2  -3 -11  157.65    9.00
   2  -3 -10  351.15   14.77
   2  -3 -10  348.65   14.05
  -2   3  10  359.94   14.86
  -2   3  10  344.40   13.71
  -2   3  10  334.78   13.01
   2  -3 -10  362.47   14.33
   2  -3  -9  138.35    9.71
   2  -3  -9  146.94    9.66
   2  -3  -9  141.04    9.25
  -2   3   9  140.50    9.65
  -2   3   9  125.68    8.56
  -2   3   9  157.21    9.10
   2  -3  -9  120.32    8.30
   2  -3  -8  539.68   17.85
   2  -3  -8  563.17   18.47
   2  -3  -8  528.49   17.48
  -2   3   8  536.61   16.93
  -2   3   8  514.00   15.86
   2  -3  -8  528.71   17.65
  -2   3   8  548.99   16.88
   2  -3  -8  521.12   16.63
   2  -3  -7 1137.80   24.68
  -2   3   7 1143.85   23.56
   2  -3  -7 1103.12   22.91
   2  -3  -7 1211.10   25.69
   2  -3  -7 1129.29   25.13
   2  -3  -7 1146.69   24.92
  -2   3   7 1121.50   22.08
  -2   3   7 1146.93   23.54
  -2   3   6  171.74    8.19
   2  -3  -6  166.07    9.46
   2  -3  -6  168.64    9.17
  -2   3   5    7.07    1.96
  -2   3   5    7.47    2.21
   2  -3  -5    7.33    2.34
   2  -3  -5    7.56    2.35
  -2   3   4  164.78    7.18
  -2   3   4  158.07    7.25
   2  -3  -4  168.15    7.96
  -2   3   3  138.18    6.62
   2  -3  -3  136.19    7.45
  -2   3   3  132.04    4.85
   2  -3  -2  343.06   11.36
  -2   3   2  339.61   10.00
  -2   3   2  329.36    8.67
   2  -3  -1   30.38    3.62
  -2   3   1   40.31    3.62
  -2   3   1   37.68    3.27
   2  -3   0 1227.59   20.83
  -2   3   0 1253.71   18.32
   2  -3   1 1043.83   19.59
  -2   3  -1 1041.68   17.25
  -2   3  -2   13.95    2.44
   2  -3   2   10.56    2.58
  -2   3  -2   15.10    2.60
   2  -3   3  483.27   14.39
  -2   3  -3  473.08   11.64
  -2   3  -3  505.67   13.29
   2  -3   4  125.44    7.86
  -2   3  -4  125.33    6.12
  -2   3  -4  119.54    6.96
  -2   3  -5   27.02    2.98
   2  -3   5   25.48    4.10
  -2   3  -5   22.73    3.48
   2  -3   6   75.30    6.98
  -2   3  -6   77.40    6.36
  -2   3  -6   86.78    6.57
   2  -3   6   82.91    7.31
   2  -3   7   -1.56    1.87
   2  -3   7    2.04    2.23
   2  -3   7   -0.13    1.87
  -2   3  -7    1.90    1.69
  -2   3  -7    3.02    1.80
   2  -3   7    0.78    2.02
   2  -3   8    4.45    2.65
   2  -3   8    5.02    2.22
   2  -3   8    1.20    1.90
  -2   3  -8    2.29    2.12
   2  -3   8   -1.23    2.08
  -2   3  -8    4.44    2.42
   2  -3   9   33.30    4.37
   2  -3   9   29.71    5.16
   2  -3   9   28.91    4.64
  -2   3  -9   33.80    4.84
   2  -3  10   -0.26    1.41
   2  -3  10    1.06    2.26
  -2   3 -10    1.74    2.03
   2  -3  10    1.88    1.93
   2  -3  11   17.67    3.69
  -2   3 -11   17.04    3.05
  -2   3 -11   17.04    3.37
   2  -3  11   13.01    2.83
   2  -3  12  108.21    6.57
  -2   3 -12  108.36    6.20
   2  -3  12  113.96    6.12
  -2   3 -12  114.85    5.50
  -2   3 -13    8.87    1.63
   2  -2 -14   58.41    3.73
  -2   2  14   58.37    3.82
   2  -2 -14   48.04    3.11
   2  -2 -13   42.06    4.25
   2  -2 -13   40.02    3.68
  -2   2  13   38.45    4.13
  -2   2  12   84.57    6.87
   2  -2 -12   86.50    6.86
  -2   2  12   93.12    6.91
  -2   2  12   84.03    6.10
   2  -2 -12   81.88    6.20
   2  -2 -11  374.51   14.56
  -2   2  11  343.18   13.10
  -2   2  11  372.57   14.57
   2  -2 -11  341.49   13.44
   2  -2 -10  155.06    9.98
   2  -2 -10  151.20    9.68
  -2   2  10  149.01    8.47
  -2   2  10  149.38    9.10
  -2   2  10  156.58    9.93
   2  -2 -10  152.66    9.45
  -2   2   9  336.19   13.44
   2  -2  -9  359.40   14.90
   2  -2  -9  347.44   14.49
  -2   2   9  352.49   14.11
   2  -2  -9  367.63   15.20
  -2   2   9  364.00   14.72
  -2   2   9  354.61   13.24
   2  -2  -9  341.74   14.17
   2  -2  -8  188.06   10.44
  -2   2   8  188.04    9.42
   2  -2  -8  190.35   10.28
   2  -2  -8  172.44   10.14
   2  -2  -8  181.96    9.90
   2  -2  -8  187.97   10.33
  -2   2   8  186.01    9.84
  -2   2   8  174.87    9.28
  -2   2   7  443.60   14.02
   2  -2  -7  435.40   14.89
   2  -2  -7  454.06   15.10
  -2   2   6 1183.72   20.97
   2  -2  -6 1236.36   23.08
   2  -2  -6 1215.96   23.81
  -2   2   5   12.35    2.41
   2  -2  -5   14.18    2.87
   2  -2  -5   15.71    2.86
  -2   2   5   12.61    2.09
  -2   2   4   46.17    3.80
   2  -2  -4   44.85    3.97
   2  -2  -4   46.48    4.44
  -2   2   4   41.70    3.53
  -2   2   3 1217.76   10.94
   2  -2  -3 1240.36   18.14
   2  -2  -3 1279.54   20.56
  -2   2   3 1257.13   17.12
   2  -2  -2 1880.87   23.93
  -2   2   2 1925.76   20.60
  -2   2   1 1395.40   15.67
   2  -2  -1 1424.30   20.50
  -2   2   1 1413.57   17.37
  -2   2   0  401.76    8.94
  -2   2   0  426.61    9.56
   2  -2   0  421.02   11.19
  -2   2  -1  443.43    7.86
   2  -2   1  423.28    5.82
  -2   2  -1  423.00    9.66
   2  -2   1  446.55   11.62
  -2   2  -1  431.20    9.68
  -2   2  -2   89.87    4.26
  -2   2  -2  104.00    5.30
   2  -2   2   97.35    5.80
  -2   2  -2   97.95    4.82
  -2   2  -3   22.14    2.58
  -2   2  -3   24.75    3.05
   2  -2   3   27.37    3.58
  -2   2  -3   19.35    2.62
  -2   2  -4  291.09    9.59
  -2   2  -4  329.68   10.38
   2  -2   4  309.63   11.24
  -2   2  -4  306.29    8.87
  -2   2  -5   25.32    3.32
  -2   2  -5   29.19    3.60
   2  -2   5   26.57    3.87
  -2   2  -5   26.47    2.81
  -2   2  -6  164.23    8.71
   2  -2   6  163.27    9.42
  -2   2  -6  167.74    7.01
  -2   2  -6  173.81    8.65
   2  -2   7  176.95    9.69
   2  -2   7  179.93   10.39
  -2   2  -7  176.34    9.47
  -2   2  -7  177.06    9.23
   2  -2   7  180.40   10.46
  -2   2  -7  151.39    9.06
   2  -2   8    0.73    1.59
  -2   2  -8    0.80    0.79
  -2   2  -8    1.03    1.86
   2  -2   8    0.49    1.89
   2  -2   8    2.51    1.94
  -2   2  -9  315.47   13.46
   2  -2   9  324.26   15.12
  -2   2  -9  324.21   13.09
   2  -2   9  334.01   15.34
   2  -2   9  327.05   13.96
   2  -2  10   57.24    6.38
   2  -2  10   52.82    5.54
  -2   2 -10   63.49    6.43
   2  -2  11    4.30    2.51
   2  -2  11    2.38    1.47
  -2   2 -11    4.29    2.68
   2  -2  12    1.12    2.07
   2  -2  12   -0.11    1.49
  -2   2 -12   -1.66    1.57
   2  -2  13    4.13    1.63
   2  -2  13   -0.32    0.52
  -2   2 -13    5.40    1.66
  -2   1  14   50.38    3.76
   2  -1 -14   50.99    3.20
  -2   1  13   61.47    5.18
   2  -1 -13   71.43    5.51
   2  -1 -13   65.09    4.90
   2  -1 -12  249.56   11.36
  -2   1  12  234.78   10.72
  -2   1  12  232.96   11.22
   2  -1 -12  225.19   10.35
   2  -1 -11   19.42    3.82
  -2   1  11   24.82    4.56
  -2   1  11   21.92    3.87
   2  -1 -11   13.15    3.89
  -2   1  11   21.72    4.11
  -2   1  10  103.04    7.95
  -2   1  10  108.96    7.64
   2  -1 -10  106.54    8.16
   2  -1 -10  100.24    7.75
   2  -1  -9  790.45   22.03
   2  -1  -9  752.11   21.26
  -2   1   9  753.41   20.56
  -2   1   9  757.22   19.56
   2  -1  -9  736.91   20.63
  -2   1   9  712.28   20.32
   2  -1  -9  760.02   20.99
  -2   1   8  145.88    8.36
   2  -1  -8  160.28    9.37
   2  -1  -8  160.73    9.42
   2  -1  -8  157.77    8.75
   2  -1  -8  155.65    9.28
  -2   1   8  162.04    9.23
   2  -1  -8  158.42    9.23
  -2   1   8  161.02    9.33
   2  -1  -7   23.84    3.65
   2  -1  -7   21.33    3.50
  -2   1   7   23.25    3.66
   2  -1  -6   92.40    6.36
   2  -1  -6  100.26    6.47
  -2   1   6  100.96    6.24
   2  -1  -5  309.93   10.24
   2  -1  -5  299.98   10.70
  -2   1   5  308.03    9.82
   2  -1  -4  537.12   12.17
   2  -1  -4  525.52   13.14
  -2   1   4  514.63   11.59
  -2   1   4  518.72    9.94
   2  -1  -3  216.84    7.88
  -2   1   3  206.65    6.10
   2  -1  -3  207.51    7.83
   2  -1  -3  207.66    6.88
   2  -1  -2 1200.70   17.48
  -2   1   2 1193.09   14.11
   2  -1  -2 1218.88   17.49
   2  -1  -2 1172.83   14.67
  -2   1   2 1182.00   10.20
   2  -1  -1 4623.87   32.65
  -2   1   1 4421.64   26.86
  -2   1   1 4452.39   11.44
   2  -1  -1 4564.73   25.55
  -2   1   1 4479.07   22.70
  -2   1   0 2410.37   18.40
   2  -1   0 2593.76   24.41
  -2   1   0 2534.18   20.34
  -2   1   0 2452.67   13.96
   2  -1   1  584.85    7.54
  -2   1  -1  577.78    9.89
  -2   1  -1  575.36   10.06
   2  -1   1  603.93   12.10
  -2   1  -1  572.64    8.43
  -2   1  -2   83.14    4.25
   2  -1   2   87.11    4.98
  -2   1  -2   82.22    3.88
  -2   1  -3   40.15    3.41
   2  -1   3   36.55    3.63
  -2   1  -3   43.00    3.25
  -2   1  -4 1342.45   19.17
   2  -1   4 1361.28   21.36
  -2   1  -4 1314.17   19.17
  -2   1  -5  260.86    9.21
   2  -1   5  269.37   10.39
  -2   1  -5  246.56    9.27
  -2   1  -6    5.83    2.09
   2  -1   6    5.53    2.18
  -2   1  -6    4.72    2.13
  -2   1  -7  265.23   10.63
   2  -1   7  257.73   11.70
  -2   1  -7  262.06   11.44
   2  -1   8    9.41    2.70
  -2   1  -8   10.22    3.14
  -2   1  -8    8.45    2.71
   2  -1   8   12.44    3.08
   2  -1   8   16.01    3.47
  -2   1  -8   10.38    2.78
  -2   1  -9   -2.11    1.52
   2  -1   9    1.93    1.98
   2  -1   9    4.77    2.21
  -2   1  -9    0.93    2.14
   2  -1   9    0.37    2.84
   2  -1  10  282.69   13.88
  -2   1 -10  267.43   12.52
   2  -1  10  281.20   12.64
  -2   1 -11   14.15    3.48
   2  -1  11   11.18    3.04
   2  -1  11   12.08    3.62
   2  -1  12   30.73    4.45
   2  -1  12   30.18    3.71
  -2   1 -12   31.89    4.13
   2  -1  13    8.46    2.20
   2  -1  13    3.22    0.91
  -2   1 -13    6.82    2.10
  -2   1 -14   -1.42    0.96
   2   0 -14   38.38    3.02
  -2   0  14   33.20    3.12
   2   0 -13    8.68    2.62
  -2   0  13    6.84    2.13
   2   0 -13    6.54    2.05
   2   0 -12  185.78   10.12
   2   0 -12  167.28    8.93
  -2   0  12  168.38    9.52
  -2   0  11  164.84   10.20
  -2   0  11  174.38    9.33
   2   0 -11  166.61   10.24
  -2   0  11  161.32    9.50
   2   0 -11  162.75    9.64
   2   0 -10    5.60    2.99
  -2   0  10    5.20    3.44
   2   0 -10    4.94    2.35
  -2   0  10   11.07    2.66
  -2   0  10    8.31    3.12
  -2   0  10    8.17    2.72
  -2   0   9  242.70   12.16
  -2   0   9  220.61   10.37
   2   0  -9  212.52   11.38
   2   0  -9  217.25   11.37
   2   0  -9  201.40   10.90
  -2   0   9  205.48   11.21
  -2   0   9  212.53   10.81
   2   0  -8  457.48   14.50
   2   0  -8  441.19   15.31
   2   0  -8  446.40   15.21
  -2   0   8  467.67   15.06
   2   0  -8  430.18   15.07
  -2   0   8  434.79   15.15
  -2   0   7  814.80   19.12
   2   0  -7  849.99   19.07
   2   0  -7  838.70   19.48
  -2   0   6   35.79    4.06
   2   0  -6   41.08    4.26
   2   0  -6   35.02    3.91
  -2   0   5  492.33   12.35
   2   0  -5  499.66   12.59
   2   0  -5  500.42   13.10
  -2   0   4 2403.82   24.43
   2   0  -4 2365.26   24.58
   2   0  -4 2414.88   26.70
  -2   0   3 1365.98   17.03
  -2   0   3 1338.03   12.80
   2   0  -3 1326.29   18.59
   2   0  -3 1342.36   16.71
   2   0  -2 2016.88   20.33
  -2   0   2 2012.39   15.55
   2   0  -2 1993.21   21.11
   2   0  -2 2022.23   17.86
   2   0  -1   20.58    2.32
  -2   0   1   18.55    1.78
  -2   0   1   20.30    1.31
   2   0  -1   18.93    1.72
   2   0  -1   20.10    2.37
   2   0   0 3027.34   20.85
  -2   0   0 2876.78   17.37
  -2   0   0 2980.01   16.71
   2   0   0 2908.17   22.30
   2   0   0 2990.60   21.64
   2   0   0 2967.59   14.51
  -2   0  -1  254.39    5.99
   2   0   1  268.74    5.71
  -2   0  -1  258.47    5.66
   2   0   1  277.07    7.19
   2   0   1  267.57    2.72
   2   0   1  274.72    6.02
  -2   0  -2    1.86    1.14
  -2   0  -2    1.66    0.41
   2   0   2    0.07    1.40
   2   0   2    1.03    0.77
   2   0   2   -0.80    1.41
  -2   0  -2    1.56    1.14
  -2   0  -3  264.11    7.47
  -2   0  -3  261.25    7.43
   2   0   3  263.48    8.04
   2   0   3  247.54    3.36
  -2   0  -4  852.70   14.51
   2   0   4  867.96   15.54
  -2   0  -5   17.57    2.73
  -2   0  -5   16.19    2.72
   2   0   5   18.43    2.94
  -2   0  -6 1358.29   21.76
  -2   0  -6 1328.25   22.74
   2   0   6 1406.78   23.93
  -2   0  -7  677.56   16.38
   2   0   7  665.34   17.63
  -2   0  -7  655.80   17.59
  -2   0  -8  450.91   14.24
   2   0   8  422.79   15.85
   2   0   8  478.04   16.96
   2   0   8  424.10   15.11
  -2   0  -8  425.37   15.29
  -2   0  -9  117.99    8.63
  -2   0  -9  120.78    7.81
   2   0   9  106.36    8.74
   2   0   9  101.43    7.86
  -2   0  -9  111.85    8.08
   2   0   9  130.78    9.22
   2   0   9  106.56    7.52
  -2   0 -10    2.92    2.47
   2   0  10    3.97    2.80
   2   0  10    3.12    3.07
   2   0  10    0.91    2.02
   2   0  11   -2.77    2.24
  -2   0 -11    2.02    2.44
   2   0  12   47.40    4.57
  -2   0 -12   52.20    5.35
   2   0  12   52.11    5.61
   2   0  13  198.24    8.95
  -2   0 -13  208.70    8.77
   2   0  14    2.01    1.07
  -2   0 -14    0.77    1.13
   2   1 -14   55.46    3.96
  -2  -1  14   50.86    3.78
   2   1 -13  157.00    7.62
  -2  -1  13  152.16    7.95
   2   1 -12    1.28    1.81
  -2  -1  12    0.18    2.25
   2   1 -12    1.57    1.98
   2   1 -11  176.72   10.14
  -2  -1  11  170.54   10.35
   2   1 -11  161.39   10.05
  -2  -1  10  311.91   13.95
   2   1 -10  326.12   14.29
  -2  -1  10  299.13   12.64
   2   1 -10  311.33   13.57
  -2  -1   9   18.53    4.05
   2   1  -9   15.01    3.34
   2   1  -9   14.96    3.80
   2   1  -9   14.76    3.63
  -2  -1   9   15.00    2.90
  -2  -1   9   15.02    3.47
  -2  -1   9   17.50    3.93
   2   1  -8   41.10    4.60
   2   1  -8   43.58    5.08
   2   1  -8   38.28    4.59
  -2  -1   8   42.35    4.82
   2   1  -8   40.28    4.96
  -2  -1   8   40.63    4.97
  -2  -1   7    3.24    2.44
   2   1  -7    0.91    1.57
   2   1  -7    1.47    1.78
  -2  -1   6  458.62   13.46
   2   1  -6  453.38   13.13
   2   1  -6  474.45   13.46
  -2  -1   5  674.54   14.73
   2   1  -5  659.99   14.48
   2   1  -5  666.10   15.01
  -2  -1   4 1267.33   18.03
   2   1  -4 1249.42   17.99
   2   1  -4 1253.70   19.30
   2   1  -3    0.83    1.64
   2   1  -3    2.89    1.56
  -2  -1   3    3.02    0.60
  -2  -1   2  715.16   10.89
   2   1  -2  705.11   10.68
   2   1  -2  706.99    4.91
   2   1  -2  732.61   12.58
  -2  -1   2  713.34    7.54
   2   1  -1  603.02    6.57
   2   1  -1  571.06   10.23
   2   1  -1  578.06    8.12
   2   1  -1  587.62   10.38
   2   1  -1  583.02    8.90
   2   1   0  359.96    6.13
   2   1   0  367.15    4.94
   2   1   0  352.14    7.29
   2   1   0  346.83    7.58
   2   1   0  353.61    6.56
   2   1   1  915.12   10.03
   2   1   1  896.95   11.17
   2   1   1  893.99   11.40
   2   1   1  883.77   10.66
  -2  -1  -2   15.41    1.94
   2   1   2    9.43    1.81
   2   1   2   13.26    1.10
  -2  -1  -2   15.43    1.35
   2   1   2   10.89    1.77
  -2  -1  -3    0.58    0.51
  -2  -1  -3   -0.35    1.28
  -2  -1  -3    1.77    0.36
   2   1   3   -0.08    1.45
   2   1   3    1.89    1.33
  -2  -1  -4  553.00   11.88
  -2  -1  -4  572.59    6.93
   2   1   4  539.51   12.10
   2   1   4  563.00   11.60
   2   1   5 1855.48   24.38
  -2  -1  -5 1845.17   15.65
  -2  -1  -5 1867.64   24.29
   2   1   6  898.57   18.45
  -2  -1  -6  886.74   17.07
  -2  -1  -6  903.08   18.44
  -2  -1  -7   36.46    3.94
  -2  -1  -7   34.13    4.18
   2   1   8   37.12    4.65
   2   1   8   25.99    4.47
  -2  -1  -8   30.12    4.35
   2   1   8   29.80    4.48
  -2  -1  -8   27.71    3.63
   2   1   9  343.12   14.01
  -2  -1  -9  368.33   14.88
   2   1   9  380.60   13.96
   2   1   9  392.28   14.72
   2   1   9  377.28   15.88
   2   1   9  384.44   14.85
  -2  -1  -9  346.24   13.22
  -2  -1  -9  386.90   13.72
   2   1  10  163.94    9.31
   2   1  10  148.54   10.44
   2   1  10  161.90   10.04
   2   1  10  182.20   11.01
  -2  -1 -10  160.70   10.27
  -2  -1 -10  158.13    9.17
   2   1  11  271.66   13.68
  -2  -1 -11  277.97   12.56
  -2  -1 -11  255.55   11.26
   2   1  11  252.12   11.26
   2   1  11  291.65   13.79
   2   1  12   15.15    2.94
  -2  -1 -12   14.74    3.51
   2   1  12   12.53    3.30
  -2  -1 -12   24.83    3.23
   2   1  13   52.47    4.94
  -2  -1 -13   53.03    4.69
   2   1  14   38.00    3.23
  -2  -1 -14   40.03    3.26
  -2  -2  14   16.00    2.10
   2   2 -14   15.82    2.05
  -2  -2  14   14.23    2.01
   2   2 -13  180.01    7.97
  -2  -2  13  153.39    7.73
   2   2 -12   42.55    4.88
   2   2 -12   49.11    5.16
  -2  -2  12   46.76    5.22
  -2  -2  11   -3.94    2.39
   2   2 -11    0.63    2.01
   2   2 -11    1.08    2.51
  -2  -2  10   -0.08    1.98
   2   2 -10    2.47    1.99
   2   2  -9  255.32   12.42
  -2  -2   9  265.78   12.69
   2   2  -9  275.07   13.08
   2   2  -9  260.04   12.27
  -2  -2   9  264.84   13.33
   2   2  -8  137.37    8.56
  -2  -2   8  132.35    8.95
   2   2  -8  142.69    9.10
  -2  -2   8  144.53    8.88
   2   2  -8  136.39    8.13
   2   2  -8  139.11    9.05
  -2  -2   7  690.67   18.49
   2   2  -7  712.34   18.40
  -2  -2   6  747.69   17.56
   2   2  -6  733.04   16.76
   2   2  -6  736.87   17.35
  -2  -2   5  174.94    7.89
   2   2  -5  167.54    7.64
   2   2  -5  164.96    7.59
  -2  -2   4  897.09   15.61
   2   2  -4  901.24    9.23
   2   2  -4  910.16   16.42
   2   2  -4  921.38   16.09
   2   2  -3  346.56    9.53
  -2  -2   3  336.16    8.54
   2   2  -3  347.35    5.70
   2   2  -3  351.84    9.65
   2   2  -3  357.13    9.09
   2   2  -2   25.37    2.83
  -2  -2   2   28.13    2.36
   2   2  -2   30.91    1.87
   2   2  -2   26.67    2.80
   2   2  -2   26.26    2.53
   2   2  -1  237.75    6.98
  -2  -2   1  205.21    5.13
   2   2  -1  235.07    5.18
   2   2  -1  211.27    5.58
   2   2  -1  226.89    6.78
   2   2   0    8.92    1.92
   2   2   0    9.96    0.99
   2   2   0    7.39    1.62
   2   2   0    7.43    1.38
  -2  -2  -1  204.66    5.47
   2   2   1  202.62    6.24
   2   2   1  201.57    3.91
   2   2   1  212.03    5.91
  -2  -2  -2  486.25    8.61
   2   2   2  494.13    7.42
   2   2   2  496.58    9.88
   2   2   3 4483.50   26.11
  -2  -2  -3 4195.86   25.31
  -2  -2  -3 4338.76   30.73
  -2  -2  -3 4154.37   18.14
   2   2   3 4330.22   31.45
  -2  -2  -4 2043.92   17.13
  -2  -2  -4 2055.36   15.06
  -2  -2  -5   24.72    3.17
  -2  -2  -5   19.06    1.92
   2   2   5   20.10    2.99
  -2  -2  -6  852.50   17.85
   2   2   6  807.64   17.61
  -2  -2  -7 1153.84   22.61
   2   2   7 1183.75   22.95
  -2  -2  -7 1181.21   21.28
  -2  -2  -8  477.15   15.30
   2   2   8  500.20   16.15
  -2  -2  -8  503.85   14.78
  -2  -2  -8  492.94   16.04
   2   2   8  487.60   15.18
   2   2   8  479.55   16.88
   2   2   9  147.56   10.19
   2   2   9  179.26    9.93
   2   2   9  172.15    9.25
  -2  -2  -9  169.22    9.55
   2   2   9  164.73    9.87
  -2  -2  -9  168.86    9.13
  -2  -2  -9  163.35    9.82
  -2  -2 -10   33.17    5.07
   2   2  10   26.18    4.21
   2   2  10   30.42    4.79
  -2  -2 -10   33.23    4.46
   2   2  10   20.57    3.68
   2   2  10   31.54    4.88
   2   2  10   35.85    4.43
  -2  -2 -11  100.72    7.40
   2   2  11  110.83    8.27
   2   2  11  111.11    8.80
   2   2  11   91.12    6.98
  -2  -2 -12   17.86    3.73
  -2  -2 -12   22.98    3.44
   2   2  12   16.73    3.56
   2   2  12   18.42    3.86
   2   2  12   19.40    2.88
  -2  -2 -13    6.60    2.12
  -2  -2 -13    8.15    1.95
   2   2  13    5.27    2.14
   2   2  14    5.32    1.71
  -2  -2 -14    9.69    1.75
  -2  -3  13   78.74    5.25
   2   3 -13   83.02    5.25
  -2  -3  13   81.77    5.47
  -2  -3  12   36.22    4.38
   2   3 -12   41.10    4.67
  -2  -3  11    9.05    3.31
   2   3 -11    7.87    3.14
  -2  -3  10   27.68    4.41
   2   3 -10   23.51    4.20
   2   3 -10   23.17    4.60
   2   3  -9    8.94    2.67
   2   3  -9   10.02    3.02
  -2  -3   9   10.90    3.43
   2   3  -9    7.56    3.05
  -2  -3   9    7.28    3.01
   2   3  -8  138.81    9.33
   2   3  -8  155.59    9.42
  -2  -3   8  130.66    8.65
  -2  -3   8  139.06    9.45
   2   3  -8  148.55    9.04
   2   3  -7  258.57   11.82
  -2  -3   7  251.89   11.73
   2   3  -7  243.42   10.09
   2   3  -7  276.72   12.02
  -2  -3   6    0.36    2.12
   2   3  -6   -0.16    1.49
   2   3  -6    0.01    1.31
  -2  -3   5  205.07    8.84
   2   3  -5  210.63    9.08
   2   3  -5  219.30    8.72
   2   3  -4 1026.21   18.31
   2   3  -4 1058.02   17.98
  -2  -3   3   64.90    4.12
   2   3  -3   64.40    3.32
   2   3  -3   66.07    4.55
   2   3  -3   64.48    4.38
  -2  -3   2 1055.21   13.61
   2   3  -2 1056.00   12.96
   2   3  -2 1048.92   15.60
   2   3  -2 1043.79   16.01
  -2  -3   1   25.01    2.69
  -2  -3   1   24.02    1.93
   2   3  -1   23.42    2.26
   2   3  -1   24.03    2.77
  -2  -3   0  182.03    6.34
  -2  -3   0  168.20    3.75
   2   3   0  174.09    6.29
   2   3   0  173.54    5.66
  -2  -3  -1 3709.76   27.91
  -2  -3  -1 3706.33   12.61
   2   3   2  681.24   12.55
   2   3   2  649.48    5.89
  -2  -3  -2  661.64   12.18
  -2  -3  -3  209.21    7.15
   2   3   3  210.04    7.52
  -2  -3  -3  218.51    7.34
  -2  -3  -4 2631.20   24.92
  -2  -3  -4 2714.85   27.36
   2   3   4 2673.38   28.28
  -2  -3  -5 1466.17   21.69
   2   3   5 1421.03   22.43
  -2  -3  -5 1432.37   16.64
  -2  -3  -6  327.40   11.22
   2   3   6  315.66   11.29
  -2  -3  -7   20.19    3.42
   2   3   7   18.67    3.36
   2   3   8  580.27   16.80
   2   3   8  535.02   18.17
   2   3   8  574.87   17.65
  -2  -3  -8  579.85   17.27
  -2  -3  -8  545.07   17.05
   2   3   8  598.77   17.81
   2   3   8  548.13   16.96
  -2  -3  -9  188.90    9.66
  -2  -3  -9  172.72    9.98
   2   3   9  201.43   11.78
   2   3   9  199.20   10.42
  -2  -3  -9  174.04   10.10
   2   3   9  183.93   10.57
   2   3  10  238.67   10.80
   2   3  10  226.39   11.21
   2   3  10  214.76   12.42
  -2  -3 -10  238.00   11.94
   2   3  10  230.46   12.02
   2   3  11   92.86    8.42
   2   3  11  106.36    7.70
  -2  -3 -11   98.96    7.63
   2   3  11  105.50    8.21
   2   3  11   94.34    6.87
   2   3  12   39.05    5.26
  -2  -3 -12   49.34    5.00
   2   3  12   49.81    4.41
   2   3  13   44.83    4.60
  -2  -3 -13   47.47    4.42
  -2  -3 -13   42.73    3.99
  -2  -3 -14   -0.58    1.09
  -2  -3 -14   -1.04    0.60
   2   3  14   -0.33    0.97
  -2  -4  13    5.26    1.73
   2   4 -13    6.59    1.53
  -2  -4  13    6.32    1.61
  -2  -4  12    4.95    2.10
   2   4 -12    4.20    1.98
  -2  -4  12    3.33    1.90
   2   4 -11   -0.35    2.13
  -2  -4  11   -0.82    2.18
   2   4 -10   72.77    5.74
   2   4 -10   77.22    6.86
  -2  -4  10   72.60    6.77
   2   4  -9  114.05    7.46
  -2  -4   9  118.18    8.59
   2   4  -9  127.85    8.76
   2   4  -8   21.57    3.97
  -2  -4   8   16.97    4.32
   2   4  -8   15.29    3.06
   2   4  -8   22.47    4.03
  -2  -4   8   12.99    3.40
   2   4  -7  322.56   12.04
  -2  -4   7  307.78   13.32
   2   4  -7  343.47   13.24
  -2  -4   7  335.06   12.08
  -2  -4   7  325.58   13.09
   2   4  -7  320.36   13.67
  -2  -4   6   59.42    5.70
  -2  -4   6   62.38    5.27
   2   4  -6   56.54    4.80
   2   4  -6   61.88    5.98
  -2  -4   5  109.02    6.82
  -2  -4   5  123.71    6.93
   2   4  -5  114.52    6.23
   2   4  -5  123.89    7.63
  -2  -4   4   26.13    3.35
  -2  -4   4   22.72    3.09
   2   4  -4   17.26    2.49
   2   4  -4   22.12    3.47
  -2  -4   3   15.44    2.50
  -2  -4   3   14.20    2.64
   2   4  -3   11.92    2.03
   2   4  -3   14.56    2.46
  -2  -4   2 1078.53   14.58
   2   4  -2 1046.41   15.61
   2   4  -2 1069.07   16.67
  -2  -4   2 1031.95   10.36
  -2  -4   1 1508.88   14.51
   2   4  -1 1491.48   18.74
   2   4  -1 1503.86   19.56
  -2  -4   0  108.71    5.83
  -2  -4   0  100.66    2.72
   2   4   0  100.99    5.10
  -2  -4  -1    5.03    2.20
   2   4   1    4.53    1.92
  -2  -4  -2 4171.77   35.99
   2   4   2 4375.67   34.72
  -2  -4  -3 2691.33   29.50
   2   4   3 2823.09   29.42
  -2  -4  -4    9.02    2.16
  -2  -4  -4    5.92    1.92
   2   4   4   10.16    2.53
  -2  -4  -5  325.70   10.55
   2   4   5  336.52   11.49
  -2  -4  -5  321.14    9.01
  -2  -4  -5  337.74   10.91
  -2  -4  -6  580.36   12.78
   2   4   6  572.57   15.76
  -2  -4  -6  618.31   15.79
  -2  -4  -7  298.55   11.80
   2   4   7  293.35   12.01
   2   4   7  293.13   12.06
   2   4   7  296.69   12.99
   2   4   8  231.91   10.66
   2   4   8  230.76   12.06
   2   4   8  240.03   11.89
   2   4   8  245.34   11.59
  -2  -4  -8  250.05   12.15
   2   4   8  247.91   11.79
  -2  -4  -8  254.78   11.55
  -2  -4  -9  161.70    9.68
  -2  -4  -9  168.32   10.44
   2   4   9  160.92    9.99
   2   4   9  160.01    9.66
  -2  -4  -9  163.75    9.08
   2   4   9  167.34    9.68
   2   4   9  165.83   10.88
   2   4  10  206.91   12.10
   2   4  10  220.35   11.13
  -2  -4 -10  212.13   11.49
   2   4  10  212.50   11.51
   2   4  11  253.04   12.19
   2   4  11  245.61   12.83
   2   4  11  242.99   11.25
  -2  -4 -11  229.22   11.49
   2   4  12   29.48    4.30
  -2  -4 -12   27.48    3.78
   2   4  12   36.68    4.98
   2   4  13  161.29    8.33
  -2  -4 -13  168.33    7.57
  -2  -4 -13  162.52    7.50
   2   4  13  174.42    8.30
  -2  -4 -14   60.22    3.30
   2   4  14   64.21    3.92
  -2  -5  13   -1.27    0.75
   2   5 -13    0.00    0.66
  -2  -5  12    1.30    1.37
   2   5 -12   -0.71    0.77
  -2  -5  11   13.64    3.06
   2   5 -11    7.79    1.75
  -2  -5  11   13.20    2.93
   2   5 -11    9.81    2.59
  -2  -5  10    3.82    2.52
   2   5 -10   -0.97    1.84
  -2  -5  10    6.02    2.48
   2   5 -10    2.51    1.82
   2   5  -9  654.23   18.61
  -2  -5   9  649.39   19.53
   2   5  -9  692.03   17.93
   2   5  -8    2.18    2.24
   2   5  -8    6.64    2.55
  -2  -5   8    4.19    2.62
   2   5  -8    9.02    2.55
  -2  -5   7   39.45    5.14
   2   5  -7   37.50    4.44
  -2  -5   6    1.64    2.02
   2   5  -6   -0.03    1.00
   2   5  -6    2.27    2.34
   2   5  -6    1.24    1.52
  -2  -5   6    0.29    1.99
  -2  -5   5   81.94    6.32
   2   5  -5   91.53    5.60
  -2  -5   5   91.25    6.49
   2   5  -4  390.32   11.09
   2   5  -4  377.83   11.07
  -2  -5   4  408.13   13.16
   2   5  -3  173.55    7.28
  -2  -5   3  170.40    8.48
  -2  -5   3  162.96    7.06
   2   5  -3  168.22    7.34
  -2  -5   2  316.91   11.24
   2   5  -2  304.39    9.69
  -2  -5   1  178.89    8.57
   2   5  -1  182.00    7.52
  -2  -5   0 1744.94   25.81
   2   5   0 1744.42   23.66
  -2  -5  -1  661.66   16.34
   2   5   1  675.20   15.04
  -2  -5  -2 1577.37   25.31
   2   5   2 1601.89   23.51
  -2  -5  -3  280.65   10.96
   2   5   3  279.21   10.31
  -2  -5  -4  213.74    9.69
  -2  -5  -4  223.53    8.97
   2   5   4  222.79    9.65
  -2  -5  -5  178.13    9.09
   2   5   5  180.47    9.08
  -2  -5  -5  173.84    7.51
  -2  -5  -5  189.94    8.69
   2   5   6  170.84    9.22
  -2  -5  -6  178.26    7.93
  -2  -5  -6  184.35    8.98
  -2  -5  -7  468.51   15.01
   2   5   7  413.97   15.72
  -2  -5  -7  442.31   14.85
   2   5   7  442.56   15.28
   2   5   7  423.11   15.94
   2   5   7  431.75   14.23
   2   5   7  442.51   15.16
   2   5   8  559.99   17.84
  -2  -5  -8  552.89   17.05
   2   5   8  548.69   16.74
  -2  -5  -8  558.56   17.02
   2   5   8  573.52   19.13
   2   5   8  561.31   19.45
  -2  -5  -8  548.82   18.45
   2   5   8  524.26   17.37
   2   5   9  555.65   17.11
  -2  -5  -9  556.40   16.90
   2   5   9  522.56   19.10
  -2  -5  -9  548.14   18.79
   2   5   9  551.47   18.16
   2   5   9  528.05   18.58
   2   5  10  158.72    9.26
   2   5  10  162.57   10.69
   2   5  10  181.83   10.58
  -2  -5 -10  190.64   11.15
  -2  -5 -10  180.85    9.41
   2   5  11  464.52   14.80
   2   5  11  458.86   16.98
   2   5  11  470.74   16.05
  -2  -5 -11  485.95   16.39
   2   5  12   43.41    4.69
   2   5  12   39.30    4.15
   2   5  12   40.27    4.93
  -2  -5 -12   46.27    4.65
   2   5  13    2.53    1.71
  -2  -5 -13    3.72    1.52
  -2  -5 -13    2.40    1.46
   2   5  13    2.20    1.39
   2   6 -12    1.12    0.97
  -2  -6  12    0.83    1.13
  -2  -6  12    1.40    1.02
  -2  -6  11  319.00   11.20
  -2  -6  11  298.20   10.27
  -2  -6  11  293.57   10.04
   2   6 -10   19.19    2.72
  -2  -6  10   20.39    3.68
  -2  -6  10   16.05    3.35
  -2  -6   9    5.76    2.82
   2   6  -9    4.49    1.50
   2   6  -9    0.26    1.22
  -2  -6   9    3.09    2.16
  -2  -6   8   -2.72    2.17
   2   6  -8    1.98    1.77
  -2  -6   8   -0.29    2.13
   2   6  -8   -2.15    1.83
  -2  -6   7  211.33   11.75
  -2  -6   7  204.91   11.11
   2   6  -7  222.94   10.67
  -2  -6   6    1.96    2.00
  -2  -6   6    2.69    1.75
   2   6  -6   -2.26    1.92
   2   6  -5   38.81    4.67
  -2  -6   5   35.82    4.50
  -2  -6   5   38.07    5.00
  -2  -6   5   29.21    4.59
   2   6  -5   26.84    3.51
   2   6  -4  111.95    6.85
  -2  -6   4  117.53    8.01
   2   6  -3  118.69    6.98
  -2  -6   3  141.40    8.73
  -2  -6   2    7.15    2.67
   2   6  -2    7.65    2.33
   2   6  -1  175.02    8.32
  -2  -6   1  163.84    9.12
   2   6   0 4159.93   40.59
  -2  -6   0 4208.49   44.96
   2   6   1  105.93    6.83
  -2  -6  -1   99.71    7.39
   2   6   2 1159.60   22.40
  -2  -6  -2 1132.24   24.02
   2   6   3  401.07   13.54
  -2  -6  -3  416.90   14.73
  -2  -6  -4  276.33   10.52
   2   6   4  270.34   11.61
  -2  -6  -4  257.35   11.92
   2   6   5  957.45   22.28
  -2  -6  -5  945.20   23.08
  -2  -6  -5  988.49   20.45
   2   6   5  916.12   22.76
   2   6   5  930.87   22.60
   2   6   6   18.51    3.24
  -2  -6  -6   12.34    2.64
  -2  -6  -6   12.93    3.27
   2   6   6   11.31    2.85
   2   6   6   17.20    3.70
  -2  -6  -6   15.21    2.63
   2   6   6   15.38    3.42
   2   6   6   15.22    3.76
  -2  -6  -7   28.01    4.41
   2   6   7   25.58    4.21
   2   6   7   32.10    4.30
   2   6   7   26.72    4.44
   2   6   7   20.52    4.00
   2   6   7   26.19    4.84
   2   6   8   81.04    7.27
   2   6   8   76.74    7.57
  -2  -6  -8   81.00    6.89
   2   6   8   76.12    7.47
   2   6   8   73.43    6.90
   2   6   8   83.04    6.72
  -2  -6  -8   83.84    7.85
   2   6   9    2.70    2.85
   2   6   9    1.92    2.37
   2   6   9    0.27    2.51
   2   6   9    4.24    2.14
  -2  -6  -9    1.43    2.07
  -2  -6  -9    2.52    1.95
  -2  -6 -10   46.47    5.55
   2   6  10   39.21    5.05
   2   6  10   45.80    6.13
   2   6  10   44.80    4.99
  -2  -6 -10   43.76    4.68
  -2  -6 -11  193.01   10.14
   2   6  11  198.66   10.06
   2   6  11  191.90    9.02
   2   6  11  195.39   10.82
  -2  -6 -11  184.20    8.38
  -2  -6 -12   20.84    3.29
   2   6  12   17.00    3.32
   2   6  12   18.02    3.16
   2   6  12   18.51    2.75
  -2  -6 -13  130.39    5.46
  -2  -6 -13  119.26    5.56
   2   6  13  124.11    5.84
   2   6  13  121.40    5.96
  -2  -7  11   12.03    2.09
  -2  -7  11   11.84    1.89
  -2  -7  11    9.65    1.56
   2   7 -11   11.67    1.93
   2   7 -10   -2.84    1.60
  -2  -7  10   -2.33    1.80
  -2  -7  10   -0.81    1.44
  -2  -7  10   -0.86    1.92
   2   7 -10    0.76    1.17
  -2  -7   9  287.15   12.11
  -2  -7   9  293.94   11.66
  -2  -7   9  314.23   13.05
   2   7  -9  315.97   10.80
  -2  -7   8  134.08    9.00
   2   7  -8  119.86    7.65
  -2  -7   8  119.19    8.13
  -2  -7   7   28.18    4.84
   2   7  -7   30.82    4.65
  -2  -7   7   27.78    4.34
  -2  -7   6  104.00    8.23
   2   7  -6  116.11    8.10
  -2  -7   6   94.74    7.66
  -2  -7   5   21.79    3.95
  -2  -7   5   12.88    3.06
   2   7  -5   18.04    3.86
  -2  -7   5   17.97    3.95
   2   7  -4   79.36    6.48
  -2  -7   4   74.79    6.26
  -2  -7   4   60.54    6.25
   2   7  -4   79.99    6.68
   2   7  -4   76.44    6.95
   2   7  -4   73.20    5.91
  -2  -7   4   73.35    7.14
   2   7  -3  190.28    9.72
  -2  -7   3  186.88    9.80
  -2  -7   3  191.33   10.22
   2   7  -3  224.16   10.80
   2   7  -3  192.49   10.78
  -2  -7   3  212.63   11.69
   2   7  -3  188.53    9.21
  -2  -7   2  709.11   18.72
   2   7  -2  724.27   20.08
   2   7  -2  740.25   18.80
  -2  -7   2  696.01   20.81
   2   7  -2  696.06   17.39
  -2  -7   1   92.53    7.88
   2   7  -1   99.37    7.43
   2   7  -1  102.83    7.08
  -2  -7   0    3.54    2.51
   2   7   0    8.81    2.65
  -2  -7  -1  634.25   19.81
   2   7   1  641.92   17.88
   2   7   2 1094.51   23.74
  -2  -7  -2 1100.34   26.11
   2   7   2 1128.79   23.39
   2   7   2 1077.68   24.19
   2   7   2 1129.78   24.80
   2   7   3  140.85    8.87
   2   7   3  137.41    9.09
   2   7   3  136.41    8.88
  -2  -7  -3  137.37    9.49
   2   7   3  143.52    8.75
  -2  -7  -4    0.64    1.40
   2   7   4    1.33    2.56
   2   7   4   -1.27    2.33
   2   7   4    0.52    2.18
  -2  -7  -4    2.13    2.13
  -2  -7  -4    0.27    0.93
   2   7   5  260.03   12.96
  -2  -7  -5  252.74   12.46
   2   7   5  272.69   12.87
   2   7   5  243.06   10.54
   2   7   5  247.36   10.52
   2   7   6  403.08   16.33
  -2  -7  -6  413.54   16.05
   2   7   6  417.63   16.70
   2   7   6  411.46   14.10
   2   7   6  436.12   16.46
   2   7   6  412.34   14.19
  -2  -7  -7   21.60    3.98
   2   7   7   12.43    3.70
   2   7   7   19.02    4.27
   2   7   7   13.60    2.92
   2   7   7   17.37    3.78
   2   7   7   14.94    3.36
   2   7   8    3.18    2.20
   2   7   8    2.27    2.12
   2   7   8    4.90    2.88
  -2  -7  -8    2.44    2.08
  -2  -7  -8    1.13    1.90
   2   7   8    4.20    2.08
   2   7   9   -0.57    2.34
   2   7   9    0.53    2.31
   2   7   9    4.63    2.63
  -2  -7  -9    3.96    2.05
   2   7   9    1.50    1.55
  -2  -7  -9   -0.57    1.42
   2   7  10   92.36    6.30
   2   7  10   89.62    7.53
  -2  -7 -10  104.81    6.92
  -2  -7 -10   94.31    7.36
   2   7  10   97.51    6.98
   2   7  11   39.44    3.71
   2   7  11   47.07    5.19
  -2  -7 -11   42.69    3.84
  -2  -7 -11   53.41    5.13
   2   7  11   46.71    4.75
   2   7  12    0.29    1.32
   2   7  12   -0.59    1.37
  -2  -7 -12    1.83    1.51
   2   7  12   -1.87    1.13
   2   8 -10   59.95    3.80
  -2  -8  10   57.65    4.03
  -2  -8  10   59.52    3.92
  -2  -8  10   59.91    3.66
   2   8  -9   31.64    3.63
  -2  -8   9   33.53    3.76
  -2  -8   9   34.52    4.13
  -2  -8   9   31.75    3.55
  -2  -8   8  105.36    6.82
  -2  -8   8  105.21    7.24
   2   8  -8  115.77    7.42
  -2  -8   8  127.81    8.52
   2   8  -8  110.14    6.45
  -2  -8   7   -3.18    1.99
   2   8  -7    1.72    2.41
  -2  -8   7    0.44    2.09
  -2  -8   7    0.95    2.64
   2   8  -7   -0.51    1.96
  -2  -8   6   60.77    6.02
   2   8  -6   65.64    6.51
  -2  -8   6   62.77    6.20
  -2  -8   6   60.01    6.83
   2   8  -6   66.79    6.09
  -2  -8   5  264.72   12.36
  -2  -8   5  272.64   12.80
   2   8  -5  287.39   12.66
   2   8  -5  281.17   13.36
   2   8  -5  267.22   10.71
  -2  -8   5  283.89   14.36
   2   8  -4    3.87    2.55
  -2  -8   4    6.31    2.97
   2   8  -4    4.76    2.54
  -2  -8   4    5.93    3.02
   2   8  -4   10.96    2.74
  -2  -8   3  309.88   13.01
  -2  -8   3  291.28   13.03
  -2  -8   3  296.29   14.71
   2   8  -3  313.27   12.46
   2   8  -3  305.31   14.01
  -2  -8   3  278.55   14.00
   2   8  -3  301.68   13.04
  -2  -8   2  133.84    8.58
  -2  -8   2  144.94    9.03
   2   8  -2  140.51    8.57
  -2  -8   2  140.89    9.99
   2   8  -2  147.03    9.56
  -2  -8   2  136.16    9.96
   2   8  -2  133.46    8.78
  -2  -8   1  426.38   14.89
  -2  -8   1  417.31   14.93
   2   8  -1  433.68   16.24
  -2  -8   1  425.66   16.67
   2   8  -1  447.61   15.16
  -2  -8   1  448.20   17.86
   2   8  -1  428.02   15.64
   2   8   0  757.19   21.36
  -2  -8   0  735.04   21.34
   2   8   0  758.03   19.89
  -2  -8   0  758.89   23.24
   2   8   0  767.83   21.09
   2   8   1   -0.37    2.20
  -2  -8  -1   -0.63    1.31
   2   8   1    4.31    2.77
  -2  -8  -1    2.53    2.13
   2   8   1    2.61    2.36
   2   8   2   -0.57    2.38
   2   8   2   -0.60    2.51
   2   8   2    0.78    1.92
  -2  -8  -2    4.70    1.90
   2   8   2   -1.28    2.10
  -2  -8  -3  361.25   16.33
   2   8   3  325.87   14.51
   2   8   3  361.48   15.45
   2   8   3  341.74   14.68
   2   8   3  350.62   14.20
  -2  -8  -4  195.27   12.22
   2   8   4  180.77   11.12
   2   8   4  183.15   11.20
   2   8   4  183.65   10.86
  -2  -8  -4  182.68   11.13
  -2  -8  -5   54.53    6.22
   2   8   5   49.12    6.11
   2   8   5   46.78    4.96
   2   8   5   54.27    6.67
   2   8   5   50.96    5.79
  -2  -8  -6   67.42    6.77
   2   8   6   67.71    7.13
   2   8   6   70.04    7.05
   2   8   6   62.43    5.68
   2   8   6   61.62    5.78
  -2  -8  -7   80.26    7.12
   2   8   7   89.34    8.18
   2   8   7   80.48    7.67
   2   8   7   82.35    6.28
   2   8   7   78.72    6.27
  -2  -8  -8   82.50    6.99
   2   8   8   79.72    7.38
   2   8   8   82.83    7.45
   2   8   8   70.84    5.79
  -2  -8  -8   75.14    7.07
   2   8   8   74.66    6.10
   2   8   9    3.34    1.80
   2   8   9    0.33    2.31
   2   8   9    3.41    2.44
  -2  -8  -9    2.68    2.08
   2   8   9    4.39    1.96
  -2  -8  -9    1.86    1.93
  -2  -8 -10   49.35    4.35
   2   8  10   45.12    4.44
  -2  -8 -10   54.55    5.27
   2   8  10   47.35    3.99
   2   8  10   49.71    5.26
  -2  -8 -11  167.19    6.23
   2   8  11  166.39    5.99
   2   8  11  180.23    8.18
   2   8  11  177.02    7.29
  -2  -8 -11  191.01    8.08
  -2  -8 -12   15.42    2.00
   2   8  12   14.55    2.06
  -2  -9   9    7.84    1.52
  -2  -9   9    6.52    1.46
  -2  -9   8   91.67    5.55
   2   9  -8   87.94    5.23
  -2  -9   8   83.13    4.86
  -2  -9   8   94.21    6.22
   2   9  -7    6.15    2.43
  -2  -9   7    4.02    1.73
  -2  -9   7    6.27    2.47
  -2  -9   7    2.37    2.01
   2   9  -6    0.31    1.86
  -2  -9   6   -0.69    1.39
  -2  -9   6   -0.89    2.35
  -2  -9   6    0.35    1.58
   2   9  -5    1.66    2.17
  -2  -9   5    1.81    2.39
   2   9  -5   -0.08    1.73
  -2  -9   5   -0.53    2.20
  -2  -9   5    2.03    1.79
   2   9  -4    0.76    2.50
  -2  -9   4    2.04    1.89
  -2  -9   4   -3.09    2.36
   2   9  -4    0.85    2.02
  -2  -9   4    0.34    2.39
  -2  -9   3  719.15   19.79
   2   9  -3  747.43   21.18
  -2  -9   3  740.38   19.68
  -2  -9   3  736.30   22.75
   2   9  -3  773.61   19.44
   2   9  -2   27.11    4.65
  -2  -9   2   25.62    4.11
   2   9  -2   22.72    4.02
  -2  -9   2   28.14    5.00
  -2  -9   2   31.38    4.40
   2   9  -1   60.93    6.43
  -2  -9   1   59.10    5.96
  -2  -9   1   56.45    6.53
   2   9  -1   50.95    5.61
  -2  -9   1   65.79    6.12
   2   9   0   92.75    7.75
  -2  -9   0  113.51    7.67
  -2  -9   0   96.73    8.02
   2   9   0   99.44    7.67
   2   9   1   12.33    3.28
  -2  -9  -1    9.59    3.62
   2   9   1   13.42    3.72
   2   9   1    4.94    3.41
   2   9   2  189.90   10.70
   2   9   2  199.91   11.58
   2   9   2  185.80   11.06
   2   9   3   19.95    4.31
   2   9   3   20.99    4.54
  -2  -9  -3   23.54    4.61
   2   9   4   65.11    7.05
   2   9   4   60.06    6.67
  -2  -9  -4   70.08    7.08
   2   9   5   25.13    4.46
   2   9   5   21.72    4.42
  -2  -9  -5   23.35    4.24
   2   9   6    1.40    1.52
   2   9   6    3.38    2.62
   2   9   6    0.84    2.29
  -2  -9  -6   -0.54    2.20
  -2  -9  -7  163.95    9.73
   2   9   7  173.12   10.10
   2   9   7  160.42    9.91
   2   9   7  153.10    7.60
   2   9   7  150.46    7.59
  -2  -9  -7  159.95    9.46
   2   9   8  161.69    9.26
   2   9   8  160.20    9.32
   2   9   8  155.59    7.23
  -2  -9  -8  166.07    9.24
   2   9   8  153.71    7.50
  -2  -9  -8  154.03    8.56
   2   9   9   46.72    4.77
  -2  -9  -9   48.96    4.40
   2   9   9   49.74    4.96
  -2  -9  -9   49.26    4.76
   2   9   9   47.41    4.04
  -2  -9 -10   19.92    2.49
   2   9  10   21.65    2.93
   2   9  10   20.79    2.51
  -2  -9 -10   22.47    2.95
   2   9  11   39.04    3.02
  -2  -9 -11   44.77    3.07
  -2 -10   8   14.10    1.85
   2  10  -7   -0.53    1.01
  -2 -10   7   -0.41    1.14
  -2 -10   7   -0.35    0.90
  -2 -10   7   -1.11    0.84
   2  10  -6   -1.04    1.30
  -2 -10   6   -1.51    1.37
  -2 -10   6   -0.31    1.82
  -2 -10   6    0.93    1.21
  -2 -10   5  147.86    7.49
   2  10  -5  155.01    7.89
  -2 -10   5  156.79    8.90
  -2 -10   5  154.78    7.24
   2  10  -4    6.91    2.51
  -2 -10   4    3.66    2.57
   2  10  -4    3.39    1.73
  -2 -10   4    4.54    1.74
  -2 -10   4    7.53    2.20
   2  10  -3   29.70    4.33
  -2 -10   3   32.53    4.82
   2  10  -3   31.53    3.97
  -2 -10   3   24.86    3.67
  -2 -10   3   24.10    3.42
   2  10  -2    7.40    2.68
  -2 -10   2    3.74    2.09
  -2 -10   2    6.98    2.84
   2  10  -2    4.44    2.27
  -2 -10   2    6.25    2.01
  -2 -10   1   65.67    5.75
  -2 -10   1   71.15    6.90
   2  10  -1   70.53    6.33
   2  10  -1   74.28    7.03
   2  10  -1   67.97    6.43
   2  10   0    2.49    2.47
  -2 -10   0    0.28    1.76
   2  10   0    0.39    1.92
   2  10   0   -0.12    2.73
   2  10   1    2.08    2.95
  -2 -10  -1   10.26    2.75
   2  10   1    5.90    3.02
   2  10   1    2.26    2.46
   2  10   2   88.99    7.75
   2  10   2   80.07    7.20
  -2 -10  -2   86.24    7.58
   2  10   3   73.89    7.05
   2  10   3   68.15    6.72
  -2 -10  -3   70.61    6.90
   2  10   4    4.79    2.55
   2  10   4    5.01    3.08
  -2 -10  -4    4.38    2.60
   2  10   5   39.29    5.16
   2  10   5   47.93    5.38
  -2 -10  -5   55.85    5.75
   2  10   6   68.18    6.25
  -2 -10  -6   71.24    5.86
   2  10   6   74.75    6.25
  -2 -10  -6   63.03    5.79
  -2 -10  -7   18.96    3.04
   2  10   7   21.47    3.42
   2  10   7   24.01    3.81
  -2 -10  -7   19.78    3.29
  -2 -10  -8    1.73    1.32
   2  10   8    0.57    1.85
   2  10   8    1.11    1.89
  -2 -10  -8    0.40    1.31
  -2 -10  -9   69.48    4.06
   2  10   9   71.02    4.75
  -2 -10  -9   79.93    4.55
   2  11  -6    1.85    1.08
  -2 -11   6    0.06    0.77
   2  11  -5   58.74    4.02
   2  11  -5   46.77    3.12
  -2 -11   5   54.39    4.04
  -2 -11   4    9.59    1.88
   2  11  -4   10.54    2.04
   2  11  -4   14.41    2.63
  -2 -11   4   11.33    2.56
   2  11  -3   85.93    5.81
   2  11  -3   75.08    5.07
  -2 -11   3   71.97    5.57
   2  11  -3   76.75    4.67
  -2 -11   3   80.89    4.79
   2  11  -2   48.64    4.83
   2  11  -2   41.75    4.20
  -2 -11   2   43.53    4.44
   2  11  -2   43.63    3.96
   2  11  -1    3.30    2.06
   2  11  -1    5.92    2.33
   2  11  -1    3.59    1.90
  -2 -11   1    3.28    1.72
   2  11   0   19.81    3.43
   2  11   0   19.39    3.19
  -2 -11   0   18.37    3.05
  -2 -11   0   21.64    3.44
   2  11   1   19.93    3.25
   2  11   1   21.74    3.59
  -2 -11  -1   17.09    2.86
  -2 -11  -1   20.73    3.60
   2  11   2   54.26    5.34
  -2 -11  -2   47.90    5.05
   2  11   2   44.19    4.61
   2  11   3    0.86    1.84
   2  11   3   -0.14    1.94
  -2 -11  -3    1.79    2.02
   2  11   4    1.02    1.60
   2  11   4    3.31    2.15
  -2 -11  -4    6.37    2.38
   2  11   5   16.35    2.92
   2  11   5   19.02    3.17
  -2 -11  -5   18.42    2.66
  -2 -11  -5   20.19    3.29
   2  11   6   -1.01    1.30
   2  11   6    1.88    1.55
  -2 -11  -6   -1.07    0.92
  -2 -11  -6    1.21    1.64
  -2 -11  -7  118.60    4.93
  -2 -11  -7  122.09    5.67
   2  11   7  119.05    5.62
   2  11   7  126.52    6.06
   2  11   8   52.93    3.33
   2  12  -3    9.34    1.39
  -2 -12   2   12.94    1.95
   2  12  -2   15.87    1.95
  -2 -12   1   -2.91    1.30
   2  12  -1   -0.01    0.83
   2  12  -1   -0.34    1.24
  -2 -12   0   47.02    3.78
   2  12   0   46.00    3.24
   2  12   0   49.31    3.94
  -2 -12  -1   11.36    2.10
   2  12   1   11.25    1.76
   2  12   1    9.28    1.90
  -2 -12  -2   11.29    2.13
   2  12   2   13.76    2.00
   2  12   2   10.82    2.12
  -2 -12  -3   39.48    3.49
   2  12   3   30.97    2.79
   2  12   3   33.01    3.18
   2  12   4    7.91    1.67
   2  12   4    8.43    1.47
  -2 -12  -4    8.36    1.71
   2  12   5   73.06    3.90
  -2 -12  -5   79.38    4.00
  -3  10   3    7.52    1.33
  -3  10   2   -1.08    0.86
  -3  10   1  169.89    5.59
  -3  10   0   -1.31    0.87
  -3  10  -1   -0.68    0.94
  -3   9   7   33.74    2.42
  -3   9   6   62.87    3.75
  -3   9   6   65.99    3.85
   3  -9  -5    9.23    1.77
  -3   9   5    4.58    1.64
  -3   9   5    8.85    1.95
   3  -9  -4   15.74    2.45
  -3   9   4   14.21    2.21
  -3   9   4   18.46    2.68
   3  -9  -3  192.99    8.28
  -3   9   3  198.62    8.16
  -3   9   3  187.82    7.30
   3  -9  -2   -3.22    1.91
   3  -9  -2    1.31    1.84
  -3   9   2    2.79    1.46
  -3   9   2   -2.19    1.70
  -3   9   1   64.51    4.14
   3  -9  -1   75.00    5.93
  -3   9   1   69.20    5.07
   3  -9   0    5.97    2.09
  -3   9   0    6.92    1.49
  -3   9   0    5.95    1.97
   3  -9   1   22.68    3.23
  -3   9  -1   18.75    2.53
   3  -9   1   25.67    2.99
  -3   9  -1   22.95    3.08
   3  -9   2   57.95    4.65
  -3   9  -2   52.61    3.83
  -3   9  -2   56.22    4.44
   3  -9   2   50.47    4.23
   3  -9   3   -0.33    1.26
   3  -9   3    0.89    1.12
  -3   9  -3   -0.64    1.19
  -3   9  -3   -1.18    1.10
   3  -9   3    2.51    1.74
   3  -9   4   61.01    4.42
  -3   9  -4   59.16    3.60
   3  -9   4   55.55    4.17
  -3   9  -4   58.66    3.79
  -3   9  -5   12.16    1.52
  -3   9  -5   13.62    1.59
   3  -9   5   10.17    1.65
  -3   8   9   23.26    2.16
  -3   8   8    5.59    1.55
  -3   8   8    5.41    1.37
   3  -8  -8    7.39    1.44
  -3   8   7    1.06    1.00
  -3   8   7    5.24    1.80
  -3   8   7    5.32    1.96
   3  -8  -7    5.31    1.52
   3  -8  -6  178.18    8.30
  -3   8   6  182.06    8.37
  -3   8   6  167.31    7.86
  -3   8   5   98.71    6.52
   3  -8  -5  102.43    7.07
  -3   8   5  105.45    6.79
  -3   8   4   26.56    4.03
  -3   8   4   27.77    3.93
   3  -8  -4   26.85    4.17
  -3   8   3  199.12    9.63
   3  -8  -3  207.68   11.06
  -3   8   3  201.33    9.93
   3  -8  -2    0.21    1.74
  -3   8   2   -0.16    1.64
   3  -8  -1   25.04    4.78
  -3   8   1   33.96    3.74
  -3   8   1   35.21    4.49
  -3   8   0   24.41    3.74
   3  -8   0   25.76    4.41
  -3   8   0   27.42    3.68
   3  -8   0   17.16    3.78
   3  -8   0   33.12    4.48
  -3   8  -1   20.79    3.73
   3  -8   1   17.75    3.61
   3  -8   1   16.52    3.81
   3  -8   1   20.38    3.79
  -3   8  -1   17.23    2.93
   3  -8   1   21.38    3.71
   3  -8   2  299.21   13.34
  -3   8  -2  289.02   11.39
   3  -8   2  281.30   12.07
  -3   8  -2  263.27   10.42
   3  -8   2  288.75   12.09
   3  -8   3   25.04    4.27
   3  -8   3   23.69    3.70
  -3   8  -3   19.04    3.22
   3  -8   3   21.38    3.45
  -3   8  -3   17.22    3.13
   3  -8   4    7.18    2.68
   3  -8   4    6.70    2.28
   3  -8   4    6.30    1.92
  -3   8  -4    8.80    2.34
  -3   8  -4    6.93    2.34
   3  -8   5   79.67    5.26
  -3   8  -5   88.56    5.44
   3  -8   5   90.42    6.33
  -3   8  -5   81.51    5.28
   3  -8   5   84.16    5.33
   3  -8   6   56.50    4.56
  -3   8  -6   56.92    3.92
  -3   8  -6   63.87    4.23
   3  -8   6   53.07    3.52
   3  -8   7  124.83    5.44
   3  -8   7  123.40    5.77
  -3   8  -7  125.35    4.86
  -3   8  -7  118.75    4.67
  -3   7  10    2.05    1.01
  -3   7  10    3.89    1.16
  -3   7  10    2.20    0.87
   3  -7  -9   53.87    3.80
  -3   7   9   60.63    4.08
  -3   7   9   55.22    4.34
  -3   7   9   62.48    4.29
   3  -7  -9   57.97    3.94
   3  -7  -8    6.61    1.71
   3  -7  -8    4.96    1.70
  -3   7   8    7.34    2.47
  -3   7   8    7.83    2.21
  -3   7   8    9.56    2.32
  -3   7   7  212.69    9.90
   3  -7  -7  209.82    9.97
  -3   7   7  190.45    9.18
   3  -7  -7  199.97    8.68
  -3   7   6  181.42    9.65
   3  -7  -6  184.00   10.17
  -3   7   6  175.86    9.37
   3  -7  -6  181.14    8.66
  -3   7   5   19.69    3.63
  -3   7   5   14.75    3.58
   3  -7  -5   24.09    4.39
  -3   7   4  129.51    8.66
  -3   7   4  111.17    7.93
   3  -7  -4  130.05    9.54
   3  -7  -4  122.20    9.05
  -3   7   3   36.34    5.02
   3  -7  -3   36.51    5.35
  -3   7   2   65.35    6.47
   3  -7  -2   54.20    6.48
  -3   7   1   86.94    7.16
   3  -7  -1   89.99    8.06
   3  -7  -1  109.17    8.37
   3  -7  -1   87.10    7.85
  -3   7   1   93.64    6.68
   3  -7   0   79.82    7.90
  -3   7   0   81.80    7.15
   3  -7   0   78.75    7.57
  -3   7   0   71.65    6.10
   3  -7   0   83.46    7.50
   3  -7   1    2.89    2.58
  -3   7  -1    6.80    2.59
   3  -7   1    5.03    2.75
   3  -7   1    2.81    1.81
  -3   7  -1    6.50    2.35
   3  -7   2   21.64    4.62
   3  -7   2   25.56    4.20
   3  -7   2   28.06    4.47
  -3   7  -2   29.70    4.44
   3  -7   2   26.66    4.53
   3  -7   3   12.54    3.96
   3  -7   3   14.91    3.33
   3  -7   3   11.99    3.18
  -3   7  -3   16.88    3.52
   3  -7   3   13.17    3.37
   3  -7   4  458.47   17.28
  -3   7  -4  473.37   15.08
   3  -7   4  415.46   14.49
   3  -7   4  441.35   15.36
   3  -7   4  446.48   15.31
   3  -7   5   27.87    4.63
   3  -7   5   24.61    3.76
   3  -7   5   24.74    3.67
  -3   7  -5   27.57    3.88
   3  -7   5   23.48    3.40
   3  -7   6    1.57    2.16
   3  -7   6   -0.54    1.51
  -3   7  -6    0.17    1.62
   3  -7   6    0.04    1.68
   3  -7   7  164.36    8.39
  -3   7  -7  159.70    7.23
   3  -7   7  163.02    7.21
   3  -7   8   10.28    2.31
  -3   7  -8   12.08    1.96
  -3   6  11   12.10    1.84
  -3   6  11   10.86    1.52
  -3   6  11    9.80    1.78
   3  -6 -10    5.66    1.80
  -3   6  10    8.94    2.23
  -3   6  10    7.04    2.04
  -3   6  10    7.89    1.80
   3  -6  -9    0.44    1.63
   3  -6  -9    1.11    1.47
  -3   6   9    3.79    2.29
  -3   6   9    1.79    1.92
  -3   6   9   -0.43    1.49
   3  -6  -8  284.88   11.44
  -3   6   8  282.42   11.62
  -3   6   8  301.46   12.18
   3  -6  -8  283.30   12.11
  -3   6   8  293.44   12.13
  -3   6   7   35.92    4.97
  -3   6   7   36.12    4.81
   3  -6  -7   32.60    4.26
   3  -6  -7   36.11    5.13
  -3   6   6   59.00    6.37
  -3   6   6   48.57    5.54
   3  -6  -6   54.58    6.12
   3  -6  -6   48.67    5.19
   3  -6  -5    4.48    2.45
  -3   6   5    8.45    3.22
  -3   6   5    2.52    2.41
   3  -6  -5    4.94    2.90
   3  -6  -5    4.56    2.89
  -3   6   4  255.30   12.21
   3  -6  -4  268.47   13.96
   3  -6  -3    1.00    2.19
   3  -6  -3    3.46    1.59
  -3   6   3    2.35    2.38
  -3   6   3    3.07    2.37
  -3   6   2   31.69    4.59
   3  -6  -2   39.51    5.58
   3  -6  -2   26.78    4.80
   3  -6  -2   29.28    5.15
  -3   6   2   35.75    4.64
   3  -6  -2   27.99    5.07
   3  -6  -2   29.26    4.25
   3  -6  -1    4.85    3.10
   3  -6  -1    8.52    3.28
   3  -6  -1   10.71    3.22
  -3   6   1    5.90    2.09
   3  -6  -1   12.07    3.68
  -3   6   1    6.76    2.36
   3  -6   0  232.36   11.94
   3  -6   0  243.66   12.45
  -3   6   0  229.82   10.57
   3  -6   0  226.09   12.38
   3  -6   0  227.01   12.89
  -3   6   0  234.77   11.55
   3  -6   0  232.64   12.95
  -3   6   0  224.92   11.32
  -3   6   0  195.58   10.63
   3  -6   1  141.69    9.37
   3  -6   1  158.83   10.02
  -3   6  -1  132.64    8.28
   3  -6   1  122.44    9.13
   3  -6   1  118.47    9.59
  -3   6  -1  139.02    8.73
   3  -6   1  148.70   10.49
  -3   6  -1  141.82    9.28
   3  -6   2  250.34   12.32
   3  -6   2  273.16   13.00
  -3   6  -2  253.86   11.56
   3  -6   2  266.26   13.29
   3  -6   2  251.39   13.76
  -3   6  -2  254.28   11.59
   3  -6   2  256.97   13.59
  -3   6  -2  259.28   12.68
   3  -6   3  427.43   17.73
   3  -6   3  452.43   16.58
   3  -6   3  458.45   16.47
  -3   6  -3  458.30   15.69
   3  -6   3  458.16   17.12
   3  -6   4    7.94    2.74
   3  -6   4    3.89    3.17
  -3   6  -4    8.32    3.14
   3  -6   4    6.25    2.99
   3  -6   4    9.13    3.01
   3  -6   5  557.47   17.69
   3  -6   5  552.43   19.79
   3  -6   5  542.83   17.26
  -3   6  -5  545.11   17.03
   3  -6   5  510.33   15.96
  -3   6  -5  530.72   15.21
   3  -6   6   70.99    6.25
   3  -6   6   78.29    7.66
   3  -6   6   76.35    6.33
  -3   6  -6   88.41    6.93
  -3   6  -6   62.87    5.17
   3  -6   7   59.40    5.32
   3  -6   7   59.99    6.22
   3  -6   7   53.67    4.87
  -3   6  -7   51.14    5.21
  -3   6  -7   51.85    4.52
   3  -6   8    9.58    2.29
  -3   6  -8   12.81    2.85
   3  -6   8   12.66    2.98
  -3   6  -8   10.68    2.01
  -3   6  -9   21.26    2.68
   3  -6   9   18.85    2.95
  -3   6  -9   17.12    2.11
   3  -6  10    0.59    1.19
  -3   6 -10   -0.03    0.68
  -3   5  12    2.53    1.16
  -3   5  12    3.69    1.16
  -3   5  11   93.14    5.17
  -3   5  11   98.74    5.15
  -3   5  11   98.35    5.91
   3  -5 -11  105.23    5.55
   3  -5 -10   18.88    3.12
   3  -5 -10   22.28    3.43
  -3   5  10   15.32    3.38
  -3   5  10   17.15    3.03
  -3   5  10   22.35    3.16
   3  -5  -9   74.55    6.29
  -3   5   9   99.77    6.96
  -3   5   9  100.92    7.67
   3  -5  -9   90.59    7.17
  -3   5   9   85.05    6.68
  -3   5   8    9.46    3.36
   3  -5  -8    9.95    2.75
  -3   5   8   12.00    3.36
   3  -5  -8   10.68    3.46
  -3   5   7   11.16    3.63
   3  -5  -7    6.84    3.00
  -3   5   7   12.62    3.04
   3  -5  -7   12.31    3.56
   3  -5  -6 1938.73   32.67
  -3   5   6 2051.90   34.63
  -3   5   6 1963.32   33.49
   3  -5  -6 2029.67   37.11
   3  -5  -5   90.70    7.01
  -3   5   5   81.38    6.92
   3  -5  -5   99.11    8.50
   3  -5  -5  104.21    9.35
   3  -5  -5   83.59    7.53
   3  -5  -5   87.76    8.12
   3  -5  -4  221.11   13.12
   3  -5  -4  243.04   11.96
   3  -5  -4  233.32   12.83
  -3   5   4  217.99   10.91
  -3   5   4  226.09   11.39
   3  -5  -3   43.61    5.15
   3  -5  -3   47.40    6.29
   3  -5  -3   54.73    6.10
  -3   5   3   40.46    5.11
   3  -5  -3   45.80    5.65
  -3   5   3   49.07    5.37
  -3   5   2  569.37   17.15
   3  -5  -2  577.19   19.71
   3  -5  -2  561.99   18.91
   3  -5  -2  577.72   17.43
  -3   5   2  579.39   17.52
   3  -5  -2  580.97   19.62
   3  -5  -2  587.08   19.64
   3  -5  -1  269.18   12.76
   3  -5  -1  250.14   12.73
   3  -5  -1  259.23   13.09
  -3   5   1  260.87   11.66
  -3   5   1  257.40   10.94
  -3   5   1  259.25   11.57
   3  -5  -1  256.70   13.09
   3  -5   0   22.40    3.94
   3  -5   0   18.69    4.54
  -3   5   0   24.70    3.52
   3  -5   0   15.24    3.70
   3  -5   0   21.40    3.86
  -3   5   0   22.99    3.71
  -3   5   0   23.03    3.88
   3  -5   0   21.17    4.04
   3  -5   1  628.30   18.52
   3  -5   1  629.11   18.92
  -3   5  -1  641.56   17.20
   3  -5   1  630.14   19.69
   3  -5   1  639.06   20.49
  -3   5  -1  599.98   17.79
  -3   5  -1  624.72   17.71
   3  -5   1  630.87   20.59
   3  -5   2   57.10    5.89
   3  -5   2   58.66    5.96
  -3   5  -2   61.18    5.55
   3  -5   2   57.55    6.54
   3  -5   2   56.49    6.93
  -3   5  -2   57.21    6.00
   3  -5   2   57.16    6.57
  -3   5  -2   66.03    5.94
   3  -5   3  697.71   19.83
   3  -5   3  689.69   19.95
  -3   5  -3  693.32   18.89
   3  -5   3  689.27   20.49
   3  -5   3  640.70   21.34
  -3   5  -3  699.19   20.41
  -3   5  -3  685.19   18.27
   3  -5   3  671.20   21.79
   3  -5   4   36.49    4.73
   3  -5   4   34.37    4.93
   3  -5   4   41.68    4.81
  -3   5  -4   33.12    4.56
   3  -5   4   36.30    5.68
  -3   5  -4   40.35    4.37
   3  -5   4   36.02    5.26
  -3   5  -4   32.83    5.21
   3  -5   5  555.63   17.83
  -3   5  -5  550.57   17.61
   3  -5   5  539.48   20.07
   3  -5   5  538.15   17.68
  -3   5  -5  561.71   16.38
   3  -5   6   62.29    6.06
   3  -5   6   63.92    7.28
  -3   5  -6   62.49    5.70
  -3   5  -6   71.25    6.61
   3  -5   6   61.13    6.41
   3  -5   7    6.25    2.04
   3  -5   7    9.57    3.73
  -3   5  -7    6.22    2.58
  -3   5  -7   11.35    3.43
   3  -5   7    1.81    2.12
   3  -5   8   11.35    3.27
  -3   5  -8   12.06    2.60
  -3   5  -8    7.98    2.66
   3  -5   8   14.06    2.93
   3  -5   9   41.71    5.04
  -3   5  -9   41.41    4.09
  -3   5  -9   41.71    4.28
   3  -5   9   44.63    4.10
   3  -5  10   12.13    2.72
  -3   5 -10   15.74    2.24
  -3   5 -10   16.22    2.45
   3  -5  11   13.73    1.82
  -3   5 -11   13.53    1.58
  -3   4  12   23.47    3.10
  -3   4  12   19.11    2.77
  -3   4  12   14.45    1.91
   3  -4 -12   20.86    2.40
  -3   4  11    5.92    1.80
  -3   4  11    5.47    2.48
  -3   4  11    4.57    1.72
   3  -4 -11    6.41    2.32
   3  -4 -10    5.31    2.11
  -3   4  10    5.78    2.24
  -3   4  10    0.17    2.28
  -3   4  10    3.28    1.67
   3  -4 -10    4.26    2.48
   3  -4  -9   92.41    7.23
  -3   4   9   81.22    6.70
  -3   4   9   88.37    7.59
  -3   4   9   94.86    7.14
   3  -4  -9   94.68    7.66
  -3   4   8  651.18   18.64
  -3   4   8  641.15   18.89
   3  -4  -8  638.57   20.28
   3  -4  -8  680.20   19.76
   3  -4  -7   -0.38    1.77
   3  -4  -7    3.03    2.26
   3  -4  -7    3.44    2.83
  -3   4   7    0.36    1.72
  -3   4   7    3.88    2.06
   3  -4  -7    4.62    3.66
   3  -4  -6    6.79    3.46
   3  -4  -6    9.94    3.01
  -3   4   6    3.64    2.10
  -3   4   6    4.21    1.96
  -3   4   6    2.87    2.26
   3  -4  -6   11.15    3.60
   3  -4  -6    5.58    2.03
  -3   4   5   67.32    6.04
   3  -4  -5   78.38    7.32
   3  -4  -5   60.57    5.43
   3  -4  -5   74.20    7.41
   3  -4  -5   72.42    6.62
  -3   4   5   70.85    6.09
  -3   4   5   66.62    5.55
  -3   4   4  853.99   19.59
   3  -4  -4  844.41   23.71
   3  -4  -4  876.36   21.03
  -3   4   4  861.17   20.40
   3  -4  -4  921.92   23.53
  -3   4   4  867.77   20.51
   3  -4  -3    2.03    1.64
  -3   4   3    0.46    1.72
   3  -4  -3   -0.08    2.19
   3  -4  -3    1.69    2.49
   3  -4  -2  411.12   13.26
   3  -4  -2  378.55   15.05
  -3   4   2  393.59   13.42
   3  -4  -1  910.57   22.95
  -3   4   1  888.21   19.88
  -3   4   1  871.19   18.28
   3  -4   0  528.56   17.54
  -3   4   0  527.37   15.13
  -3   4   0  507.85   14.50
   3  -4   1  265.19   12.57
  -3   4  -1  275.92   10.98
  -3   4  -1  270.27   11.10
   3  -4   2   50.21    5.85
  -3   4  -2   62.72    5.49
  -3   4  -2   56.43    5.47
  -3   4  -3 1262.42   24.10
   3  -4   3 1204.19   24.65
   3  -4   3 1269.15   28.14
   3  -4   3 1287.55   28.46
  -3   4  -3 1270.79   23.54
   3  -4   3 1190.19   24.31
  -3   4  -3 1276.78   25.56
   3  -4   4  340.87   13.51
  -3   4  -4  352.47   12.44
   3  -4   4  358.82   15.68
  -3   4  -4  373.11   14.47
   3  -4   4  354.34   15.49
   3  -4   4  363.05   13.92
   3  -4   5    2.50    1.17
   3  -4   5    3.94    1.97
   3  -4   5    2.90    3.12
  -3   4  -5    3.10    2.23
   3  -4   5   -0.10    1.64
  -3   4  -5    2.39    1.83
  -3   4  -5    4.45    1.45
   3  -4   6   59.58    5.95
   3  -4   6   74.96    6.40
   3  -4   6   80.07    8.00
  -3   4  -6   70.25    6.23
  -3   4  -6   79.10    7.34
   3  -4   6   53.63    6.75
   3  -4   7  150.51    9.18
   3  -4   7  152.57   10.90
  -3   4  -7  145.95    8.72
   3  -4   8  156.72   10.53
   3  -4   8  126.93    8.09
  -3   4  -8  148.74    9.01
  -3   4  -8  142.16    8.49
   3  -4   9    1.44    2.53
   3  -4   9   -1.82    1.09
  -3   4  -9   -0.90    2.36
  -3   4  -9   -1.59    1.62
   3  -4  10    0.71    2.15
   3  -4  10    1.90    1.14
  -3   4 -10    1.24    1.75
  -3   4 -10    1.17    1.70
   3  -4  11   45.24    4.21
  -3   4 -11   46.84    3.61
  -3   4 -11   42.42    3.40
  -3   3  13    0.05    1.00
   3  -3 -13    1.62    0.89
   3  -3 -12    6.70    1.83
  -3   3  12    8.64    2.46
  -3   3  12    7.09    1.94
   3  -3 -12    4.25    1.33
  -3   3  12    3.99    1.86
  -3   3  11   54.36    4.57
   3  -3 -11   52.33    4.58
   3  -3 -11   59.60    5.42
  -3   3  11   63.11    5.93
  -3   3  10   70.19    5.94
  -3   3  10   71.13    6.83
  -3   3  10   76.34    5.95
   3  -3 -10   66.05    5.81
   3  -3 -10   69.12    6.74
   3  -3  -9   -0.05    2.62
   3  -3  -9    0.53    2.24
   3  -3  -9    3.17    2.03
  -3   3   9   -1.38    3.35
  -3   3   9    3.96    2.33
  -3   3   9   -1.77    1.84
   3  -3  -8   56.65    5.94
  -3   3   8   51.55    5.64
   3  -3  -8   59.27    6.46
  -3   3   8   51.65    5.37
   3  -3  -8   65.14    6.58
   3  -3  -8   61.04    6.95
  -3   3   8   60.91    5.84
   3  -3  -7  330.90   13.60
   3  -3  -7  317.98   14.16
  -3   3   7  319.33   12.93
  -3   3   7  333.75   13.35
   3  -3  -7  330.68   14.27
   3  -3  -7  304.42   14.60
  -3   3   7  320.20   12.95
   3  -3  -6  255.95   11.44
  -3   3   6  280.01   12.05
  -3   3   6  274.69   11.49
  -3   3   6  253.47   11.21
   3  -3  -6  281.42   13.16
   3  -3  -6  294.13   12.70
   3  -3  -6  252.70   13.14
   3  -3  -5    2.77    1.95
  -3   3   5    2.93    1.93
  -3   3   5    5.94    2.32
   3  -3  -5    5.24    2.00
   3  -3  -5    2.53    2.31
  -3   3   4  517.78   14.88
  -3   3   4  471.40   13.79
   3  -3  -4  533.13   15.36
   3  -3  -4  508.86   17.19
   3  -3  -3  278.57   12.23
  -3   3   3  273.91   10.37
   3  -3  -3  254.72   11.65
   3  -3  -3  266.09   10.21
   3  -3  -2   25.12    4.00
  -3   3   2   28.29    3.69
  -3   3   2   32.90    3.08
   3  -3  -2   31.85    3.47
   3  -3  -1  166.97    9.25
  -3   3   1  148.91    7.60
  -3   3   1  160.25    7.00
   3  -3   0  913.78   21.39
  -3   3   0  966.57   18.66
  -3   3   0  904.63   17.30
   3  -3   1 1808.49   30.01
  -3   3  -1 1829.69   25.75
  -3   3  -1 1787.58   25.40
   3  -3   2  715.02   19.36
  -3   3  -2  723.22   16.47
  -3   3  -2  683.92   16.55
   3  -3   3  104.50    7.67
  -3   3  -3  101.10    6.44
  -3   3  -3   93.07    6.59
   3  -3   4  753.59   21.12
  -3   3  -4  759.86   17.41
  -3   3  -4  747.55   19.22
   3  -3   5  144.84    9.95
  -3   3  -5  142.13    7.68
  -3   3  -5  139.47    8.70
  -3   3  -5  134.98    7.85
   3  -3   5  133.51    9.30
   3  -3   6  240.73   12.85
   3  -3   6  221.66   11.09
  -3   3  -6  228.24   10.71
  -3   3  -6  249.04   11.86
   3  -3   6  239.70   12.98
  -3   3  -6  232.32    9.84
   3  -3   7   38.22    5.87
   3  -3   7   37.26    4.91
  -3   3  -7   40.70    4.79
  -3   3  -7   43.43    5.22
   3  -3   7   41.38    5.50
   3  -3   8   18.81    3.42
  -3   3  -8   13.86    3.41
   3  -3   8   19.36    4.51
   3  -3   9   96.27    6.86
  -3   3  -9  103.60    7.39
   3  -3   9  114.85    9.05
   3  -3  10   90.37    6.07
  -3   3 -10   97.45    6.66
   3  -3  10   95.50    7.84
   3  -3  11    0.43    1.75
  -3   3 -11    3.61    1.65
  -3   3 -11    2.08    1.66
   3  -3  12   17.24    2.50
  -3   3 -12   19.11    2.11
  -3   3 -12   21.77    2.47
  -3   2  13    1.87    1.27
   3  -2 -13   -0.48    0.46
   3  -2 -13    2.60    1.34
   3  -2 -12    2.17    1.40
  -3   2  12    2.59    1.93
  -3   2  12    3.43    2.26
   3  -2 -12    1.37    1.74
  -3   2  11   -0.81    1.16
   3  -2 -11   -0.17    2.40
   3  -2 -11    0.04    1.61
  -3   2  11   -0.85    2.26
   3  -2 -10   51.50    5.38
  -3   2  10   53.89    5.16
   3  -2 -10   43.54    5.41
  -3   2  10   51.85    5.86
  -3   2   9   84.04    7.63
   3  -2  -9   75.58    6.57
   3  -2  -9   81.90    7.47
   3  -2  -9   88.38    7.46
  -3   2   9   80.20    6.53
   3  -2  -8    3.47    1.51
   3  -2  -8    4.20    2.93
   3  -2  -8    2.40    2.40
   3  -2  -8    5.82    2.20
   3  -2  -8    0.38    2.23
  -3   2   8    2.46    1.50
  -3   2   8    0.10    2.49
  -3   2   8    3.50    1.74
   3  -2  -7  234.77   11.12
  -3   2   7  223.79   10.36
   3  -2  -7  231.86   11.62
   3  -2  -7  241.50   12.48
  -3   2   7  223.84   10.95
   3  -2  -7  243.13   12.12
  -3   2   7  237.35   10.50
  -3   2   6  482.36   15.06
   3  -2  -6  468.39   16.03
   3  -2  -6  499.33   15.78
   3  -2  -6  496.45   17.28
  -3   2   5  232.80    9.96
  -3   2   5  234.70    8.97
   3  -2  -5  247.16   10.45
   3  -2  -5  245.65   11.75
  -3   2   4  558.34   14.73
  -3   2   4  530.29   13.10
   3  -2  -4  535.05   14.24
   3  -2  -4  521.83   16.25
   3  -2  -3  709.92   18.07
  -3   2   3  687.13   14.76
   3  -2  -3  682.36   14.89
   3  -2  -3  688.54   17.81
  -3   2   2 3757.21   26.88
   3  -2  -2 3826.24   40.84
  -3   2   2 3795.41   34.06
   3  -2  -2 3800.48   39.72
   3  -2  -2 3756.78   32.53
  -3   2   1  636.71   12.11
   3  -2  -1  640.87   16.49
  -3   2   1  630.56   13.88
   3  -2  -1  612.98   12.28
   3  -2   0  433.91   13.51
  -3   2   0  437.91   11.63
  -3   2   0  414.38   10.45
   3  -2   0  420.79    9.40
   3  -2   1  869.30   19.19
  -3   2  -1  866.41   16.48
  -3   2  -1  836.66   15.63
   3  -2   2 1385.48   24.77
  -3   2  -2 1380.06   20.95
  -3   2  -2 1361.79   17.71
  -3   2  -2 1341.36   21.10
   3  -2   3  335.29   12.65
  -3   2  -3  337.68   10.78
  -3   2  -3  302.04    9.47
  -3   2  -3  327.83   11.33
  -3   2  -4    8.11    2.08
   3  -2   4    5.37    2.21
  -3   2  -4    3.23    1.44
  -3   2  -4    8.04    2.36
   3  -2   5  118.91    8.47
  -3   2  -5  111.66    6.58
  -3   2  -5  116.48    7.60
  -3   2  -5  108.47    6.93
  -3   2  -6  158.99    8.52
   3  -2   6  172.51   10.71
  -3   2  -6  156.94    7.91
  -3   2  -6  150.94    9.10
   3  -2   6  155.26    9.90
  -3   2  -6  144.90    8.69
   3  -2   7    8.65    3.32
  -3   2  -7    5.48    2.14
  -3   2  -7   10.37    2.56
   3  -2   7    8.94    2.76
   3  -2   8  320.16   15.33
   3  -2   8  308.97   14.85
  -3   2  -8  318.30   13.04
  -3   2  -8  321.16   13.94
   3  -2   9  164.38   10.98
   3  -2   9  141.00    8.47
  -3   2  -9  159.24    9.38
   3  -2  10    2.01    2.34
  -3   2 -10    1.98    1.89
   3  -2  11  107.42    7.70
  -3   2 -11  108.77    6.84
   3  -2  12   14.73    2.80
  -3   2 -12   15.57    2.30
  -3   2 -12   12.14    2.20
  -3   2 -13    8.14    1.35
   3  -2  13    8.08    1.54
   3  -1 -13   17.55    2.67
   3  -1 -13   13.00    2.14
  -3   1  13   11.75    2.22
  -3   1  12   16.59    3.10
   3  -1 -12   16.40    3.00
  -3   1  12   17.94    3.20
   3  -1 -12   17.82    3.25
  -3   1  11   91.35    7.37
   3  -1 -11  100.46    7.54
   3  -1 -11  105.01    7.43
  -3   1  11   97.76    7.29
   3  -1 -10   91.90    7.47
  -3   1  10   86.77    7.30
   3  -1 -10   91.52    7.50
   3  -1  -9  326.93   14.33
  -3   1   9  336.41   14.67
   3  -1  -9  355.40   15.28
  -3   1   9  357.40   14.39
   3  -1  -9  341.55   13.85
   3  -1  -8  190.46   10.19
   3  -1  -8  195.41   10.65
  -3   1   8  198.03   10.80
   3  -1  -8  193.14   10.95
   3  -1  -8  203.58   11.22
   3  -1  -8  190.20   10.96
   3  -1  -7   35.42    4.69
   3  -1  -7   43.31    4.71
   3  -1  -7   41.93    4.96
   3  -1  -7   36.68    4.96
   3  -1  -7   45.81    5.52
  -3   1   7   43.02    5.10
   3  -1  -6  557.65   16.13
   3  -1  -6  551.00   17.36
  -3   1   6  550.15   15.72
  -3   1   5 1064.42   16.64
   3  -1  -5 1092.65   20.83
   3  -1  -5 1080.18   23.08
  -3   1   5 1108.42   21.00
  -3   1   4  843.11   14.65
   3  -1  -4  864.63   16.99
   3  -1  -4  903.42   20.19
  -3   1   4  869.81   17.62
   3  -1  -3    1.10    1.91
   3  -1  -3    0.13    1.23
  -3   1   3    1.64    1.41
   3  -1  -3    1.92    1.88
   3  -1  -2 1160.57   20.66
   3  -1  -2 1177.53   16.51
  -3   1   2 1181.73   12.15
   3  -1  -2 1206.76   20.85
   3  -1  -1 1081.56   14.30
   3  -1  -1 1074.48   18.84
   3  -1  -1 1093.88   19.54
  -3   1   1 1071.12   16.34
  -3   1   1 1099.24   13.63
   3  -1   0 9835.39   38.00
   3  -1   0 9802.44   54.24
   3  -1   0 9915.05   58.57
  -3   1   0 9999.00   50.06
   3  -1   0 9821.71   45.86
  -3   1   0 9952.37   34.38
   3  -1   1   44.40    3.66
   3  -1   1   48.27    2.35
  -3   1  -1   54.51    4.04
  -3   1  -1   47.51    3.66
   3  -1   1   46.53    2.97
  -3   1  -1   45.12    2.92
   3  -1   2  201.10    7.02
  -3   1  -2  220.75    7.92
   3  -1   2  214.54    8.99
  -3   1  -2  222.48    7.99
  -3   1  -2  201.31    6.79
  -3   1  -3  676.65   14.77
   3  -1   3  665.48   16.43
  -3   1  -3  660.90   14.15
  -3   1  -4   22.45    3.15
   3  -1   4   22.82    3.55
  -3   1  -4   21.54    2.99
  -3   1  -5  131.59    7.54
   3  -1   5  127.58    8.11
  -3   1  -5  129.14    7.40
  -3   1  -6   12.16    3.05
  -3   1  -6    8.41    2.39
  -3   1  -6   11.80    2.36
   3  -1   6   10.97    3.04
   3  -1   7   60.80    6.31
  -3   1  -7   65.98    6.10
  -3   1  -7   62.95    5.75
  -3   1  -7   61.75    6.11
   3  -1   7   68.62    6.92
  -3   1  -7   64.22    5.06
   3  -1   8   99.98    8.74
  -3   1  -8   89.05    7.00
  -3   1  -8  106.42    7.91
  -3   1  -8   96.77    7.97
   3  -1   8   93.16    8.12
   3  -1   9    2.98    2.28
  -3   1  -9   -0.36    2.07
   3  -1  10   -0.93    2.37
  -3   1 -10    2.40    2.27
  -3   1 -11  206.29    9.84
   3  -1  11  216.74   11.48
  -3   1 -12    1.76    1.69
   3  -1  12   -0.41    1.63
  -3   1 -13    2.83    1.26
  -3   1 -13    3.40    1.12
   3  -1  13    2.56    1.45
   3   0 -14    3.80    0.90
   3   0 -13   33.93    3.57
   3   0 -13   38.25    3.67
  -3   0  13   35.42    3.55
   3   0 -12  103.22    7.02
  -3   0  12   99.56    7.01
   3   0 -12  107.32    7.09
   3   0 -11  156.28    9.35
  -3   0  11  151.18    9.31
   3   0 -11  166.60    9.74
  -3   0  11  152.77    8.81
  -3   0  10    0.34    2.26
   3   0 -10    2.47    2.33
   3   0 -10   -1.40    1.72
  -3   0  10    0.17    1.76
  -3   0   9    4.97    1.93
   3   0  -9   10.64    3.39
   3   0  -9   10.21    3.40
   3   0  -9   12.61    3.48
  -3   0   9   15.86    3.45
   3   0  -8  756.59   21.07
   3   0  -8  807.61   21.78
   3   0  -8  778.76   21.41
  -3   0   8  791.33   21.60
   3   0  -8  790.93   20.61
  -3   0   8  799.05   20.36
   3   0  -7 1016.07   23.69
   3   0  -7 1020.98   22.98
  -3   0   7 1002.29   22.71
   3   0  -7 1035.23   23.53
   3   0  -6  310.45   12.60
   3   0  -6  312.88   11.78
  -3   0   6  291.40   11.46
   3   0  -5  135.50    7.96
   3   0  -5  132.88    7.15
  -3   0   5  141.37    7.50
  -3   0   4  531.84   10.10
   3   0  -4  523.50   12.90
   3   0  -4  541.81   14.96
  -3   0   4  556.81   13.62
  -3   0   3 2449.85   21.76
   3   0  -3 2519.67   30.49
   3   0  -3 2485.24   25.36
   3   0  -2 5048.31   38.77
   3   0  -2 5070.34   31.83
   3   0  -2 5069.69   40.36
   3   0  -1  183.47    5.33
   3   0  -1  174.84    7.23
   3   0  -1  182.20    6.98
  -3   0   1  194.44    4.97
   3   0  -1  191.79    7.45
  -3   0   1  178.83    6.13
  -3   0   1  183.83    4.77
   3   0   0  891.70    9.42
   3   0   0  859.57   14.86
   3   0   0  859.46   14.07
  -3   0   0  887.57   12.10
   3   0   0  870.52   15.47
  -3   0   0  865.59   13.70
  -3   0   0  873.83   11.27
   3   0   1  262.66    7.65
  -3   0  -1  262.06    7.40
   3   0   1  243.71    6.90
   3   0   1  256.57    8.63
  -3   0  -1  251.13    6.73
   3   0   2  109.25    4.50
  -3   0  -2  108.67    5.27
  -3   0  -2  101.07    4.82
   3   0   2  102.24    5.80
  -3   0  -3   46.82    3.91
  -3   0  -3   40.01    3.47
  -3   0  -4  357.16   10.90
  -3   0  -4  348.96   10.76
   3   0   4  367.82   12.02
  -3   0  -5   19.29    2.97
  -3   0  -5   20.47    3.20
   3   0   5   16.89    3.17
  -3   0  -6   64.86    5.56
  -3   0  -6   60.85    5.42
   3   0   6   75.48    6.45
   3   0   7   11.69    2.91
  -3   0  -7   11.09    2.70
  -3   0  -7    9.18    2.80
   3   0   7    7.51    2.90
  -3   0  -8  327.95   13.34
   3   0   8  313.91   13.75
  -3   0  -8  311.48   12.77
   3   0   8  313.51   13.96
  -3   0  -8  303.77   13.73
   3   0   8  337.65   14.92
   3   0   9  272.21   13.89
  -3   0  -9  259.59   11.99
   3   0   9  247.17   12.86
  -3   0  -9  258.93   13.21
  -3   0  -9  269.41   12.46
   3   0  10   23.35    4.69
  -3   0 -10   25.79    4.13
  -3   0 -11   52.30    5.39
   3   0  11   42.77    5.84
  -3   0 -12   18.36    3.34
   3   0  12   19.84    3.63
  -3   0 -13  137.52    6.29
   3   0  13  133.98    6.82
   3   1 -14   36.24    2.64
   3   1 -13   80.73    4.86
   3   1 -13  102.12    5.94
  -3  -1  13   94.58    5.61
   3   1 -13   94.93    5.61
   3   1 -12   -2.42    1.92
  -3  -1  12   -1.82    1.79
   3   1 -11    2.82    2.89
  -3  -1  11    1.63    1.67
  -3  -1  11    2.54    2.27
   3   1 -11   -0.26    1.96
  -3  -1  10  415.23   14.21
   3   1 -10  457.58   16.70
   3   1 -10  417.43   15.73
  -3  -1  10  424.92   15.80
   3   1  -9   21.51    4.43
  -3  -1   9   31.62    3.90
   3   1  -9   28.44    4.81
   3   1  -9   26.46    4.39
  -3  -1   9   29.75    4.95
  -3  -1   9   32.31    4.70
   3   1  -8   24.98    4.17
  -3  -1   8   22.59    3.78
   3   1  -8   22.04    3.88
   3   1  -8   17.61    3.73
  -3  -1   8   25.08    3.65
   3   1  -8   21.70    4.33
  -3  -1   8   25.83    4.33
   3   1  -7  398.33   14.62
   3   1  -7  387.06   14.07
   3   1  -7  420.86   14.78
  -3  -1   7  389.46   14.40
   3   1  -7  428.50   14.73
  -3  -1   6   81.15    6.21
   3   1  -6   73.42    5.83
   3   1  -6   68.45    5.97
  -3  -1   5 1236.68   21.56
   3   1  -5 1265.11   23.46
   3   1  -5 1246.52   21.41
  -3  -1   4   13.72    2.50
   3   1  -4   13.59    2.89
   3   1  -4   13.31    2.47
  -3  -1   3   34.24    2.32
  -3  -1   3   29.81    3.28
   3   1  -3   27.18    2.96
   3   1  -3   33.94    3.83
   3   1  -2 3317.25   28.81
  -3  -1   2 3347.71   22.78
   3   1  -2 3404.93   31.87
   3   1  -2 3391.38   32.17
   3   1  -2 3446.63   26.08
   3   1  -1  403.86    9.60
   3   1  -1  409.13   10.61
  -3  -1   1  419.45    6.77
   3   1  -1  410.60    7.70
   3   1  -1  410.46   10.56
   3   1  -1  422.22    6.97
   3   1   0    2.48    1.46
   3   1   0   -0.19    1.36
   3   1   0    0.04    0.56
   3   1   0    0.99    1.44
   3   1   0    1.24    1.13
  -3  -1   0   -0.49    0.85
  -3  -1  -1  953.96   13.42
   3   1   1  971.32   14.54
   3   1   1  978.99   14.74
  -3  -1  -1 1005.74   13.97
   3   1   1  976.53   13.72
   3   1   1 1009.12   14.39
   3   1   2    8.37    2.04
  -3  -1  -2   10.40    1.86
  -3  -1  -2   11.50    1.32
  -3  -1  -2    9.46    1.94
   3   1   2   10.55    2.17
   3   1   2   10.27    1.44
   3   1   3    0.77    1.41
  -3  -1  -3    0.58    1.27
   3   1   3    0.20    1.44
  -3  -1  -3    1.99    1.36
  -3  -1  -4   77.88    5.06
   3   1   4   65.10    4.77
  -3  -1  -4   74.24    5.08
   3   1   4   81.25    5.51
  -3  -1  -5  211.21    8.78
  -3  -1  -5  223.63    9.34
   3   1   5  220.35    9.28
  -3  -1  -6  494.13   14.36
  -3  -1  -6  469.74   14.76
   3   1   6  484.45   14.83
  -3  -1  -7  250.01   10.96
   3   1   7  226.35   10.88
  -3  -1  -7  233.20   11.17
   3   1   8   13.77    3.56
   3   1   8   11.52    3.30
  -3  -1  -8   10.70    2.82
  -3  -1  -8   14.08    3.00
   3   1   8    9.60    2.94
  -3  -1  -9  135.04    8.72
   3   1   9  128.91    9.38
   3   1   9  129.74    8.92
   3   1   9  127.78    9.19
  -3  -1  -9  143.72    9.74
   3   1  10  249.53   12.79
  -3  -1 -10  244.67   11.79
   3   1  10  262.33   13.41
  -3  -1 -11   70.08    6.28
   3   1  11   73.25    7.29
  -3  -1 -12    2.64    1.97
   3   1  12    3.85    2.51
  -3  -1 -13    7.00    2.17
   3   1  13    5.85    2.05
  -3  -1 -14   89.64    3.86
   3   1  14   89.88    4.17
   3   2 -13   73.29    5.00
   3   2 -13   81.84    5.09
  -3  -2  13   76.65    4.81
   3   2 -12   12.80    2.77
   3   2 -12   15.30    3.23
  -3  -2  12   12.03    2.79
   3   2 -11   -0.71    1.72
  -3  -2  11    0.31    2.25
   3   2 -10   98.33    7.85
  -3  -2  10   97.77    7.72
   3   2 -10   92.10    7.64
   3   2  -9  168.06   10.26
   3   2  -9  166.82   10.08
  -3  -2   9  157.49   10.39
   3   2  -9  161.90   10.14
  -3  -2   9  167.93    9.95
   3   2  -9  180.82   11.13
   3   2  -8  252.34   12.25
   3   2  -8  270.61   12.44
  -3  -2   8  246.01   12.43
   3   2  -8  249.21   12.30
  -3  -2   8  252.55   11.59
   3   2  -8  230.74   11.79
  -3  -2   7   17.90    3.70
   3   2  -7   22.48    3.52
   3   2  -7   17.35    3.50
   3   2  -7   21.52    3.79
   3   2  -7   18.55    3.45
   3   2  -7   21.30    3.81
   3   2  -6    0.99    1.76
   3   2  -6    0.62    1.89
   3   2  -6    1.07    1.89
  -3  -2   6    0.58    2.26
   3   2  -5  147.06    8.12
   3   2  -5  159.70    7.95
   3   2  -5  157.61    8.47
  -3  -2   5  159.62    8.02
   3   2  -4  844.89   18.02
   3   2  -4  823.33   16.44
   3   2  -4  787.10   17.57
  -3  -2   4  817.17   16.23
   3   2  -3  187.76    8.22
   3   2  -3  176.31    7.04
   3   2  -3  187.75    8.25
  -3  -2   3  186.49    7.17
   3   2  -2 1198.29   11.03
   3   2  -2 1197.72   16.03
   3   2  -2 1234.68   19.33
  -3  -2   2 1173.27   12.32
   3   2  -2 1248.16   19.80
  -3  -2   2 1186.51   16.43
   3   2  -1  126.05    4.30
   3   2  -1  129.92    4.71
   3   2  -1  120.35    5.88
   3   2  -1  126.75    6.20
   3   2   0    2.83    1.06
   3   2   0    3.97    1.54
   3   2   0    3.65    1.30
   3   2   0    3.59    1.82
   3   2   1  403.79    9.28
   3   2   1  411.21    8.80
   3   2   1  378.53    7.78
   3   2   1  407.17   10.12
  -3  -2  -1  391.39    8.35
  -3  -2  -2   77.58    3.71
   3   2   2   86.93    4.04
   3   2   2   88.58    4.91
  -3  -2  -2   86.93    4.81
  -3  -2  -3 1357.11   14.78
   3   2   3 1387.46   17.57
   3   2   3 1377.07   20.28
  -3  -2  -3 1346.64   19.43
   3   2   4   83.90    4.93
   3   2   4   94.10    5.97
  -3  -2  -4   92.18    5.61
   3   2   5  888.18   17.26
   3   2   5  855.74   18.82
  -3  -2  -5  848.69   18.08
   3   2   6  161.87    8.91
   3   2   6  164.43    8.27
  -3  -2  -6  156.18    8.11
  -3  -2  -6  158.33    8.62
   3   2   7  541.35   16.83
  -3  -2  -7  501.98   16.34
   3   2   7  517.41   15.55
  -3  -2  -7  540.90   15.93
   3   2   8  612.00   18.70
  -3  -2  -8  554.00   16.96
   3   2   8  540.61   18.24
   3   2   8  499.24   15.98
  -3  -2  -8  567.68   18.34
   3   2   9    5.60    2.61
   3   2   9   12.98    3.76
   3   2   9    8.11    3.10
  -3  -2  -9   13.64    3.30
  -3  -2  -9    8.64    2.57
   3   2  10   97.94    8.47
   3   2  10  102.35    8.46
  -3  -2 -11  114.65    7.91
   3   2  11  101.18    8.06
   3   2  11   93.89    8.00
   3   2  12   82.93    6.91
  -3  -2 -12   80.84    6.08
   3   2  13   65.06    5.17
  -3  -2 -13   65.64    4.74
   3   2  14   74.10    3.96
  -3  -2 -14   73.53    3.66
  -3  -3  13    4.61    1.41
   3   3 -13    6.53    1.80
  -3  -3  13    4.56    1.62
   3   3 -12   36.24    4.25
  -3  -3  12   33.52    3.92
   3   3 -12   38.20    4.21
   3   3 -11   12.62    2.96
  -3  -3  11   21.26    3.41
   3   3 -10    3.28    2.20
  -3  -3  10    3.51    1.96
   3   3  -9   96.46    8.06
  -3  -3   9   80.24    6.90
   3   3  -9   87.62    7.43
   3   3  -8  103.03    7.55
  -3  -3   8   97.22    8.16
   3   3  -8  113.05    8.58
  -3  -3   8  117.44    8.14
   3   3  -8  114.47    8.51
   3   3  -8   96.69    7.57
   3   3  -7  142.98    8.63
  -3  -3   7  136.29    8.87
   3   3  -7  160.06    9.58
  -3  -3   7  136.89    8.24
   3   3  -7  151.31    9.11
   3   3  -7  122.71    8.45
   3   3  -6  611.08   17.30
   3   3  -6  628.63   17.59
  -3  -3   6  595.97   17.02
   3   3  -5  524.24   15.36
   3   3  -5  525.10   15.47
   3   3  -5  544.68   15.22
  -3  -3   5  518.57   14.60
   3   3  -4  319.84   11.43
   3   3  -4  319.63   10.71
   3   3  -4  329.34   11.70
  -3  -3   4  315.31   10.42
   3   3  -3 1122.70   20.20
   3   3  -3 1104.12   18.51
   3   3  -3 1129.44   20.48
  -3  -3   3 1102.04   17.33
   3   3  -2    9.12    2.46
   3   3  -2    9.17    1.89
   3   3  -2    8.98    2.33
   3   3  -2    8.32    1.48
  -3  -3   2   11.20    1.87
   3   3  -1   17.17    2.80
   3   3  -1   21.23    2.21
   3   3  -1   11.44    2.45
   3   3  -1   14.90    2.13
  -3  -3   1   17.53    2.03
   3   3   0  745.91   14.77
   3   3   0  773.20   12.95
  -3  -3   0  769.46   10.69
  -3  -3   0  752.88   13.51
   3   3   1    1.91    1.85
  -3  -3  -1    1.00    1.45
   3   3   1   -0.94    1.51
  -3  -3  -2  706.99   13.14
   3   3   2  709.43   14.07
   3   3   3    8.01    1.29
  -3  -3  -3    6.16    2.07
  -3  -3  -3    4.26    1.61
   3   3   3    9.39    2.27
   3   3   4   29.30    2.62
  -3  -3  -4   36.05    2.95
  -3  -3  -4   33.62    3.66
   3   3   4   38.20    4.08
   3   3   5 1985.21   23.08
  -3  -3  -5 1969.88   27.87
   3   3   5 2011.14   29.12
   3   3   6  176.92    7.78
  -3  -3  -6  172.47    9.02
   3   3   6  159.55    8.94
   3   3   7  124.68    8.40
   3   3   7  131.64    8.44
  -3  -3  -7  117.68    8.01
   3   3   7  112.68    8.04
  -3  -3  -8  196.84   10.24
   3   3   8  187.11    9.38
   3   3   8  186.60   10.91
  -3  -3  -8  186.02    9.96
   3   3   8  200.70   11.14
   3   3   8  200.57   10.99
  -3  -3  -8  216.27   11.32
   3   3   9  109.76    7.44
   3   3   9  107.74    8.71
  -3  -3  -9  122.53    8.97
   3   3   9  111.75    8.52
  -3  -3  -9  101.44    7.55
  -3  -3  -9  118.45    8.22
  -3  -3 -10  145.23    8.79
   3   3  10  140.42    9.59
   3   3  10  134.63    9.69
  -3  -3 -11    5.40    2.22
   3   3  11    8.72    3.23
   3   3  11    4.06    2.80
  -3  -3 -12  101.38    6.74
  -3  -3 -12   93.51    5.79
   3   3  12   94.55    7.13
   3   3  12  106.91    7.63
   3   3  13   86.70    5.99
  -3  -3 -13   91.35    5.43
   3   3  14   75.23    3.99
  -3  -3 -14   74.78    3.62
  -3  -4  13    1.96    1.01
   3   4 -13   -0.21    0.85
  -3  -4  12    7.44    2.41
   3   4 -12    8.79    2.38
  -3  -4  12    3.07    1.73
   3   4 -11   58.01    5.67
  -3  -4  11   62.49    5.53
   3   4 -11   63.29    5.69
   3   4 -10  143.28    9.40
  -3  -4  10  137.69    8.62
   3   4 -10  148.44    8.97
  -3  -4   9  188.13   10.33
   3   4  -9  193.76   10.65
  -3  -4   8   69.74    6.27
   3   4  -8   64.92    7.11
  -3  -4   8   58.40    6.44
   3   4  -8   62.44    6.15
  -3  -4   8   66.95    6.07
   3   4  -7  102.95    8.10
  -3  -4   7  105.50    8.08
   3   4  -7  114.29    7.80
  -3  -4   7  110.15    7.63
  -3  -4   7  112.57    7.80
   3   4  -7   99.77    7.35
   3   4  -6  123.12    7.77
  -3  -4   6  111.86    7.73
   3   4  -6  127.65    7.96
   3   4  -6  125.83    8.53
   3   4  -5  271.32   11.06
  -3  -4   5  273.56   10.91
   3   4  -5  257.05   11.30
   3   4  -4   54.41    5.00
  -3  -4   4   57.64    4.76
   3   4  -4   48.32    4.99
   3   4  -3  747.75   16.86
  -3  -4   3  769.80   14.98
   3   4  -3  791.72   13.14
   3   4  -3  747.52   16.50
   3   4  -2    1.48    1.98
  -3  -4   2    0.62    1.77
  -3  -4   2    1.42    1.38
   3   4  -2   -0.30    1.04
   3   4  -1   45.16    4.21
  -3  -4   1   40.42    2.76
  -3  -4   1   45.26    4.07
   3   4  -1   40.91    3.37
   3   4   0   82.52    5.53
   3   4   0   74.83    4.56
  -3  -4   0   81.35    5.28
  -3  -4   0   75.05    3.14
  -3  -4  -1  237.41    8.81
   3   4   1  227.08    8.19
  -3  -4  -2  712.45   15.45
   3   4   2  747.47   15.71
  -3  -4  -3 1356.78   21.48
   3   4   3 1452.76   22.93
   3   4   4  170.40    8.48
  -3  -4  -4  160.29    7.32
  -3  -4  -4  170.32    8.12
   3   4   5   36.99    4.31
  -3  -4  -5   37.78    4.22
   3   4   6  524.36   16.37
  -3  -4  -6  521.52   15.80
   3   4   7  212.95   11.20
  -3  -4  -7  242.96   11.53
   3   4   7  237.09   11.19
   3   4   7  240.01   11.85
   3   4   7  226.68   10.89
  -3  -4  -8   -0.02    1.63
   3   4   8    2.13    2.24
   3   4   8    4.65    2.27
   3   4   8    5.67    2.31
  -3  -4  -8   -0.14    1.79
   3   4   8   -0.03    2.26
   3   4   8   -3.12    2.64
  -3  -4  -9   17.99    3.93
   3   4   9    6.52    2.45
   3   4   9   10.00    3.45
  -3  -4  -9   12.69    2.69
   3   4   9    7.01    3.40
  -3  -4  -9   11.46    3.35
  -3  -4 -10  280.62   12.35
   3   4  10  293.70   13.43
   3   4  10  259.57   11.24
   3   4  10  293.92   14.00
   3   4  11   28.64    4.44
  -3  -4 -11   17.21    3.17
   3   4  11   28.34    4.67
   3   4  12    0.28    1.92
  -3  -4 -12    0.74    1.37
   3   4  12    0.17    1.60
   3   4  13  198.14    8.31
  -3  -4 -13  183.83    7.34
   3   5 -12   34.65    2.99
  -3  -5  12   35.62    3.06
  -3  -5  12   39.48    3.63
   3   5 -11    3.78    1.93
  -3  -5  11    1.20    1.46
  -3  -5  11    2.04    1.79
   3   5 -10    7.12    2.39
   3   5 -10   14.38    3.27
  -3  -5  10   15.16    2.96
   3   5  -9    3.33    2.25
   3   5  -9    4.18    2.65
  -3  -5   9    7.54    2.44
   3   5  -8  385.47   15.20
  -3  -5   8  410.41   14.94
   3   5  -8  421.75   15.15
   3   5  -7    7.51    2.55
   3   5  -7   10.10    3.00
  -3  -5   7   15.27    3.37
  -3  -5   7    9.52    3.33
  -3  -5   7   12.92    3.39
  -3  -5   6  111.21    7.96
   3   5  -6  128.56    7.94
  -3  -5   6  110.20    7.82
   3   5  -6  115.10    8.33
  -3  -5   5  697.41   17.76
  -3  -5   5  739.15   19.52
   3   5  -5  764.57   19.99
   3   5  -5  705.50   17.60
  -3  -5   4  168.82    8.12
  -3  -5   4  167.17    8.98
   3   5  -4  166.90    8.46
  -3  -5   3  325.31   12.06
  -3  -5   3  309.45    9.71
   3   5  -3  311.26   11.23
   3   5  -3  317.34    9.81
  -3  -5   2   15.82    3.16
   3   5  -2   18.49    2.65
   3   5  -2   20.02    3.19
  -3  -5   1   21.84    3.46
   3   5  -1   18.55    2.72
  -3  -5   0  338.68   11.82
   3   5   0  332.18   10.59
  -3  -5  -1   95.88    6.56
   3   5   1   96.30    5.97
  -3  -5  -2  241.70   10.34
   3   5   2  239.84    9.66
  -3  -5  -3  771.82   18.49
   3   5   3  804.48   18.45
  -3  -5  -4  205.10    9.40
  -3  -5  -4  193.69    9.24
   3   5   4  201.42    9.70
   3   5   5   17.92    3.67
  -3  -5  -5   22.02    3.50
  -3  -5  -5   17.74    2.76
   3   5   6  290.94   12.74
   3   5   6  298.60   12.70
  -3  -5  -6  294.66   12.29
   3   5   6  302.03   13.01
   3   5   6  291.78   11.89
   3   5   7  418.19   16.05
   3   5   7  417.63   15.46
  -3  -5  -7  437.87   15.66
   3   5   7  426.30   16.17
   3   5   7  423.74   15.05
  -3  -5  -8  632.66   19.53
  -3  -5  -8  653.32   19.91
   3   5   8  674.41   20.78
   3   5   8  630.21   20.42
   3   5   8  611.83   16.65
   3   5   8  638.78   19.63
   3   5   8  614.23   18.82
   3   5   9   53.74    5.32
   3   5   9   44.25    5.93
   3   5   9   46.52    5.78
  -3  -5  -9   48.78    5.77
   3   5  10   39.12    5.29
   3   5  10   43.04    5.73
   3   5  10   48.22    4.68
  -3  -5 -10   37.15    4.92
   3   5  11  568.59   17.01
  -3  -5 -11  529.49   15.84
   3   5  11  544.00   17.52
   3   5  12  187.29    9.21
  -3  -5 -12  166.64    7.74
   3   5  12  174.32    8.90
   3   5  13   27.18    3.17
  -3  -5 -13   26.32    2.78
  -3  -5 -13   24.73    2.37
   3   5  13   23.75    2.96
  -3  -6  12    4.61    1.42
   3   6 -12    7.16    1.62
  -3  -6  11   34.49    3.27
  -3  -6  11   44.29    4.14
   3   6 -11   34.42    3.13
  -3  -6  10   76.12    5.60
  -3  -6  10   82.41    6.23
   3   6 -10   82.57    5.77
  -3  -6   9   48.34    5.11
  -3  -6   9   46.16    5.15
  -3  -6   8    0.06    1.36
  -3  -6   8   -0.84    2.04
   3   6  -8   -1.88    2.20
  -3  -6   7   -4.52    2.26
   3   6  -7    0.77    2.08
  -3  -6   7   -1.28    2.37
   3   6  -6    5.06    2.89
   3   6  -6    8.87    2.80
  -3  -6   6    7.84    3.10
  -3  -6   6    3.02    1.85
  -3  -6   5   30.61    4.60
  -3  -6   5   30.77    4.63
   3   6  -5   37.09    4.70
  -3  -6   4   42.72    5.32
   3   6  -4   44.04    5.33
  -3  -6   3  133.66    8.68
   3   6  -3  120.72    6.96
  -3  -6   2   13.44    3.31
   3   6  -2   13.56    2.74
  -3  -6   1    4.34    2.84
   3   6  -1    5.61    1.84
  -3  -6   0  740.77   19.84
   3   6   0  732.61   17.52
  -3  -6  -1  373.50   14.15
   3   6   1  391.42   13.12
  -3  -6  -2  759.17   20.31
   3   6   2  743.52   18.54
  -3  -6  -3  285.11   12.57
   3   6   3  290.87   12.12
  -3  -6  -4  252.51   11.83
   3   6   4  258.95   11.86
  -3  -6  -4  270.78   11.40
   3   6   5  636.27   18.95
  -3  -6  -5  663.54   18.29
  -3  -6  -5  609.36   18.00
   3   6   5  606.26   18.46
   3   6   5  648.59   19.20
   3   6   6  192.78   10.89
  -3  -6  -6  193.06   10.31
   3   6   6  177.82    9.56
   3   6   6  192.82   10.91
   3   6   6  199.60   11.21
   3   6   7   51.95    6.21
  -3  -6  -7   50.39    5.78
   3   6   7   55.77    6.08
   3   6   7   49.63    5.48
   3   6   7   57.33    6.20
   3   6   8  267.40   12.38
   3   6   8  275.87   13.25
  -3  -6  -8  288.13   13.60
   3   6   8  273.54   13.69
  -3  -6  -9  654.50   20.03
   3   6   9  661.56   19.31
   3   6   9  629.24   19.57
   3   6   9  644.47   20.85
   3   6   9  629.68   16.46
   3   6  10   -1.17    2.47
   3   6  10   -0.97    1.34
   3   6  10   -2.43    2.71
  -3  -6 -10   -0.35    2.49
   3   6  11    0.51    2.08
  -3  -6 -11    0.36    1.63
   3   6  11    0.49    2.33
   3   6  12  118.30    6.92
  -3  -6 -12  112.30    6.13
  -3  -6 -13  126.59    5.06
   3   6  13  121.79    5.34
   3   6  13  126.36    5.47
  -3  -7  11    1.32    0.95
  -3  -7  11   -0.30    0.80
   3   7 -11    0.52    0.93
  -3  -7  10   19.23    2.95
   3   7 -10   23.32    3.14
  -3  -7  10   19.98    3.00
  -3  -7  10   17.70    2.38
   3   7  -9    2.94    2.07
  -3  -7   9   -1.15    1.55
   3   7  -9    3.86    1.51
  -3  -7   9    0.40    1.52
  -3  -7   8   27.20    4.18
  -3  -7   8   34.31    4.14
   3   7  -8   23.51    3.42
   3   7  -7    0.98    1.76
  -3  -7   7    2.56    2.14
  -3  -7   7   -0.51    1.99
   3   7  -7    1.97    1.79
   3   7  -6   21.52    3.74
  -3  -7   6   13.44    3.20
   3   7  -6   13.58    3.41
  -3  -7   5   11.07    3.23
   3   7  -5   11.86    2.58
   3   7  -5    7.86    2.43
  -3  -7   5    8.42    2.70
  -3  -7   4   -0.11    2.41
   3   7  -4   -1.59    1.60
  -3  -7   4   -0.59    1.76
   3   7  -4   -1.92    3.09
   3   7  -3  128.86    7.98
   3   7  -3  134.99    9.29
  -3  -7   3  136.26    9.63
   3   7  -3  117.69    7.48
   3   7  -2   54.52    5.39
   3   7  -2   55.61    5.24
  -3  -7   2   50.88    6.00
   3   7  -2   51.72    6.01
   3   7  -1  107.69    7.30
  -3  -7   1  110.08    8.77
   3   7  -1  103.91    7.90
   3   7   0  152.86    8.81
   3   7   0  165.54    9.86
  -3  -7   0  157.37   10.28
   3   7   1 1566.28   29.39
   3   7   1 1585.59   29.00
   3   7   1 1592.41   28.71
   3   7   1 1557.57   26.91
  -3  -7  -1 1504.50   31.17
  -3  -7  -2  200.89   11.57
   3   7   2  197.31   10.44
   3   7   2  178.23   10.21
   3   7   2  183.39    9.17
   3   7   2  175.51    9.97
  -3  -7  -3  124.71    9.13
   3   7   3  130.42    8.99
   3   7   3  138.20    9.07
   3   7   3  125.30    8.83
   3   7   3  127.00    7.88
  -3  -7  -4   81.83    7.06
  -3  -7  -4   91.24    7.05
  -3  -7  -4   83.95    7.37
   3   7   4   94.38    7.79
   3   7   4   87.27    7.52
   3   7   4  100.17    8.02
   3   7   5   76.22    7.42
  -3  -7  -5   92.05    7.31
  -3  -7  -5   93.38    7.17
  -3  -7  -5   83.06    7.56
   3   7   5   92.74    8.03
   3   7   5   95.26    8.11
   3   7   6  691.03   21.26
  -3  -7  -6  696.84   19.40
  -3  -7  -6  684.37   19.45
   3   7   6  747.36   22.29
   3   7   6  662.89   17.79
   3   7   6  736.75   22.00
   3   7   7  550.97   19.05
  -3  -7  -7  553.79   16.97
   3   7   7  547.68   16.64
   3   7   7  578.85   19.70
  -3  -7  -8   37.92    5.03
   3   7   8   39.22    4.96
   3   7   8   35.07    5.40
   3   7   8   26.29    4.73
  -3  -7  -9   11.41    3.45
   3   7   9    5.99    2.91
   3   7   9    4.70    2.26
   3   7   9    8.15    3.06
   3   7  10   81.25    7.02
   3   7  10   79.04    6.16
  -3  -7 -10   78.28    6.56
   3   7  11  314.91   11.84
   3   7  11  319.65   10.81
  -3  -7 -11  337.70   11.59
  -3  -7 -12   45.23    3.57
   3   7  12   51.73    4.02
  -3  -8  10   26.97    2.83
   3   8 -10   25.92    2.61
  -3  -8  10   22.86    2.32
  -3  -8   9  101.20    6.57
   3   8  -9   96.45    5.90
  -3  -8   9   95.80    5.57
  -3  -8   8   76.45    5.80
  -3  -8   8   83.53    5.42
  -3  -8   8   81.23    6.76
   3   8  -8   88.77    6.60
  -3  -8   7  122.84    7.18
  -3  -8   7  135.17    8.06
   3   8  -7  135.10    8.69
   3   8  -6   23.13    4.08
  -3  -8   6   28.27    4.28
  -3  -8   5  122.73    8.19
   3   8  -5  120.25    9.06
   3   8  -4   30.93    4.87
  -3  -8   4   22.85    4.04
  -3  -8   3   49.74    6.35
   3   8  -3   39.49    4.66
   3   8  -3   45.16    6.17
   3   8  -2   -2.48    2.34
   3   8  -2   -1.14    1.73
  -3  -8   2    2.73    2.76
   3   8  -2    8.80    2.84
  -3  -8   2    4.49    3.03
   3   8  -1 1298.99   28.78
  -3  -8   1 1278.62   30.85
   3   8  -1 1205.54   23.81
  -3  -8   1 1175.20   26.61
   3   8  -1 1191.84   25.77
   3   8   0   85.89    7.60
  -3  -8   0   91.13    8.50
   3   8   0   95.64    7.53
   3   8   0   82.93    6.56
   3   8   1   10.82    3.47
   3   8   1   10.14    3.20
   3   8   1    7.55    2.89
  -3  -8  -1    3.69    2.76
   3   8   1    8.31    2.88
   3   8   2  126.82    9.06
   3   8   2  128.02    9.35
   3   8   2  137.79    9.34
  -3  -8  -2  126.23    9.96
  -3  -8  -3  390.22   14.55
  -3  -8  -3  422.51   17.77
   3   8   3  402.41   16.15
   3   8   3  395.82   16.16
   3   8   3  418.62   16.44
  -3  -8  -4  203.60   11.34
  -3  -8  -4  191.73   10.23
   3   8   4  230.22   12.36
  -3  -8  -4  193.52   12.05
   3   8   4  205.04   11.68
   3   8   4  205.83   11.69
   3   8   5   30.24    5.04
   3   8   5   28.45    4.98
  -3  -8  -5   37.13    5.00
   3   8   6   53.08    6.34
   3   8   6   52.35    6.23
  -3  -8  -6   51.18    5.73
   3   8   7  241.94   12.44
  -3  -8  -7  252.74   11.48
   3   8   7  249.91   12.88
   3   8   7  221.49    9.97
  -3  -8  -8    1.57    1.83
  -3  -8  -8    3.78    3.02
   3   8   8    4.83    2.22
   3   8   8    2.96    2.75
   3   8   8    3.36    2.77
   3   8   9  119.89    8.04
   3   8   9  122.96    8.39
   3   8   9  111.36    6.75
  -3  -8  -9  122.48    8.13
   3   8  10  511.64   15.22
   3   8  10  502.76   12.98
  -3  -8 -10  531.47   14.82
   3   8  11    4.83    1.86
  -3  -8 -11    6.93    1.68
   3   8  12   59.02    3.45
  -3  -9   9   34.08    3.05
   3   9  -9   30.92    2.66
   3   9  -8   19.30    2.76
  -3  -9   8   22.12    3.27
  -3  -9   8   20.21    2.42
  -3  -9   7    3.96    1.70
   3   9  -7    6.67    2.28
  -3  -9   7    8.39    2.76
   3   9  -6  109.09    7.51
  -3  -9   6  109.42    8.07
  -3  -9   6  106.51    6.67
  -3  -9   5   -4.73    2.10
   3   9  -5    2.59    2.25
  -3  -9   5   -1.46    2.16
  -3  -9   4   21.79    3.38
  -3  -9   4   21.95    4.82
   3   9  -4   22.17    4.11
  -3  -9   3  114.32    8.91
   3   9  -3  115.50    7.01
   3   9  -3  121.85    9.12
  -3  -9   2   51.22    6.20
   3   9  -2   61.35    5.47
   3   9  -2   64.45    6.87
  -3  -9   1   91.46    7.82
   3   9  -1  100.47    7.18
   3   9  -1   93.35    8.02
   3   9   0   30.12    4.42
  -3  -9   0   26.91    3.97
   3   9   0   33.61    5.29
   3   9   0   32.15    5.22
   3   9   1  853.43   21.44
   3   9   1  917.88   24.44
   3   9   1  858.73   23.74
   3   9   2   16.66    4.19
   3   9   2   25.26    4.83
   3   9   3   56.92    6.64
   3   9   3   63.47    6.63
  -3  -9  -3   49.28    5.89
   3   9   4  257.35   13.08
   3   9   4  248.43   12.95
  -3  -9  -4  250.30   12.48
   3   9   5  247.74   12.67
   3   9   5  229.11   12.25
  -3  -9  -5  233.00   11.65
   3   9   6   68.54    6.94
   3   9   6   61.58    6.37
  -3  -9  -6   67.27    6.18
   3   9   7   46.67    5.58
  -3  -9  -7   53.95    5.11
   3   9   7   38.21    5.00
  -3  -9  -8   72.38    5.32
   3   9   8   77.63    4.95
   3   9   8   81.98    6.76
  -3  -9  -8   91.16    7.03
   3   9   8   86.93    6.82
  -3  -9  -9   89.11    4.97
   3   9   9   96.61    6.63
   3   9   9  102.88    6.58
  -3  -9  -9  105.72    6.66
   3   9   9   85.37    4.80
   3   9  10   -0.31    1.32
  -3  -9 -10   -1.04    1.36
   3   9  11   11.43    1.66
  -3  -9 -11   10.63    1.51
   3  10  -7   76.66    4.51
  -3 -10   7   87.55    5.32
  -3 -10   6    0.63    1.82
   3  10  -6    0.35    1.44
  -3 -10   5    8.32    2.59
   3  10  -5   11.55    2.81
  -3 -10   4   17.97    3.53
   3  10  -4   19.73    3.54
   3  10  -3   16.09    2.59
  -3 -10   3   17.14    3.52
   3  10  -3   13.96    3.34
  -3 -10   2   30.01    4.24
   3  10  -2   30.37    3.81
   3  10  -2   43.10    5.33
   3  10  -2   43.00    5.17
  -3 -10   1   58.67    5.57
   3  10  -1   44.01    4.82
   3  10  -1   51.21    5.91
   3  10  -1   64.17    6.39
  -3 -10   0   -1.47    1.48
   3  10   0    2.08    2.40
   3  10   0    4.22    2.18
   3  10   1    3.13    2.78
   3  10   1    7.34    2.69
   3  10   2   36.13    5.23
   3  10   2   39.17    5.45
  -3 -10  -2   40.13    5.42
   3  10   3  146.91    9.46
   3  10   3  147.38    9.55
  -3 -10  -3  146.82    9.28
   3  10   4    0.58    2.07
   3  10   4    1.23    2.22
  -3 -10  -4    2.54    1.90
   3  10   5  203.32   10.83
  -3 -10  -5  186.73    9.74
   3  10   5  199.38   10.51
   3  10   6   34.60    4.65
  -3 -10  -6   29.93    3.87
   3  10   6   33.86    4.43
   3  10   7   79.05    6.28
  -3 -10  -7   74.90    5.30
  -3 -10  -7   85.12    6.22
   3  10   7   89.38    6.43
  -3 -10  -8    1.99    1.29
  -3 -10  -8    0.30    1.56
   3  10   8   -0.29    1.78
   3  10   8   -1.19    1.63
  -3 -10  -9   52.57    3.80
   3  10   9   51.01    3.96
   3  11  -5    1.20    1.05
   3  11  -5    3.42    1.27
   3  11  -5   -0.02    0.90
  -3 -11   5    2.49    1.18
   3  11  -4   77.81    4.98
   3  11  -4   71.89    4.93
  -3 -11   4   69.14    4.78
   3  11  -3   62.72    4.97
   3  11  -3   61.76    4.87
  -3 -11   3   64.42    4.98
   3  11  -2    0.01    1.58
   3  11  -2    0.21    1.92
  -3 -11   2   -0.72    1.04
   3  11  -1   19.36    3.33
   3  11  -1   24.68    3.80
  -3 -11   1   16.57    2.61
   3  11   0    4.11    2.38
   3  11   0    1.58    2.15
   3  11   1   65.71    5.40
  -3 -11  -1   76.70    6.32
   3  11   1   78.05    6.36
   3  11   1   68.89    5.96
  -3 -11  -2   49.06    5.00
   3  11   2   54.95    5.52
   3  11   2   46.79    5.09
   3  11   3   91.11    6.69
  -3 -11  -3   93.05    6.67
   3  11   3   80.89    6.26
   3  11   4   48.66    4.90
  -3 -11  -4   40.22    4.29
   3  11   4   48.11    4.85
   3  11   5    0.16    1.50
   3  11   5   -3.17    1.82
  -3 -11  -5   -1.26    1.39
   3  11   6   47.51    4.33
  -3 -11  -6   45.86    3.97
   3  11   6   43.78    4.10
  -3 -11  -6   37.42    3.47
   3  11   7  143.93    6.48
  -3 -11  -7  149.38    6.16
  -3 -11  -7  128.69    5.10
   3  11   7  152.78    6.55
  -3 -11  -8    0.00    0.62
   3  11   8    0.37    0.76
   3  12  -3    6.77    1.36
  -3 -12   3   10.43    1.56
   3  12  -3    7.64    1.48
  -3 -12   2   44.89    3.48
   3  12  -2   38.90    3.08
   3  12  -2   39.73    3.11
   3  12  -2   41.29    3.00
   3  12  -1    2.96    1.21
   3  12  -1    4.08    1.52
  -3 -12   1    3.35    1.46
   3  12  -1    4.26    1.32
   3  12   0   -2.24    1.06
   3  12   0    0.77    1.18
  -3 -12   0    0.20    1.09
   3  12   1   88.68    5.19
  -3 -12  -1   83.61    5.06
   3  12   1   80.55    4.86
   3  12   2   12.73    2.20
   3  12   2    8.21    1.91
  -3 -12  -2   11.80    2.19
   3  12   3   -3.54    1.54
   3  12   3   -2.22    1.45
  -3 -12  -3   -0.37    1.08
   3  12   4    0.80    0.98
  -3 -12  -4   -0.57    0.42
  -3 -12  -4    1.37    1.18
   3  12   5   39.27    2.91
   3  12   5   36.39    2.94
   4  -9  -3  133.33    4.93
   4  -9  -2    1.63    1.23
  -4   9   2    0.37    0.90
   4  -9  -1   43.17    3.20
  -4   9   1   35.90    2.48
   4  -9   0    4.97    1.18
  -4   9   0    7.11    1.32
   4  -9   1   -1.43    0.80
  -4   8   7   51.42    3.06
   4  -8  -6  221.02    7.13
  -4   8   6  209.47    6.96
   4  -8  -5  127.53    6.19
  -4   8   5  138.84    6.27
  -4   8   5  133.39    5.53
   4  -8  -4    1.89    1.62
  -4   8   4    1.60    1.53
  -4   8   4    1.16    1.09
   4  -8  -3   66.13    5.23
  -4   8   3   62.99    4.53
  -4   8   3   71.37    4.97
   4  -8  -2   56.18    5.06
  -4   8   2   54.20    4.42
  -4   8   2   50.94    4.16
  -4   8   1    9.87    2.25
   4  -8  -1   13.18    2.71
  -4   8   1    8.87    2.13
   4  -8   0    0.29    1.53
   4  -8   0    1.01    1.59
  -4   8   0    3.52    1.69
   4  -8   1    5.01    2.16
  -4   8  -1    5.93    1.59
   4  -8   1    6.67    1.81
   4  -8   2    8.72    2.41
   4  -8   2    6.57    2.27
  -4   8  -2    6.63    1.79
   4  -8   2    6.17    1.56
  -4   8  -2    8.77    1.58
   4  -8   3   88.16    5.67
   4  -8   3   90.34    5.89
  -4   8  -3   85.23    4.82
  -4   8  -3   76.07    3.95
   4  -8   4   43.75    3.80
   4  -8   4   41.22    3.93
  -4   8  -4   44.49    3.11
  -4   8  -4   35.73    2.52
   4  -8   5   28.60    2.63
   4  -8   5   20.55    2.41
   4  -7  -8   67.36    4.17
  -4   7   8   71.15    3.91
  -4   7   8   71.31    4.26
  -4   7   7   11.00    2.05
  -4   7   7   10.75    2.43
   4  -7  -7    8.66    2.20
  -4   7   7   10.99    1.97
  -4   7   6    0.46    1.77
   4  -7  -6    0.65    1.48
  -4   7   6   -1.62    1.37
  -4   7   5  241.74   10.22
  -4   7   5  211.04    8.83
   4  -7  -5  236.98   10.64
  -4   7   4   95.11    6.81
   4  -7  -4   91.27    7.11
  -4   7   4   89.58    6.16
   4  -7  -3   13.51    3.53
  -4   7   3    7.24    2.30
   4  -7  -2  146.13    8.72
   4  -7  -2  145.32    9.07
  -4   7   2  150.53    8.22
   4  -7  -1   38.86    4.98
  -4   7   1   40.78    4.67
   4  -7   0   94.47    7.46
   4  -7   0   86.30    7.24
  -4   7   0   96.93    6.78
   4  -7   0   96.15    7.39
   4  -7   1  208.43   11.02
   4  -7   1  211.39   11.44
  -4   7  -1  182.57    9.02
   4  -7   1  211.74   10.51
   4  -7   2   32.18    4.55
   4  -7   2   30.21    4.75
  -4   7  -2   34.27    4.25
   4  -7   2   36.28    4.55
  -4   7  -2   28.55    3.36
   4  -7   3  145.66    8.86
   4  -7   3  140.71    9.22
  -4   7  -3  141.10    7.53
  -4   7  -3  135.62    6.91
   4  -7   3  140.96    7.31
   4  -7   4   52.79    5.28
   4  -7   4   55.52    5.88
  -4   7  -4   49.49    4.39
  -4   7  -4   50.58    4.24
   4  -7   5    2.04    2.07
   4  -7   5    2.06    2.13
  -4   7  -5    0.22    1.45
  -4   7  -5    1.48    1.54
   4  -7   6    4.01    1.76
   4  -7   6    2.16    1.56
  -4   7  -6    1.77    1.35
  -4   7  -6    2.10    1.40
   4  -7   7    7.77    1.61
   4  -7   7    7.18    1.63
  -4   7  -7    6.21    1.21
  -4   7  -7    7.25    1.32
  -4   6  10    2.38    1.15
   4  -6  -9   19.57    2.70
  -4   6   9   17.86    2.58
  -4   6   9   21.06    2.56
   4  -6  -8   33.27    3.90
  -4   6   8   36.26    3.96
  -4   6   8   35.64    3.89
  -4   6   8   35.07    3.26
  -4   6   7  522.17   15.00
  -4   6   7  489.07   13.29
   4  -6  -7  504.48   15.73
  -4   6   6  108.89    7.52
  -4   6   6  106.57    6.78
   4  -6  -6  110.91    8.02
   4  -6  -5   10.03    2.89
  -4   6   5    9.42    2.71
  -4   6   5   11.83    3.34
   4  -6  -4  126.18    9.18
  -4   6   4  134.34    8.26
  -4   6   3   70.21    6.22
   4  -6  -3   72.80    7.12
   4  -6  -3   57.60    6.09
  -4   6   2   10.61    3.10
   4  -6  -2   18.98    3.98
   4  -6  -2   15.66    3.92
  -4   6   1  201.91   10.49
   4  -6  -1  183.78   11.64
   4  -6  -1  205.12   11.68
   4  -6  -1  205.05   11.60
  -4   6   0    7.14    2.66
   4  -6   0    4.65    2.78
   4  -6   0    3.30    2.84
   4  -6   0    7.89    3.02
   4  -6   1  150.97    9.04
  -4   6  -1  147.81    8.83
   4  -6   1  141.38   10.46
   4  -6   1  130.62    9.51
  -4   6  -1  136.88    7.58
   4  -6   1  142.20    9.49
   4  -6   2   22.24    3.76
   4  -6   2   19.19    4.17
  -4   6  -2   29.04    3.71
   4  -6   2   29.18    4.75
  -4   6  -2   24.91    3.62
   4  -6   3   22.21    4.23
   4  -6   3   21.30    3.69
   4  -6   3   18.57    3.72
  -4   6  -3   21.79    3.39
   4  -6   4   36.64    5.06
  -4   6  -4   40.50    4.37
   4  -6   4   38.43    4.21
   4  -6   4   38.22    4.26
  -4   6  -5   89.41    6.18
   4  -6   5   86.55    7.34
  -4   6  -6   19.52    3.09
   4  -6   6   19.91    3.81
  -4   6  -7   48.17    4.00
   4  -6   7   48.78    4.82
  -4   6  -8    1.12    1.03
   4  -6   8    2.97    1.52
   4  -6   8    1.11    1.17
  -4   5  11   13.40    1.91
   4  -5 -11   12.59    1.60
  -4   5  10   64.52    4.04
   4  -5 -10   71.49    4.76
  -4   5  10   69.46    4.76
  -4   5   9  131.33    6.90
  -4   5   9  148.10    7.89
   4  -5  -9  141.09    7.90
   4  -5  -8   46.58    5.28
  -4   5   8   51.97    4.60
  -4   5   8   49.41    5.00
   4  -5  -7  128.52    8.99
  -4   5   7  120.90    7.53
  -4   5   7  121.68    8.15
   4  -5  -6  105.47    8.53
  -4   5   6  105.49    7.93
  -4   5   6   99.80    7.21
  -4   5   5    6.76    2.52
   4  -5  -5    6.80    2.99
  -4   5   4   60.13    5.87
   4  -5  -4   56.17    6.98
   4  -5  -3  191.68   11.53
   4  -5  -3  203.09   12.26
  -4   5   3  189.65   10.09
  -4   5   2   30.72    4.41
   4  -5  -2   31.85    5.48
   4  -5  -2   34.07    5.38
   4  -5  -2   40.64    5.14
   4  -5  -2   24.64    4.53
  -4   5   2   32.76    4.67
   4  -5  -2   32.45    5.48
  -4   5   1  164.59    9.49
   4  -5  -1  153.19   11.20
   4  -5  -1  150.54   10.96
   4  -5  -1  142.23    9.78
   4  -5  -1  147.46   10.28
  -4   5   1  161.16    9.87
   4  -5  -1  158.37   11.08
  -4   5   0   78.06    6.60
  -4   5   0   89.40    7.44
   4  -5   0   84.92    8.20
   4  -5   0   86.44    8.15
   4  -5   0   74.25    7.27
   4  -5   0   81.28    7.53
   4  -5   0   81.93    8.09
   4  -5   1  214.06   12.07
   4  -5   1  228.85   12.17
  -4   5  -1  222.31   11.48
   4  -5   1  228.19   11.34
   4  -5   2   -0.62    2.59
   4  -5   2   -0.65    1.93
   4  -5   2    0.30    2.04
  -4   5  -2   -2.19    1.76
   4  -5   2   -3.00    2.05
   4  -5   3  412.05   17.08
  -4   5  -3  398.19   13.94
   4  -5   3  414.51   14.68
   4  -5   4   94.21    8.31
  -4   5  -4  103.67    7.42
   4  -5   5    2.32    2.77
  -4   5  -5    0.69    1.55
   4  -5   6   46.42    5.81
  -4   5  -6   52.64    5.29
   4  -5   7   36.40    4.91
  -4   5  -7   37.80    4.37
   4  -5   8   37.47    4.56
  -4   5  -8   38.48    3.92
   4  -5   9   52.31    4.40
  -4   5  -9   48.75    3.67
  -4   5 -10  125.52    4.34
   4  -5  10  120.03    4.90
   4  -5  10  114.92    5.35
  -4   4  12   60.25    3.26
   4  -4 -11   76.52    4.75
  -4   4  11   81.19    5.04
   4  -4 -11   83.21    4.96
  -4   4  11   79.41    4.66
  -4   4  10    6.45    2.43
   4  -4 -10    3.95    2.02
  -4   4  10    3.87    1.39
  -4   4   9  180.88    8.73
   4  -4  -9  206.37   10.57
  -4   4   9  216.82   10.68
   4  -4  -8  417.03   15.86
   4  -4  -8  418.07   13.65
  -4   4   8  419.25   14.46
  -4   4   7   42.90    5.33
  -4   4   7   47.02    5.16
   4  -4  -7   46.61    6.05
  -4   4   6   95.73    7.58
  -4   4   6   92.69    6.95
   4  -4  -6   85.39    8.07
   4  -4  -5   19.72    4.57
   4  -4  -5   18.75    3.35
  -4   4   5   17.84    3.32
  -4   4   5   14.09    3.29
  -4   4   5   14.97    3.32
   4  -4  -5   15.24    4.34
   4  -4  -4  198.79   11.85
   4  -4  -4  211.84   12.88
   4  -4  -4  191.39   10.15
  -4   4   4  217.38   10.69
  -4   4   4  201.41   10.80
  -4   4   4  193.15   10.49
   4  -4  -4  219.32   12.25
   4  -4  -3  143.27   10.02
  -4   4   3  149.28    8.89
  -4   4   3  145.86    9.18
   4  -4  -3  152.13   10.62
   4  -4  -3  149.58   10.27
   4  -4  -3  154.11   10.94
   4  -4  -2   36.95    5.19
   4  -4  -2   42.24    5.68
  -4   4   2   43.44    5.11
  -4   4   2   39.08    4.79
   4  -4  -2   34.03    5.44
   4  -4  -2   37.58    5.71
   4  -4  -1  129.50    9.20
   4  -4  -1  113.75    8.16
   4  -4  -1  124.21    9.45
  -4   4   1  112.55    7.77
   4  -4  -1  107.36    9.01
  -4   4   1  125.19    8.41
   4  -4  -1  113.38    9.55
  -4   4   0  416.41   14.32
  -4   4   0  403.70   13.88
   4  -4   0  431.20   15.41
   4  -4   0  401.12   15.56
   4  -4   0  424.79   16.26
   4  -4   0  424.00   17.45
  -4   4   0  419.23   15.24
   4  -4   0  414.91   16.82
   4  -4   1    6.76    2.28
   4  -4   1    7.41    2.78
   4  -4   1    4.35    1.74
   4  -4   1    1.07    1.15
  -4   4  -1    5.80    1.90
  -4   4  -1    8.47    2.60
   4  -4   1    5.33    2.86
  -4   4  -2  303.39   11.76
   4  -4   2  302.95   13.26
   4  -4   2  294.27   13.89
  -4   4  -2  306.43   13.00
   4  -4   2  296.25   14.76
  -4   4  -2  313.04   13.09
  -4   4  -3  542.99   16.25
   4  -4   3  547.15   19.22
  -4   4  -3  533.46   17.85
   4  -4   3  586.67   20.96
  -4   4  -3  564.90   17.53
  -4   4  -4    1.16    2.39
   4  -4   4   -0.50    2.52
  -4   4  -4    3.57    1.58
  -4   4  -4    5.30    1.69
   4  -4   4    0.17    1.32
  -4   4  -5  258.29   11.79
   4  -4   5  276.17   14.09
  -4   4  -6  264.96   11.85
   4  -4   6  240.88   12.88
  -4   4  -7    6.22    2.66
   4  -4   7    3.17    2.33
  -4   4  -8  239.01   10.37
   4  -4   8  243.30   11.94
   4  -4   9   20.37    3.50
  -4   4  -9   23.93    3.35
  -4   4  -9   15.57    2.25
  -4   4 -10   14.09    2.24
   4  -4  10   18.60    2.83
   4  -3 -12    4.11    1.19
  -4   3  12    3.26    1.11
  -4   3  12    2.22    1.38
   4  -3 -12    3.64    1.46
  -4   3  11  109.11    6.54
  -4   3  11  102.68    5.95
   4  -3 -11  109.68    6.58
   4  -3 -10  114.13    7.69
  -4   3  10  120.65    7.74
  -4   3   9    5.69    2.14
   4  -3  -9    4.60    3.13
  -4   3   9    7.43    3.15
   4  -3  -8    1.79    2.65
  -4   3   8   -1.58    2.09
   4  -3  -7  184.03    9.66
   4  -3  -7  174.52   10.88
  -4   3   7  186.69   10.17
  -4   3   6  196.98   10.41
  -4   3   6  174.39   10.23
   4  -3  -6  163.74   10.52
   4  -3  -6  185.98   10.48
   4  -3  -6  202.50   12.66
   4  -3  -5   12.25    3.97
  -4   3   5   22.48    3.90
   4  -3  -5   17.38    4.09
   4  -3  -5   17.50    3.35
   4  -3  -5   17.99    3.64
  -4   3   5   15.61    2.82
   4  -3  -4  107.65    8.50
   4  -3  -4  116.17    9.25
   4  -3  -4  111.87    7.44
   4  -3  -4  103.10    8.58
  -4   3   4  110.45    7.53
  -4   3   4  114.49    8.14
   4  -3  -3 1136.44   26.13
   4  -3  -3 1030.17   26.41
   4  -3  -3 1051.90   21.43
   4  -3  -3 1069.44   27.08
  -4   3   3 1053.48   22.67
   4  -3  -3 1031.65   26.13
   4  -3  -2  659.50   19.38
   4  -3  -2  638.27   20.31
   4  -3  -2  645.52   20.79
  -4   3   2  638.10   17.71
   4  -3  -2  650.43   20.88
   4  -3  -1   44.41    5.54
   4  -3  -1   47.27    5.81
  -4   3   1   41.65    4.85
   4  -3  -1   40.39    5.27
   4  -3  -1   42.34    5.39
   4  -3   0  433.06   16.65
  -4   3   0  439.40   14.49
  -4   3   0  413.19   13.01
   4  -3   0  424.89   15.60
   4  -3   1  657.07   20.79
  -4   3  -1  672.84   18.00
  -4   3  -1  631.12   16.81
   4  -3   1  636.94   18.52
  -4   3  -2   30.99    4.11
   4  -3   2   34.73    4.91
  -4   3  -2   32.96    4.40
   4  -3   2   30.79    4.90
  -4   3  -3  291.20   12.63
   4  -3   3  288.52   13.50
   4  -3   3  289.00   14.10
  -4   3  -3  319.86   12.88
  -4   3  -4 1540.64   30.02
   4  -3   4 1492.05   31.49
   4  -3   4 1502.99   32.92
  -4   3  -4 1552.31   28.15
  -4   3  -5   -0.37    2.66
  -4   3  -5    1.77    1.31
   4  -3   5    2.94    1.87
   4  -3   5   -1.81    2.99
   4  -3   6   66.04    7.28
   4  -3   7   26.24    4.78
   4  -3   8  324.04   14.67
  -4   3  -8  275.12   10.63
   4  -3   9  385.98   14.90
  -4   3  -9  348.39   11.13
  -4   3  -9  377.06   12.89
   4  -3  10   30.27    4.25
   4  -3  10   25.53    3.41
  -4   3 -10   25.86    3.35
  -4   3 -10   29.89    3.01
  -4   3 -11   64.49    3.99
   4  -3  11   58.41    4.46
   4  -2 -12   33.28    3.46
  -4   2  12   30.36    2.85
  -4   2  12   35.20    3.27
  -4   2  11   10.07    2.36
   4  -2 -11   13.10    2.95
  -4   2  11   10.02    2.57
  -4   2  10  297.42   12.29
   4  -2 -10  273.56   12.05
  -4   2   9   33.08    4.99
   4  -2  -9   26.99    4.39
   4  -2  -8   -1.19    2.00
   4  -2  -7  158.16    9.12
  -4   2   7  171.74   10.29
   4  -2  -7  145.17    9.84
   4  -2  -7  165.73   10.14
   4  -2  -7  142.59   10.47
  -4   2   7  160.29    9.06
   4  -2  -6 1102.05   25.60
  -4   2   6 1101.06   25.23
   4  -2  -6 1103.94   26.30
   4  -2  -6 1079.40   24.47
   4  -2  -6 1112.20   28.28
  -4   2   6 1141.71   23.80
   4  -2  -5 1768.68   32.87
  -4   2   5 1839.93   31.85
   4  -2  -5 1845.67   32.94
   4  -2  -5 1836.06   30.07
   4  -2  -5 1823.41   35.39
   4  -2  -4   30.84    3.78
   4  -2  -4   31.94    4.68
   4  -2  -4   30.08    4.47
  -4   2   4   34.85    4.61
   4  -2  -4   33.26    4.82
  -4   2   4   28.29    3.75
   4  -2  -3   98.00    7.90
   4  -2  -3   94.63    6.11
   4  -2  -3  103.69    8.01
  -4   2   3   94.21    6.43
   4  -2  -2 1110.81   24.94
   4  -2  -2 1075.32   18.73
   4  -2  -2 1105.36   25.47
  -4   2   2 1111.19   21.45
   4  -2  -2 1076.04   21.11
   4  -2  -1  552.23   17.04
   4  -2  -1  550.51   17.75
  -4   2   1  525.38   14.80
   4  -2   0  257.99   11.22
   4  -2   0  267.28   12.34
  -4   2   0  271.26   10.68
  -4   2   0  263.90    9.50
   4  -2   1  133.14    7.70
  -4   2  -1  130.59    7.12
   4  -2   1  121.75    8.58
  -4   2  -1  126.73    7.48
  -4   2  -2 1604.61   26.15
   4  -2   2 1559.67   30.47
  -4   2  -3  189.64    9.68
   4  -2   3  202.27   11.27
  -4   2  -3  203.01    9.78
   4  -2   4   45.30    5.50
  -4   2  -4   43.29    5.06
   4  -2   4   36.86    5.11
  -4   2  -4   42.55    4.71
   4  -2   5   54.28    6.32
  -4   2  -5   70.88    6.57
   4  -2   5   66.78    7.03
  -4   2  -5   58.72    5.48
   4  -2   6  622.91   20.79
  -4   2  -6  673.98   20.15
   4  -2   6  682.04   22.32
  -4   2  -6  666.91   18.15
   4  -2   7  322.74   15.12
  -4   2  -7  350.34   12.63
   4  -2   8   -3.09    2.71
  -4   2  -8    0.86    1.65
   4  -2   9   64.06    6.73
  -4   2  -9   44.14    4.42
   4  -2  10   55.14    5.80
  -4   2 -10   50.19    4.25
   4  -2  11    3.85    1.81
  -4   2 -11    4.05    1.72
  -4   2 -11    3.72    1.47
   4  -2  12    2.63    1.23
  -4   2 -12    1.29    0.95
   4  -1 -13   62.16    3.56
   4  -1 -13   54.80    3.66
   4  -1 -12   53.08    4.38
  -4   1  12   46.55    3.84
  -4   1  12   46.42    3.85
   4  -1 -11   32.40    3.70
  -4   1  11   29.48    3.69
   4  -1 -11   33.28    4.21
  -4   1  11   35.42    4.10
   4  -1 -10   53.09    5.13
   4  -1 -10   54.77    5.20
  -4   1  10   62.52    5.97
   4  -1 -10   68.82    6.47
  -4   1  10   61.31    5.70
   4  -1  -9    3.89    3.05
  -4   1   9    7.70    2.59
   4  -1  -8   42.18    5.64
   4  -1  -7  193.09   10.68
   4  -1  -7  189.00   11.70
   4  -1  -7  182.95   10.84
  -4   1   7  192.01   10.87
   4  -1  -7  185.51   10.31
   4  -1  -6   -2.82    2.28
   4  -1  -6    1.85    2.14
  -4   1   6    1.05    2.04
   4  -1  -6   -0.93    1.35
   4  -1  -6    1.77    2.40
  -4   1   5  472.87   15.73
   4  -1  -5  482.96   16.15
   4  -1  -5  486.32   16.96
   4  -1  -5  474.12   14.78
   4  -1  -5  466.65   17.27
  -4   1   4  772.64   19.32
   4  -1  -4  753.43   17.25
   4  -1  -4  745.47   20.86
  -4   1   4  735.11   15.79
   4  -1  -3  800.96   16.30
   4  -1  -3  794.01   20.56
   4  -1  -3  806.67   20.47
  -4   1   3  790.30   16.53
   4  -1  -2    7.40    2.10
   4  -1  -2    3.04    1.97
   4  -1  -2    4.94    1.40
  -4   1   2    4.81    1.89
   4  -1  -2    5.18    2.31
   4  -1  -1  226.73    9.06
   4  -1  -1  229.59   10.32
   4  -1  -1  234.93   10.80
  -4   1   1  246.70    9.44
  -4   1   0  692.80   13.93
   4  -1   0  665.91   14.18
   4  -1   0  703.24   17.19
   4  -1   0  693.14   18.43
  -4   1   0  711.81   16.17
  -4   1  -1   17.19    2.60
   4  -1   1   13.22    2.44
  -4   1  -1   19.05    3.01
   4  -1   1   22.27    3.87
  -4   1  -2   47.54    4.34
   4  -1   2   48.09    5.23
  -4   1  -2   45.20    4.42
   4  -1   3  219.98   10.94
  -4   1  -3  223.81    9.73
  -4   1  -3  227.52    9.81
  -4   1  -3  222.39    8.75
   4  -1   4  263.04   12.37
  -4   1  -4  262.19   10.76
  -4   1  -4  254.04   10.22
  -4   1  -4  259.99   11.11
   4  -1   5  199.86   11.20
  -4   1  -5  192.33    9.47
  -4   1  -5  182.14    9.46
   4  -1   5  187.73   10.57
  -4   1  -5  187.98    9.92
   4  -1   6  176.21   11.05
  -4   1  -6  162.06    8.77
  -4   1  -6  188.16   10.44
  -4   1  -6  147.16    9.15
   4  -1   6  159.34   10.18
   4  -1   7  418.33   16.94
  -4   1  -7  392.18   15.44
  -4   1  -7  450.24   16.42
   4  -1   7  466.52   18.23
  -4   1  -7  431.89   14.41
  -4   1  -7  425.35   14.13
  -4   1  -8  199.61    9.87
   4  -1   8  212.69   12.22
  -4   1  -9   19.07    3.82
   4  -1   9   18.31    4.57
  -4   1 -10   27.93    3.70
   4  -1  10   17.19    4.02
  -4   1 -11   27.99    3.12
   4  -1  11   30.88    4.41
  -4   1 -12   50.58    3.32
   4  -1  12   57.51    4.50
   4   0 -13   15.83    2.13
   4   0 -13   13.24    2.03
   4   0 -13   10.79    1.56
   4   0 -12   37.74    3.73
   4   0 -12   44.55    4.11
  -4   0  12   36.66    3.54
  -4   0  11   42.37    4.31
   4   0 -11   40.05    4.50
  -4   0  11   39.39    4.43
   4   0 -11   48.36    5.11
   4   0 -10   15.29    3.97
   4   0 -10   23.47    3.68
  -4   0  10   29.99    4.09
  -4   0  10   28.39    3.92
   4   0  -9    0.75    2.18
  -4   0   9   -0.98    2.46
   4   0  -9    3.93    2.39
  -4   0   9    0.23    1.53
   4   0  -8   10.45    3.66
   4   0  -8   11.55    3.25
   4   0  -8    9.86    3.10
  -4   0   8   10.77    3.17
  -4   0   8   12.05    3.35
   4   0  -8   13.69    2.80
   4   0  -8   19.09    3.55
  -4   0   7   98.76    7.95
   4   0  -7   90.38    7.56
   4   0  -7   90.59    7.42
   4   0  -7   88.52    8.02
   4   0  -7   97.97    7.66
  -4   0   6  427.86   15.32
   4   0  -6  437.15   15.52
   4   0  -6  420.19   15.71
   4   0  -6  437.14   16.71
   4   0  -6  428.74   14.70
  -4   0   5    0.22    2.02
   4   0  -5    0.19    2.09
   4   0  -5    0.80    1.50
  -4   0   4  334.97   12.35
   4   0  -4  326.45   11.05
   4   0  -4  319.15   13.25
   4   0  -3  990.97   21.32
   4   0  -3 1027.77   17.75
   4   0  -3 1015.49   22.37
  -4   0   3 1019.96   16.98
   4   0  -2  260.27   10.37
   4   0  -2  254.97    7.94
   4   0  -2  256.65   10.77
   4   0  -2  256.12   10.53
  -4   0   2  254.59    8.81
   4   0  -1   50.72    4.52
   4   0  -1   46.95    4.72
  -4   0   1   54.39    4.28
   4   0  -1   49.10    4.76
  -4   0   0  651.66   11.28
  -4   0   0  659.46   12.47
   4   0   0  610.65   13.86
   4   0   0  642.72   16.06
  -4   0   0  647.21   14.31
   4   0   0  644.40   15.40
  -4   0  -1  711.04   13.03
  -4   0  -1  710.30   14.05
   4   0   1  689.30   13.69
   4   0   1  720.81   17.34
  -4   0  -1  677.62   15.06
   4   0   1  700.55   15.02
  -4   0  -2   43.17    3.66
   4   0   2   40.75    4.51
  -4   0  -2   40.05    3.83
  -4   0  -3    3.02    1.56
   4   0   3    6.41    2.18
  -4   0  -3    5.91    2.06
  -4   0  -4  253.53   10.42
   4   0   4  265.74   11.63
  -4   0  -4  261.63   10.44
  -4   0  -5 1122.64   22.98
  -4   0  -5 1049.64   22.49
   4   0   5 1094.75   24.57
   4   0   6    6.83    2.45
  -4   0  -6    8.69    2.58
   4   0   6    7.75    2.78
  -4   0  -6    4.33    2.30
  -4   0  -7   -2.42    1.34
   4   0   7   -1.23    1.20
  -4   0  -7   -1.43    0.98
   4   0   7    0.61    1.63
  -4   0  -7    2.38    2.52
   4   0   8  323.54   14.88
  -4   0  -8  319.83   12.61
   4   0   8  332.11   15.10
  -4   0  -9   74.23    6.23
   4   0   9   61.42    6.74
  -4   0 -10    9.66    2.67
   4   0  10    5.60    3.05
  -4   0 -11    6.53    1.97
   4   0  11    5.82    2.58
  -4   0 -12   59.75    4.19
   4   0  12   71.33    5.45
   4   0  13    0.40    1.09
  -4   0 -13    1.99    0.87
   4   1 -13   69.10    3.95
   4   1 -13   57.76    3.52
   4   1 -12    3.97    2.08
  -4  -1  12    5.36    1.28
   4   1 -12    3.34    1.69
   4   1 -12    6.41    2.19
  -4  -1  11    6.32    1.93
   4   1 -11    1.98    2.16
   4   1 -11    3.80    2.28
  -4  -1  10    3.12    1.75
   4   1 -10    5.85    2.77
   4   1  -9    2.22    2.32
  -4  -1   9    7.80    3.01
   4   1  -9    3.55    2.51
  -4  -1   9   -0.19    1.77
   4   1  -8  195.38   11.72
   4   1  -8  179.86   11.01
   4   1  -8  184.12   10.77
   4   1  -8  179.02   10.45
  -4  -1   8  202.90   11.56
  -4  -1   8  198.62    9.99
   4   1  -8  189.44   10.47
   4   1  -8  184.90   10.74
   4   1  -7   96.33    7.96
   4   1  -7   90.94    7.33
   4   1  -7   92.05    8.02
   4   1  -7   97.53    7.28
   4   1  -7   87.99    7.31
  -4  -1   7   92.83    7.54
   4   1  -7   91.07    7.58
   4   1  -6  608.04   18.89
   4   1  -6  589.87   17.44
  -4  -1   6  596.33   17.98
   4   1  -6  592.89   19.19
   4   1  -6  606.06   19.15
   4   1  -6  607.61   17.49
  -4  -1   5  624.40   17.27
   4   1  -5  632.83   19.03
   4   1  -5  632.80   18.87
   4   1  -5  612.30   16.26
  -4  -1   4  116.88    7.23
   4   1  -4  111.61    7.82
   4   1  -4  113.20    7.81
   4   1  -4  114.14    6.54
   4   1  -3  344.12   12.61
  -4  -1   3  358.28   11.80
  -4  -1   3  364.56    9.10
   4   1  -3  363.97   13.11
   4   1  -3  356.09   10.33
   4   1  -2  367.47   11.48
  -4  -1   2  363.63    9.55
   4   1  -2  361.37   12.30
   4   1  -2  342.26   12.04
   4   1  -2  371.33    9.31
   4   1  -1 1274.17   20.65
  -4  -1   1 1291.43   18.59
   4   1  -1 1327.54   22.27
   4   1  -1 1330.80   22.46
  -4  -1   0  491.91   10.16
   4   1   0  476.09   12.66
  -4  -1   0  491.95   10.76
   4   1   0  465.97   12.32
   4   1   0  481.51   12.57
  -4  -1  -1 1025.17   16.21
   4   1   1 1010.72   17.45
  -4  -1  -1 1027.45   16.36
   4   1   1 1060.72   18.70
  -4  -1  -2  861.26   16.20
   4   1   2  862.83   17.56
  -4  -1  -2  840.70   15.93
  -4  -1  -3  700.56   15.66
   4   1   3  672.00   16.17
  -4  -1  -3  692.79   15.59
  -4  -1  -4   30.53    3.77
   4   1   4   42.12    4.39
  -4  -1  -4   37.21    4.09
  -4  -1  -5  308.77   11.89
  -4  -1  -5  317.95   12.33
   4   1   5  321.17   12.66
  -4  -1  -6  744.45   19.35
  -4  -1  -6  708.27   19.72
   4   1   6  736.47   20.11
   4   1   6  776.04   20.90
  -4  -1  -7  473.56   16.22
   4   1   7  500.02   17.67
   4   1   7  454.16   16.69
  -4  -1  -7  448.68   16.46
   4   1   8    8.67    2.75
  -4  -1  -8    4.66    2.42
  -4  -1  -8   11.88    3.26
  -4  -1  -8    6.68    2.38
   4   1   8   10.01    3.31
  -4  -1  -9   29.36    4.21
   4   1   9   29.91    5.07
  -4  -1 -10  355.80   13.13
   4   1  10  330.69   14.63
  -4  -1 -11   14.89    2.81
   4   1  11   19.43    3.96
   4   1  12   -0.71    1.81
  -4  -1 -12   -0.06    1.21
   4   1  13   -0.98    0.96
  -4  -1 -13    0.52    0.67
   4   2 -13   12.80    1.80
   4   2 -13   14.06    2.03
  -4  -2  12    5.71    1.68
   4   2 -12    5.77    2.14
   4   2 -12    7.24    2.15
   4   2 -12    3.38    1.78
  -4  -2  11   13.98    2.67
   4   2 -11   16.17    3.22
   4   2 -11   14.27    3.53
   4   2 -11    7.95    2.60
   4   2 -10   37.75    5.39
   4   2 -10   47.72    5.35
  -4  -2   9    4.59    2.56
   4   2  -9    6.34    2.35
   4   2  -8  445.43   17.09
   4   2  -8  468.58   17.10
   4   2  -8  448.32   15.93
  -4  -2   8  442.74   17.06
   4   2  -8  445.29   17.56
   4   2  -7   16.34    3.54
   4   2  -7   25.84    4.44
   4   2  -7   17.27    3.28
  -4  -2   7   26.14    4.50
   4   2  -7   26.34    4.36
   4   2  -7   29.61    4.73
   4   2  -7   24.50    4.49
   4   2  -6   40.32    5.38
   4   2  -6   46.77    5.07
   4   2  -6   45.51    4.73
  -4  -2   6   43.41    5.04
   4   2  -6   38.67    5.02
   4   2  -6   46.75    5.66
   4   2  -6   42.59    5.12
   4   2  -5  640.41   18.69
   4   2  -5  641.44   16.85
   4   2  -5  670.73   19.51
  -4  -2   5  631.13   17.28
   4   2  -4  773.10   19.70
   4   2  -4  803.42   17.36
   4   2  -4  797.65   20.27
  -4  -2   4  781.87   17.93
   4   2  -3  864.21   16.36
   4   2  -3  838.81   19.47
  -4  -2   3  846.30   17.51
   4   2  -3  869.92   20.22
  -4  -2   2  383.71    9.02
   4   2  -2  362.99    9.36
   4   2  -2  359.66   12.21
  -4  -2   2  360.32   10.88
   4   2  -2  373.45   12.69
   4   2  -1 2885.04   27.68
   4   2  -1 2928.54   32.83
   4   2  -1 2995.37   34.03
   4   2   0    2.62    1.32
   4   2   0    2.38    1.29
   4   2   0    5.62    1.55
  -4  -2   0    5.48    1.39
   4   2   0    4.22    1.92
   4   2   1  983.53   15.91
   4   2   1 1024.78   16.50
   4   2   1 1054.92   17.24
  -4  -2  -1  956.22   16.82
  -4  -2  -1  995.98   15.12
  -4  -2  -1  976.55   15.79
   4   2   1  968.86   17.96
  -4  -2  -2   27.44    3.31
  -4  -2  -2   25.02    2.48
   4   2   2   26.09    2.83
   4   2   3  446.68   11.80
   4   2   3  443.88   13.15
  -4  -2  -3  441.28   12.72
  -4  -2  -3  462.12   12.64
   4   2   4 1061.15   19.36
   4   2   4 1089.17   21.92
  -4  -2  -4 1069.92   21.03
  -4  -2  -4 1057.94   20.45
   4   2   5   60.13    5.12
   4   2   5   59.49    5.75
  -4  -2  -5   51.80    5.07
  -4  -2  -5   60.55    5.46
  -4  -2  -6   18.78    3.44
   4   2   6   18.80    3.40
  -4  -2  -6   18.05    3.22
   4   2   7  108.69    8.18
  -4  -2  -7  107.96    8.12
  -4  -2  -7  117.00    8.06
   4   2   8  140.78    9.18
   4   2   8  156.65   10.29
  -4  -2  -8  151.98   10.23
  -4  -2  -8  165.39    9.94
   4   2   9    0.83    2.15
   4   2   9    2.25    1.62
   4   2  10  170.81   10.64
  -4  -2 -10  159.50    9.02
   4   2  10  168.68    9.65
  -4  -2 -11   -2.85    1.85
   4   2  11   -0.86    1.93
   4   2  12   29.71    3.98
   4   2  12   29.53    3.35
  -4  -2 -12   22.61    2.93
  -4  -2 -13   13.52    1.81
   4   2  13   11.85    2.05
   4   3 -13   38.85    2.79
   4   3 -12    8.31    2.00
   4   3 -12    8.31    2.23
  -4  -3  11    4.51    2.01
   4   3 -11    2.86    2.12
   4   3 -11    3.02    1.82
   4   3 -11    3.87    2.07
   4   3 -10  140.74    9.16
   4   3 -10  137.80    8.36
  -4  -3  10  159.02    8.59
   4   3  -9    8.66    3.19
   4   3  -9    4.85    2.94
   4   3  -9   11.74    3.03
   4   3  -8  116.05    8.07
   4   3  -8  102.14    8.65
   4   3  -7  296.97   12.49
  -4  -3   7  280.47   13.21
   4   3  -7  292.64   13.94
   4   3  -7  293.01   13.12
   4   3  -7  290.09   13.62
   4   3  -6  447.20   14.58
  -4  -3   6  444.57   15.68
   4   3  -6  469.89   17.19
   4   3  -6  457.34   16.55
   4   3  -6  451.52   15.61
   4   3  -6  476.14   16.98
   4   3  -6  454.31   16.58
  -4  -3   5  107.20    7.24
   4   3  -5  109.20    8.07
   4   3  -5  108.43    8.13
   4   3  -5   97.11    6.96
   4   3  -5  108.84    8.02
   4   3  -5  111.72    7.88
   4   3  -4  417.86   14.77
   4   3  -4  436.94   13.21
   4   3  -4  412.09   14.53
  -4  -3   4  404.04   12.86
   4   3  -3 1443.20   26.18
   4   3  -3 1404.62   21.96
   4   3  -3 1412.53   25.52
  -4  -3   3 1367.73   21.87
   4   3  -2   22.12    3.65
   4   3  -2   22.58    2.71
   4   3  -2   27.13    3.68
  -4  -3   2   23.54    2.87
   4   3  -1   80.48    6.12
   4   3  -1   75.86    5.60
   4   3  -1   77.01    4.19
  -4  -3   1   80.36    4.67
   4   3   0  315.57   11.07
   4   3   0  309.09   10.02
   4   3   0  312.45    9.04
  -4  -3   0  302.70    8.43
  -4  -3   0  307.02    9.65
   4   3   1  256.82    9.94
   4   3   1  276.43    9.21
  -4  -3  -1  252.72    8.47
  -4  -3  -2  524.19   11.99
   4   3   2  509.94   13.41
  -4  -3  -2  524.08   13.63
   4   3   3   15.07    2.93
  -4  -3  -3   12.85    2.58
   4   3   4   17.04    3.28
  -4  -3  -4   17.09    3.20
   4   3   5  474.24   15.76
  -4  -3  -5  484.60   15.30
   4   3   6   37.11    4.75
  -4  -3  -6   36.10    4.71
  -4  -3  -6   36.79    4.70
   4   3   6   45.10    5.42
   4   3   7   36.02    4.86
   4   3   7   32.60    4.88
  -4  -3  -7   35.19    4.51
  -4  -3  -7   31.14    4.58
   4   3   7   32.33    4.22
  -4  -3  -8   77.36    6.88
   4   3   8   71.82    6.68
  -4  -3  -8   86.18    7.72
   4   3   9    3.34    2.80
   4   3   9    4.97    3.05
   4   3  10    8.90    2.80
   4   3  10    5.10    2.98
  -4  -3 -11    0.29    1.60
   4   3  11    1.73    2.19
   4   3  11    2.58    1.55
  -4  -3 -12   27.67    3.28
   4   3  12   29.34    3.89
  -4  -3 -13   38.00    2.85
   4   3  13   38.75    3.40
   4   3  13   30.51    2.97
  -4  -4  12    5.45    1.72
   4   4 -12    2.67    1.56
   4   4 -11   41.06    4.04
   4   4 -11   41.77    4.63
   4   4 -10   22.82    4.08
   4   4 -10   19.50    3.37
   4   4  -9  332.90   12.92
   4   4  -9  363.72   14.97
   4   4  -8   15.88    3.71
   4   4  -8   20.16    3.63
   4   4  -8   12.04    3.24
   4   4  -7   12.48    3.21
  -4  -4   7   16.14    3.72
   4   4  -7   16.39    3.46
   4   4  -7   25.27    3.78
   4   4  -7   12.11    3.62
   4   4  -7   15.14    3.80
   4   4  -6  469.55   16.31
  -4  -4   6  470.74   16.07
   4   4  -6  459.31   14.49
   4   4  -6  474.01   16.78
   4   4  -6  491.63   17.02
   4   4  -6  488.85   17.58
   4   4  -5  278.74   12.80
  -4  -4   5  297.85   12.08
   4   4  -5  276.97   12.49
   4   4  -5  264.35   11.81
   4   4  -5  256.96   11.74
   4   4  -5  274.35   13.10
   4   4  -5  294.91   12.95
  -4  -4   4  397.27   12.85
   4   4  -4  391.00   13.41
   4   4  -4  394.44   14.50
  -4  -4   3  565.88   14.04
   4   4  -3  529.69   14.20
   4   4  -3  563.68   16.68
  -4  -4   2    8.03    2.20
  -4  -4   2    7.61    1.86
   4   4  -2   11.31    2.86
  -4  -4   1  116.51    5.34
  -4  -4   1  128.29    7.06
   4   4  -1  123.92    5.84
   4   4  -1  128.86    7.60
  -4  -4   0    0.27    1.47
   4   4   0    0.69    1.24
   4   4   0   -0.18    1.83
   4   4   1   98.70    5.98
  -4  -4  -1   95.40    5.97
   4   4   2   88.86    5.96
  -4  -4  -2   88.01    5.78
   4   4   3    7.52    2.48
  -4  -4  -3   10.61    2.54
  -4  -4  -3    7.94    2.09
   4   4   4    5.31    2.30
  -4  -4  -4    6.85    2.39
   4   4   5    3.79    2.09
  -4  -4  -5    5.92    1.96
   4   4   6  206.00   10.49
  -4  -4  -6  213.96   10.95
   4   4   6  231.59   11.21
   4   4   6  209.45   11.29
   4   4   7   17.27    3.41
  -4  -4  -7   16.58    3.28
   4   4   7   20.48    4.00
  -4  -4  -7   17.72    3.57
   4   4   7   13.73    3.55
   4   4   8  153.43   10.39
   4   4   8  157.05   10.01
   4   4   8  138.90    9.17
  -4  -4  -8  177.99   10.82
  -4  -4  -8  150.73    8.75
  -4  -4  -8  160.45    9.77
  -4  -4  -9   28.40    3.99
   4   4   9   34.93    4.99
   4   4  10   56.37    6.06
   4   4  10   54.76    5.94
   4   4  11  173.46    9.51
   4   4  11  163.28    8.90
  -4  -4 -12   93.71    5.58
   4   4  12   83.81    5.81
   4   4  12   93.61    6.28
   4   4  13   47.71    3.54
  -4  -4 -13   44.85    3.02
   4   5 -12   71.85    3.81
  -4  -5  12   65.25    3.57
   4   5 -12   69.97    3.73
  -4  -5  11   52.35    4.29
   4   5 -11   54.16    4.50
  -4  -5  10    2.06    1.68
   4   5 -10    2.37    1.69
   4   5 -10   -1.85    2.30
   4   5  -9    1.27    2.30
   4   5  -9    3.24    1.73
   4   5  -8   94.17    6.81
   4   5  -8   92.76    7.83
   4   5  -7  285.30   11.63
   4   5  -7  272.83   13.38
   4   5  -6    0.14    2.02
   4   5  -6    3.22    2.97
  -4  -5   6    2.66    1.63
  -4  -5   6    5.99    1.99
   4   5  -6   -0.77    1.82
  -4  -5   5  375.41   13.54
  -4  -5   5  425.65   15.50
   4   5  -5  384.11   14.64
   4   5  -5  398.83   15.53
  -4  -5   4   39.25    4.97
   4   5  -4   37.76    4.74
   4   5  -4   45.19    5.43
  -4  -5   3    2.31    1.99
   4   5  -3    0.40    1.79
   4   5  -3    6.59    3.09
   4   5  -2   -1.36    1.82
  -4  -5   2    0.73    1.61
   4   5  -1  125.48    7.78
  -4  -5   1  116.01    7.35
   4   5  -1  120.38    6.46
  -4  -5   0    7.66    2.52
   4   5   0    4.96    2.10
  -4  -5  -1   30.80    4.11
   4   5   1   30.96    3.78
  -4  -5  -2   65.90    5.66
   4   5   2   70.25    5.69
  -4  -5  -3   31.29    4.12
  -4  -5  -3   32.89    4.11
   4   5   3   36.50    4.41
   4   5   4  870.64   21.36
   4   5   4  843.60   20.60
  -4  -5  -4  834.89   20.47
   4   5   5   64.11    6.22
  -4  -5  -5   64.19    6.00
   4   5   5   54.81    5.59
   4   5   5   71.94    6.41
   4   5   6   -0.63    1.08
   4   5   6    5.18    2.90
  -4  -5  -6    2.86    1.56
   4   5   6    8.34    2.04
   4   5   6    4.36    2.28
   4   5   7   99.93    7.90
  -4  -5  -7   99.46    7.99
   4   5   7   86.60    6.80
   4   5   7   87.92    7.29
   4   5   7   93.98    8.06
   4   5   8    0.35    2.81
  -4  -5  -8    6.78    2.85
   4   5   8    4.05    2.48
   4   5   8    0.56    2.61
  -4  -5  -9   71.22    6.21
   4   5   9   70.67    6.57
  -4  -5 -10   31.55    3.78
   4   5  10   26.03    4.02
   4   5  11   52.41    5.05
  -4  -5 -11   40.05    3.81
   4   5  11   49.37    5.06
   4   5  12  291.55    9.63
  -4  -5 -12  283.13    9.10
   4   5  12  299.17   10.24
  -4  -5 -13   18.18    1.78
   4   5  13   16.23    2.04
   4   5  13   12.76    1.79
   4   6 -11   37.80    3.33
   4   6 -11   31.93    2.84
  -4  -6  11   30.18    2.77
   4   6 -10   50.73    4.50
  -4  -6  10   52.02    4.54
   4   6  -9  128.70    7.92
  -4  -6   9  117.52    7.27
   4   6  -8    1.55    2.29
  -4  -6   8   -1.22    1.70
   4   6  -7  101.76    7.41
   4   6  -7  115.48    8.53
  -4  -6   7  108.78    7.57
   4   6  -6    1.56    2.33
   4   6  -5   17.53    3.99
  -4  -6   5   23.33    3.87
   4   6  -5   14.80    3.29
   4   6  -4  383.96   14.49
   4   6  -4  387.16   15.13
  -4  -6   4  378.45   15.26
   4   6  -3   10.28    2.93
   4   6  -3    6.76    2.45
  -4  -6   3    3.14    2.14
  -4  -6   2   71.45    6.51
   4   6  -2   61.42    5.99
   4   6  -2   74.21    6.45
   4   6  -1    9.03    3.07
  -4  -6   1    4.55    2.60
   4   6  -1    3.23    1.66
   4   6   0   12.17    2.92
   4   6   0   24.91    3.41
  -4  -6   0   19.24    3.88
  -4  -6  -1  403.39   15.13
   4   6   1  419.02   14.36
   4   6   1  414.35   14.02
  -4  -6  -2  125.09    8.62
   4   6   2  132.83    8.10
   4   6   2  126.82    8.11
   4   6   3    3.27    1.98
   4   6   3    1.76    2.29
   4   6   3    1.60    1.83
  -4  -6  -3   -0.35    1.54
  -4  -6  -3    1.01    1.65
   4   6   4  265.66   12.01
  -4  -6  -4  261.74   11.63
  -4  -6  -4  269.78   12.26
   4   6   4  270.47   12.58
   4   6   4  257.99   11.67
   4   6   4  241.30   11.32
  -4  -6  -5   24.19    4.14
   4   6   5   19.23    3.57
   4   6   5   19.13    3.76
   4   6   5   18.25    3.51
   4   6   6  309.64   14.31
   4   6   6  282.01   13.07
   4   6   6  273.48   12.49
  -4  -6  -6  299.40   13.57
   4   6   6  310.13   12.72
   4   6   7  117.60    8.72
   4   6   7  126.11    8.33
   4   6   7  117.13    8.34
  -4  -6  -8    5.32    2.46
   4   6   8    0.99    2.48
   4   6   8    3.45    2.60
   4   6   8    2.91    2.03
  -4  -6  -9  269.74   11.93
   4   6   9  268.46   11.84
   4   6   9  251.79   12.19
   4   6  10  240.09   11.21
  -4  -6 -10  228.18    9.97
   4   6  10  220.83   10.28
  -4  -6 -11   47.82    3.94
   4   6  11   52.73    4.77
   4   6  11   53.07    4.77
  -4  -6 -12   57.55    3.87
   4   6  12   62.80    4.20
   4   6  12   65.32    4.44
   4   7 -11    2.85    0.93
   4   7 -10    1.69    1.39
  -4  -7  10    3.51    1.35
   4   7 -10    2.86    1.25
   4   7  -9   63.12    5.38
  -4  -7   9   57.28    4.40
   4   7  -9   51.25    4.41
   4   7  -8   26.82    4.08
   4   7  -8   20.04    3.34
  -4  -7   8   19.65    3.11
   4   7  -7    1.70    2.39
   4   7  -7   -0.24    1.87
  -4  -7   7    1.32    1.91
   4   7  -7    1.60    2.38
   4   7  -6  230.41   11.40
   4   7  -6  232.41   12.14
   4   7  -5   -0.49    2.06
   4   7  -5    1.41    2.17
   4   7  -4   11.29    3.14
  -4  -7   4   11.98    3.28
   4   7  -4    7.33    2.81
  -4  -7   3  104.19    8.72
   4   7  -3   96.05    7.86
   4   7  -3  104.44    8.04
  -4  -7   2  156.76   10.43
   4   7  -2  161.31    9.48
   4   7  -2  165.58   10.05
  -4  -7   1  144.37   10.10
   4   7  -1  149.95    9.55
   4   7  -1  153.01    8.92
   4   7  -1  156.56    9.22
   4   7   0   62.86    6.36
   4   7   0   63.49    5.84
  -4  -7   0   61.48    6.71
   4   7   0   65.39    6.15
   4   7   0   67.05    5.92
   4   7   0   63.84    6.29
   4   7   1   -6.22    2.67
   4   7   1   -1.69    2.32
  -4  -7  -1    5.81    2.95
   4   7   1    5.81    2.17
   4   7   1    1.57    2.29
   4   7   2  311.61   13.21
   4   7   2  290.62   13.14
  -4  -7  -2  289.90   14.05
   4   7   2  278.28   13.37
   4   7   2  306.54   13.40
   4   7   2  285.41   12.31
   4   7   3   64.78    6.25
   4   7   3   65.07    6.42
   4   7   3   53.83    5.83
  -4  -7  -3   65.40    6.27
   4   7   3   49.07    5.52
  -4  -7  -3   57.72    6.31
   4   7   3   78.47    7.05
   4   7   4  188.67   11.09
  -4  -7  -4  173.89   10.48
   4   7   4  183.86   10.51
   4   7   4  205.22   11.21
  -4  -7  -4  198.27   10.81
   4   7   4  189.44   10.25
   4   7   5   65.65    6.45
   4   7   5   70.94    6.79
  -4  -7  -5   68.51    6.64
   4   7   5   72.08    7.27
   4   7   6   11.24    3.43
   4   7   6    9.59    3.15
   4   7   7   63.61    6.45
   4   7   7   59.29    5.55
   4   7   7   66.76    6.55
   4   7   8   79.19    6.99
   4   7   8   71.08    6.03
  -4  -7  -8   92.42    7.56
   4   7   8   69.81    6.44
  -4  -7  -9   29.68    4.24
   4   7   9   28.05    3.81
   4   7   9   27.75    4.28
   4   7  10  207.33    9.63
   4   7  10  222.44   10.13
  -4  -7 -10  219.21    9.52
   4   7  11  194.78    8.16
  -4  -7 -11  190.55    7.32
   4   7  11  200.65    7.97
   4   7  12    0.52    0.82
  -4  -7 -12   -0.60    0.91
   4   7  12    1.89    0.83
  -4  -8  10   22.35    2.39
   4   8 -10   25.06    2.28
  -4  -8   9   30.70    3.61
   4   8  -9   28.89    3.23
   4   8  -8   -4.01    1.31
   4   8  -8    0.21    1.42
   4   8  -7   18.36    2.78
   4   8  -7   15.33    3.02
   4   8  -7   17.89    3.67
   4   8  -6   55.53    5.85
   4   8  -6   57.12    5.31
   4   8  -5  102.79    8.09
   4   8  -5  112.68    7.41
   4   8  -4  322.79   14.25
   4   8  -4  295.93   12.21
   4   8  -3    2.00    2.37
   4   8  -3    4.70    2.02
   4   8  -2  154.00   10.22
   4   8  -2  139.27    8.55
   4   8  -1    2.78    1.51
   4   8  -1    3.21    2.16
  -4  -8   1    4.51    3.27
   4   8  -1    2.31    2.43
   4   8   0   24.56    4.00
   4   8   0   19.28    3.74
   4   8   0   21.47    3.63
   4   8   0   23.36    4.52
  -4  -8   0   20.36    4.58
   4   8   1   90.24    7.60
   4   8   1   84.40    6.73
   4   8   1   90.09    7.40
   4   8   1   94.56    7.98
  -4  -8  -1   90.31    8.55
  -4  -8  -2   14.59    3.74
   4   8   2   11.53    3.00
   4   8   2   18.85    3.62
   4   8   2   12.36    3.36
   4   8   2   16.48    4.05
   4   8   2   21.60    4.26
  -4  -8  -3    1.29    1.75
  -4  -8  -3   11.02    3.63
   4   8   3   11.24    3.24
  -4  -8  -3    8.55    2.60
   4   8   3    3.60    1.80
   4   8   3    5.12    2.32
   4   8   3    4.85    2.78
   4   8   3    8.67    3.23
   4   8   4    5.49    2.41
   4   8   4   10.76    3.52
   4   8   5   -0.45    2.72
   4   8   5    4.68    2.52
   4   8   6   41.34    5.12
   4   8   6   44.18    5.65
   4   8   7  136.20    8.89
   4   8   7  123.12    8.73
   4   8   8  195.03    8.45
   4   8   8  204.06   10.62
   4   8   8  224.28   10.75
  -4  -8  -8  218.01   10.76
   4   8   9  122.31    7.70
  -4  -8  -9  129.11    7.73
   4   8  10   22.49    3.15
   4   8  10   20.54    3.08
   4   8  10   25.65    3.37
  -4  -8 -10   21.79    2.99
   4   8  11    5.16    1.50
   4   8  11    5.52    1.46
  -4  -8 -11    7.19    1.41
   4   8  11    7.77    1.59
  -4  -9   9    1.29    0.72
   4   9  -9   -0.41    0.75
  -4  -9   8   -1.28    1.27
   4   9  -8    0.77    1.23
   4   9  -7    1.46    1.48
  -4  -9   7    0.80    1.98
   4   9  -7   -0.87    1.52
   4   9  -6    6.69    2.07
   4   9  -6    7.79    2.57
  -4  -9   6    7.24    2.56
   4   9  -5   51.17    5.59
  -4  -9   5   49.05    5.32
   4   9  -4   -0.54    1.77
  -4  -9   4    0.65    1.97
   4   9  -3    8.71    3.53
  -4  -9   3   11.83    3.37
   4   9  -2   43.04    5.31
  -4  -9   2   52.88    5.83
   4   9  -1    1.27    2.12
   4   9  -1    1.53    1.95
   4   9   0   26.80    4.37
   4   9   0   26.80    4.92
   4   9   0   35.74    4.55
   4   9   1  151.34    9.57
   4   9   1  143.70    9.74
   4   9   1  144.02    8.12
   4   9   1  130.48    8.64
   4   9   2   76.71    6.95
   4   9   2   72.44    7.11
   4   9   2   84.10    7.31
   4   9   2   84.05    6.25
  -4  -9  -3   30.60    4.79
   4   9   3   27.96    4.83
   4   9   3   27.06    4.47
  -4  -9  -4   66.25    6.15
   4   9   4   63.89    6.40
   4   9   4   68.19    6.64
  -4  -9  -5   20.60    3.07
   4   9   5   20.28    3.93
   4   9   5   27.09    4.40
   4   9   6  190.98   10.43
   4   9   6  199.85   10.54
   4   9   7   23.93    3.72
   4   9   7   22.18    3.91
  -4  -9  -8   57.19    5.24
   4   9   8   57.74    5.07
   4   9   8   58.79    5.35
   4   9   9   82.85    5.53
   4   9   9   83.74    5.83
  -4  -9  -9   90.36    5.66
   4   9  10  179.30    6.62
  -4  -9 -10  184.69    6.55
   4   9  10  170.18    6.68
  -4 -10   7    0.15    0.96
   4  10  -7    1.16    1.13
  -4 -10   6    7.75    2.19
   4  10  -6    1.55    0.75
   4  10  -6    9.83    2.24
   4  10  -6    7.42    1.92
  -4 -10   5   20.22    2.97
   4  10  -5   19.04    2.65
   4  10  -5   28.67    3.72
   4  10  -5   20.15    3.12
  -4 -10   4    6.71    2.36
   4  10  -4    9.29    2.81
   4  10  -4   10.44    2.28
  -4 -10   3   11.42    2.65
   4  10  -3    9.55    2.77
   4  10  -3    9.85    2.51
  -4 -10   2   87.74    6.31
   4  10  -2  108.10    7.33
   4  10  -2  101.23    7.68
   4  10  -1   10.25    2.66
   4  10  -1   26.31    4.47
   4  10   0  118.06    8.00
   4  10   0  134.68    8.96
   4  10   0  120.02    8.39
   4  10   1   28.40    4.37
   4  10   1   21.51    3.95
   4  10   1   20.75    3.75
   4  10   2  252.19   11.71
   4  10   2  276.57   12.54
  -4 -10  -2  247.72   11.31
   4  10   2  254.04   11.23
   4  10   3   25.49    3.82
   4  10   3   42.98    5.21
  -4 -10  -3   39.46    4.63
   4  10   3   34.69    4.41
   4  10   4   16.66    3.50
   4  10   4   16.52    3.59
  -4 -10  -4   13.42    2.71
   4  10   5   18.02    3.58
   4  10   5   23.67    3.92
  -4 -10  -5   19.11    2.75
   4  10   6  135.56    7.83
   4  10   6  123.78    7.61
   4  10   7  114.91    6.71
  -4 -10  -7  116.01    6.83
   4  10   7  110.24    6.52
   4  10   8   74.90    5.19
  -4 -10  -8   79.11    5.09
   4  10   8   81.55    4.98
   4  10   8   80.22    5.10
  -4 -10  -9   57.85    3.62
   4  10   9   59.01    3.60
   4  10   9   54.52    3.80
   4  11  -5    2.29    1.07
   4  11  -5    2.07    1.08
   4  11  -4   42.22    3.78
  -4 -11   4   40.22    3.18
   4  11  -4   40.88    3.11
  -4 -11   3   -0.80    1.10
   4  11  -3   -0.82    1.75
   4  11  -3   -0.35    0.70
   4  11  -3    0.47    1.34
   4  11  -2   11.18    2.76
   4  11  -2   10.73    2.27
   4  11  -2   14.13    2.79
   4  11  -1   -2.94    2.06
   4  11  -1    1.26    2.04
   4  11  -1   -0.10    1.18
   4  11   0  126.65    7.46
   4  11   0  140.81    7.53
   4  11   0  143.89    8.06
   4  11   1   43.26    4.24
   4  11   1   40.00    4.27
   4  11   1   49.94    5.02
  -4 -11  -1   43.57    4.48
   4  11   2   23.67    3.42
   4  11   2   27.77    3.93
  -4 -11  -2   26.94    3.53
   4  11   3   12.56    2.84
   4  11   3    9.29    2.35
  -4 -11  -3    8.26    2.24
   4  11   4  285.12   10.31
   4  11   4  280.74   10.43
  -4 -11  -4  258.34    8.87
   4  11   5   66.45    4.94
  -4 -11  -5   52.84    3.71
   4  11   5   51.32    4.12
   4  11   5   58.80    4.68
   4  11   6   -0.91    1.53
   4  11   6   -0.80    1.21
  -4 -11  -6    1.66    1.49
   4  11   6    1.96    1.69
   4  11   7   14.17    1.89
  -4 -11  -7   20.04    2.32
   4  11   7   17.91    2.18
   4  11   7   16.07    2.14
   4  12  -2    3.47    1.08
   4  12  -2    2.77    1.25
  -4 -12   2    3.10    1.19
   4  12  -1    9.51    1.77
   4  12  -1   14.22    1.82
   4  12  -1   12.01    1.77
  -4 -12   1   12.88    1.96
   4  12   0   22.75    2.46
   4  12   0   17.94    2.07
   4  12   0   21.29    2.64
  -4 -12   0   22.47    2.48
   4  12   1   33.98    3.01
   4  12   1   33.34    3.14
  -4 -12  -1   30.68    2.84
   4  12   2  264.18    7.88
   4  12   2  263.87    8.32
  -4 -12  -2  245.15    7.15
   4  12   3   -0.05    1.10
   4  12   3    1.13    0.94
   4  12   4    2.11    1.21
   4  12   4    1.56    0.98
   4  12   5   14.95    1.70
   5  -8  -2   54.40    3.36
  -5   8   2   53.07    2.88
   5  -8  -1   43.14    3.03
   5  -8   0    7.31    1.49
  -5   7   6   -0.57    0.90
  -5   7   6   -0.21    0.68
   5  -7  -6   -1.85    1.03
  -5   7   5   68.46    4.19
   5  -7  -5   69.45    4.52
  -5   7   4  103.64    5.44
   5  -7  -4   97.25    5.71
  -5   7   3  131.90    6.43
   5  -7  -3  122.70    6.62
  -5   7   2  114.09    6.11
   5  -7  -2  112.91    6.59
  -5   7   1   16.53    2.15
   5  -7  -1   20.20    3.21
   5  -7  -1   13.27    2.51
   5  -7  -1   13.37    2.67
   5  -7   0  138.32    7.55
   5  -7   0  138.73    7.23
  -5   7   0  140.31    5.78
   5  -7   1   37.31    3.98
   5  -7   1   31.04    3.95
  -5   7  -1   38.31    3.00
   5  -7   2    0.32    1.48
   5  -7   2    1.91    1.89
  -5   7  -2    2.21    1.11
   5  -7   3   78.16    5.50
   5  -7   3   79.85    5.38
   5  -7   3   72.72    4.40
  -5   7  -3   71.15    3.53
   5  -7   4    0.30    1.18
   5  -7   4   -2.12    1.43
   5  -7   4    0.42    0.75
   5  -6  -8   76.94    4.02
  -5   6   8   84.97    4.08
  -5   6   7  163.80    6.40
   5  -6  -7  181.61    7.33
  -5   6   7  173.70    6.88
  -5   6   6  227.28    8.48
   5  -6  -6  238.43    9.38
  -5   6   5   30.43    3.72
   5  -6  -5   31.92    4.00
  -5   6   4  123.60    7.26
   5  -6  -4  114.19    7.54
   5  -6  -3  106.09    7.52
   5  -6  -3  106.36    6.75
  -5   6   2  191.37    8.15
   5  -6  -2  193.53   10.19
   5  -6  -2  187.71    9.65
   5  -6  -2  177.93    9.49
   5  -6  -1    0.03    1.76
   5  -6  -1    3.52    2.33
  -5   6   1    3.30    1.62
   5  -6   0   52.40    5.99
  -5   6   0   56.21    4.65
   5  -6   1  154.55    9.76
   5  -6   1  146.87    8.21
  -5   6  -1  164.67    7.62
   5  -6   2   45.26    5.56
   5  -6   2   49.13    4.84
  -5   6  -2   48.78    4.12
   5  -6   3    3.32    2.83
  -5   6  -3    1.69    1.20
   5  -6   3    1.80    1.43
   5  -6   4    8.67    2.16
   5  -6   4    5.43    2.30
  -5   6  -4    9.66    1.96
  -5   6  -4    6.90    1.45
  -5   6  -5    2.92    1.20
   5  -6   5    4.43    1.80
   5  -6   5    4.20    2.16
   5  -6   5    5.19    1.96
  -5   6  -5    4.26    1.30
   5  -6   5    5.19    1.34
   5  -6   6    2.59    1.18
   5  -6   6    4.81    1.70
   5  -6   6    3.79    1.35
  -5   6  -6    5.64    1.13
   5  -5  -9   70.89    4.20
  -5   5   9   72.06    4.19
   5  -5  -8   85.80    5.61
  -5   5   8   76.95    4.60
  -5   5   8   85.08    5.45
   5  -5  -7    6.05    2.11
  -5   5   7    5.38    1.88
   5  -5  -6   61.59    5.86
  -5   5   6   58.75    5.16
   5  -5  -5  322.43   13.44
  -5   5   5  320.39   12.28
   5  -5  -4   18.11    3.61
   5  -5  -4   13.45    3.24
   5  -5  -3   28.32    4.62
   5  -5  -3   29.34    4.50
   5  -5  -2  110.19    8.92
   5  -5  -2  137.96    9.72
   5  -5  -1  162.55   10.86
   5  -5   0  352.20   15.96
  -5   5   0  370.06   12.68
   5  -5   0  338.54   13.19
   5  -5   1   47.92    5.29
   5  -5   1   43.94    6.28
  -5   5  -1   47.97    4.97
   5  -5   1   38.87    5.02
  -5   5  -2   40.25    4.35
   5  -5   2   37.61    4.81
   5  -5   2   38.20    5.86
   5  -5   3    0.04    1.87
   5  -5   3   -0.50    2.53
  -5   5  -3    0.23    1.39
   5  -5   3    2.92    2.20
  -5   5  -4   32.26    3.54
   5  -5   4   30.55    4.26
   5  -5   4   32.17    5.05
  -5   5  -4   31.54    3.75
   5  -5   4   28.56    4.41
   5  -5   5    1.73    1.66
   5  -5   5   -0.43    2.15
  -5   5  -5    1.04    1.33
   5  -5   5   -1.70    1.97
   5  -5   6    1.53    1.80
   5  -5   6   -0.05    1.25
  -5   5  -6   -1.89    1.50
   5  -5   6    1.73    2.16
  -5   5  -7   80.51    4.34
   5  -5   7   77.55    5.19
   5  -5   7   62.38    4.38
   5  -5   7   73.61    5.12
  -5   5  -7   83.48    3.97
   5  -5   7   76.76    5.70
   5  -5   8   16.66    2.13
  -5   5  -8   18.75    1.87
   5  -5   8   15.11    2.31
   5  -4 -10   79.56    4.46
  -5   4  10   76.18    4.34
   5  -4  -9   -4.38    1.27
   5  -4  -9   -0.48    1.60
  -5   4   8  293.58    9.85
   5  -4  -8  329.92   12.28
  -5   4   7  164.04    8.40
   5  -4  -7  190.95   10.24
   5  -4  -6    3.94    1.87
  -5   4   6    1.97    2.31
   5  -4  -5   26.92    4.03
   5  -4  -5   32.55    4.95
   5  -4  -4   39.92    5.22
   5  -4  -4   39.98    5.06
   5  -4  -3   22.35    4.56
   5  -4  -3   30.44    4.47
   5  -4  -3   30.25    4.78
   5  -4  -2  118.82    9.76
   5  -4  -2  109.39    9.43
   5  -4  -1  348.78   16.71
   5  -4   0  150.91   11.28
   5  -4   0  145.24    9.41
   5  -4   1   -0.16    1.33
   5  -4   1    1.53    1.91
   5  -4   1    1.18    2.07
   5  -4   1   -4.45    2.50
   5  -4   2   26.64    5.05
   5  -4   2   13.72    3.27
   5  -4   2   14.58    4.68
   5  -4   3   19.13    4.40
   5  -4   3   13.95    3.18
   5  -4   3   16.54    4.35
   5  -4   4   13.74    3.47
  -5   4  -4   18.39    3.26
   5  -4   4   14.67    4.07
   5  -4   5   28.15    4.42
  -5   4  -5   40.94    4.43
   5  -4   5   30.01    5.24
   5  -4   6    3.87    2.52
  -5   4  -6   -0.41    1.25
   5  -4   6    1.56    2.24
   5  -4   7   -0.60    1.80
   5  -4   7    0.96    1.52
   5  -4   7   -1.14    1.41
  -5   4  -7    1.84    1.66
   5  -4   8    5.03    2.17
   5  -4   8    8.59    2.49
   5  -4   8    0.06    0.63
  -5   4  -8    6.19    1.65
   5  -4   9  151.58    6.24
   5  -4   9  144.01    6.97
  -5   4  -9  152.24    5.39
   5  -3 -11    3.92    1.17
   5  -3 -11    7.10    1.50
  -5   3  11    5.03    1.26
   5  -3 -10  176.77    7.58
   5  -3 -10  203.10    8.25
  -5   3  10  186.96    7.68
   5  -3  -9    1.47    1.64
   5  -3  -9    3.30    2.10
  -5   3   9    6.08    2.72
   5  -3  -8  142.43    8.69
   5  -3  -8  145.42    9.03
   5  -3  -7   39.04    5.17
   5  -3  -7   46.62    5.68
  -5   3   7   49.25    4.91
   5  -3  -6   34.10    4.96
   5  -3  -6   31.84    5.00
  -5   3   6   39.16    4.90
   5  -3  -6   31.38    4.62
   5  -3  -5   46.54    5.92
   5  -3  -5   53.66    6.25
   5  -3  -4   -0.12    2.55
   5  -3  -4    4.91    2.72
   5  -3  -3  774.07   24.43
   5  -3  -3  770.12   22.40
  -5   3   3  743.20   20.64
   5  -3  -3  749.57   23.73
  -5   3   3  800.86   22.67
   5  -3  -2  431.26   18.20
   5  -3  -2  445.83   18.59
   5  -3  -2  487.92   19.42
  -5   3   2  468.53   16.52
   5  -3  -2  447.38   18.40
   5  -3  -1   18.97    4.77
  -5   3   1   23.34    4.21
   5  -3  -1   18.94    4.13
   5  -3  -1   13.50    3.08
  -5   3   0   36.39    5.09
   5  -3   0   39.66    5.48
   5  -3   0   34.77    5.93
   5  -3   0   41.76    5.87
  -5   3  -1   21.89    3.44
   5  -3   1   14.30    4.09
   5  -3   1   18.04    4.58
   5  -3   1   15.35    4.14
   5  -3   2   17.44    3.36
  -5   3  -2   22.99    3.97
   5  -3   2   21.72    4.00
   5  -3   2   23.31    5.13
   5  -3   2   22.94    4.78
   5  -3   3    0.84    2.10
   5  -3   3    2.98    2.48
  -5   3  -4   39.72    4.49
   5  -3   4   32.94    5.07
   5  -3   4   39.60    5.98
  -5   3  -5    5.47    2.45
   5  -3   5    3.76    2.27
   5  -3   5    0.48    2.70
  -5   3  -6   25.80    3.98
   5  -3   6   15.03    3.53
   5  -3   6   14.97    3.80
  -5   3  -7  125.37    7.44
   5  -3   7  130.48    8.66
   5  -3   7  128.96    8.55
   5  -3   7  123.22    8.28
   5  -3   8   32.38    4.36
  -5   3  -8   30.15    3.69
   5  -3   9  190.50    8.49
  -5   3  -9  190.73    7.45
   5  -3  10   11.22    1.93
  -5   3 -10   15.68    1.99
   5  -3  10   18.98    2.64
   5  -2 -11   31.58    3.17
   5  -2 -11   30.61    3.12
  -5   2  11   28.68    2.83
   5  -2 -10  211.22    9.62
   5  -2 -10  235.35    9.60
  -5   2  10  214.63    8.77
   5  -2  -9  184.95   10.11
  -5   2   9  190.31    9.40
   5  -2  -9  195.64    9.89
   5  -2  -8    2.33    2.43
   5  -2  -7    4.10    2.61
   5  -2  -7    0.83    1.59
   5  -2  -6   14.17    3.79
   5  -2  -6   11.03    3.21
  -5   2   6   15.78    3.48
   5  -2  -6    9.21    3.07
   5  -2  -5  248.66   13.10
   5  -2  -5  247.76   13.24
   5  -2  -5  230.97   12.39
  -5   2   5  256.96   13.07
   5  -2  -5  237.06   12.26
   5  -2  -4  290.19   14.44
   5  -2  -4  285.11   13.64
   5  -2  -4  302.43   13.68
  -5   2   4  319.87   14.53
   5  -2  -4  289.93   13.46
   5  -2  -4  312.98   15.42
   5  -2  -3   52.96    6.82
   5  -2  -3   45.09    5.87
  -5   2   3   49.32    5.25
   5  -2  -3   51.95    5.87
   5  -2  -3   57.22    6.42
   5  -2  -2  304.65   15.10
   5  -2  -2  346.53   16.15
   5  -2  -2  334.33   15.18
   5  -2  -2  357.12   16.17
  -5   2   2  356.69   13.74
   5  -2  -1  374.56   16.73
   5  -2  -1  365.78   16.61
   5  -2  -1  413.93   17.61
   5  -2  -1  386.24   15.87
   5  -2  -1  363.79   16.21
  -5   2   1  416.75   14.87
   5  -2   0   24.32    5.14
   5  -2   0   31.90    5.42
   5  -2   0   31.59    4.59
  -5   2   0   29.01    4.30
   5  -2   0   28.64    4.67
  -5   2  -1   13.79    3.30
   5  -2   1    6.47    2.67
   5  -2   1   10.50    3.75
   5  -2   1    5.97    3.03
  -5   2  -2  380.24   13.77
   5  -2   2  393.71   16.70
  -5   2  -2  418.06   15.28
   5  -2   2  406.73   17.86
   5  -2   3   75.99    7.42
   5  -2   3   72.15    7.19
  -5   2  -3   68.15    6.45
  -5   2  -3   60.83    5.93
   5  -2   3   65.30    7.61
   5  -2   3   73.61    6.57
   5  -2   4  399.26   16.51
   5  -2   4  423.90   17.85
  -5   2  -4  462.91   16.33
   5  -2   4  416.64   16.19
   5  -2   4  429.33   18.36
  -5   2  -4  433.84   15.90
   5  -2   5   27.38    4.80
   5  -2   5   40.73    5.56
   5  -2   5   33.26    5.00
   5  -2   6   16.99    4.46
   5  -2   6   15.84    3.72
   5  -2   6   17.57    3.90
   5  -2   7  507.36   18.10
   5  -2   7  492.32   16.68
   5  -2   7  488.02   16.92
   5  -2   7  505.04   17.60
   5  -2   8    3.21    2.70
   5  -2   8    4.45    2.15
   5  -2   9   56.86    5.55
   5  -2   9   52.58    5.05
   5  -2  10   94.43    5.83
   5  -2  10   89.87    5.42
  -5   2 -10   83.11    4.90
   5  -2  10   84.42    6.21
  -5   2 -11    2.44    0.90
   5  -2  11    0.64    0.90
   5  -1 -12   74.45    3.79
   5  -1 -12   65.32    3.92
   5  -1 -11   40.82    3.71
  -5   1  11   39.90    3.38
   5  -1 -11   43.59    4.44
  -5   1  10   14.02    2.75
   5  -1 -10   17.35    3.87
   5  -1 -10   17.43    3.22
   5  -1  -9   48.05    5.21
  -5   1   9   89.15    6.58
   5  -1  -8   52.37    5.61
   5  -1  -8   36.53    5.07
   5  -1  -7  231.75   11.98
   5  -1  -7  229.12   11.87
   5  -1  -6    4.01    2.99
   5  -1  -6    6.02    2.49
   5  -1  -5   60.26    6.83
   5  -1  -5   56.27    6.57
   5  -1  -5   58.81    6.85
   5  -1  -5   55.47    6.95
  -5   1   5   71.85    7.04
   5  -1  -5   69.40    7.01
   5  -1  -4 1503.90   30.66
   5  -1  -4 1645.45   33.76
   5  -1  -4 1554.23   31.05
   5  -1  -4 1661.87   34.34
   5  -1  -4 1567.71   31.94
  -5   1   4 1701.66   32.32
   5  -1  -4 1640.27   30.39
   5  -1  -3  530.00   17.99
   5  -1  -3  580.03   19.74
  -5   1   3  536.20   15.82
  -5   1   3  555.03   18.39
   5  -1  -3  515.26   16.75
   5  -1  -3  532.68   18.97
   5  -1  -3  519.91   17.06
   5  -1  -3  531.01   19.28
   5  -1  -3  491.38   18.17
   5  -1  -3  532.54   19.09
   5  -1  -2  124.57    9.47
   5  -1  -2  113.50    8.99
   5  -1  -2  117.53    9.11
   5  -1  -2  135.36    8.44
   5  -1  -2  132.14    9.58
   5  -1  -2  139.04    9.64
   5  -1  -2  134.82    9.29
  -5   1   2  140.08    8.16
   5  -1  -2  133.74    9.27
   5  -1  -2  132.03    8.29
   5  -1  -2  117.08    8.44
   5  -1  -1   32.29    4.61
   5  -1  -1   27.54    4.74
   5  -1  -1   32.36    5.60
   5  -1  -1   37.51    5.15
  -5   1   1   33.12    4.07
   5  -1  -1   29.53    5.19
   5  -1  -1   24.98    4.71
   5  -1  -1   39.29    5.09
   5  -1   0    0.47    1.63
   5  -1   0   -0.42    0.77
   5  -1   0    1.84    1.89
   5  -1   0    1.61    1.37
  -5   1   0   -1.46    1.58
   5  -1   0   -0.07    1.87
   5  -1   0    0.45    1.73
   5  -1   0    4.39    1.72
   5  -1   0   -1.98    1.74
   5  -1   1   14.09    3.51
   5  -1   1   14.89    3.94
  -5   1  -1   10.94    2.90
   5  -1   1    7.96    2.90
   5  -1   1    7.09    2.70
   5  -1   1   14.22    3.72
   5  -1   1   15.99    3.86
   5  -1   2   49.96    5.90
   5  -1   2   48.14    5.84
  -5   1  -2   48.01    5.16
  -5   1  -2   50.40    4.85
   5  -1   2   53.53    5.67
   5  -1   2   41.56    5.49
   5  -1   2   49.08    6.72
   5  -1   3   97.17    8.14
  -5   1  -3   96.73    7.25
  -5   1  -3   89.29    6.91
   5  -1   3   99.07    8.44
   5  -1   3   92.41    8.37
   5  -1   4  639.08   21.29
   5  -1   4  612.36   20.61
  -5   1  -4  653.89   18.81
  -5   1  -4  616.58   18.43
   5  -1   4  574.98   20.74
   5  -1   4  556.44   17.91
   5  -1   5    6.59    2.59
  -5   1  -5    1.94    1.85
   5  -1   5   11.34    2.97
   5  -1   5    2.87    2.52
  -5   1  -5    3.14    2.16
   5  -1   5   11.85    3.36
   5  -1   6  234.06   12.95
   5  -1   6  244.55   12.50
   5  -1   6  248.05   12.64
   5  -1   7  899.37   23.77
   5  -1   8  272.20   12.90
   5  -1   9    6.51    2.69
   5  -1   9    3.54    2.51
   5  -1  10   31.76    4.19
   5  -1  10   27.89    3.94
   5  -1  10   32.21    4.04
   5  -1  11    3.72    1.45
   5  -1  11    4.75    1.66
   5  -1  11    0.50    1.20
  -5   1 -11    2.90    1.37
   5   0 -12   15.51    2.31
   5   0 -12   15.36    1.94
   5   0 -11  115.58    6.90
   5   0 -11  116.93    6.32
   5   0 -10   36.38    4.84
   5   0 -10   41.05    4.67
   5   0 -10   41.13    4.04
  -5   0  10   42.03    4.06
   5   0  -9    6.09    2.10
   5   0  -9    5.20    2.93
  -5   0   9    7.34    2.26
   5   0  -8    5.13    2.96
   5   0  -8    5.94    2.63
   5   0  -8    0.93    2.05
  -5   0   8    1.48    1.99
   5   0  -7  266.63   13.05
   5   0  -7  277.56   12.90
   5   0  -6  891.11   24.34
  -5   0   6  995.41   25.30
   5   0  -6  904.73   22.79
   5   0  -6  943.96   26.24
   5   0  -6  943.42   26.31
   5   0  -5  200.32   11.85
   5   0  -5  195.99   11.69
   5   0  -5  216.35   12.53
  -5   0   5  221.32   11.72
   5   0  -5  203.81   10.86
   5   0  -5  201.09   12.13
   5   0  -5  225.99   12.54
   5   0  -4  443.77   17.52
   5   0  -4  415.10   16.07
   5   0  -4  433.27   17.13
   5   0  -4  457.12   17.65
  -5   0   4  432.14   15.87
   5   0  -4  444.26   15.16
   5   0  -4  459.24   17.56
   5   0  -4  455.80   16.88
   5   0  -3   11.12    2.64
  -5   0   3   13.17    2.97
   5   0  -3   11.64    3.05
   5   0  -3   11.26    3.18
   5   0  -3   15.24    3.25
   5   0  -3    8.36    2.55
   5   0  -3   10.69    3.04
   5   0  -3   16.18    4.11
   5   0  -3   13.80    3.93
   5   0  -2   32.65    4.56
  -5   0   2   29.99    3.85
   5   0  -2   32.75    5.46
   5   0  -2   26.45    4.84
   5   0  -2   22.04    4.17
   5   0  -2   27.08    4.36
   5   0  -2   25.74    4.36
   5   0  -2   29.52    4.90
   5   0  -2   35.24    4.70
   5   0  -2   28.95    4.13
   5   0  -2   31.76    4.47
   5   0  -1   81.53    7.24
   5   0  -1   73.74    6.89
   5   0  -1   84.32    7.57
   5   0  -1   78.08    7.25
   5   0  -1   76.32    6.16
   5   0  -1   73.44    6.49
  -5   0   1   75.39    5.81
   5   0  -1   83.52    6.87
   5   0   0   40.75    5.35
   5   0   0   50.10    5.90
   5   0   0   51.17    4.81
   5   0   0   54.44    5.32
   5   0   0   50.69    5.58
  -5   0   0   51.27    4.93
   5   0   1  162.34    9.65
   5   0   1  159.45   10.18
   5   0   1  147.97   10.27
   5   0   1  155.35    9.29
  -5   0  -1  153.27    8.42
   5   0   1  151.25   10.62
   5   0   2  549.57   19.56
   5   0   2  548.88   17.99
   5   0   2  556.97   18.71
   5   0   2  552.82   17.64
  -5   0  -2  561.44   16.19
   5   0   2  518.78   18.22
   5   0   2  546.57   19.62
  -5   0  -2  541.04   14.90
   5   0   2  534.70   20.24
   5   0   3   50.39    6.26
   5   0   3   61.61    6.31
  -5   0  -3   61.04    5.74
   5   0   3   51.07    5.66
   5   0   3   59.14    6.76
  -5   0  -3   52.11    5.15
   5   0   3   53.95    6.50
   5   0   3   59.01    6.29
   5   0   4  334.81   14.82
   5   0   4  311.07   14.05
  -5   0  -4  338.91   13.33
   5   0   4  316.63   15.16
   5   0   4  313.55   14.17
  -5   0  -4  324.01   12.98
   5   0   4  319.50   15.68
   5   0   5 2692.57   39.18
   5   0   5 2702.76   41.86
   5   0   5 2653.79   41.65
  -5   0  -5 2735.58   38.15
  -5   0  -5 2774.79   39.34
  -5   0  -5 2521.29   36.10
   5   0   5 2474.65   41.67
   5   0   6  563.90   19.73
  -5   0  -6  601.50   18.09
   5   0   6  556.01   18.63
  -5   0  -6  582.79   18.68
   5   0   7   24.98    4.48
   5   0   8  128.76    9.05
   5   0   9    4.52    1.89
   5   0  10   47.87    5.13
   5   0  10   41.83    5.09
   5   0  11   75.57    5.25
   5   0  11   66.68    5.61
   5   0  12   15.79    1.92
  -5   0 -12   15.70    1.70
   5   0  12   17.72    2.16
   5   1 -12    1.34    0.74
   5   1 -12    4.11    1.30
   5   1 -12    5.38    1.52
   5   1 -11  117.21    6.25
   5   1 -11  130.19    7.31
   5   1 -11  136.66    6.81
   5   1 -10    5.64    2.12
   5   1 -10    9.98    2.54
   5   1 -10   10.15    3.02
   5   1  -9    9.22    2.96
   5   1  -9    7.09    2.89
   5   1  -9    7.57    3.21
   5   1  -8   89.24    7.29
   5   1  -8   93.50    7.93
   5   1  -8   82.88    7.26
   5   1  -7  327.25   13.57
   5   1  -7  324.11   14.74
   5   1  -7  349.67   14.52
   5   1  -6 1568.59   29.92
   5   1  -6 1691.99   34.40
   5   1  -6 1565.74   29.17
  -5  -1   6 1643.09   32.18
   5   1  -6 1523.94   32.16
   5   1  -6 1636.45   34.37
   5   1  -5  105.93    8.59
   5   1  -5  113.84    7.82
   5   1  -5   95.74    8.28
   5   1  -5  111.33    8.83
  -5  -1   5  113.51    8.33
   5   1  -5  102.69    7.46
   5   1  -5  112.42    8.81
   5   1  -5   99.30    8.06
   5   1  -5  105.92    8.90
   5   1  -4  570.58   18.94
  -5  -1   4  586.96   17.88
   5   1  -4  538.34   19.98
   5   1  -4  554.21   16.67
   5   1  -4  585.80   19.62
   5   1  -4  561.92   18.91
   5   1  -4  554.83   19.65
   5   1  -4  531.11   18.20
   5   1  -4  552.19   18.97
   5   1  -3  233.58   11.67
  -5  -1   3  238.51   11.16
   5   1  -3  244.66   13.37
   5   1  -3  249.35   12.52
   5   1  -3  251.50   13.20
   5   1  -3  230.44   12.04
   5   1  -3  248.61   12.19
   5   1  -3  237.02   12.88
   5   1  -3  232.95   12.09
   5   1  -3  234.50   12.31
   5   1  -2    9.40    2.65
  -5  -1   2   14.50    2.49
   5   1  -2   13.19    3.72
   5   1  -2   13.24    3.03
   5   1  -1  236.20   10.91
   5   1  -1  237.31   10.77
   5   1  -1  214.93    9.90
  -5  -1   1  225.35    9.23
   5   1   0   13.55    2.88
   5   1   0   12.21    2.54
  -5  -1   0   13.03    2.58
   5   1   0   11.55    2.61
   5   1   1    1.99    1.24
  -5  -1  -1   -0.99    1.21
  -5  -1  -1   -0.03    1.54
   5   1   1   -0.68    1.20
   5   1   2  329.09   12.52
  -5  -1  -2  350.81   12.51
   5   1   2  352.50   15.92
  -5  -1  -2  349.37   11.44
   5   1   2  341.28   14.03
  -5  -1  -2  339.85   11.51
   5   1   2  338.22   15.87
   5   1   3 1776.54   29.72
   5   1   3 1890.90   37.49
   5   1   3 1881.85   33.39
   5   1   3 1783.61   33.91
  -5  -1  -3 1806.28   27.68
   5   1   3 1723.75   31.30
   5   1   3 1669.50   33.35
  -5  -1  -3 1800.01   28.04
   5   1   3 1733.78   36.38
  -5  -1  -4  736.99   18.94
   5   1   4  740.59   22.29
   5   1   4  768.61   21.26
   5   1   4  788.69   24.82
   5   1   4  701.60   21.73
   5   1   4  726.56   19.72
  -5  -1  -4  743.56   19.09
  -5  -1  -5  640.16   18.57
   5   1   5  634.92   20.93
   5   1   5  583.01   19.46
   5   1   5  614.73   18.86
  -5  -1  -5  640.32   18.62
   5   1   6  494.40   18.72
  -5  -1  -6  516.81   17.52
   5   1   6  535.92   17.79
  -5  -1  -6  534.45   17.63
   5   1   7  244.94   12.25
   5   1   7  259.57   13.32
   5   1   8   24.52    4.04
   5   1   8   13.72    3.51
   5   1   9   11.60    3.56
   5   1   9   10.32    2.58
   5   1   9   15.46    3.17
  -5  -1 -10    3.79    1.65
   5   1  10    5.67    1.90
   5   1  10    3.42    2.22
  -5  -1 -11   34.10    2.83
   5   1  11   32.25    4.18
   5   1  11   35.69    3.90
   5   1  12   13.40    2.52
   5   1  12   16.14    2.10
   5   2 -12   21.96    2.39
   5   2 -12   25.84    2.38
   5   2 -11    9.20    2.19
   5   2 -11    7.58    1.74
   5   2 -11    4.42    2.05
   5   2 -10   15.20    2.86
   5   2 -10   20.41    3.54
   5   2 -10   12.47    3.20
   5   2  -9    0.24    1.64
   5   2  -9    0.14    2.31
   5   2  -9    4.62    3.07
   5   2  -8  237.41   12.18
   5   2  -8  215.76   12.41
   5   2  -8  218.62   10.71
   5   2  -7   62.21    7.38
   5   2  -7   66.01    6.05
   5   2  -7   62.05    6.75
   5   2  -7   66.49    6.82
   5   2  -6   13.98    3.14
   5   2  -6   14.34    3.87
   5   2  -6   11.99    3.95
   5   2  -6   11.59    3.04
  -5  -2   6   16.30    3.56
   5   2  -6    7.42    2.73
   5   2  -6   12.93    3.68
   5   2  -6   12.58    3.10
   5   2  -5  498.14   17.14
   5   2  -5  497.32   18.46
   5   2  -5  511.74   18.35
  -5  -2   5  509.37   16.98
   5   2  -5  458.88   16.81
   5   2  -5  501.34   18.37
   5   2  -5  536.08   19.12
   5   2  -4  516.85   18.05
  -5  -2   4  481.73   15.75
   5   2  -4  489.21   19.10
   5   2  -4  494.00   16.51
   5   2  -4  494.33   17.44
   5   2  -4  472.59   17.65
   5   2  -4  491.07   17.46
   5   2  -4  494.01   18.80
   5   2  -4  493.98   16.21
   5   2  -4  478.45   17.50
   5   2  -4  476.95   17.44
   5   2  -3   13.16    3.49
  -5  -2   3   10.30    2.73
   5   2  -3   10.89    3.33
   5   2  -3    6.23    3.20
   5   2  -3    8.85    2.78
   5   2  -3   11.57    3.00
   5   2  -3    6.29    2.99
   5   2  -3   13.66    3.39
   5   2  -3   11.56    2.86
   5   2  -3   10.30    2.78
  -5  -2   2    1.32    1.67
   5   2  -2    1.00    1.74
   5   2  -2   -0.39    1.78
   5   2  -1  295.85   12.15
  -5  -2   1  277.10    9.48
  -5  -2   1  293.82    9.98
   5   2  -1  294.86   11.88
   5   2   0  844.11   19.62
  -5  -2   0  858.88   17.09
  -5  -2   0  821.82   17.44
   5   2   0  886.64   19.10
  -5  -2  -1 1496.69   23.45
  -5  -2  -1 1552.60   22.30
   5   2   1 1519.87   25.42
  -5  -2  -2  153.57    7.97
  -5  -2  -2  154.94    7.74
   5   2   3  587.02   18.14
   5   2   3  626.00   21.17
   5   2   3  578.68   19.06
   5   2   3  640.88   20.61
  -5  -2  -3  594.54   16.39
   5   2   3  643.11   18.12
  -5  -2  -3  597.42   16.12
   5   2   3  606.58   20.99
  -5  -2  -4 2014.75   31.66
   5   2   4 2111.40   38.03
   5   2   4 2018.51   38.98
   5   2   4 2121.77   36.52
   5   2   4 2032.06   33.52
  -5  -2  -4 2048.53   31.36
   5   2   4 2105.89   39.65
   5   2   5   60.98    6.55
   5   2   5   59.90    6.93
  -5  -2  -5   54.35    5.74
  -5  -2  -5   60.09    5.88
   5   2   5   60.18    7.18
   5   2   6    4.21    2.47
   5   2   6   11.37    3.63
  -5  -2  -6    7.19    2.87
   5   2   6    7.76    2.28
  -5  -2  -6    3.46    2.71
   5   2   7   33.00    5.41
   5   2   7   35.11    4.90
   5   2   7   38.20    6.05
   5   2   8    1.82    2.30
   5   2   8    0.42    1.69
  -5  -2  -9   10.05    2.55
   5   2   9    9.84    3.09
   5   2   9    8.96    2.88
  -5  -2 -10   -0.51    1.15
   5   2  10    1.09    1.80
   5   2  10    3.16    1.91
   5   2  11   52.19    4.73
   5   2  11   40.50    3.97
  -5  -2 -11   45.19    3.54
   5   2  11   48.91    5.27
   5   2  12   16.03    2.64
   5   2  12   15.10    2.11
   5   3 -12    5.92    1.40
   5   3 -11   26.24    2.76
   5   3 -11   24.61    3.22
   5   3 -11   18.14    2.54
   5   3 -10   63.13    4.99
   5   3 -10   66.18    5.79
   5   3 -10   56.00    5.25
   5   3  -9  312.96   11.72
   5   3  -9  325.75   13.46
   5   3  -9  283.14   12.61
   5   3  -8   79.19    6.37
   5   3  -8   78.57    7.19
   5   3  -8   74.70    7.31
   5   3  -7  423.78   14.38
   5   3  -7  426.12   17.20
   5   3  -7  435.33   17.09
   5   3  -6  108.08    8.63
   5   3  -6  123.49    9.46
   5   3  -6  124.78    9.38
  -5  -3   6  133.14    9.12
   5   3  -6  127.87    9.58
   5   3  -6  140.26   10.03
   5   3  -5   10.48    2.99
   5   3  -5    0.11    2.25
   5   3  -5    5.33    2.70
  -5  -3   5    6.26    2.66
   5   3  -5    4.98    3.28
   5   3  -5    5.42    2.95
   5   3  -5   10.64    3.13
   5   3  -4   79.79    7.35
  -5  -3   4   69.34    6.02
   5   3  -4   87.68    7.35
   5   3  -4   66.15    6.67
   5   3  -4   64.26    6.99
   5   3  -4   79.83    7.25
   5   3  -4   70.51    7.76
   5   3  -4   77.65    7.38
   5   3  -4   72.44    6.70
   5   3  -4   67.93    7.09
   5   3  -3  211.43   11.32
  -5  -3   3  210.34    9.67
   5   3  -3  229.88   11.18
   5   3  -3  227.00   12.91
   5   3  -3  219.31   11.58
   5   3  -3  233.59   12.68
   5   3  -3  225.58   11.46
   5   3  -3  208.18   11.59
   5   3  -3  250.97   12.14
   5   3  -3  226.89   11.89
   5   3  -3  230.98   12.00
   5   3  -3  211.53   12.36
  -5  -3   2  514.54   14.30
   5   3  -2  522.27   18.92
   5   3  -2  496.12   17.10
   5   3  -2  526.06   16.52
   5   3  -2  499.23   18.77
   5   3  -2  502.78   17.83
   5   3  -2  518.79   17.01
   5   3  -1  272.82   11.95
  -5  -3   1  266.08    9.88
  -5  -3   1  270.81    9.38
   5   3  -1  278.60   11.53
   5   3   0   74.26    6.16
  -5  -3   0   77.11    5.20
  -5  -3   0   73.90    5.38
   5   3   0   69.25    5.50
  -5  -3  -1  793.37   16.41
  -5  -3  -1  713.84   17.29
  -5  -3  -1  716.07   15.61
   5   3   1  774.05   16.88
  -5  -3  -2 2132.61   28.75
   5   3   2 2154.64   30.25
  -5  -3  -3   15.90    3.20
   5   3   3   20.51    3.49
   5   3   3   22.63    4.32
   5   3   3   16.93    3.53
   5   3   3   13.07    3.23
   5   3   3   17.53    3.47
   5   3   3   18.15    3.32
  -5  -3  -3   19.28    3.25
   5   3   3   21.52    3.98
   5   3   3   27.55    4.69
   5   3   4  683.81   19.43
   5   3   4  720.03   18.70
   5   3   4  702.00   22.82
   5   3   4  743.11   22.98
   5   3   4  727.79   21.89
  -5  -3  -4  685.25   18.89
  -5  -3  -4  719.52   18.84
   5   3   4  727.94   19.87
   5   3   4  722.13   22.70
   5   3   5  306.42   15.52
   5   3   5  288.22   14.84
   5   3   5  279.47   13.71
   5   3   5  281.54   12.49
   5   3   5  277.00   14.26
  -5  -3  -5  292.34   12.96
  -5  -3  -5  298.95   12.65
   5   3   6  144.31    9.86
  -5  -3  -6  145.70    9.28
   5   3   6  135.27   10.19
  -5  -3  -6  135.71    9.33
   5   3   7    3.23    2.18
   5   3   7    6.60    2.60
   5   3   8   19.24    4.03
  -5  -3  -9  104.25    6.68
   5   3   9   89.60    7.93
   5   3   9   98.58    7.53
   5   3  10   15.97    3.27
  -5  -3 -10    9.62    2.26
   5   3  10   15.40    3.32
  -5  -3 -11   13.56    2.28
   5   3  11   12.78    2.75
   5   3  11   13.43    2.51
   5   3  11   15.35    3.31
   5   3  12    4.56    1.76
   5   3  12    5.39    1.46
   5   4 -12    4.45    1.16
   5   4 -11   42.17    3.14
  -5  -4  11   44.14    3.28
   5   4 -11   48.34    3.97
   5   4 -10   12.20    2.02
   5   4 -10   10.97    2.99
   5   4 -10    6.84    1.92
   5   4  -9  484.44   13.52
   5   4  -9  496.54   16.19
   5   4  -9  445.75   14.12
   5   4  -8   -1.72    2.44
   5   4  -8    2.98    1.70
   5   4  -8    1.85    2.20
   5   4  -7    0.36    2.31
   5   4  -7    1.05    2.67
   5   4  -6  174.50   10.84
  -5  -4   6  165.51    9.88
   5   4  -6  187.85   11.13
   5   4  -6  162.04   10.52
   5   4  -5   59.64    6.62
   5   4  -5   68.71    6.89
   5   4  -5   61.15    6.46
  -5  -4   5   51.50    5.40
   5   4  -5   55.75    5.87
   5   4  -5   67.11    7.36
   5   4  -4  183.38   10.64
  -5  -4   4  158.66    8.87
   5   4  -4  170.97   10.66
   5   4  -4  161.95   10.29
   5   4  -4  180.26   10.81
   5   4  -4  170.20   10.25
   5   4  -4  164.38   10.53
   5   4  -3    1.37    1.81
   5   4  -3   -1.28    1.51
   5   4  -3    0.43    2.42
   5   4  -3   -3.75    2.28
   5   4  -3    6.05    2.75
   5   4  -3    1.39    2.54
  -5  -4   3    3.16    1.90
   5   4  -3    0.35    2.28
   5   4  -3    3.39    2.18
   5   4  -3    3.57    2.90
   5   4  -3   -1.66    2.35
   5   4  -2  330.30   14.70
   5   4  -2  313.74   13.35
   5   4  -2  340.77   14.43
   5   4  -2  327.24   13.53
   5   4  -2  324.67   13.94
   5   4  -2  324.61   14.82
   5   4  -2  328.24   14.67
   5   4  -2  341.40   14.02
   5   4  -2  330.43   15.56
   5   4  -2  319.77   13.74
  -5  -4   2  333.12   12.77
   5   4  -1  251.27   12.83
   5   4  -1  277.09   12.87
  -5  -4   1  255.77   10.81
   5   4  -1  263.22   12.07
   5   4  -1  245.71   11.44
   5   4  -1  250.20   12.99
   5   4  -1  265.92   12.73
   5   4  -1  272.02   13.68
   5   4  -1  263.64   12.22
   5   4   0 1148.66   26.04
   5   4   0 1136.60   24.42
   5   4   0 1095.39   24.39
  -5  -4   0 1098.50   21.60
   5   4   1   11.59    3.04
   5   4   1   11.21    3.03
   5   4   1    7.70    3.36
   5   4   1   11.11    2.89
   5   4   1    7.34    2.06
   5   4   1   16.80    3.60
  -5  -4  -1    8.90    2.26
   5   4   2 1469.79   31.32
   5   4   2 1508.74   27.56
   5   4   2 1508.05   32.01
   5   4   2 1527.74   31.02
   5   4   2 1488.91   28.38
   5   4   2 1476.62   25.77
   5   4   2 1437.95   29.00
  -5  -4  -2 1471.91   26.76
  -5  -4  -3  376.34   13.89
   5   4   3  364.70   15.90
   5   4   3  361.12   13.63
   5   4   3  390.44   16.67
   5   4   3  395.11   16.15
   5   4   3  378.05   14.57
   5   4   3  367.28   13.80
   5   4   3  365.51   14.53
   5   4   3  339.33   14.04
   5   4   3  356.62   15.47
   5   4   4    7.44    2.94
   5   4   4   12.35    3.50
   5   4   4   10.86    3.10
   5   4   4    7.83    3.36
  -5  -4  -4    5.15    2.66
   5   4   4    9.35    2.99
   5   4   4    6.96    2.41
   5   4   4    5.27    2.35
   5   4   5   43.02    5.92
  -5  -4  -5   49.07    5.43
   5   4   5   47.23    5.52
   5   4   5   49.12    6.96
   5   4   5   44.54    5.89
  -5  -4  -5   45.89    5.39
   5   4   6   20.98    4.30
  -5  -4  -6   32.81    5.13
   5   4   6   26.93    4.84
   5   4   6   30.02    4.70
  -5  -4  -6   27.38    4.33
   5   4   7  116.84    8.05
   5   4   7  116.08    8.89
   5   4   8   45.16    5.07
   5   4   8   53.50    5.71
   5   4   9  284.42   12.07
   5   4   9  273.42   13.86
   5   4  10    0.47    1.91
   5   4  10    0.58    2.37
  -5  -4 -10    0.73    1.07
   5   4  10    1.19    1.91
   5   4  11  231.38   10.14
  -5  -4 -11  238.48    8.11
   5   4  11  228.96    9.98
   5   4  11  232.73    9.09
   5   4  12   43.93    3.27
   5   4  12   53.49    3.51
   5   4  12   48.06    3.68
   5   5 -11  232.46    7.50
   5   5 -11    4.90    0.96
   5   5 -10    0.33    1.60
   5   5 -10    0.37    1.41
   5   5  -9   57.32    5.61
   5   5  -9   58.52    4.47
   5   5  -8   -0.19    2.73
   5   5  -7   21.39    3.65
   5   5  -7   23.23    4.42
   5   5  -6    5.25    2.75
   5   5  -6    5.92    3.34
   5   5  -6    7.53    2.83
  -5  -5   5   64.63    6.71
   5   5  -5   58.01    6.05
   5   5  -5   56.24    6.36
   5   5  -5   56.07    6.30
   5   5  -5   56.90    6.07
  -5  -5   4  206.12   11.20
   5   5  -4  194.53   11.20
   5   5  -4  184.07   11.11
   5   5  -4  183.60    9.71
   5   5  -4  179.38   10.39
   5   5  -4  185.57   10.91
  -5  -5   3    1.45    1.99
   5   5  -3   -2.51    2.66
   5   5  -3   -0.84    1.44
   5   5  -3    1.07    2.16
   5   5  -3    0.40    2.42
   5   5  -3   -3.27    2.33
   5   5  -3    3.46    2.13
  -5  -5   2   37.37    4.82
   5   5  -2   32.15    4.86
   5   5  -2   39.09    5.72
   5   5  -2   36.09    4.94
   5   5  -2   33.67    5.22
   5   5  -2   40.65    6.00
   5   5  -2   38.87    5.14
   5   5  -2   44.00    5.41
   5   5  -2   40.91    5.46
   5   5  -2   37.27    5.17
   5   5  -2   39.03    5.50
  -5  -5   1   56.06    5.66
   5   5  -1   60.18    6.33
   5   5  -1   57.97    6.58
   5   5  -1   61.31    6.56
   5   5  -1   62.80    6.50
   5   5  -1   71.37    7.27
   5   5  -1   58.18    5.90
   5   5  -1   66.18    6.44
   5   5  -1   61.78    6.74
   5   5  -1   70.48    6.21
   5   5  -1   60.57    6.62
   5   5   0 1976.38   36.51
   5   5   0 1976.50   35.68
   5   5   0 1965.21   32.65
   5   5   0 2005.77   35.51
   5   5   0 2050.35   35.61
   5   5   0 2092.27   36.13
   5   5   0 2053.07   36.31
   5   5   0 2029.62   33.35
  -5  -5   0 1961.77   31.35
   5   5   1   80.89    7.57
   5   5   1   99.07    7.41
   5   5   1   81.57    7.52
   5   5   1   95.01    7.99
   5   5   1   93.42    8.30
   5   5   1   85.04    7.40
   5   5   1   88.93    7.63
   5   5   1  102.17    6.81
   5   5   1   91.26    7.52
  -5  -5  -1   93.94    7.04
  -5  -5  -2   69.06    5.87
  -5  -5  -2   79.56    6.85
   5   5   2   61.71    6.59
   5   5   2   52.76    5.64
   5   5   2   65.77    7.18
   5   5   2   61.77    6.61
   5   5   2   58.01    6.04
   5   5   2   50.44    5.70
   5   5   2   63.11    5.79
   5   5   2   63.01    6.23
   5   5   2   55.76    6.34
   5   5   3  248.89   13.01
   5   5   3  269.98   12.32
  -5  -5  -3  264.63   12.26
   5   5   3  249.44   13.35
   5   5   3  255.07   13.45
   5   5   3  241.56   12.15
   5   5   3  235.62   11.79
   5   5   3  263.72   11.90
   5   5   4  191.32   11.49
   5   5   4  189.56   10.63
  -5  -5  -4  194.37   10.77
   5   5   4  211.66   12.52
   5   5   4  197.14   12.31
   5   5   4  189.95   10.67
   5   5   4  216.17   11.29
  -5  -5  -5  258.43   12.66
   5   5   5  244.48   13.40
   5   5   5  275.59   13.26
   5   5   5  257.69   14.17
   5   5   5  268.76   14.08
  -5  -5  -6   21.71    3.88
   5   5   6   26.79    4.60
   5   5   6   23.25    4.99
   5   5   6   21.59    4.60
   5   5   7   26.72    4.45
   5   5   7   28.38    4.69
   5   5   8   15.91    4.16
   5   5   8   26.57    4.74
   5   5   8   22.42    3.82
   5   5   9   13.96    2.98
   5   5   9   17.24    3.86
   5   5   9   17.64    3.43
   5   5  10   20.67    3.98
   5   5  10   24.26    3.23
   5   5  10   17.76    2.91
   5   5  11   37.50    4.27
  -5  -5 -11   40.88    3.41
   5   5  11   38.64    3.67
   5   5  12   34.57    3.23
   5   6 -10    2.68    1.21
   5   6 -10    0.70    1.23
   5   6  -9    0.14    1.25
   5   6  -9   -0.41    1.77
   5   6  -8   93.83    6.65
   5   6  -8   97.20    7.14
   5   6  -7   83.10    6.75
   5   6  -7   95.57    7.54
   5   6  -6   23.57    3.80
   5   6  -6   24.54    4.14
   5   6  -6   24.42    4.57
   5   6  -5    5.33    2.31
   5   6  -5    1.04    2.71
   5   6  -5   -3.69    2.28
   5   6  -4  107.86    7.79
   5   6  -4   98.24    7.44
   5   6  -4  118.49    9.23
   5   6  -4  113.01    8.55
  -5  -6   4  112.81    8.73
   5   6  -4  106.15    8.38
   5   6  -3  205.91   11.54
   5   6  -3  194.35   10.21
   5   6  -3  188.61   10.19
   5   6  -3  208.82   12.40
  -5  -6   3  188.21   10.99
   5   6  -2  795.21   21.80
   5   6  -2  761.54   21.13
   5   6  -2  759.08   20.14
   5   6  -2  764.07   19.81
   5   6  -2  825.87   24.14
  -5  -6   2  742.57   21.53
   5   6  -1   22.50    3.96
   5   6  -1   23.45    4.05
   5   6  -1   23.89    3.89
   5   6  -1   13.05    3.33
   5   6  -1   16.10    3.09
   5   6  -1   20.87    4.46
  -5  -6   1   17.20    3.71
   5   6   0   70.36    6.56
   5   6   0   73.45    7.04
   5   6   0   68.15    7.05
  -5  -6   0   73.37    6.75
   5   6   0   72.47    6.56
   5   6   0   76.15    7.52
   5   6   0   58.06    6.56
   5   6   1  519.09   17.88
   5   6   1  546.65   17.61
   5   6   1  542.75   18.74
   5   6   1  558.16   19.60
  -5  -6  -1  522.47   17.63
   5   6   1  541.57   17.41
   5   6   1  528.88   18.73
   5   6   1  539.78   16.34
   5   6   2   34.07    5.39
   5   6   2   25.57    4.56
   5   6   2   29.99    4.81
   5   6   2   37.84    4.84
   5   6   2   31.38    4.74
  -5  -6  -2   30.71    4.60
   5   6   3   46.19    5.90
   5   6   3   44.09    6.46
  -5  -6  -3   51.12    5.78
   5   6   3   50.11    5.53
   5   6   3   52.17    6.02
   5   6   3   48.39    5.35
   5   6   4   36.43    5.75
   5   6   4   45.36    6.40
  -5  -6  -4   36.41    4.96
   5   6   4   40.49    5.51
   5   6   4   33.48    4.78
   5   6   4   29.47    4.56
  -5  -6  -5   14.94    4.03
   5   6   5   20.25    3.95
   5   6   5   14.22    4.27
   5   6   5   12.28    3.83
   5   6   6  244.77   13.59
   5   6   7   37.84    6.03
   5   6   7   31.00    4.57
  -5  -6  -7   34.55    4.51
   5   6   8    0.05    2.03
  -5  -6  -8    3.57    1.82
   5   6   8    5.00    1.55
   5   6   9   54.89    6.24
   5   6   9   49.71    5.17
   5   6   9   54.13    4.81
   5   6   9   54.57    4.78
  -5  -6  -9   47.22    4.45
   5   6  10  110.16    6.19
   5   6  10  113.37    7.58
   5   6  11   42.43    4.18
  -5  -6 -11   46.62    3.30
   5   6  11   39.35    3.15
  -5  -7  10   64.46    4.06
   5   7  -9    1.64    1.17
   5   7  -9   -0.65    1.33
   5   7  -8   33.57    3.95
   5   7  -8   29.67    3.67
   5   7  -7   60.82    5.18
   5   7  -7   62.31    5.60
   5   7  -7   64.75    5.81
   5   7  -6  107.04    7.75
   5   7  -6  120.55    8.24
   5   7  -6  123.89    8.41
   5   7  -5  229.08   12.19
   5   7  -5  222.72   11.15
   5   7  -5  226.22   11.65
   5   7  -4   15.86    3.86
   5   7  -4   18.08    3.98
   5   7  -4   14.52    3.49
   5   7  -3   94.88    8.69
   5   7  -3   80.89    7.36
   5   7  -3   81.76    7.04
   5   7  -2  533.40   17.97
   5   7  -2  548.96   17.71
   5   7  -2  579.97   20.95
  -5  -7   2  556.98   19.90
   5   7  -1  371.41   14.88
   5   7  -1  368.88   14.71
   5   7  -1  413.34   14.41
   5   7  -1  384.14   14.66
   5   7  -1  375.49   16.77
  -5  -7   1  390.91   16.57
   5   7   0  112.60    8.35
   5   7   0   99.07    8.18
   5   7   0  106.72    7.56
   5   7   0  113.98    8.15
   5   7   0  104.24    8.98
  -5  -7   0  107.22    8.71
   5   7   1   13.28    3.63
   5   7   1   19.93    4.17
   5   7   1   17.49    3.24
   5   7   1   16.31    3.23
  -5  -7  -1   21.45    4.66
   5   7   1   14.63    3.64
   5   7   2   -0.96    2.67
   5   7   2   -1.18    2.12
   5   7   2    1.78    2.35
   5   7   2    6.11    2.59
   5   7   2    4.25    1.86
   5   7   2    2.76    2.12
  -5  -7  -2   -0.52    2.29
   5   7   3  184.44   10.55
   5   7   3  183.18   10.95
   5   7   3  178.37   11.90
   5   7   3  197.27   11.19
   5   7   3  190.10   10.19
  -5  -7  -3  211.71   11.83
   5   7   3  177.37   10.73
   5   7   4   65.24    6.29
   5   7   4   71.19    6.30
   5   7   4   66.72    6.57
   5   7   4   65.02    6.79
   5   7   4   66.47    7.56
   5   7   5    9.06    3.66
   5   7   5    6.72    3.24
   5   7   5   13.65    3.12
   5   7   6    1.06    2.92
   5   7   6    1.55    3.13
   5   7   6    5.78    2.78
   5   7   6    6.39    2.48
   5   7   7   -1.92    2.95
   5   7   7    0.49    2.32
   5   7   7    0.25    1.18
   5   7   7    4.34    1.44
  -5  -7  -8   37.45    4.21
   5   7   8   30.49    3.92
   5   7   8   36.80    5.22
   5   7   8   39.31    5.20
   5   7   9    2.32    1.46
   5   7   9   10.56    2.76
   5   7   9    9.91    2.89
  -5  -7  -9   14.10    2.60
   5   7   9   11.18    2.38
   5   7  10   56.50    4.94
   5   7  10   43.74    3.94
   5   7  10    0.13    0.73
  -5  -7 -10   49.71    3.46
   5   7  10   -1.57    0.83
  -5  -7 -11   45.10    2.63
   5   7  11   51.32    3.89
   5   8  -9   33.99    2.57
  -5  -8   9   34.42    3.10
   5   8  -8   94.56    5.34
   5   8  -8   85.73    4.60
   5   8  -7   37.30    3.67
   5   8  -7   38.63    3.70
   5   8  -6    6.10    2.35
   5   8  -6    9.70    2.87
   5   8  -6    5.54    2.28
   5   8  -5    4.24    1.99
   5   8  -5    3.68    2.31
   5   8  -5    1.36    1.85
   5   8  -4  283.80   13.63
   5   8  -4  272.93   12.24
   5   8  -4  261.22   11.67
   5   8  -3  149.32   10.38
   5   8  -3  149.86    9.45
   5   8  -3  158.24    9.36
   5   8  -2   63.70    7.23
   5   8  -2   63.84    6.34
   5   8  -2   50.43    5.88
   5   8  -1    4.71    2.46
   5   8  -1    4.34    3.39
   5   8  -1    5.11    2.19
   5   8   0   14.02    3.57
   5   8   0    9.98    3.71
   5   8   0    9.86    3.22
   5   8   0   15.72    3.52
   5   8   1    8.69    3.19
   5   8   1    6.18    3.26
   5   8   1    4.92    2.71
   5   8   1    3.08    2.00
   5   8   2    0.03    2.13
   5   8   2    2.01    2.34
   5   8   2    4.85    2.18
   5   8   2    2.09    2.40
   5   8   3  104.96    7.72
   5   8   3  104.90    8.08
   5   8   3   97.14    8.39
   5   8   3  110.20    7.75
   5   8   3  108.07    8.07
   5   8   4    3.53    2.46
   5   8   4    3.10    1.94
   5   8   4    0.41    1.44
   5   8   4   -0.28    1.55
   5   8   5  101.90    7.79
   5   8   5  108.25    8.87
   5   8   5  101.80    7.37
   5   8   5  105.86    7.56
   5   8   6   16.25    3.01
   5   8   6   18.09    3.30
   5   8   6   27.65    5.05
   5   8   6   16.72    3.51
   5   8   7    0.34    1.61
   5   8   7    4.58    1.34
   5   8   7    0.96    2.41
   5   8   7    6.43    2.47
  -5  -8  -8  190.73    8.73
   5   8   8  198.45    8.78
   5   8   8  181.83    9.37
   5   8   8  194.59    9.91
  -5  -8  -9  108.32    5.77
   5   8   9   99.42    5.45
   5   8   9  107.09    6.61
   5   8   9   98.10    6.28
   5   8  10   27.89    2.97
   5   8  10   27.05    2.77
  -5  -8 -10   29.23    2.39
  -5  -9   8    0.44    0.89
   5   9  -8    0.63    0.75
   5   9  -7    2.62    1.34
   5   9  -7   -0.64    0.66
   5   9  -6   31.58    3.59
   5   9  -6   27.54    3.30
  -5  -9   6   33.38    3.90
   5   9  -6   33.91    3.01
   5   9  -5    3.25    1.73
   5   9  -5    4.75    2.01
   5   9  -5    3.76    1.79
  -5  -9   5    6.10    2.38
   5   9  -4   73.14    6.26
   5   9  -4   69.59    6.43
  -5  -9   4   71.68    5.79
   5   9  -4   67.70    5.20
   5   9  -3  109.20    7.60
   5   9  -3  111.67    8.45
  -5  -9   3  123.67    7.52
   5   9  -3  130.60    7.43
   5   9  -2   10.39    3.00
   5   9  -2   11.54    3.27
   5   9  -2   12.80    4.10
   5   9  -1    1.35    2.13
   5   9  -1    0.53    1.84
   5   9  -1   -2.99    2.99
   5   9   0    3.34    2.31
   5   9   0   -2.52    1.81
   5   9   0   -0.19    2.36
   5   9   1    4.83    1.61
   5   9   1    7.95    2.86
   5   9   1    3.73    1.94
   5   9   1    9.05    2.52
   5   9   1    8.02    2.72
   5   9   2   32.50    4.75
   5   9   2   21.86    3.97
   5   9   2   25.81    3.68
   5   9   2   23.12    4.08
   5   9   2   24.38    3.99
   5   9   3   -2.40    2.16
   5   9   3   -1.72    1.97
   5   9   3   -1.77    2.05
   5   9   3    2.80    2.22
   5   9   4   11.17    2.97
   5   9   4    8.92    2.44
   5   9   4   15.95    3.91
   5   9   5   22.82    3.61
   5   9   5   21.52    3.28
   5   9   5   28.78    4.54
   5   9   6    7.47    2.33
   5   9   6    6.99    2.23
   5   9   6    6.42    2.47
   5   9   7  234.02    9.20
   5   9   7  236.25   10.63
   5   9   7  254.12    9.44
  -5  -9  -7  253.75   10.15
  -5  -9  -8   71.42    4.90
   5   9   8   63.17    4.35
   5   9   8   67.60    5.31
  -5  -9  -9   97.50    4.65
   5   9   9  101.50    5.49
   5  10  -6   15.67    1.93
   5  10  -6   19.41    2.33
  -5 -10   6   19.85    2.27
   5  10  -5   62.91    4.55
  -5 -10   5   69.14    4.36
   5  10  -4    1.95    1.62
  -5 -10   4    1.64    1.33
   5  10  -4    3.58    2.08
   5  10  -3   33.14    3.95
   5  10  -3   29.63    4.14
   5  10  -2    6.10    2.34
   5  10  -2    6.50    2.73
   5  10  -1    8.56    2.76
   5  10  -1    7.50    2.12
   5  10  -1   11.79    3.40
   5  10   0    1.58    1.22
   5  10   0    1.01    1.87
   5  10   0   -0.71    2.13
   5  10   0    0.11    0.81
   5  10   1   91.68    6.09
   5  10   1   85.33    6.74
  -5 -10  -1   79.82    5.74
   5  10   1   75.43    6.29
   5  10   2   36.69    3.91
   5  10   2   40.06    4.77
   5  10   2   31.46    3.92
   5  10   2   34.53    4.16
   5  10   3   54.77    5.31
   5  10   3   55.74    4.76
   5  10   3   55.29    5.20
   5  10   4    3.09    1.85
   5  10   4   -2.35    1.75
   5  10   4   -0.11    1.34
   5  10   5  158.13    8.46
   5  10   5  163.66    7.59
   5  10   5  158.80    7.79
   5  10   6  104.75    6.61
   5  10   6   98.85    5.73
   5  10   6   96.95    5.52
   5  10   7  132.69    6.83
   5  10   7  144.19    5.96
   5  10   7  132.01    5.61
  -5 -10  -7  139.52    6.38
   5  10   8   81.18    4.63
  -5 -10  -8   77.81    4.04
   5  11  -4    2.65    1.09
   5  11  -4    2.53    1.19
   5  11  -3   64.66    4.35
   5  11  -3   61.33    4.40
   5  11  -2    4.99    1.87
   5  11  -2    5.77    1.98
  -5 -11   1   15.01    2.23
   5  11  -1   13.30    2.57
   5  11  -1    9.76    2.33
   5  11   0   73.82    5.26
  -5 -11   0   67.31    4.50
   5  11   0   66.50    4.99
   5  11   1    2.65    1.78
   5  11   1   -0.29    0.56
  -5 -11  -1    2.41    1.28
   5  11   1    3.42    1.36
   5  11   2    9.03    2.45
   5  11   2    8.48    1.56
   5  11   3   -0.52    1.21
   5  11   3   -1.11    0.76
   5  11   4   12.19    2.16
   5  11   4   15.26    2.42
   5  11   4   10.96    1.83
   5  11   5  160.86    6.26
   5  11   5  144.38    6.06
   5  11   6    0.71    0.71
  -5 -11  -6    0.07    0.98
   5  11   6   -0.48    0.47
   5  12   0    4.83    1.24
   5  12   1    0.49    0.90
   5  12   2   97.85    4.19
   6  -6  -5   32.07    2.50
   6  -6  -4    0.74    0.67
  -6   6   4   -0.91    0.96
  -6   6   3  161.91    6.22
   6  -6  -3  161.85    6.45
  -6   6   2   55.21    3.83
   6  -6  -2   48.41    3.50
   6  -6  -2   49.28    3.79
   6  -6  -1   14.73    2.23
   6  -6  -1   13.06    2.11
   6  -6  -1   14.88    2.25
   6  -6   0  110.55    5.98
   6  -6   0  102.06    5.71
   6  -6   0  119.90    5.65
   6  -6   1  229.37    8.68
   6  -6   1  253.08    9.00
   6  -6   1  243.46    7.58
   6  -6   2   47.68    3.99
   6  -6   2   51.34    4.04
   6  -6   2   45.74    2.96
   6  -6   3    4.09    1.53
   6  -6   3    3.26    1.46
  -6   5   7   19.30    2.09
   6  -5  -7   17.40    1.96
  -6   5   6   24.22    2.43
   6  -5  -6   27.39    2.86
  -6   5   5  105.79    5.34
   6  -5  -5  103.00    5.89
  -6   5   4   89.80    5.43
   6  -5  -4   80.69    4.97
   6  -5  -4   92.44    5.96
   6  -5  -3   67.38    5.21
   6  -5  -3   69.80    5.47
   6  -5  -2  304.12   11.00
   6  -5  -2  328.45   12.05
   6  -5  -2  346.34   11.81
   6  -5  -1  247.39   10.87
   6  -5  -1  245.96   11.05
   6  -5  -1  270.36   10.45
   6  -5   0   24.45    3.11
   6  -5   0   21.35    3.81
   6  -5   0   23.89    3.78
   6  -5   1   27.66    3.38
   6  -5   1   23.53    4.12
   6  -5   1   29.55    4.29
   6  -5   2  153.32    8.93
   6  -5   2  142.67    8.56
   6  -5   3   15.16    3.01
   6  -5   3   18.36    3.29
   6  -5   4   57.70    4.85
   6  -5   4   50.79    4.65
   6  -5   5    2.22    1.28
   6  -5   5    3.30    1.19
   6  -4  -8   19.29    2.28
  -6   4   8   21.93    2.52
   6  -4  -7   80.87    5.25
   6  -4  -6   -1.65    1.49
  -6   4   6    1.83    1.49
   6  -4  -5  183.55    8.33
  -6   4   5  192.31    8.35
   6  -4  -5  201.12    9.49
   6  -4  -4  614.40   17.09
   6  -4  -4  568.35   16.37
   6  -4  -3  120.95    7.97
   6  -4  -3  121.62    8.33
   6  -4  -3  104.10    7.17
   6  -4  -2   12.92    2.93
   6  -4  -2   11.11    2.96
   6  -4  -2   11.76    3.41
   6  -4  -1  545.02   16.55
   6  -4  -1  573.27   19.18
   6  -4  -1  516.00   18.22
   6  -4   0  185.86   11.19
   6  -4   0  198.44   11.81
   6  -4   1  128.55    9.50
   6  -4   1  125.00    9.58
   6  -4   2   34.10    5.29
   6  -4   2   31.46    5.42
   6  -4   2   24.71    3.81
   6  -4   3    4.06    2.56
   6  -4   3    3.48    2.75
   6  -4   3   -0.38    1.90
   6  -4   4  143.83    8.94
   6  -4   4  137.52    8.72
   6  -4   4  136.48    8.48
   6  -4   5   69.11    5.58
   6  -4   5   63.24    5.59
   6  -4   5   61.87    5.62
   6  -4   6    0.78    1.13
   6  -4   6    0.44    0.89
   6  -4   6    2.07    0.71
   6  -4   7   22.84    2.77
  -6   3   9    1.95    1.07
   6  -3  -9    4.87    1.26
  -6   3   8   11.27    2.40
   6  -3  -8   11.36    2.32
   6  -3  -7  139.88    7.69
   6  -3  -6  382.75   12.51
   6  -3  -6  389.96   13.54
  -6   3   6  370.82   11.36
   6  -3  -5   27.17    3.98
   6  -3  -5   25.80    4.02
  -6   3   5   28.77    3.90
   6  -3  -4   88.06    6.81
   6  -3  -4   87.04    7.65
   6  -3  -4   96.59    7.45
   6  -3  -3  645.66   19.89
   6  -3  -3  699.91   21.76
   6  -3  -3  696.01   19.58
   6  -3  -2   70.38    7.08
   6  -3  -2   74.28    7.92
   6  -3  -2   75.41    6.72
   6  -3  -1   73.73    7.77
   6  -3  -1   72.53    7.68
   6  -3  -1   77.31    6.79
   6  -3   0   26.90    4.58
   6  -3   0   31.05    5.59
   6  -3   0   26.92    5.20
   6  -3   1   33.71    5.27
   6  -3   1   35.20    5.66
   6  -3   1   38.46    5.70
   6  -3   2   73.02    7.68
   6  -3   2   65.08    7.42
   6  -3   2   65.63    7.78
   6  -3   3   48.03    6.53
   6  -3   3   47.50    6.39
   6  -3   3   49.44    6.29
   6  -3   4   -1.62    2.38
   6  -3   4    3.82    2.82
   6  -3   4    0.36    1.66
   6  -3   5  170.07    8.14
   6  -3   5  166.88    9.68
   6  -3   5  161.37    9.88
   6  -3   5  176.49   10.92
  -6   3  -6   92.70    5.01
   6  -3   6   88.38    5.66
   6  -3   6   81.62    6.30
   6  -3   6   82.29    6.01
   6  -3   6   99.33    7.70
   6  -3   7    3.81    1.52
   6  -3   7    4.99    2.29
  -6   3  -7    6.89    1.42
   6  -3   8    7.94    2.26
   6  -2 -10   25.60    2.22
   6  -2  -9  162.12    6.95
   6  -2  -9  173.07    7.14
  -6   2   9  171.11    6.75
   6  -2  -8   44.70    4.31
   6  -2  -8   41.58    4.28
  -6   2   8   42.99    4.29
   6  -2  -7   15.80    3.12
   6  -2  -7   18.14    3.21
   6  -2  -7   14.20    2.98
   6  -2  -6  625.78   18.27
   6  -2  -6  612.27   17.65
   6  -2  -6  580.23   16.98
   6  -2  -5  262.07   12.97
   6  -2  -5  252.57   11.65
   6  -2  -5  261.41   11.64
   6  -2  -4  134.28    9.10
   6  -2  -4  128.35    9.66
   6  -2  -4  116.46    8.13
   6  -2  -4  127.21    8.15
   6  -2  -3   22.90    4.19
   6  -2  -3   28.55    4.58
   6  -2  -3   25.30    4.22
   6  -2  -2  163.86   11.04
   6  -2  -2  162.08   11.35
   6  -2  -2  172.21   10.94
   6  -2  -2  164.50    9.51
   6  -2  -1  192.74   11.70
   6  -2  -1  180.02    9.80
   6  -2  -1  164.70   11.47
   6  -2  -1  172.95   11.69
   6  -2   0   15.09    3.86
   6  -2   0   13.34    4.28
   6  -2   0   14.19    3.79
   6  -2   1  208.07   13.00
   6  -2   1  221.77   13.23
   6  -2   1  220.03   13.64
   6  -2   2   22.02    4.85
   6  -2   2   13.44    3.98
   6  -2   2   18.76    4.44
   6  -2   3  106.54    9.92
   6  -2   3  115.57    9.62
   6  -2   3   95.31    9.15
   6  -2   4    0.71    3.03
   6  -2   4   -1.66    1.72
   6  -2   4    0.26    2.21
   6  -2   4    1.23    2.12
   6  -2   5   31.10    5.80
   6  -2   5   19.27    4.11
   6  -2   5   13.55    3.46
   6  -2   5   26.25    3.94
  -6   2  -6   68.10    4.91
   6  -2   6   65.53    5.40
   6  -2   6   68.85    7.30
   6  -2   6   60.54    5.56
   6  -2   6   57.80    5.68
   6  -2   6   60.10    5.56
   6  -2   7    3.37    1.60
   6  -2   7    3.74    2.33
   6  -2   7    0.31    0.57
  -6   2  -7    6.47    1.65
   6  -2   8  124.10    6.01
  -6   2  -8  134.71    5.78
   6  -2   8  124.69    7.86
  -6   2  -9   38.08    2.60
   6  -2   9   40.49    3.70
   6  -1 -10   54.81    3.72
   6  -1 -10   46.63    3.89
   6  -1  -9  261.58   10.33
   6  -1  -9  268.91    9.36
  -6   1   9  250.83    8.40
   6  -1  -8  173.21    9.50
   6  -1  -8  163.63    8.28
   6  -1  -8  183.10    8.49
  -6   1   8  185.77    8.54
   6  -1  -7  232.53   11.69
   6  -1  -7  234.36   11.01
   6  -1  -7  230.25   10.60
   6  -1  -6    1.50    2.28
   6  -1  -6    1.53    2.31
   6  -1  -6    1.79    2.29
   6  -1  -5  169.33   10.35
   6  -1  -5  176.72    9.76
   6  -1  -5  172.99   11.01
   6  -1  -4  281.84   13.20
   6  -1  -4  252.38   12.91
   6  -1  -4  275.17   14.23
   6  -1  -4  283.58   12.41
   6  -1  -3   68.91    6.53
   6  -1  -3   78.49    7.88
   6  -1  -3   58.20    6.74
   6  -1  -3   71.13    7.86
   6  -1  -3   73.39    6.39
   6  -1  -2  101.01    7.42
   6  -1  -2  106.52    7.63
   6  -1  -2  113.66    9.61
   6  -1  -2   88.07    8.31
   6  -1  -2  116.39    9.70
   6  -1  -2  106.06    8.79
   6  -1  -1    4.69    2.98
   6  -1  -1   -0.10    2.16
   6  -1  -1   -4.67    2.54
   6  -1  -1   -1.43    2.72
   6  -1  -1   -3.87    2.34
   6  -1   0  101.40    9.49
   6  -1   0   99.14    8.74
   6  -1   0   93.32    9.00
   6  -1   0   99.26    8.68
   6  -1   0  106.49    8.87
   6  -1   0  100.57    8.43
   6  -1   1  112.65    9.18
   6  -1   1  133.09   10.29
   6  -1   1  113.39    9.92
   6  -1   1  128.92   10.70
   6  -1   1  123.68    9.08
   6  -1   2   27.23    4.78
   6  -1   2   22.01    5.33
   6  -1   2   26.47    4.93
   6  -1   2   23.35    5.35
   6  -1   2   30.63    4.37
   6  -1   3   92.82    8.45
   6  -1   3   75.51    8.20
   6  -1   3   79.66    7.85
   6  -1   3   82.77    8.96
   6  -1   4  197.00   12.51
   6  -1   4  220.57   12.31
   6  -1   4  210.06   12.25
   6  -1   4  229.89   14.49
   6  -1   5    9.18    2.91
   6  -1   5   14.09    3.32
   6  -1   5   15.04    3.82
   6  -1   5   12.62    3.94
   6  -1   6   54.32    5.09
   6  -1   6   41.47    5.14
   6  -1   6   46.29    6.82
   6  -1   6   38.26    5.38
   6  -1   7   67.34    7.23
   6  -1   7   73.16    5.74
   6  -1   7   57.65    5.90
   6  -1   8  132.52    8.81
   6  -1   8  127.27    7.73
   6  -1   8  144.49    7.19
   6  -1   9    3.41    1.45
   6  -1   9    3.30    1.98
   6  -1   9    1.03    1.23
  -6   1  -9    0.35    1.20
  -6   1 -10   -0.73    0.63
   6   0 -11  127.97    5.05
   6   0 -10    9.21    1.79
   6   0 -10    9.15    2.19
   6   0  -9   49.65    4.27
   6   0  -9   60.32    5.58
   6   0  -8   58.69    6.40
   6   0  -8   57.03    5.09
   6   0  -8   59.98    5.48
  -6   0   8   58.69    4.92
   6   0  -7  319.38   13.58
   6   0  -7  310.27   12.13
   6   0  -7  354.90   15.46
   6   0  -6  200.52   11.53
   6   0  -6  193.64   10.02
   6   0  -6  204.71   11.94
   6   0  -5   74.06    6.88
   6   0  -5   71.40    7.28
   6   0  -5   57.34    5.75
   6   0  -5   64.14    6.90
   6   0  -4  220.25   12.44
   6   0  -4  237.03   13.05
   6   0  -4  220.07   10.61
   6   0  -4  221.17   12.20
   6   0  -4  202.09   12.24
  -6   0   3   29.81    4.40
   6   0  -3   21.59    4.43
   6   0  -3   24.89    4.95
   6   0  -3   31.90    5.25
   6   0  -3   20.22    3.85
   6   0  -3   29.19    5.07
   6   0  -3   27.85    5.07
  -6   0   2  118.51    8.86
   6   0  -2  106.42    9.29
   6   0  -2  104.47    9.04
   6   0  -2  100.26    8.82
   6   0  -2  103.68    8.17
   6   0  -2  114.45    8.75
   6   0  -2   96.79    8.93
   6   0  -1   38.07    5.63
   6   0  -1   38.76    5.90
   6   0  -1   38.18    5.67
   6   0  -1   37.26    5.84
   6   0  -1   41.87    5.16
  -6   0   1   37.63    4.60
   6   0  -1   35.39    4.66
   6   0  -1   38.58    6.39
   6   0   0   13.88    3.71
   6   0   0   15.62    3.75
   6   0   0   14.17    4.33
   6   0   0   13.75    3.74
   6   0   0   16.79    3.65
   6   0   0   12.78    2.80
  -6   0   0   16.02    3.60
   6   0   0   13.74    3.37
   6   0   0   16.40    4.92
   6   0   1  329.06   16.15
   6   0   1  322.76   14.95
   6   0   1  302.55   14.66
   6   0   1  293.77   15.43
   6   0   1  314.14   15.35
   6   0   1  327.57   12.86
   6   0   1  315.27   14.16
  -6   0  -1  344.60   13.77
   6   0   1  334.65   17.04
   6   0   2   99.90    9.13
   6   0   2  113.46    8.82
   6   0   2  116.39    9.17
   6   0   2   98.48    9.38
   6   0   2  118.01    9.30
   6   0   2  107.02    8.49
  -6   0  -2  109.40    7.97
   6   0   2  110.36   10.19
   6   0   3    0.81    2.07
   6   0   3    3.63    2.32
   6   0   3    3.01    3.36
   6   0   3    3.24    2.80
   6   0   3    1.31    1.57
   6   0   3    3.13    2.42
   6   0   4   11.26    2.76
   6   0   4    9.88    3.14
   6   0   4   12.50    3.97
   6   0   4   13.01    3.57
   6   0   4    8.04    3.10
   6   0   5  359.58   14.76
   6   0   5  364.00   18.00
   6   0   5  338.45   15.35
   6   0   5  340.67   16.35
   6   0   6  331.47   16.94
   6   0   6  336.96   15.98
   6   0   7    6.08    3.39
   6   0   7    5.42    2.75
   6   0   7   14.24    2.70
   6   0   8   26.61    4.54
   6   0   8   20.46    4.17
   6   0   8   17.82    2.91
   6   0   9   50.15    5.15
   6   0   9   51.63    5.07
   6   0   9   49.19    4.13
   6   0  10   76.18    5.02
   6   0  10   66.46    4.36
   6   0  10   66.45    3.70
   6   1 -11   -0.95    1.17
   6   1 -10   43.73    4.31
   6   1 -10   40.43    3.31
   6   1  -9  168.18    9.26
   6   1  -9  163.56    7.47
   6   1  -8   86.01    7.63
   6   1  -8   74.49    5.65
   6   1  -8   85.27    5.84
   6   1  -7    0.02    2.84
   6   1  -7   -0.25    2.15
   6   1  -7   -0.83    1.41
   6   1  -7   -1.02    1.22
   6   1  -6   89.34    8.39
   6   1  -6   75.64    6.23
   6   1  -6   93.85    8.10
   6   1  -5   44.42    5.84
   6   1  -5   53.68    6.74
   6   1  -5   36.31    5.86
   6   1  -4   44.46    6.21
   6   1  -4   48.48    5.71
   6   1  -4   43.83    6.06
   6   1  -4   40.69    5.93
   6   1  -4   48.43    5.19
   6   1  -4   42.48    6.49
   6   1  -3   11.18    3.08
  -6  -1   3   12.76    2.94
   6   1  -3   12.31    3.94
   6   1  -3    7.16    3.09
   6   1  -3   10.34    3.55
   6   1  -3    5.29    2.49
   6   1  -3    7.37    3.60
   6   1  -3    9.06    3.33
   6   1  -3    8.31    3.48
   6   1  -2   68.20    6.89
  -6  -1   2   76.52    7.30
   6   1  -2   64.80    7.80
   6   1  -2   55.68    6.67
   6   1  -2   61.97    7.15
   6   1  -2   61.23    6.91
   6   1  -2   61.25    7.14
   6   1  -2   71.06    6.76
   6   1  -2   58.02    6.34
   6   1  -2   59.99    6.31
   6   1  -2   66.50    7.70
   6   1  -1  251.87   14.34
   6   1  -1  260.09   14.58
   6   1  -1  264.09   13.85
   6   1  -1  243.28   13.69
   6   1  -1  235.05   13.31
   6   1  -1  266.66   13.03
   6   1  -1  257.93   13.69
   6   1  -1  243.22   12.45
   6   1  -1  234.25   11.34
  -6  -1   1  239.33   10.72
   6   1   0  165.71   11.57
   6   1   0  141.72   10.20
   6   1   0  148.33   10.51
   6   1   0  142.27   10.47
   6   1   0  165.03   10.73
   6   1   0  155.81   10.23
   6   1   0  157.19    9.86
  -6  -1   0  141.91    8.55
   6   1   0  174.82   11.85
   6   1   1    5.63    2.60
   6   1   1    5.16    2.57
   6   1   1    1.76    3.12
   6   1   1    4.68    2.33
   6   1   1    1.94    2.72
   6   1   1    4.68    2.80
   6   1   1    4.69    2.54
  -6  -1  -1    3.07    1.82
   6   1   1    6.21    3.60
   6   1   2   26.74    5.19
   6   1   2   19.65    4.10
   6   1   2   27.23    4.87
   6   1   2   25.35    5.06
   6   1   2   31.80    4.96
   6   1   2   26.71    4.14
  -6  -1  -2   25.05    4.17
   6   1   2   29.51    5.34
   6   1   3  992.68   28.86
   6   1   3  944.75   25.10
   6   1   3  932.45   26.48
   6   1   3  944.69   24.76
   6   1   3  932.65   26.06
   6   1   3  949.38   28.73
   6   1   4    3.58    2.49
   6   1   4    0.58    2.46
   6   1   4    1.55    3.51
   6   1   4    7.38    3.24
   6   1   4   -0.97    1.12
   6   1   5  226.65   12.78
   6   1   5  233.75   14.36
   6   1   5  213.37   13.60
   6   1   5  199.27   11.47
   6   1   6  320.99   14.41
   6   1   6  344.30   16.92
   6   1   6  304.38   16.21
   6   1   7   64.03    6.18
   6   1   7   60.87    7.26
   6   1   8   80.46    7.63
   6   1   8   72.33    6.98
   6   1   8   74.75    5.66
   6   1   9    6.52    2.98
   6   1   9    6.56    2.45
   6   1   9    8.14    1.87
   6   1  10   12.23    2.65
   6   1  10    6.25    1.45
   6   1  11  144.33    5.98
   6   2 -11    7.44    1.36
   6   2 -10    1.81    1.10
   6   2 -10   -0.46    0.84
   6   2 -10   -1.36    1.70
   6   2  -9   36.54    4.56
   6   2  -9   45.33    4.36
   6   2  -9   43.21    3.83
   6   2  -8   51.20    5.99
   6   2  -8   54.47    4.49
   6   2  -8   50.93    5.11
   6   2  -7   52.53    6.42
   6   2  -7   51.56    4.66
   6   2  -7   55.90    5.74
   6   2  -7   54.37    6.41
   6   2  -6  183.22   11.59
   6   2  -6  181.28   10.15
   6   2  -6  187.64   11.39
   6   2  -5  457.56   18.08
   6   2  -5  411.30   16.38
   6   2  -5  400.42   16.77
   6   2  -5  444.95   15.68
   6   2  -4   43.68    5.74
  -6  -2   4   51.03    6.01
   6   2  -4   46.27    5.19
   6   2  -4   44.36    5.06
   6   2  -4   31.93    5.04
   6   2  -4   37.20    5.86
   6   2  -4   32.37    5.35
   6   2  -4   47.70    6.65
   6   2  -4   42.43    5.89
   6   2  -3  116.07    8.85
  -6  -2   3  103.67    8.19
   6   2  -3  117.24    9.35
   6   2  -3  111.49    7.75
   6   2  -3  114.47   10.03
   6   2  -3  102.84    9.18
   6   2  -3   94.17    8.37
   6   2  -3  123.23    8.87
   6   2  -3  108.58    8.92
   6   2  -3  100.50    8.71
   6   2  -3   99.05    9.36
   6   2  -3  116.38    9.03
   6   2  -2   43.21    5.50
  -6  -2   2   51.49    5.42
   6   2  -2   50.49    5.47
   6   2  -2   49.64    6.94
   6   2  -2   40.95    5.90
   6   2  -2   44.68    6.29
   6   2  -2   54.48    6.28
   6   2  -2   39.28    5.94
   6   2  -2   43.87    5.62
   6   2  -2   35.41    5.55
   6   2  -2   43.58    6.34
   6   2  -2   47.46    5.59
   6   2  -1    9.15    2.73
  -6  -2   1    7.39    2.65
   6   2  -1   10.64    3.34
   6   2  -1    8.85    3.72
   6   2  -1    7.91    3.39
   6   2  -1    8.47    3.22
   6   2  -1    8.16    3.45
   6   2  -1    8.69    2.99
   6   2  -1    7.97    3.31
   6   2  -1   12.18    3.14
   6   2  -1    9.16    3.36
   6   2   0  301.40   15.87
   6   2   0  300.79   15.70
   6   2   0  289.72   14.52
   6   2   0  275.24   14.46
   6   2   0  277.25   14.31
   6   2   0  319.83   14.56
   6   2   0  276.25   13.65
   6   2   0  309.42   13.91
   6   2   0  292.70   12.59
  -6  -2   0  279.41   11.49
   6   2   1  168.16   11.97
   6   2   1  158.14   10.87
   6   2   1  157.66   11.11
   6   2   1  148.87   10.59
   6   2   1  165.84   10.66
   6   2   1  157.08   10.17
   6   2   1  169.60   10.27
   6   2   1  158.40   11.70
  -6  -2  -1  152.86    8.95
   6   2   2   -6.09    3.36
   6   2   2    5.66    3.51
   6   2   2    4.37    2.14
   6   2   2   -4.24    1.97
   6   2   2    3.44    2.28
   6   2   2    1.22    2.26
   6   2   2    0.54    2.11
   6   2   2   -0.16    1.51
  -6  -2  -2    1.85    1.98
   6   2   3    2.91    2.53
   6   2   3    1.63    2.74
   6   2   3    0.40    3.25
   6   2   3    1.70    2.68
   6   2   3    1.91    2.10
   6   2   3    5.88    2.73
  -6  -2  -3    2.94    2.20
   6   2   3   -1.66    2.68
   6   2   4  369.15   17.91
   6   2   4  337.23   16.16
   6   2   4  357.52   15.50
   6   2   4  375.41   18.10
   6   2   4  355.07   15.71
  -6  -2  -4  338.94   13.49
  -6  -2  -4  405.70   15.58
   6   2   5  770.49   24.15
   6   2   5  842.93   22.83
   6   2   5  779.55   25.87
   6   2   5  844.49   26.73
   6   2   5  782.93   21.90
   6   2   6  275.91   14.21
   6   2   6  300.15   15.58
   6   2   6  305.19   16.05
   6   2   7    4.06    2.39
   6   2   7    7.57    4.22
   6   2   7    4.48    2.71
   6   2   8   72.82    6.54
   6   2   8   72.77    7.59
   6   2   8   74.72    6.84
   6   2   8   75.14    5.55
   6   2   9  140.30    7.85
   6   2   9  163.22    7.66
   6   2   9  150.29    9.58
   6   2  10   -1.53    0.72
   6   2  10   51.51    5.04
   6   2  11   80.01    4.96
   6   3 -10   26.70    3.07
   6   3 -10   28.92    3.17
   6   3  -9   93.69    6.46
   6   3  -9   89.32    6.05
   6   3  -8   43.57    5.27
   6   3  -8   48.03    5.12
   6   3  -7  427.05   16.45
   6   3  -7  439.14   15.76
   6   3  -6  121.42    9.36
   6   3  -6  122.71    9.43
   6   3  -6  119.31    8.59
   6   3  -5    2.53    2.75
   6   3  -5    2.62    1.77
   6   3  -5   -2.71    2.48
   6   3  -5    1.30    1.40
   6   3  -5    0.34    2.29
   6   3  -4   71.26    6.73
   6   3  -4   74.30    6.92
   6   3  -4   63.25    6.95
   6   3  -4   58.67    6.74
   6   3  -4   69.35    7.44
   6   3  -4   72.25    7.41
  -6  -3   4   63.49    6.02
   6   3  -3  222.75   12.25
  -6  -3   3  233.38   11.26
   6   3  -3  241.78   11.91
   6   3  -3  216.66   12.23
   6   3  -3  236.01   13.89
   6   3  -3  234.53   13.35
   6   3  -3  207.39   12.53
   6   3  -3  243.18   12.56
   6   3  -3  236.17   12.82
   6   3  -3  241.17   13.02
   6   3  -3  202.07   13.05
   6   3  -3  232.60   12.47
   6   3  -2  117.08    8.60
  -6  -3   2   97.04    7.05
  -6  -3   2  111.16    7.84
   6   3  -2  103.43    7.82
   6   3  -2  107.43    9.61
   6   3  -2   98.23    8.36
   6   3  -2  100.03    9.06
   6   3  -2  103.36    8.86
   6   3  -2  101.35    8.34
   6   3  -2  100.61    8.24
   6   3  -2  101.32    8.43
   6   3  -2  101.70    7.96
   6   3  -2   97.15    9.17
   6   3  -1    2.26    2.31
   6   3  -1    7.51    3.97
   6   3  -1   -2.70    2.55
   6   3  -1    2.47    2.47
   6   3  -1    5.60    3.12
   6   3  -1   -0.36    1.85
   6   3  -1   -0.66    2.62
   6   3  -1   -0.07    2.68
   6   3  -1    3.73    3.70
   6   3  -1   -0.40    1.46
   6   3   0    1.01    2.91
   6   3   0    5.85    3.45
   6   3   0    3.16    2.40
   6   3   0   -0.48    1.76
   6   3   0   -1.97    1.89
   6   3   0    0.05    2.67
   6   3   0   -1.01    2.05
   6   3   0    4.38    2.46
   6   3   0    1.36    2.39
   6   3   1  191.85   12.66
   6   3   1  219.62   12.79
   6   3   1  209.54   10.51
   6   3   1  194.18   12.51
   6   3   1  217.06   12.65
   6   3   1  210.67   12.01
   6   3   1  203.13   11.12
   6   3   1  233.17   12.26
  -6  -3  -1  220.68   10.48
   6   3   1  195.31   12.72
   6   3   2  246.62   13.47
   6   3   2  249.75   14.48
   6   3   2  239.62   11.14
   6   3   2  256.82   14.29
   6   3   2  237.40   13.08
   6   3   2  267.33   13.47
   6   3   2  260.17   12.69
  -6  -3  -2  255.07   11.42
   6   3   2  254.28   14.50
   6   3   3  564.38   21.65
   6   3   3  575.68   20.51
   6   3   3  595.34   17.24
   6   3   3  589.09   21.44
   6   3   3  595.99   19.72
   6   3   3  536.07   19.31
   6   3   3  585.12   18.83
   6   3   3  567.83   21.50
  -6  -3  -3  559.88   17.43
  -6  -3  -4 1269.71   27.09
   6   3   4 1362.10   33.68
   6   3   4 1329.52   30.65
   6   3   4 1357.52   29.54
   6   3   4 1337.74   28.82
  -6  -3  -4 1328.43   26.74
   6   3   4 1347.53   32.40
   6   3   4 1363.09   33.06
   6   3   5   -3.77    1.72
   6   3   5    1.10    2.60
   6   3   5    2.29    2.23
   6   3   5   -3.84    3.67
   6   3   6  167.62   11.49
   6   3   6  166.29   11.44
   6   3   6  164.93   11.88
   6   3   6  145.72    9.60
   6   3   7   10.79    3.58
   6   3   7    7.57    2.54
   6   3   7    5.63    3.41
   6   3   8    4.40    2.81
   6   3   8    2.32    2.10
   6   3   9  351.61   14.31
   6   3   9  330.11   12.77
   6   3  10  170.10    8.77
   6   3  10  164.57    7.64
   6   3  11   20.14    2.63
   6   4 -10   17.91    2.35
   6   4 -10   13.38    1.86
   6   4  -9   23.52    3.44
   6   4  -9   23.81    3.01
   6   4  -8   21.97    3.76
   6   4  -8   20.92    3.68
   6   4  -7   82.56    6.98
   6   4  -7   83.42    7.04
   6   4  -6  214.12   11.46
   6   4  -6  205.14   11.40
   6   4  -5  527.23   18.76
   6   4  -5  499.32   17.52
   6   4  -5  520.17   17.02
   6   4  -5  546.07   19.30
   6   4  -4  174.71   11.12
   6   4  -4  171.94   10.29
   6   4  -4  164.48   10.77
   6   4  -4  155.87   10.63
   6   4  -4  164.41   10.09
   6   4  -4  173.29   10.57
  -6  -4   3   74.62    6.91
   6   4  -3   59.77    7.54
   6   4  -3   65.03    6.69
   6   4  -3   59.06    6.59
   6   4  -3   67.12    7.19
   6   4  -3   63.32    6.76
   6   4  -3   75.28    7.40
   6   4  -3   58.23    6.83
   6   4  -3   65.84    6.98
   6   4  -3   74.67    7.29
   6   4  -3   64.86    7.97
  -6  -4   2  201.28   10.67
   6   4  -2  199.00   11.04
   6   4  -2  207.25   12.93
   6   4  -2  184.69   11.20
   6   4  -2  190.27   12.01
   6   4  -2  200.74   12.24
   6   4  -2  215.35   12.23
   6   4  -2  184.45   11.11
   6   4  -2  189.16   11.47
   6   4  -2  204.58   11.58
   6   4  -2  189.26   12.56
  -6  -4   1   89.42    6.86
   6   4  -1   89.64    7.60
   6   4  -1   95.05    8.69
   6   4  -1   85.53    8.01
   6   4  -1   90.12    8.37
   6   4  -1   88.32    8.58
   6   4  -1   96.48    8.30
   6   4  -1   89.60    7.71
   6   4  -1   87.20    7.80
   6   4  -1  102.52    8.05
   6   4  -1   85.56    8.60
   6   4   0  370.49   14.63
   6   4   0  387.48   17.36
   6   4   0  391.13   16.80
   6   4   0  401.30   17.61
   6   4   0  348.29   16.14
   6   4   0  395.12   16.43
   6   4   0  379.67   14.91
   6   4   0  377.71   15.56
  -6  -4   0  385.65   14.19
   6   4   0  379.69   17.35
   6   4   1   86.77    8.72
   6   4   1   80.59    7.98
   6   4   1   85.15    7.24
   6   4   1   79.58    8.28
   6   4   1   83.35    7.82
   6   4   1   93.04    8.40
   6   4   1   85.73    7.71
  -6  -4  -1   77.11    6.62
   6   4   1   88.59    8.40
   6   4   2  734.32   24.05
   6   4   2  790.10   24.07
   6   4   2  768.47   20.67
   6   4   2  781.90   24.94
   6   4   2  710.30   22.33
   6   4   2  789.33   22.85
   6   4   2  815.53   22.55
  -6  -4  -2  726.61   20.06
   6   4   2  755.46   24.37
   6   4   3  817.62   25.56
   6   4   3  828.42   25.65
   6   4   3  839.90   25.13
   6   4   3  829.36   21.41
   6   4   3  791.70   22.85
   6   4   3  805.14   22.87
   6   4   3  853.88   25.42
  -6  -4  -3  803.71   21.54
   6   4   4   -3.29    2.86
   6   4   4   -0.42    0.52
   6   4   4    3.35    2.64
   6   4   4    0.02    2.71
   6   4   4    2.98    2.67
   6   4   4   -3.66    2.99
  -6  -4  -4   -0.49    0.96
   6   4   5   -3.42    2.76
   6   4   5    3.18    2.54
   6   4   5    1.08    2.14
   6   4   5    2.07    2.72
   6   4   5    0.20    1.94
   6   4   6  213.78   13.23
   6   4   6  187.01   11.09
   6   4   6  202.85   12.87
   6   4   6  197.62   11.58
   6   4   7  157.75    9.56
   6   4   7  146.45   10.57
   6   4   7  160.66   11.12
   6   4   8  246.76   12.92
   6   4   8  258.95   12.80
   6   4   9    3.05    2.39
   6   4   9    2.00    2.09
   6   4  10  108.79    6.70
   6   4  10  120.99    6.91
   6   4  11  135.17    5.64
   6   4  11  130.08    5.35
   6   5 -10   23.17    2.55
   6   5  -9    0.82    1.70
   6   5  -8    1.43    2.34
   6   5  -8    1.47    1.65
   6   5  -7    5.55    2.88
   6   5  -7   -1.48    1.90
   6   5  -6   13.17    2.67
   6   5  -6   23.46    4.53
   6   5  -6   27.54    4.47
   6   5  -5   -1.91    1.85
   6   5  -5   -4.55    2.20
   6   5  -5   -1.36    2.39
   6   5  -4   71.07    7.00
   6   5  -4   62.71    6.61
   6   5  -4   63.36    6.75
   6   5  -4   74.93    7.14
   6   5  -3  197.41   11.43
   6   5  -3  170.51   11.01
   6   5  -3  166.82   10.40
   6   5  -3  180.28   10.98
   6   5  -3  186.19   10.85
   6   5  -3  177.39   10.59
  -6  -5   2    9.04    2.62
   6   5  -2    8.32    3.78
   6   5  -2    7.93    3.44
   6   5  -2    7.70    3.62
   6   5  -2    7.67    3.63
   6   5  -2    8.25    3.56
   6   5  -2    3.96    3.07
   6   5  -2    4.74    3.81
   6   5  -2    5.63    3.10
   6   5  -2    6.03    3.59
   6   5  -2    6.54    3.45
   6   5  -1  122.18    8.87
   6   5  -1  111.32    9.59
   6   5  -1  118.98    9.27
   6   5  -1  133.12    9.88
   6   5  -1  103.07    8.91
   6   5  -1  119.54    8.59
   6   5  -1  123.74    9.53
  -6  -5   1  113.99    8.16
   6   5  -1  113.25    8.79
   6   5  -1  112.55    9.79
   6   5   0  770.00   21.98
   6   5   0  747.84   23.31
   6   5   0  746.97   23.71
   6   5   0  745.11   22.99
   6   5   0  742.81   21.01
  -6  -5   0  737.25   20.77
   6   5   0  762.33   23.12
   6   5   0  751.49   23.38
   6   5   0  720.38   23.67
   6   5   1  781.33   22.22
   6   5   1  729.10   23.50
   6   5   1  771.85   24.09
   6   5   1  736.67   23.13
   6   5   1  745.79   20.93
  -6  -5  -1  766.56   21.27
   6   5   1  759.95   22.97
   6   5   1  736.26   22.86
   6   5   1  741.01   23.50
   6   5   2    2.66    3.23
   6   5   2    5.24    2.95
   6   5   2    2.85    2.49
   6   5   2   -1.18    2.59
   6   5   2    2.93    2.71
  -6  -5  -2    0.43    1.29
   6   5   2    2.63    2.21
   6   5   2    5.99    2.32
   6   5   2    2.09    3.26
   6   5   3  437.44   18.62
   6   5   3  502.25   19.67
   6   5   3  483.75   19.08
   6   5   3  526.95   17.63
  -6  -5  -3  513.27   17.78
   6   5   3  499.41   18.04
   6   5   3  482.04   17.41
   6   5   3  489.57   18.63
   6   5   4   69.53    7.68
   6   5   4   65.90    6.73
   6   5   4   73.00    6.69
   6   5   4   66.96    7.06
   6   5   4   70.12    7.83
   6   5   4   74.02    8.01
   6   5   5  228.33   11.02
   6   5   5  208.92   12.52
   6   5   5  207.75   12.75
   6   5   5  220.09   12.76
   6   5   6    2.50    2.62
   6   5   6    8.23    3.07
   6   5   6    7.48    3.71
   6   5   7    9.28    3.66
   6   5   7   17.96    3.61
   6   5   7   15.79    4.79
   6   5   8  421.73   14.08
   6   5   8  439.19   15.89
   6   5   8  453.23   16.83
   6   5   9  181.00    9.15
   6   5   9  191.42   10.02
   6   5  10    2.98    1.73
   6   5  10    1.07    1.73
   6   5  11   13.98    2.02
   6   6  -9  119.56    5.72
   6   6  -8   -1.07    1.95
   6   6  -7    0.19    2.05
   6   6  -6   14.49    3.54
   6   6  -6   16.22    3.01
   6   6  -6   11.26    2.62
   6   6  -5   20.30    4.20
   6   6  -5   20.18    3.47
   6   6  -5   20.79    3.96
   6   6  -4   -1.17    2.09
   6   6  -4    1.34    2.03
   6   6  -4    1.09    2.64
   6   6  -3   92.36    7.96
   6   6  -3  107.87    8.74
   6   6  -3  105.43    7.99
   6   6  -2  295.20   13.47
   6   6  -2  300.49   13.71
   6   6  -2  283.64   14.31
   6   6  -2  286.45   13.01
   6   6  -2  272.94   13.05
   6   6  -1  235.30   12.20
   6   6  -1  226.67   12.54
   6   6  -1  218.50   12.18
   6   6  -1  224.90   12.73
   6   6  -1  225.50   11.60
   6   6  -1  211.22   11.75
   6   6   0   14.52    3.93
   6   6   0    9.09    3.38
   6   6   0   10.77    3.74
   6   6   0    9.79    4.00
   6   6   0   12.15    3.84
   6   6   0    9.55    3.71
   6   6   0    5.01    3.20
   6   6   1 1101.49   27.52
   6   6   1 1085.50   28.17
   6   6   1 1109.65   27.49
   6   6   1 1097.09   25.65
   6   6   1 1087.74   27.57
   6   6   1 1146.89   26.28
   6   6   1 1110.83   27.98
   6   6   2   43.92    6.05
   6   6   2   46.00    5.86
   6   6   2   52.95    6.29
   6   6   2   44.11    5.95
   6   6   2   49.32    6.35
   6   6   2   45.25    6.47
   6   6   3    9.69    3.61
   6   6   3   11.00    3.52
   6   6   3    5.88    3.53
   6   6   3    4.22    2.95
   6   6   3    6.33    3.53
   6   6   4    4.22    1.77
   6   6   4    2.52    2.98
   6   6   4    7.84    2.86
   6   6   4   -1.44    2.32
   6   6   5   22.21    4.78
   6   6   5   23.89    4.79
   6   6   5   19.38    3.95
   6   6   6  265.40   13.76
   6   6   6  253.52   13.01
   6   6   6  223.71   11.67
   6   6   7  117.53    8.38
   6   6   7  122.05    8.14
   6   6   8  131.78    8.73
   6   6   8  115.77    7.58
   6   6   9   43.32    4.62
   6   6   9   37.55    3.50
   6   6  10   49.19    4.23
   6   7  -9   63.21    3.35
   6   7  -8    8.01    1.85
   6   7  -7    0.97    0.98
   6   7  -7   18.25    3.03
   6   7  -6    1.01    2.10
   6   7  -6   -0.05    0.16
   6   7  -6    2.73    1.95
   6   7  -5  133.47    8.39
   6   7  -5  126.61    8.30
   6   7  -5  131.81    7.21
   6   7  -4   12.55    3.45
   6   7  -4    8.90    2.44
   6   7  -4   12.46    3.19
   6   7  -3   89.11    7.53
   6   7  -3   77.47    6.03
   6   7  -3   91.43    8.02
   6   7  -2   49.04    5.62
   6   7  -2   58.80    6.39
   6   7  -2   56.11    5.64
   6   7  -2   49.28    6.40
   6   7  -1  692.98   20.27
   6   7  -1  719.21   20.79
   6   7  -1  686.43   22.22
   6   7  -1  741.34   19.64
   6   7   0   14.54    4.06
   6   7   0   16.84    3.98
   6   7   0   10.44    3.41
   6   7   0   15.78    3.87
   6   7   1  187.60   11.52
   6   7   1  185.23   10.69
   6   7   1  179.08   10.59
   6   7   1  184.52   11.43
   6   7   2   20.14    4.02
   6   7   2   13.92    3.92
   6   7   2   19.23    4.32
   6   7   2   14.44    3.60
   6   7   3   22.40    4.22
   6   7   3   23.13    4.49
   6   7   3   13.67    3.63
   6   7   3   19.06    3.86
   6   7   4   58.89    5.61
   6   7   4   39.45    5.74
   6   7   4   48.43    6.05
   6   7   5    3.72    3.23
   6   7   5    0.66    2.73
   6   7   6  201.88   11.35
   6   7   6  182.40   10.88
   6   7   7  115.77    8.30
   6   7   7  106.78    7.83
   6   7   8    4.51    2.31
   6   7   8    5.06    2.65
   6   7   9   10.10    2.11
   6   7   9   13.30    2.83
   6   7  10  137.87    5.90
   6   8  -7    1.20    0.67
  -6  -8   7   -0.11    1.16
   6   8  -7    1.21    1.10
   6   8  -6   17.67    2.23
   6   8  -6   20.96    3.05
   6   8  -6   18.98    2.75
   6   8  -5    3.48    1.60
   6   8  -5    2.41    2.06
   6   8  -5    2.59    1.41
   6   8  -4   19.72    3.70
   6   8  -4   19.76    3.64
   6   8  -4   18.29    3.03
   6   8  -3  244.64   10.12
   6   8  -3  220.69   10.46
   6   8  -3  239.57   12.04
   6   8  -2    2.68    2.92
   6   8  -2    2.40    2.79
   6   8  -2    0.28    1.30
   6   8  -1  296.40   14.05
   6   8  -1  279.20   11.13
   6   8  -1  262.58   11.23
   6   8  -1  306.18   12.88
   6   8   0   -2.52    2.26
   6   8   0    0.65    2.70
   6   8   0    5.04    2.50
   6   8   1    4.27    2.50
   6   8   1    5.01    2.77
   6   8   1    6.14    2.86
   6   8   2    4.42    2.52
   6   8   2    1.99    2.41
   6   8   2   -1.30    2.17
   6   8   3   18.51    3.58
   6   8   3   16.32    3.49
   6   8   3   15.33    4.06
   6   8   3   10.44    2.77
   6   8   4  112.56    7.11
   6   8   4  114.50    7.88
   6   8   4  118.97    8.74
   6   8   5  103.87    7.40
   6   8   5  111.76    8.54
  -6  -8  -6   12.02    2.29
   6   8   6   11.36    2.98
   6   8   6   11.54    2.84
  -6  -8  -7   57.19    4.29
   6   8   7   50.41    4.80
   6   8   7   43.12    4.63
   6   8   8   95.15    5.79
   6   8   8   97.89    5.97
   6   8   9   11.62    1.82
   6   8   9   12.16    1.94
   6   9  -6    8.99    1.66
   6   9  -6    9.54    1.73
   6   9  -5   28.65    2.92
   6   9  -5   26.15    2.81
   6   9  -5   30.07    3.35
   6   9  -4    2.79    1.58
   6   9  -4    1.12    1.29
   6   9  -4   -1.36    1.79
   6   9  -3  179.04    8.07
   6   9  -3  184.64    8.31
   6   9  -3  176.02    9.48
   6   9  -2   39.22    4.12
   6   9  -2   35.45    4.13
   6   9  -2   41.42    4.93
   6   9  -1    7.93    2.69
   6   9  -1    3.68    2.28
   6   9  -1    5.46    2.10
   6   9   0   33.83    4.66
   6   9   0   32.25    3.89
   6   9   0   37.74    4.46
   6   9   1   -2.67    2.17
   6   9   1   -1.50    1.77
   6   9   1   -0.88    1.45
   6   9   1   -0.01    2.14
   6   9   2  137.59    8.37
   6   9   2  148.99    8.21
   6   9   2  149.58    7.65
   6   9   2  121.18    7.85
   6   9   3   27.24    3.77
   6   9   3   30.86    4.47
   6   9   3   31.98    3.51
   6   9   4   16.13    3.30
   6   9   5  209.50    9.99
   6   9   6    9.94    2.46
  -6  -9  -6    7.65    1.93
  -6  -9  -7   73.86    4.21
   6   9   7   74.50    5.26
   6   9   8   58.22    3.94
   6  10  -5   32.40    2.52
   6  10  -4   48.18    3.22
   6  10  -4   46.65    3.72
   6  10  -3   70.10    3.88
   6  10  -3   75.92    4.47
   6  10  -3   74.21    5.13
   6  10  -2    2.39    1.35
   6  10  -2   -2.03    1.15
   6  10  -2    0.69    1.48
   6  10  -1    3.51    1.50
   6  10  -1    4.00    1.70
   6  10  -1    3.65    2.23
   6  10   0   17.97    2.53
   6  10   0   17.29    2.60
   6  10   0   15.27    2.86
   6  10   1   39.31    3.60
   6  10   1   35.23    3.95
   6  10   2   47.16    4.08
   6  10   2   44.75    3.72
   6  10   2   43.28    3.93
   6  10   3   59.83    4.80
   6  10   3   -3.82    1.25
   6  10   4   27.11    3.42
   6  10   5    7.53    2.07
   6  10   6   33.97    3.22
  -6 -10  -6   36.95    2.88
   6  10   7    9.29    1.58
   6  11  -2    7.51    1.48
   6  11  -1   41.88    2.78
   6  11  -1   40.33    3.21
   6  11   0    4.07    0.90
   6  11   0    3.92    1.37
   6  11   1   25.36    2.24
   6  11   1   24.66    2.41
   6  11   2   -1.27    0.61
  -7   5   1   73.34    3.39
   7  -4  -4   59.33    3.25
   7  -4  -4   66.18    3.59
   7  -4  -3  134.06    6.05
  -7   4   3  120.33    5.17
   7  -4  -2   52.19    3.87
   7  -4  -2   53.24    4.30
   7  -4  -1   36.83    3.67
   7  -4  -1   41.58    4.05
   7  -4   0  153.10    7.52
   7  -4   0  175.70    8.08
   7  -4   1   83.45    5.65
   7  -4   1   99.94    6.11
   7  -4   2   38.58    3.85
   7  -4   2   38.89    3.81
   7  -4   3    4.31    1.40
   7  -4   3    3.91    1.42
   7  -4   4  181.35    6.28
   7  -3  -6    1.42    0.85
   7  -3  -5  273.23    8.06
   7  -3  -5  263.02    8.38
   7  -3  -4    8.43    2.11
   7  -3  -4    8.93    1.64
  -7   3   4    8.41    1.74
   7  -3  -3   87.64    5.60
   7  -3  -3   98.89    6.63
   7  -3  -2  299.52   11.39
   7  -3  -2  326.15   12.48
   7  -3  -1    7.46    2.49
   7  -3  -1    7.13    2.62
   7  -3   0    6.65    2.65
   7  -3   0    9.64    2.82
   7  -3   1  188.84    9.99
   7  -3   1  188.21    9.99
   7  -3   1  174.78    8.23
   7  -3   2  154.25    8.89
   7  -3   2  168.55    9.15
   7  -3   2  143.75    7.70
   7  -3   3   23.57    3.59
   7  -3   3   33.67    3.99
   7  -3   3   24.88    3.44
   7  -3   4   19.91    2.91
   7  -3   4   24.58    3.12
   7  -3   4   23.61    3.29
   7  -3   5   25.53    2.64
   7  -3   5   28.78    2.56
   7  -3   5   32.80    3.37
   7  -2  -7   23.09    2.04
  -7   2   7   25.94    2.54
   7  -2  -6   73.77    4.33
   7  -2  -6   70.63    4.75
   7  -2  -5  252.24    8.60
   7  -2  -5  257.85   10.23
   7  -2  -4  191.05    7.91
   7  -2  -4  211.60    9.05
   7  -2  -3   37.25    4.43
   7  -2  -3   39.05    4.99
   7  -2  -2   55.84    5.66
   7  -2  -2   55.83    6.04
   7  -2  -1  187.98    9.68
   7  -2  -1  189.81   10.79
   7  -2  -1  208.41   11.67
   7  -2   0   27.84    4.10
   7  -2   0   29.63    4.73
   7  -2   0   34.26    5.02
   7  -2   1   -3.05    2.15
   7  -2   1   -0.84    2.50
   7  -2   1    0.57    2.42
   7  -2   2   32.88    4.43
   7  -2   2   27.47    4.56
   7  -2   2   24.03    4.03
   7  -2   3  241.76   11.82
   7  -2   3  243.49   11.71
   7  -2   3  248.92   11.51
   7  -2   4   34.47    4.72
   7  -2   4   35.28    4.42
   7  -2   4   40.11    4.30
   7  -2   5   -1.12    1.66
   7  -2   5    0.34    0.78
   7  -2   5   -0.10    0.77
   7  -2   6  144.49    7.51
   7  -2   6    2.38    0.97
   7  -2   7    2.82    1.46
   7  -1  -8   14.91    2.04
   7  -1  -7   91.79    5.32
   7  -1  -7  101.68    5.57
  -7   1   7   94.98    4.74
   7  -1  -6   73.45    5.65
   7  -1  -6   72.14    5.07
   7  -1  -5   23.73    4.13
   7  -1  -5   28.96    3.72
   7  -1  -4  119.10    7.67
   7  -1  -4  135.56    8.94
   7  -1  -4  126.83    7.25
   7  -1  -3   91.06    7.35
   7  -1  -3   73.29    7.09
   7  -1  -3   84.65    6.79
   7  -1  -3   77.72    5.71
   7  -1  -2   21.04    4.51
   7  -1  -2   19.88    4.15
   7  -1  -2   23.22    4.07
   7  -1  -1    1.84    2.36
   7  -1  -1    3.37    2.60
   7  -1  -1   -0.32    2.13
   7  -1  -1   -4.91    2.38
   7  -1   0  244.60   13.06
   7  -1   0  261.06   13.24
   7  -1   0  266.02   13.71
   7  -1   0  251.64   11.82
   7  -1   1   90.93    8.32
   7  -1   1   77.11    7.39
   7  -1   1   82.48    7.86
   7  -1   1   92.48    7.35
   7  -1   2   13.57    3.47
   7  -1   2    9.21    2.70
   7  -1   2   12.84    4.15
   7  -1   2   17.80    3.22
   7  -1   3   42.43    5.31
   7  -1   3   35.44    4.75
   7  -1   3   45.53    5.98
   7  -1   3   39.80    4.78
   7  -1   4  132.40    8.69
   7  -1   4  149.21    8.54
   7  -1   4  169.59   10.91
   7  -1   4  157.94    8.82
   7  -1   5  100.17    6.77
   7  -1   5  111.01    8.60
   7  -1   5  104.09    6.84
   7  -1   6   -1.28    0.73
   7  -1   6    0.98    1.76
   7  -1   6    0.26    1.42
   7  -1   7   17.75    3.02
   7  -1   7   13.27    2.14
   7  -1   8   -0.40    0.95
   7   0  -9   54.79    3.41
   7   0  -8    7.64    1.93
   7   0  -7  269.23   10.15
   7   0  -7  280.56   10.67
   7   0  -6  144.54    8.50
   7   0  -6  153.28    8.47
   7   0  -5   70.04    6.58
   7   0  -5   54.99    5.26
   7   0  -5   62.56    5.82
   7   0  -4   54.59    5.72
   7   0  -4   62.67    6.63
   7   0  -4   42.42    4.72
   7   0  -3   22.51    4.17
   7   0  -3   37.08    5.56
   7   0  -3   33.03    4.97
   7   0  -3   19.71    3.61
   7   0  -2  296.00   14.48
   7   0  -2  296.74   14.23
   7   0  -2  319.69   14.72
   7   0  -2  297.48   12.30
   7   0  -2  297.91   14.03
   7   0  -1   13.95    4.65
   7   0  -1   20.22    4.50
   7   0  -1   12.11    3.63
   7   0  -1   21.43    3.99
   7   0  -1   20.76    4.27
   7   0   0    5.83    3.11
   7   0   0    8.72    3.21
   7   0   0    3.39    2.36
   7   0   0   14.61    4.02
   7   0   1  167.59   10.78
   7   0   1  152.96   10.65
   7   0   1  157.42   10.41
   7   0   1  178.41   12.26
   7   0   1  162.24   10.13
   7   0   2  255.70   13.20
   7   0   2  227.43   12.86
   7   0   2  257.29   12.89
   7   0   2  257.80   14.55
   7   0   2  269.85   12.61
   7   0   3   41.70    5.72
   7   0   3   36.83    5.48
   7   0   3   35.94    4.73
   7   0   3   45.87    6.38
   7   0   3   46.28    5.25
   7   0   4   96.83    7.68
   7   0   4  103.15    7.15
   7   0   4   86.23    8.40
   7   0   4  109.22    8.44
   7   0   5    6.85    2.10
   7   0   5    8.74    3.27
   7   0   5    7.22    2.53
   7   0   6   14.29    3.62
   7   0   6   14.77    3.07
   7   0   7    8.74    2.38
   7   0   7   10.08    2.34
   7   0   8    7.35    2.06
   7   0   8    9.35    2.10
   7   1  -9   34.11    3.08
   7   1  -8  158.67    7.60
   7   1  -7    0.72    1.71
   7   1  -7    6.07    2.69
   7   1  -6   74.92    6.56
   7   1  -6   84.54    7.09
   7   1  -5  304.46   13.42
   7   1  -5  318.63   12.77
   7   1  -5  305.21   13.28
   7   1  -4   14.97    3.31
   7   1  -4   14.05    4.14
   7   1  -4   12.21    3.37
   7   1  -3    3.91    2.50
   7   1  -3    2.61    2.45
   7   1  -3    5.61    2.52
   7   1  -3    1.04    2.37
   7   1  -2   76.93    8.00
   7   1  -2   67.79    7.49
   7   1  -2   71.00    7.38
   7   1  -2   73.13    7.52
   7   1  -2   64.39    6.41
   7   1  -1  129.90   10.37
   7   1  -1  129.66   10.27
   7   1  -1  115.01    9.53
   7   1  -1  131.46    9.86
   7   1  -1  127.05    8.75
   7   1  -1  126.95    9.72
   7   1   0  630.89   22.69
   7   1   0  647.63   22.34
   7   1   0  614.48   21.63
   7   1   0  635.12   20.83
   7   1   0  650.36   18.63
   7   1   0  630.48   21.13
   7   1   1   61.35    7.84
   7   1   1   63.58    6.86
   7   1   1   62.41    7.43
   7   1   1   69.48    7.51
   7   1   1   58.62    6.53
   7   1   1   69.09    6.28
   7   1   1   62.57    6.89
   7   1   2   19.25    4.49
   7   1   2   18.29    4.15
   7   1   2   19.21    3.80
   7   1   2   24.87    5.10
   7   1   2   13.54    3.09
   7   1   2   14.15    3.25
   7   1   3  138.52    9.05
   7   1   3  133.14   10.18
   7   1   3  129.67    9.60
   7   1   3  138.80    8.84
   7   1   3  116.29    9.85
   7   1   3  136.23    9.52
   7   1   4   16.58    4.17
   7   1   4   15.04    3.49
   7   1   4   22.12    4.44
   7   1   4   14.55    3.29
   7   1   5   35.06    5.35
   7   1   5   26.14    3.69
   7   1   5   33.41    5.23
   7   1   5   29.17    4.21
   7   1   6    1.08    1.76
   7   1   6   -0.05    2.01
   7   1   6   -0.33    1.20
   7   1   7   15.50    3.13
   7   1   7   18.84    3.48
   7   1   8    6.98    2.21
   7   1   8    4.92    2.14
   7   1   9   -0.40    0.93
   7   2  -9    2.22    1.26
   7   2  -8  372.53   11.66
   7   2  -7  122.80    7.79
   7   2  -6   23.29    4.12
   7   2  -6   27.95    4.34
   7   2  -5   -0.05    2.20
   7   2  -5    1.95    2.00
   7   2  -4   45.45    5.75
   7   2  -4   37.50    5.51
   7   2  -4   44.66    5.69
   7   2  -3   89.20    7.74
   7   2  -3  101.31    8.55
   7   2  -3  105.36    8.61
   7   2  -3  113.42    7.92
   7   2  -3  116.61    9.52
   7   2  -2  272.39   14.73
   7   2  -2  267.51   14.74
   7   2  -2  271.05   14.19
   7   2  -2  276.44   13.87
   7   2  -2  289.31   13.32
   7   2  -2  272.52   13.08
   7   2  -2  246.65   13.73
   7   2  -1   31.13    5.28
   7   2  -1   19.73    4.56
   7   2  -1   26.92    5.22
   7   2  -1   21.25    4.38
   7   2  -1   22.20    4.29
   7   2  -1   24.91    4.30
   7   2  -1   28.17    5.37
   7   2  -1   30.07    5.19
   7   2   0   60.81    7.61
   7   2   0   64.07    7.41
   7   2   0   64.92    7.11
   7   2   0   45.17    6.54
   7   2   0   50.47    6.15
   7   2   0   54.10    6.32
   7   2   0   48.73    5.96
   7   2   0   55.17    6.80
   7   2   1   48.68    6.72
   7   2   1   54.57    6.92
   7   2   1   48.27    6.12
   7   2   1   44.17    6.13
   7   2   1   46.23    5.51
   7   2   1   53.08    6.00
   7   2   1   46.52    6.16
   7   2   2    4.09    3.53
   7   2   2    2.38    2.77
   7   2   2    5.60    2.11
   7   2   2    1.96    3.23
   7   2   2    3.54    3.18
   7   2   2    8.12    2.90
   7   2   3   15.76    4.44
   7   2   3   12.78    3.65
   7   2   3    8.60    4.14
   7   2   3   12.60    3.86
   7   2   3   14.67    3.05
   7   2   4    2.02    2.49
   7   2   4   -1.32    2.04
   7   2   4    1.67    3.31
   7   2   4   -0.76    2.48
   7   2   4    4.40    2.59
   7   2   5   83.49    8.32
   7   2   5   83.27    6.48
   7   2   5   86.66    6.74
   7   2   5   90.09    8.49
   7   2   5   86.71    7.55
   7   2   6   -1.08    2.24
   7   2   6    1.06    2.48
   7   2   6    5.38    2.30
   7   2   7   -1.69    1.48
   7   2   7    0.06    2.41
   7   2   7    2.82    1.49
   7   2   8   60.82    4.77
   7   2   8   63.99    5.67
   7   2   8   59.52    4.30
   7   2   9  110.00    6.13
   7   3  -9    7.44    1.69
   7   3  -8    2.71    1.81
   7   3  -8    8.07    1.64
   7   3  -7   18.15    3.41
[truncated: 2,971,343 more chars]
