# Supplementary material for: Experimental Evidence for the Solid-State Nitrite-Ligand Photoisomerization Mechanism in Nickel(II) Square-Planar Complexes
Source: ACS Omega. 2025 Oct 26;10(43):51940–54. doi: 10.1021/acsomega.5c08267 (PMC12593162; doi:10.1021/acsomega.5c08267)
Supplement: Supplementary file 5 [file ao5c08267_si_005.cif]

data_Ni-4d-prim-90K-dark-26-xtal2

_audit_creation_date               2025-03-09
_audit_creation_method
;
Olex2 1.5-ac5-023
(compiled 2022.04.12 svn.rca3783a0 for Rigaku Oxford Diffraction, GUI svn.r6498)
;
_shelx_SHELXL_version_number       '2018/3'
_publ_section_references
;
Dolomanov, O.V., Bourhis, L.J., Gildea, R.J, Howard, J.A.K. & Puschmann, H.
 (2009), J. Appl. Cryst. 42, 339-341.

Sheldrick, G.M. (2015). Acta Cryst. A71, 3-8.

Sheldrick, G.M. (2015). Acta Cryst. C71, 3-8.
;
_chemical_formula_moiety           'C15 H21 N5 Ni O4'
_chemical_formula_sum              'C15 H21 N5 Ni O4'
_chemical_formula_weight           394.06
_chemical_oxdiff_formula           'C H O N Ni'
loop_
  _atom_type_symbol
  _atom_type_description
  _atom_type_scat_dispersion_real
  _atom_type_scat_dispersion_imag
  _atom_type_scat_source
 'C' 'C' 0.0181 0.0091 'International Tables Vol C Tables 4.2.6.8 and 6.1.1.4'
 'H' 'H' 0.0000 0.0000 'International Tables Vol C Tables 4.2.6.8 and 6.1.1.4'
 'N' 'N' 0.0311 0.0180 'International Tables Vol C Tables 4.2.6.8 and 6.1.1.4'
 'Ni' 'Ni' -3.0029 0.5091
 'International Tables Vol C Tables 4.2.6.8 and 6.1.1.4'
 'O' 'O' 0.0492 0.0322 'International Tables Vol C Tables 4.2.6.8 and 6.1.1.4'

_shelx_space_group_comment
;
The symmetry employed for this shelxl refinement is uniquely defined
by the following loop, which should always be used as a source of
symmetry information in preference to the above space-group names.
They are only intended as comments.
;
_space_group_crystal_system        'triclinic'
_space_group_IT_number             2
_space_group_name_H-M_alt          'P -1'
_space_group_name_Hall             '-P 1'
loop_
  _space_group_symop_operation_xyz
 'x, y, z'
 '-x, -y, -z'

_cell_length_a                     7.3623(2)
_cell_length_b                     9.9997(4)
_cell_length_c                     11.8422(3)
_cell_angle_alpha                  85.283(3)
_cell_angle_beta                   89.573(2)
_cell_angle_gamma                  72.835(2)
_cell_volume                       830.05(5)
_cell_formula_units_Z              2
_cell_measurement_reflns_used      7929
_cell_measurement_temperature      90(1)
_cell_measurement_theta_max        75.9240
_cell_measurement_theta_min        3.6950
_shelx_estimated_absorpt_T_max     ?
_shelx_estimated_absorpt_T_min     ?
_exptl_absorpt_coefficient_mu      1.977
_exptl_absorpt_correction_T_max    0.924
_exptl_absorpt_correction_T_min    0.837
_exptl_absorpt_correction_type     multi-scan
_exptl_absorpt_process_details
;
CrysAlisPro 1.171.42.57a (Rigaku Oxford Diffraction, 2022)
Empirical absorption correction using spherical harmonics,
implemented in SCALE3 ABSPACK scaling algorithm.
;
_exptl_crystal_colour              orange
_exptl_crystal_density_diffrn      1.577
_exptl_crystal_description         plate
_exptl_crystal_F_000               412
_exptl_crystal_size_max            0.161
_exptl_crystal_size_mid            0.075
_exptl_crystal_size_min            0.040
_diffrn_reflns_av_R_equivalents    0.0306
_diffrn_reflns_av_unetI/netI       0.0239
_diffrn_reflns_Laue_measured_fraction_full  1.000
_diffrn_reflns_Laue_measured_fraction_max  0.989
_diffrn_reflns_limit_h_max         9
_diffrn_reflns_limit_h_min         -8
_diffrn_reflns_limit_k_max         12
_diffrn_reflns_limit_k_min         -12
_diffrn_reflns_limit_l_max         14
_diffrn_reflns_limit_l_min         -14
_diffrn_reflns_number              13751
_diffrn_reflns_point_group_measured_fraction_full  1.000
_diffrn_reflns_point_group_measured_fraction_max  0.989
_diffrn_reflns_theta_full          67.684
_diffrn_reflns_theta_max           76.157
_diffrn_reflns_theta_min           3.746
_diffrn_ambient_environment        N~2~
_diffrn_ambient_temperature        90(1)
_diffrn_detector                   'CCD plate'
_diffrn_detector_area_resol_mean   5.2687
_diffrn_detector_type              Atlas
_diffrn_measured_fraction_theta_full  1.000
_diffrn_measured_fraction_theta_max  0.989
_diffrn_measurement_details
;
List of Runs (angles in degrees, time in seconds):

  # Type    Start    End  Width  t~exp~   \w     \q     \k     \f   Frames
--------------------------------------------------------------------------
  1  \w    -26.00  69.00   1.00    1.30    --   42.93 -57.00-120.00   95
  2  \w     34.00  81.00   1.00    1.30    --   42.93 -99.00  60.00   47
  3  \w     34.00  81.00   1.00    1.30    --   42.93 -99.00-180.00   47
  4  \w     12.00  87.00   1.00    1.30    --   42.93  77.00 150.00   75
  5  \w     17.00 113.00   1.00    1.30    --   42.93  57.00  30.00   96
  6  \w     12.00  87.00   1.00    1.30    --   42.93  77.00 120.00   75
  7  \w     86.00 158.00   1.00    3.90    --  109.50  45.00 -60.00   72
  8  \w     36.00 132.00   1.00    3.90    --  109.50 -30.00  90.00   96
  9  \w     40.00 133.00   1.00    3.90    --  109.50 -45.00 -90.00   93
 10  \w     30.00 106.00   1.00    3.90    --  109.50 -94.00 120.00   76
 11  \w     57.00 158.00   1.00    3.90    --  109.50  15.00 120.00  101
 12  \w     86.00 158.00   1.00    3.90    --  109.50  30.00 120.00   72
 13  \w     30.00 106.00   1.00    3.90    --  109.50 -94.00  60.00   76
 14  \w     37.00 140.00   1.00    3.90    --  109.50 -77.00-150.00  103
 15  \w     56.00 112.00   1.00    3.90    --  109.50-125.00  60.00   56
 16  \w     86.00 158.00   1.00    3.90    --  109.50  30.00 -90.00   72
 17  \w     88.00 158.00   1.00    3.90    --  109.50  36.00 176.98   70
 18  \w     56.00 112.00   1.00    3.90    --  109.50-125.00-120.00   56
 19  \w     56.00 112.00   1.00    3.90    --  109.50-125.00  90.00   56
 20  \w     56.00 112.00   1.00    3.90    --  109.50-125.00-150.00   56
 21  \w     82.00 158.00   1.00    3.90    --  109.50  61.00   0.00   76
 22  \w     86.00 158.00   1.00    3.90    --  109.50  45.00 -30.00   72
 23  \w     56.00 112.00   1.00    3.90    --  109.50-125.00 -30.00   56
 24  \w     56.00 112.00   1.00    3.90    --  109.50-125.00  30.00   56
 25  \w     58.00 114.00   1.00    3.90    --  109.50-128.00 -58.00   56
 26  \w     40.00 137.00   1.00    3.90    --  109.50 -61.00  30.00   97
 27  \w   -112.00 -17.00   1.00    1.30    --  -42.93 -57.00 -90.00   95
 28  \w     12.00  87.00   1.00    1.30    --   42.93  77.00-120.00   75
 29  \w    -28.00  65.00   1.00    1.30    --   42.93 -38.00 -30.00   93
 30  \w     12.00  87.00   1.00    1.30    --   42.93  77.00  30.00   75
 31  \w     12.00  87.00   1.00    1.30    --   42.93  77.00 -90.00   75
 32  \w    -28.00  65.00   1.00    1.30    --   42.93 -38.00  90.00   93
 33  \w     82.00 158.00   1.00    3.90    --  109.50  61.00-150.00   76
 34  \w     80.00 158.00   1.00    3.90    --  109.50  71.00  45.08   78
;
_diffrn_measurement_device         'four-circle diffractometer'
_diffrn_measurement_device_type   
 'SuperNova, Single source at offset/far, Atlas'
_diffrn_measurement_method         '\w scans'
_diffrn_orient_matrix_type        
 'CrysAlisPro convention (1999,Acta A55,543-557)'
_diffrn_orient_matrix_UB_11        0.0038759000
_diffrn_orient_matrix_UB_12        0.0696276000
_diffrn_orient_matrix_UB_13        -0.1206155000
_diffrn_orient_matrix_UB_21        -0.0130103000
_diffrn_orient_matrix_UB_22        0.1402519000
_diffrn_orient_matrix_UB_23        0.0494117000
_diffrn_orient_matrix_UB_31        0.2186172000
_diffrn_orient_matrix_UB_32        -0.0408001000
_diffrn_orient_matrix_UB_33        0.0073900000
_diffrn_radiation_monochromator    mirror
_diffrn_radiation_probe            x-ray
_diffrn_radiation_type             'Cu K\a'
_diffrn_radiation_wavelength       1.54184
_diffrn_source                     'micro-focus sealed X-ray tube'
_diffrn_source_type                'SuperNova (Cu) X-ray Source'
_reflns_Friedel_coverage           0.000
_reflns_Friedel_fraction_full      .
_reflns_Friedel_fraction_max       .
_reflns_number_gt                  3127
_reflns_number_total               3484
_reflns_special_details
;
 Reflections were merged by SHELXL according to the crystal
 class for the calculation of statistics and refinement.
 
 _reflns_Friedel_fraction is defined as the number of unique
 Friedel pairs measured divided by the number that would be
 possible theoretically, ignoring centric projections and
 systematic absences.
;
_reflns_threshold_expression       'I > 2\s(I)'
_computing_cell_refinement         'CrysAlisPro 1.171.42.57a (Rigaku OD, 2022)'
_computing_data_collection         'CrysAlisPro 1.171.42.57a (Rigaku OD, 2022)'
_computing_data_reduction          'CrysAlisPro 1.171.42.57a (Rigaku OD, 2022)'
_computing_molecular_graphics      'Olex2 1.5-ac5-023 (Dolomanov et al., 2009)'
_computing_publication_material    'Olex2 1.5-ac5-023 (Dolomanov et al., 2009)'
_computing_structure_refinement    'SHELXL 2018/3 (Sheldrick, 2015)'
_computing_structure_solution      'SHELXT 2018/2 (Sheldrick, 2018)'
_refine_diff_density_max           0.724
_refine_diff_density_min           -0.775
_refine_diff_density_rms           0.060
_refine_ls_extinction_coef         .
_refine_ls_extinction_method       none
_refine_ls_goodness_of_fit_ref     1.053
_refine_ls_hydrogen_treatment      constr
_refine_ls_matrix_type             full
_refine_ls_number_parameters       290
_refine_ls_number_reflns           3445
_refine_ls_number_restraints       48
_refine_ls_R_factor_all            0.0426
_refine_ls_R_factor_gt             0.0383
_refine_ls_restrained_S_all        1.112
_refine_ls_shift/su_max            0.000
_refine_ls_shift/su_mean           0.000
_refine_ls_structure_factor_coef   Fsqd
_refine_ls_weighting_details      
 'w=1/[\s^2^(Fo^2^)+(0.0420P)^2^+0.8043P] where P=(Fo^2^+2Fc^2^)/3'
_refine_ls_weighting_scheme        calc
_refine_ls_wR_factor_gt            0.0940
_refine_ls_wR_factor_ref           0.0975
_refine_special_details            ?
_olex2_refinement_description
;
1. Fixed Uiso
 At 1.2 times of:
  All C(H) groups, All C(H,H) groups
 At 1.5 times of:
  All C(H,H,H) groups
2. Uiso/Uaniso restraints and constraints
C1 \\sim C1A: within 2A with sigma of 0.01 and sigma for terminal atoms of 0.02
within 2A
O1A \\sim O2A \\sim N1A: within 2A with sigma of 0.001 and sigma for terminal
atoms of 0.002 within 2A
C6 \\sim C6A: within 2A with sigma of 0.1 and sigma for terminal atoms of 0.2
within 2A
C5 \\sim C5A: within 2A with sigma of 0.1 and sigma for terminal atoms of 0.2
within 2A
N1A \\sim N1C: within 2A with sigma of 0.001 and sigma for terminal atoms of
0.002 within 2A
O1A \\sim O1C: within 2A with sigma of 0.001 and sigma for terminal atoms of
0.002 within 2A
O2A \\sim O2C: within 2A with sigma of 0.001 and sigma for terminal atoms of
0.002 within 2A
3. Others
 Sof(C1A)=Sof(H1AA)=Sof(H1AB)=1-FVAR(1)
 Sof(C1)=Sof(H1A)=Sof(H1B)=FVAR(1)
 Sof(C6A)=Sof(H6AA)=Sof(H6AB)=Sof(H6AC)=1-FVAR(2)
 Sof(C6)=Sof(H6A)=Sof(H6B)=Sof(H6C)=FVAR(2)
 Sof(C5A)=Sof(H5AA)=Sof(H5AB)=Sof(H5AC)=1-FVAR(3)
 Sof(C5)=Sof(H5A)=Sof(H5B)=Sof(H5C)=FVAR(3)
 Sof(O1C)=Sof(O2C)=Sof(N1C)=1-FVAR(4)
 Sof(O1A)=Sof(O2A)=Sof(N1A)=FVAR(4)
4.a Secondary CH2 refined with riding coordinates:
 C1(H1A,H1B), C1A(H1AA,H1AB), C2(H2A,H2B)
4.b Aromatic/amide H refined with riding coordinates:
 C3(H3), C9(H9), C10(H10), C12(H12), C13(H13)
4.c Idealised Me refined as rotating group:
 C5(H5A,H5B,H5C), C5A(H5AA,H5AB,H5AC), C6(H6A,H6B,H6C), C6A(H6AA,H6AB,H6AC),
 C14(H14A,H14B,H14C), C15(H15A,H15B,H15C)
;
_atom_sites_solution_hydrogens     geom
_atom_sites_solution_primary       dual
_atom_sites_solution_secondary     ?
loop_
  _atom_site_label
  _atom_site_type_symbol
  _atom_site_fract_x
  _atom_site_fract_y
  _atom_site_fract_z
  _atom_site_U_iso_or_equiv
  _atom_site_adp_type
  _atom_site_occupancy
  _atom_site_site_symmetry_order
  _atom_site_calc_flag
  _atom_site_refinement_flags_posn
  _atom_site_refinement_flags_adp
  _atom_site_refinement_flags_occupancy
  _atom_site_disorder_assembly
  _atom_site_disorder_group
 Ni1 Ni 0.96777(4) 0.33115(4) 0.62633(3) 0.02690(12) Uani 1 1 d . . . . .
 O1A O 0.8018(4) 0.2645(3) 0.4425(2) 0.0434(6) Uani 0.687(3) 1 d . U P A 1
 O2A O 0.8505(6) 0.1018(5) 0.5798(5) 0.0313(7) Uani 0.687(3) 1 d . U P A 1
 N1A N 0.8661(4) 0.2174(3) 0.5385(2) 0.0271(5) Uani 0.687(3) 1 d . U P A 1
 O1C O 0.8873(8) 0.2862(6) 0.4790(5) 0.0364(10) Uani 0.313(3) 1 d . U P A 2
 O2C O 0.8095(15) 0.1348(11) 0.5820(12) 0.0319(12) Uani 0.313(3) 1 d . U P A 2
 N1C N 0.8125(8) 0.1819(7) 0.4913(5) 0.0289(7) Uani 0.313(3) 1 d . U P A 2
 O3 O 0.7188(2) 0.4067(2) 0.66321(15) 0.0399(4) Uani 1 1 d . . . . .
 O4 O 0.76272(19) 0.60720(14) 0.98853(11) 0.0229(3) Uani 1 1 d . . . . .
 N2 N 1.2310(2) 0.24828(18) 0.58191(15) 0.0256(4) Uani 1 1 d . . . . .
 N3 N 1.0584(2) 0.42680(18) 0.72684(13) 0.0201(3) Uani 1 1 d . . . . .
 N4 N 0.6468(2) 0.49166(19) 0.74174(15) 0.0251(4) Uani 1 1 d . . . . .
 N5 N -0.1261(2) 0.89954(18) 0.93001(14) 0.0225(3) Uani 1 1 d . . . . .
 C1 C 1.3272(4) 0.3477(3) 0.6057(2) 0.0204(8) Uani 0.671(6) 1 d . U P B 1
 H1A H 1.295900 0.426684 0.545947 0.024 Uiso 0.671(6) 1 calc R U P B 1
 H1B H 1.466376 0.302524 0.606104 0.024 Uiso 0.671(6) 1 calc R U P B 1
 C1A C 1.3555(7) 0.2814(6) 0.6913(4) 0.0174(14) Uani 0.329(6) 1 d . U P B 2
 H1AA H 1.366745 0.208858 0.755137 0.021 Uiso 0.329(6) 1 calc R U P B 2
 H1AB H 1.485060 0.279344 0.666760 0.021 Uiso 0.329(6) 1 calc R U P B 2
 C2 C 1.2660(3) 0.4041(3) 0.72299(17) 0.0287(5) Uani 1 1 d . . . . .
 H2A H 1.331860 0.334783 0.785150 0.034 Uiso 1 1 calc R U . B 1
 H2B H 1.296235 0.493197 0.730026 0.034 Uiso 1 1 calc R U . B 1
 C3 C 0.9602(3) 0.5036(2) 0.80070(15) 0.0190(4) Uani 1 1 d . . . . .
 H3 H 1.024540 0.541072 0.853464 0.023 Uiso 1 1 calc R U . . .
 C4 C 0.7552(2) 0.53554(19) 0.80678(15) 0.0174(3) Uani 1 1 d . . . . .
 C5 C 1.3104(7) 0.1059(5) 0.6388(7) 0.0253(13) Uani 0.68(3) 1 d . U P B 1
 H5A H 1.297161 0.109757 0.720920 0.038 Uiso 0.68(3) 1 calc R U P B 1
 H5B H 1.445312 0.069611 0.620664 0.038 Uiso 0.68(3) 1 calc R U P B 1
 H5C H 1.241609 0.043735 0.612410 0.038 Uiso 0.68(3) 1 calc R U P B 1
 C5A C 1.2888(15) 0.1031(12) 0.586(3) 0.040(4) Uani 0.32(3) 1 d . U P B 2
 H5AA H 1.255126 0.064336 0.658919 0.060 Uiso 0.32(3) 1 calc R U P B 2
 H5AB H 1.426872 0.069314 0.576659 0.060 Uiso 0.32(3) 1 calc R U P B 2
 H5AC H 1.225451 0.072849 0.524493 0.060 Uiso 0.32(3) 1 calc R U P B 2
 C6 C 1.2468(4) 0.2270(3) 0.4534(2) 0.0242(8) Uani 0.674(7) 1 d . U P B 1
 H6A H 1.198682 0.148760 0.437763 0.036 Uiso 0.674(7) 1 calc R U P B 1
 H6B H 1.380263 0.205871 0.431371 0.036 Uiso 0.674(7) 1 calc R U P B 1
 H6C H 1.171571 0.312900 0.409944 0.036 Uiso 0.674(7) 1 calc R U P B 1
 C6A C 1.2950(9) 0.3230(9) 0.4886(5) 0.033(2) Uani 0.326(7) 1 d . U P B 2
 H6AA H 1.225302 0.318934 0.419360 0.050 Uiso 0.326(7) 1 calc R U P B 2
 H6AB H 1.431359 0.279757 0.478234 0.050 Uiso 0.326(7) 1 calc R U P B 2
 H6AC H 1.271977 0.421215 0.504428 0.050 Uiso 0.326(7) 1 calc R U P B 2
 C7 C 0.6620(3) 0.61181(18) 0.90532(15) 0.0176(3) Uani 1 1 d . . . . .
 C8 C 0.4554(3) 0.68366(18) 0.90461(15) 0.0177(3) Uani 1 1 d . . . . .
 C9 C 0.3413(3) 0.73654(19) 0.80753(16) 0.0190(4) Uani 1 1 d . . . . .
 H9 H 0.396553 0.724477 0.734924 0.023 Uiso 1 1 calc R U . . .
 C10 C 0.1499(3) 0.80587(19) 0.81525(16) 0.0193(4) Uani 1 1 d . . . . .
 H10 H 0.076157 0.841351 0.747914 0.023 Uiso 1 1 calc R U . . .
 C11 C 0.0615(3) 0.82503(19) 0.92185(16) 0.0190(4) Uani 1 1 d . . . . .
 C12 C 0.1759(3) 0.76766(19) 1.01954(16) 0.0194(4) Uani 1 1 d . . . . .
 H12 H 0.120255 0.774705 1.092263 0.023 Uiso 1 1 calc R U . . .
 C13 C 0.3676(3) 0.70161(19) 1.01024(16) 0.0191(4) Uani 1 1 d . . . . .
 H13 H 0.442550 0.667210 1.077281 0.023 Uiso 1 1 calc R U . . .
 C14 C -0.2216(3) 0.9068(2) 1.03821(17) 0.0246(4) Uani 1 1 d . . . . .
 H14A H -0.251745 0.818676 1.057932 0.037 Uiso 1 1 calc R U . . .
 H14B H -0.339344 0.985050 1.032654 0.037 Uiso 1 1 calc R U . . .
 H14C H -0.138110 0.921430 1.096997 0.037 Uiso 1 1 calc R U . . .
 C15 C -0.2456(3) 0.9487(2) 0.82929(17) 0.0275(4) Uani 1 1 d . . . . .
 H15A H -0.183672 0.999738 0.775036 0.041 Uiso 1 1 calc R U . . .
 H15B H -0.368649 1.011451 0.849984 0.041 Uiso 1 1 calc R U . . .
 H15C H -0.265372 0.868196 0.794793 0.041 Uiso 1 1 calc R U . . .

loop_
  _atom_site_aniso_label
  _atom_site_aniso_U_11
  _atom_site_aniso_U_22
  _atom_site_aniso_U_33
  _atom_site_aniso_U_23
  _atom_site_aniso_U_13
  _atom_site_aniso_U_12
 Ni1 0.01072(17) 0.0399(2) 0.0279(2) -0.01568(15) -0.00031(13) -0.00064(14)
 O1A 0.0500(13) 0.0453(12) 0.0280(12) -0.0069(10) -0.0101(10) -0.0022(11)
 O2A 0.0272(18) 0.0365(19) 0.0331(10) -0.0058(14) 0.0024(14) -0.0132(13)
 N1A 0.0207(10) 0.0365(12) 0.0224(11) -0.0092(9) 0.0013(8) -0.0040(9)
 O1C 0.035(2) 0.0388(19) 0.033(2) -0.0027(17) -0.0071(17) -0.0083(17)
 O2C 0.023(3) 0.035(3) 0.0362(17) -0.007(2) 0.004(2) -0.007(2)
 N1C 0.0222(13) 0.0371(15) 0.0247(14) -0.0084(12) 0.0026(12) -0.0032(12)
 O3 0.0115(6) 0.0612(11) 0.0483(10) -0.0403(9) 0.0000(6) -0.0035(7)
 O4 0.0197(6) 0.0269(7) 0.0214(7) -0.0054(5) -0.0018(5) -0.0048(5)
 N2 0.0156(7) 0.0271(9) 0.0297(9) -0.0004(7) 0.0065(6) -0.0004(6)
 N3 0.0097(7) 0.0306(8) 0.0194(7) 0.0001(6) -0.0009(6) -0.0059(6)
 N4 0.0133(7) 0.0321(9) 0.0313(9) -0.0158(7) 0.0027(6) -0.0054(6)
 N5 0.0166(8) 0.0271(8) 0.0208(8) 0.0013(6) 0.0041(6) -0.0029(6)
 C1 0.0131(13) 0.0269(15) 0.0223(15) -0.0059(11) 0.0031(10) -0.0068(10)
 C1A 0.007(2) 0.030(3) 0.013(3) -0.003(2) 0.0009(17) -0.002(2)
 C2 0.0095(8) 0.0538(13) 0.0227(10) -0.0034(9) -0.0010(7) -0.0089(8)
 C3 0.0146(8) 0.0255(9) 0.0180(9) 0.0007(7) -0.0019(6) -0.0082(7)
 C4 0.0138(8) 0.0211(9) 0.0180(8) -0.0014(7) 0.0017(6) -0.0064(7)
 C5 0.0213(17) 0.0254(18) 0.027(3) -0.0007(17) 0.0019(17) -0.0043(13)
 C5A 0.018(4) 0.033(4) 0.069(13) -0.022(6) 0.006(5) -0.003(3)
 C6 0.0226(15) 0.0307(16) 0.0170(14) -0.0074(11) 0.0019(10) -0.0028(12)
 C6A 0.022(3) 0.056(5) 0.016(3) 0.001(3) -0.001(2) -0.006(3)
 C7 0.0189(9) 0.0164(8) 0.0192(9) -0.0010(6) 0.0015(7) -0.0079(7)
 C8 0.0166(8) 0.0166(8) 0.0202(9) -0.0025(7) 0.0025(7) -0.0054(7)
 C9 0.0197(9) 0.0196(8) 0.0189(9) -0.0027(7) 0.0036(7) -0.0075(7)
 C10 0.0180(9) 0.0217(9) 0.0185(9) -0.0015(7) 0.0004(7) -0.0062(7)
 C11 0.0177(8) 0.0172(8) 0.0223(9) -0.0027(7) 0.0035(7) -0.0053(7)
 C12 0.0208(9) 0.0202(9) 0.0174(8) -0.0021(7) 0.0049(7) -0.0061(7)
 C13 0.0197(9) 0.0190(8) 0.0187(9) -0.0006(7) -0.0005(7) -0.0061(7)
 C14 0.0204(9) 0.0288(10) 0.0240(10) -0.0043(8) 0.0076(7) -0.0061(8)
 C15 0.0171(9) 0.0361(11) 0.0256(10) 0.0021(8) 0.0012(8) -0.0034(8)

_geom_special_details
;
 All esds (except the esd in the dihedral angle between two l.s. planes)
 are estimated using the full covariance matrix.  The cell esds are taken
 into account individually in the estimation of esds in distances, angles
 and torsion angles; correlations between esds in cell parameters are only
 used when they are defined by crystal symmetry.  An approximate (isotropic)
 treatment of cell esds is used for estimating esds involving l.s. planes.
;
loop_
  _geom_bond_atom_site_label_1
  _geom_bond_atom_site_label_2
  _geom_bond_distance
  _geom_bond_site_symmetry_2
  _geom_bond_publ_flag
 Ni1 N1A 1.909(3) . ?
 Ni1 O1C 1.974(6) . ?
 Ni1 O3 1.8294(14) . ?
 Ni1 N2 1.9563(16) . ?
 Ni1 N3 1.8308(16) . ?
 O1A N1A 1.235(4) . ?
 O2A N1A 1.254(6) . ?
 O1C N1C 1.314(10) . ?
 O2C N1C 1.139(16) . ?
 O3 N4 1.313(2) . ?
 O4 C7 1.227(2) . ?
 N2 C1 1.426(3) . ?
 N2 C1A 1.701(5) . ?
 N2 C5 1.476(4) . ?
 N2 C5A 1.384(11) . ?
 N2 C6 1.553(3) . ?
 N2 C6A 1.438(7) . ?
 N3 C2 1.479(2) . ?
 N3 C3 1.285(3) . ?
 N4 C4 1.302(2) . ?
 N5 C11 1.369(2) . ?
 N5 C14 1.454(2) . ?
 N5 C15 1.450(3) . ?
 C1 H1A 0.9900 . ?
 C1 H1B 0.9900 . ?
 C1 C2 1.556(3) . ?
 C1A H1AA 0.9900 . ?
 C1A H1AB 0.9900 . ?
 C1A C2 1.294(6) . ?
 C2 H2A 0.9900 . ?
 C2 H2B 0.9900 . ?
 C3 H3 0.9500 . ?
 C3 C4 1.450(2) . ?
 C4 C7 1.497(2) . ?
 C5 H5A 0.9800 . ?
 C5 H5B 0.9800 . ?
 C5 H5C 0.9800 . ?
 C5A H5AA 0.9800 . ?
 C5A H5AB 0.9800 . ?
 C5A H5AC 0.9800 . ?
 C6 H6A 0.9800 . ?
 C6 H6B 0.9800 . ?
 C6 H6C 0.9800 . ?
 C6A H6AA 0.9800 . ?
 C6A H6AB 0.9800 . ?
 C6A H6AC 0.9800 . ?
 C7 C8 1.478(2) . ?
 C8 C9 1.400(3) . ?
 C8 C13 1.404(3) . ?
 C9 H9 0.9500 . ?
 C9 C10 1.381(3) . ?
 C10 H10 0.9500 . ?
 C10 C11 1.417(3) . ?
 C11 C12 1.413(3) . ?
 C12 H12 0.9500 . ?
 C12 C13 1.378(3) . ?
 C13 H13 0.9500 . ?
 C14 H14A 0.9800 . ?
 C14 H14B 0.9800 . ?
 C14 H14C 0.9800 . ?
 C15 H15A 0.9800 . ?
 C15 H15B 0.9800 . ?
 C15 H15C 0.9800 . ?

loop_
  _geom_angle_atom_site_label_1
  _geom_angle_atom_site_label_2
  _geom_angle_atom_site_label_3
  _geom_angle
  _geom_angle_site_symmetry_1
  _geom_angle_site_symmetry_3
  _geom_angle_publ_flag
 N1A Ni1 N2 94.91(9) . . ?
 O3 Ni1 N1A 83.20(9) . . ?
 O3 Ni1 O1C 90.11(18) . . ?
 O3 Ni1 N2 177.94(7) . . ?
 O3 Ni1 N3 94.37(7) . . ?
 N2 Ni1 O1C 87.83(18) . . ?
 N3 Ni1 N1A 172.51(10) . . ?
 N3 Ni1 O1C 158.02(19) . . ?
 N3 Ni1 N2 87.61(7) . . ?
 O1A N1A Ni1 118.7(3) . . ?
 O1A N1A O2A 120.0(4) . . ?
 O2A N1A Ni1 121.1(3) . . ?
 N1C O1C Ni1 111.4(5) . . ?
 O2C N1C O1C 115.3(10) . . ?
 N4 O3 Ni1 129.10(12) . . ?
 C1 N2 Ni1 105.29(14) . . ?
 C1 N2 C5 115.6(4) . . ?
 C1 N2 C6 108.55(19) . . ?
 C1A N2 Ni1 102.11(19) . . ?
 C5 N2 Ni1 110.79(19) . . ?
 C5 N2 C6 104.6(4) . . ?
 C5A N2 Ni1 114.6(5) . . ?
 C5A N2 C1A 103.0(12) . . ?
 C5A N2 C6A 117.3(11) . . ?
 C6 N2 Ni1 112.11(14) . . ?
 C6A N2 Ni1 115.6(3) . . ?
 C6A N2 C1A 100.8(4) . . ?
 C2 N3 Ni1 114.49(13) . . ?
 C3 N3 Ni1 126.01(13) . . ?
 C3 N3 C2 119.42(16) . . ?
 C4 N4 O3 121.28(16) . . ?
 C11 N5 C14 121.17(16) . . ?
 C11 N5 C15 120.75(16) . . ?
 C15 N5 C14 116.86(16) . . ?
 N2 C1 H1A 109.7 . . ?
 N2 C1 H1B 109.7 . . ?
 N2 C1 C2 109.8(2) . . ?
 H1A C1 H1B 108.2 . . ?
 C2 C1 H1A 109.7 . . ?
 C2 C1 H1B 109.7 . . ?
 N2 C1A H1AA 110.0 . . ?
 N2 C1A H1AB 110.0 . . ?
 H1AA C1A H1AB 108.4 . . ?
 C2 C1A N2 108.4(3) . . ?
 C2 C1A H1AA 110.0 . . ?
 C2 C1A H1AB 110.0 . . ?
 N3 C2 C1 105.32(17) . . ?
 N3 C2 H2A 110.7 . . ?
 N3 C2 H2B 110.7 . . ?
 C1 C2 H2A 110.7 . . ?
 C1 C2 H2B 110.7 . . ?
 C1A C2 N3 111.8(3) . . ?
 H2A C2 H2B 108.8 . . ?
 N3 C3 H3 118.7 . . ?
 N3 C3 C4 122.67(17) . . ?
 C4 C3 H3 118.7 . . ?
 N4 C4 C3 126.20(17) . . ?
 N4 C4 C7 116.52(16) . . ?
 C3 C4 C7 116.86(16) . . ?
 N2 C5 H5A 109.5 . . ?
 N2 C5 H5B 109.5 . . ?
 N2 C5 H5C 109.5 . . ?
 H5A C5 H5B 109.5 . . ?
 H5A C5 H5C 109.5 . . ?
 H5B C5 H5C 109.5 . . ?
 N2 C5A H5AA 109.5 . . ?
 N2 C5A H5AB 109.5 . . ?
 N2 C5A H5AC 109.5 . . ?
 H5AA C5A H5AB 109.5 . . ?
 H5AA C5A H5AC 109.5 . . ?
 H5AB C5A H5AC 109.5 . . ?
 N2 C6 H6A 109.5 . . ?
 N2 C6 H6B 109.5 . . ?
 N2 C6 H6C 109.5 . . ?
 H6A C6 H6B 109.5 . . ?
 H6A C6 H6C 109.5 . . ?
 H6B C6 H6C 109.5 . . ?
 N2 C6A H6AA 109.5 . . ?
 N2 C6A H6AB 109.5 . . ?
 N2 C6A H6AC 109.5 . . ?
 H6AA C6A H6AB 109.5 . . ?
 H6AA C6A H6AC 109.5 . . ?
 H6AB C6A H6AC 109.5 . . ?
 O4 C7 C4 117.23(16) . . ?
 O4 C7 C8 121.38(16) . . ?
 C8 C7 C4 121.32(16) . . ?
 C9 C8 C7 125.35(16) . . ?
 C9 C8 C13 117.59(16) . . ?
 C13 C8 C7 117.05(16) . . ?
 C8 C9 H9 119.4 . . ?
 C10 C9 C8 121.29(17) . . ?
 C10 C9 H9 119.4 . . ?
 C9 C10 H10 119.4 . . ?
 C9 C10 C11 121.15(17) . . ?
 C11 C10 H10 119.4 . . ?
 N5 C11 C10 121.29(17) . . ?
 N5 C11 C12 121.30(17) . . ?
 C12 C11 C10 117.38(17) . . ?
 C11 C12 H12 119.7 . . ?
 C13 C12 C11 120.60(17) . . ?
 C13 C12 H12 119.7 . . ?
 C8 C13 H13 119.0 . . ?
 C12 C13 C8 121.93(17) . . ?
 C12 C13 H13 119.0 . . ?
 N5 C14 H14A 109.5 . . ?
 N5 C14 H14B 109.5 . . ?
 N5 C14 H14C 109.5 . . ?
 H14A C14 H14B 109.5 . . ?
 H14A C14 H14C 109.5 . . ?
 H14B C14 H14C 109.5 . . ?
 N5 C15 H15A 109.5 . . ?
 N5 C15 H15B 109.5 . . ?
 N5 C15 H15C 109.5 . . ?
 H15A C15 H15B 109.5 . . ?
 H15A C15 H15C 109.5 . . ?
 H15B C15 H15C 109.5 . . ?

loop_
  _geom_torsion_atom_site_label_1
  _geom_torsion_atom_site_label_2
  _geom_torsion_atom_site_label_3
  _geom_torsion_atom_site_label_4
  _geom_torsion
  _geom_torsion_site_symmetry_1
  _geom_torsion_site_symmetry_2
  _geom_torsion_site_symmetry_3
  _geom_torsion_site_symmetry_4
  _geom_torsion_publ_flag
 Ni1 O1C N1C O2C -1.2(8) . . . . ?
 Ni1 O3 N4 C4 0.5(3) . . . . ?
 Ni1 N2 C1 C2 43.4(2) . . . . ?
 Ni1 N2 C1A C2 -37.4(4) . . . . ?
 Ni1 N3 C2 C1 19.6(2) . . . . ?
 Ni1 N3 C2 C1A -29.1(3) . . . . ?
 Ni1 N3 C3 C4 -6.0(3) . . . . ?
 N1A Ni1 O3 N4 168.8(2) . . . . ?
 O1C Ni1 O3 N4 -162.5(3) . . . . ?
 O1C Ni1 N3 C2 -75.4(5) . . . . ?
 O1C Ni1 N3 C3 107.9(5) . . . . ?
 O3 Ni1 N3 C2 -176.65(15) . . . . ?
 O3 Ni1 N3 C3 6.64(18) . . . . ?
 O3 N4 C4 C3 2.3(3) . . . . ?
 O3 N4 C4 C7 -170.06(19) . . . . ?
 O4 C7 C8 C9 156.97(18) . . . . ?
 O4 C7 C8 C13 -22.2(3) . . . . ?
 N2 Ni1 N3 C2 2.77(14) . . . . ?
 N2 Ni1 N3 C3 -173.95(17) . . . . ?
 N2 C1 C2 N3 -41.8(3) . . . . ?
 N2 C1A C2 N3 42.3(4) . . . . ?
 N3 Ni1 O3 N4 -4.0(2) . . . . ?
 N3 C3 C4 N4 0.6(3) . . . . ?
 N3 C3 C4 C7 172.93(17) . . . . ?
 N4 C4 C7 O4 152.97(18) . . . . ?
 N4 C4 C7 C8 -24.0(3) . . . . ?
 N5 C11 C12 C13 -175.34(17) . . . . ?
 C2 N3 C3 C4 177.41(17) . . . . ?
 C3 N3 C2 C1 -163.46(19) . . . . ?
 C3 N3 C2 C1A 147.8(3) . . . . ?
 C3 C4 C7 O4 -20.1(2) . . . . ?
 C3 C4 C7 C8 162.89(16) . . . . ?
 C4 C7 C8 C9 -26.1(3) . . . . ?
 C4 C7 C8 C13 154.70(17) . . . . ?
 C5 N2 C1 C2 -79.2(3) . . . . ?
 C5A N2 C1A C2 -156.6(9) . . . . ?
 C6 N2 C1 C2 163.6(2) . . . . ?
 C6A N2 C1A C2 81.9(4) . . . . ?
 C7 C8 C9 C10 -178.13(17) . . . . ?
 C7 C8 C13 C12 179.72(17) . . . . ?
 C8 C9 C10 C11 -0.5(3) . . . . ?
 C9 C8 C13 C12 0.5(3) . . . . ?
 C9 C10 C11 N5 176.83(17) . . . . ?
 C9 C10 C11 C12 -1.4(3) . . . . ?
 C10 C11 C12 C13 2.9(3) . . . . ?
 C11 C12 C13 C8 -2.5(3) . . . . ?
 C13 C8 C9 C10 1.0(3) . . . . ?
 C14 N5 C11 C10 173.51(17) . . . . ?
 C14 N5 C11 C12 -8.3(3) . . . . ?
 C15 N5 C11 C10 6.6(3) . . . . ?
 C15 N5 C11 C12 -175.29(18) . . . . ?

_shelx_res_file
;
TITL 2023_12_18_kd_ni3a'_90k_dark_a.res in P-1
    2023_12_18_kd_ni3a'_90k_dark.res
    created by SHELXL-2018/3 at 15:38:51 on 09-Mar-2025
REM Old TITL 2023_12_18_kd_ni3a'_90k_dark_a.res in P-1
REM SHELXT solution in P-1: R1 0.181, Rweak 0.010, Alpha 0.039
REM <I/s> 0.000 for 0 systematic absences, Orientation as input
REM Formula found by SHELXT: C18 N4 Ni O2A
CELL 1.54184 7.3623 9.9997 11.8422 85.283 89.573 72.835
ZERR 2 0.0002 0.0004 0.0003 0.003 0.002 0.002
LATT 1
SFAC C H N Ni O
UNIT 30 42 10 2 8
SIMU 0.01 0.02 2 C1 C1A
SIMU 0.001 0.002 2 O1A O2A N1A
SIMU 0.1 0.2 2 C6 C6A
SIMU 0.1 0.2 2 C5 C5A
SIMU 0.001 0.002 2 N1A N1C
SIMU 0.001 0.002 2 O1A O1C
SIMU 0.001 0.002 2 O2A O2C

L.S. 15
PLAN  5
TEMP -183
CONF
FREE N3 C1A
FREE Ni1 C1A
FREE C5 C1A
BOND
list 4
MORE -1
BOND $H
fmap 2 53
acta
REM <olex2.extras>
REM <HklSrc "%.\\2023_12_18_kd_Ni3a\'_90K_dark.hkl">
REM </olex2.extras>

WGHT    0.042000    0.804300
FVAR       0.65887   0.67130   0.67411   0.68464   0.68656
NI1   4    0.967773    0.331154    0.626334    11.00000    0.01072    0.03988 =
         0.02789   -0.01568   -0.00031   -0.00064
PART 1
O1A   5    0.801816    0.264485    0.442470    51.00000    0.05004    0.04532 =
         0.02803   -0.00690   -0.01006   -0.00221
O2A   5    0.850493    0.101849    0.579756    51.00000    0.02718    0.03653 =
         0.03309   -0.00576    0.00236   -0.01316
N1A   3    0.866133    0.217399    0.538454    51.00000    0.02068    0.03655 =
         0.02237   -0.00917    0.00130   -0.00403
PART 2
O1C   5    0.887348    0.286230    0.479022   -51.00000    0.03540    0.03879 =
         0.03337   -0.00274   -0.00706   -0.00828
O2C   5    0.809514    0.134751    0.581970   -51.00000    0.02345    0.03538 =
         0.03618   -0.00677    0.00370   -0.00653
N1C   3    0.812474    0.181866    0.491278   -51.00000    0.02222    0.03708 =
         0.02467   -0.00842    0.00257   -0.00324
PART 0
O3    5    0.718776    0.406650    0.663213    11.00000    0.01155    0.06124 =
         0.04833   -0.04026    0.00002   -0.00351
O4    5    0.762720    0.607195    0.988526    11.00000    0.01965    0.02687 =
         0.02135   -0.00545   -0.00177   -0.00476
N2    3    1.230975    0.248284    0.581910    11.00000    0.01563    0.02709 =
         0.02967   -0.00041    0.00650   -0.00041
N3    3    1.058363    0.426804    0.726840    11.00000    0.00971    0.03064 =
         0.01942    0.00006   -0.00093   -0.00587
N4    3    0.646786    0.491657    0.741744    11.00000    0.01334    0.03209 =
         0.03132   -0.01581    0.00272   -0.00542
N5    3   -0.126114    0.899540    0.930014    11.00000    0.01663    0.02711 =
         0.02078    0.00129    0.00414   -0.00289
PART 1
C1    1    1.327233    0.347713    0.605672    21.00000    0.01305    0.02694 =
         0.02229   -0.00585    0.00305   -0.00680
AFIX  23
H1A   2    1.295900    0.426684    0.545947    21.00000   -1.20000
H1B   2    1.466376    0.302524    0.606104    21.00000   -1.20000
AFIX   0
PART 2
C1A   1    1.355484    0.281380    0.691267   -21.00000    0.00651    0.03037 =
         0.01344   -0.00327    0.00093   -0.00211
AFIX  23
H1AA  2    1.366745    0.208858    0.755137   -21.00000   -1.20000
H1AB  2    1.485060    0.279344    0.666760   -21.00000   -1.20000
AFIX   0
PART 0
C2    1    1.266017    0.404079    0.722994    11.00000    0.00951    0.05377 =
         0.02270   -0.00337   -0.00102   -0.00891
PART 1
AFIX  23
H2A   2    1.331860    0.334783    0.785150    11.00000   -1.20000
H2B   2    1.296235    0.493197    0.730026    11.00000   -1.20000
AFIX   0
PART 0
C3    1    0.960200    0.503639    0.800697    11.00000    0.01455    0.02550 =
         0.01796    0.00069   -0.00189   -0.00816
AFIX  43
H3    2    1.024540    0.541072    0.853464    11.00000   -1.20000
AFIX   0
C4    1    0.755191    0.535541    0.806785    11.00000    0.01385    0.02109 =
         0.01798   -0.00135    0.00174   -0.00638
PART 1
C5    1    1.310444    0.105877    0.638754    41.00000    0.02132    0.02535 =
         0.02714   -0.00072    0.00192   -0.00429
AFIX 137
H5A   2    1.297161    0.109757    0.720920    41.00000   -1.50000
H5B   2    1.445312    0.069611    0.620664    41.00000   -1.50000
H5C   2    1.241609    0.043735    0.612410    41.00000   -1.50000
AFIX   0
PART 2
C5A   1    1.288829    0.103099    0.585778   -41.00000    0.01758    0.03283 =
         0.06910   -0.02244    0.00647   -0.00306
AFIX 137
H5AA  2    1.255126    0.064336    0.658919   -41.00000   -1.50000
H5AB  2    1.426872    0.069314    0.576659   -41.00000   -1.50000
H5AC  2    1.225451    0.072849    0.524493   -41.00000   -1.50000
AFIX   0
PART 1
C6    1    1.246835    0.226990    0.453396    31.00000    0.02263    0.03065 =
         0.01699   -0.00744    0.00192   -0.00282
AFIX 137
H6A   2    1.198682    0.148760    0.437763    31.00000   -1.50000
H6B   2    1.380263    0.205871    0.431371    31.00000   -1.50000
H6C   2    1.171571    0.312900    0.409944    31.00000   -1.50000
AFIX   0
PART 2
C6A   1    1.294998    0.322993    0.488554   -31.00000    0.02248    0.05637 =
         0.01630    0.00072   -0.00080   -0.00587
AFIX 137
H6AA  2    1.225302    0.318934    0.419360   -31.00000   -1.50000
H6AB  2    1.431359    0.279757    0.478234   -31.00000   -1.50000
H6AC  2    1.271977    0.421215    0.504428   -31.00000   -1.50000
AFIX   0
PART 0
C7    1    0.661966    0.611811    0.905319    11.00000    0.01892    0.01639 =
         0.01921   -0.00104    0.00147   -0.00787
C8    1    0.455405    0.683656    0.904615    11.00000    0.01663    0.01664 =
         0.02022   -0.00249    0.00252   -0.00536
C9    1    0.341253    0.736535    0.807533    11.00000    0.01966    0.01956 =
         0.01887   -0.00268    0.00364   -0.00749
AFIX  43
H9    2    0.396553    0.724477    0.734924    11.00000   -1.20000
AFIX   0
C10   1    0.149869    0.805871    0.815249    11.00000    0.01796    0.02166 =
         0.01854   -0.00153    0.00039   -0.00620
AFIX  43
H10   2    0.076157    0.841351    0.747914    11.00000   -1.20000
AFIX   0
C11   1    0.061492    0.825029    0.921850    11.00000    0.01772    0.01718 =
         0.02233   -0.00275    0.00351   -0.00527
C12   1    0.175949    0.767665    1.019536    11.00000    0.02076    0.02019 =
         0.01742   -0.00208    0.00492   -0.00610
AFIX  43
H12   2    0.120255    0.774705    1.092263    11.00000   -1.20000
AFIX   0
C13   1    0.367622    0.701608    1.010242    11.00000    0.01965    0.01900 =
         0.01871   -0.00065   -0.00052   -0.00607
AFIX  43
H13   2    0.442550    0.667210    1.077281    11.00000   -1.20000
AFIX   0
C14   1   -0.221607    0.906762    1.038213    11.00000    0.02041    0.02885 =
         0.02404   -0.00430    0.00760   -0.00606
AFIX 137
H14A  2   -0.251745    0.818676    1.057932    11.00000   -1.50000
H14B  2   -0.339344    0.985050    1.032654    11.00000   -1.50000
H14C  2   -0.138110    0.921430    1.096997    11.00000   -1.50000
AFIX   0
C15   1   -0.245637    0.948717    0.829295    11.00000    0.01714    0.03612 =
         0.02563    0.00211    0.00119   -0.00336
AFIX 137
H15A  2   -0.183672    0.999738    0.775036    11.00000   -1.50000
H15B  2   -0.368649    1.011451    0.849984    11.00000   -1.50000
H15C  2   -0.265372    0.868196    0.794793    11.00000   -1.50000
AFIX   0
HKLF 4


REM  2023_12_18_kd_ni3a'_90k_dark_a.res in P-1
REM wR2 = 0.0975, GooF = S = 1.053, Restrained GooF = 1.112 for all data
REM R1 = 0.0383 for 3127 Fo > 4sig(Fo) and 0.0426 for all 3445 data
REM 290 parameters refined using 48 restraints

END

WGHT      0.0420      0.8042

REM Highest difference peak  0.724,  deepest hole -0.775,  1-sigma level  0.060
Q1    1   0.9017  0.2635  0.4231  11.00000  0.05    0.72
Q2    1   0.9685  0.3661  0.5636  11.00000  0.05    0.46
Q3    1   0.8510  0.5204  0.7937  11.00000  0.05    0.34
Q4    1   0.5566  0.6442  0.9003  11.00000  0.05    0.34
Q5    1   1.3087  0.4431  0.7842  11.00000  0.05    0.33
;
_shelx_res_checksum                88071
_shelx_hkl_file
;
   0   0  -1   90.81    2.63
   0   0  -1   88.88    2.61
   0   0  -1   82.96    2.37
   0   0   1   86.85    2.68
   0   0  -2  459.87    8.46
   0   0  -2  429.34    7.64
   0   0  -2  445.27    8.35
   0   0   2  446.65    8.54
   0   0   3  495.75    7.70
   0   0  -3  475.81   10.77
   0   0   3  492.46    9.34
   0   0  -3  466.67   10.70
   0   0   3  464.42   10.89
   0   0   4   44.38    2.71
   0   0   4   46.71    3.54
   0   0  -4   51.65    4.21
   0   0  -4   47.04    4.11
   0   0   4   43.32    4.03
   0   0   5 1131.59   14.92
   0   0  -5 1083.27   21.72
   0   0   5 1094.65   18.57
   0   0  -5 1097.36   22.25
   0   0   5 1090.28   22.11
   0   0   6   41.68    3.75
   0   0   6   43.36    4.24
   0   0  -6   49.08    5.46
   0   0   6   42.31    5.02
   0   0   7   48.97    4.46
   0   0   7   40.89    4.55
   0   0  -7   44.00    5.80
   0   0   7   42.57    5.58
   0   0   8   12.42    3.17
   0   0  -8   17.19    4.07
   0   0   9   62.02    7.71
   0   0  -9   55.21    4.45
   0   0   9   64.06    4.83
   0   0   9   58.70    4.60
   0   0   9   62.91    4.47
   0   0  -9   59.59    4.63
   0   0  -9   69.15    9.00
   0   0  10   48.58    7.30
   0   0 -10   67.21    9.33
   0   0  10   64.57    4.72
   0   0 -10   65.24    5.22
   0   0  10   61.20    4.88
   0   0  10   55.02    4.62
   0   0 -10   53.31    4.56
   0   0  10   63.36    5.05
   0   0  11  507.83   13.18
   0   0  11  521.34   14.38
   0   0 -11  531.68   14.82
   0   0  11  523.67   14.32
   0   0 -11  518.19   14.12
   0   0  11  526.09   14.36
   0   0  12    1.36    1.27
   0   0  12    1.69    1.36
   0   0 -12   -0.11    0.99
   0   0  12    0.78    1.12
   0   0  13    2.51    1.09
   0   0  13    3.70    1.21
   0   0  13    3.29    1.23
   0   0 -13    2.48    1.16
   0   0 -14    0.97    0.77
   0   0  14    1.44    0.90
   0   1 -14    7.00    1.26
   0  -1  14    5.34    1.15
   0   1 -13   38.01    3.54
   0  -1  13   37.46    3.23
   0  -1  13   43.32    3.55
   0  -1  12   21.84    2.91
   0  -1  12   23.43    2.95
   0  -1  12   17.95    2.60
   0   1 -12   18.75    2.84
   0   1 -11  260.25   10.58
   0  -1  11  275.95   10.53
   0  -1  11  281.04   10.57
   0  -1  11  282.50   10.48
   0  -1  10   74.35    5.21
   0  -1  10   71.68    5.37
   0  -1  10   72.05    5.32
   0   1 -10   76.50    5.72
   0  -1  10   73.78    9.10
   0  -1  10   78.83    5.63
   0   1 -10   72.56    9.64
   0   1 -10   75.65    5.39
   0  -1   9  268.24    9.47
   0  -1   9  278.94    9.95
   0  -1   9  263.24    8.96
   0  -1   9  267.81    9.80
   0   1  -9  270.18   10.28
   0  -1   9  267.78   16.37
   0   1  -9  286.78   17.92
   0  -1   9  279.74   10.26
   0   1  -9  260.13    9.47
   0   1  -8  919.48   29.67
   0   1  -8  973.19   30.37
   0  -1   8  908.67   28.02
   0   1  -7  277.48   14.85
   0  -1   7  259.47   11.79
   0   1  -7  253.07   14.14
   0  -1   7  250.21   13.50
   0   1  -6  553.15   18.81
   0  -1   6  522.98   15.29
   0   1  -6  540.47   18.57
   0  -1   6  518.17   17.74
   0  -1   5  137.72    5.93
   0  -1   5  144.96    7.32
   0   1  -5  137.83    8.42
   0  -1   5  134.02    8.06
   0  -1   4  383.96    9.11
   0  -1   4  356.89   10.13
   0   1  -4  386.16   12.30
   0  -1   4  381.10   11.94
   0  -1   3 1116.34   14.07
   0   1  -3 1089.04   17.80
   0  -1   3 1076.87   15.62
   0  -1   2 9999.00   44.71
   0  -1   1   93.42    3.38
   0   1  -1   91.61    3.32
   0   1  -1   95.60    3.15
   0   1  -1   96.68    3.40
   0  -1   1   91.56    3.56
   0  -1   1   98.93    3.59
   0   1  -1   97.45    3.39
   0  -1   0 1491.86   12.33
   0   1   0 1496.55   12.14
   0   1   0 1440.30   11.88
   0  -1   0 1440.75   12.51
   0  -1   0 1459.21    9.66
   0   1   0 1483.22   13.64
   0   1   0 1464.01   11.89
   0   1   1  695.33   10.77
   0  -1  -1  712.48    7.91
   0  -1  -1  680.76    8.86
   0  -1  -1  686.27    5.97
   0   1   1  706.22    8.88
   0   1   1  695.83   10.74
   0   1   2 1517.62   17.39
   0   1   2 1497.57   19.52
   0   1   2 1470.74   14.98
   0  -1  -2 1504.69   15.82
   0  -1  -2 1537.56   13.86
   0  -1  -2 1552.88   15.75
   0   1   3   16.73    2.58
   0   1   3   21.69    2.15
   0   1   3   18.60    2.43
   0  -1  -3   17.83    2.24
   0  -1  -3   17.79    2.13
   0  -1  -3   18.32    2.11
   0   1   4   12.76    2.42
   0   1   4   11.11    1.79
   0  -1  -4   10.95    2.24
   0  -1  -4   11.83    2.00
   0  -1  -4   12.35    2.16
   0   1   5  269.56    9.12
   0   1   5  276.69   11.22
   0  -1  -5  283.67   11.31
   0  -1  -5  280.60   10.78
   0  -1  -5  269.61   10.28
   0   1   6  211.99    7.13
   0   1   6  225.98    9.20
   0   1   6  214.58    9.29
   0  -1  -6  218.11   11.13
   0  -1  -6  205.25   10.41
   0   1   6  201.67   10.69
   0   1   7  159.79    8.35
   0   1   7  169.30    9.00
   0  -1  -7  186.84   11.27
   0   1   7  174.41   10.99
   0   1   8    5.89    2.42
   0  -1  -8    4.93    1.62
   0  -1  -9  242.87    9.27
   0   1   9  232.90    8.91
   0  -1  -9  234.14    9.04
   0   1   9  251.65    8.66
   0   1   9  237.46   15.09
   0  -1  -9  225.88   14.96
   0   1   9  238.33    9.17
   0   1  10   36.92    6.40
   0  -1 -10   38.82    7.18
   0   1  10   40.03    3.65
   0   1  10   37.17    3.79
   0  -1 -10   38.77    3.95
   0   1  10   36.87    3.89
   0  -1 -10   36.65    3.82
   0   1  11   19.20    2.93
   0  -1 -11   19.43    2.95
   0   1  11   16.88    2.66
   0   1  11   14.19    2.55
   0   1  11   22.30    2.78
   0  -1 -11   15.39    2.63
   0   1  12    7.92    1.97
   0   1  12    6.78    1.84
   0   1  12    4.73    1.65
   0  -1 -12    5.49    1.83
   0  -1 -12    3.12    1.44
   0  -1 -13    3.92    1.38
   0   1  13    3.75    1.17
   0   1  13    3.96    1.29
   0   1  13    6.57    1.57
   0   1  14    9.43    1.45
   0  -1 -14    8.97    1.41
   0  -2  14    1.95    0.71
   0   2 -14   -0.30    0.54
   0  -2  13  126.18    5.60
   0  -2  13  133.28    5.89
   0   2 -13  140.87    6.34
   0  -2  12    1.79    1.09
   0  -2  12    0.62    0.90
   0   2 -12    1.24    1.19
   0  -2  11   30.92    3.12
   0  -2  11   32.64    3.65
   0   2 -11   33.44    3.95
   0  -2  11   37.50    3.92
   0   2 -10  407.44   13.29
   0   2 -10  416.75   23.18
   0  -2  10  402.28   12.92
   0  -2  10  401.33   12.46
   0  -2  10  390.51   11.28
   0  -2  10  401.75   12.69
   0  -2   9   -5.34    2.63
   0  -2   9   -0.07    1.00
   0  -2   9   -0.01    0.88
   0  -2   9    0.71    1.09
   0  -2   9    0.34    1.02
   0   2  -9   -5.43    2.80
   0   2  -9   -0.40    1.03
   0  -2   9   -0.59    1.17
   0  -2   8    3.42    1.79
   0  -2   8    6.00    1.43
   0  -2   8    5.12    1.52
   0  -2   8    6.97    1.77
   0   2  -8    5.72    1.72
   0  -2   8    6.15    1.57
   0   2  -8    6.19    2.77
   0  -2   7   51.29    6.48
   0  -2   7   45.38    5.39
   0   2  -7   50.07    6.61
   0   2  -6  139.82    9.66
   0   2  -6  138.88    7.73
   0  -2   6  139.59    9.68
   0  -2   6  125.22    8.19
   0   2  -6  134.99    9.82
   0  -2   5  584.21   14.29
   0   2  -5  578.44   17.57
   0   2  -5  628.17   15.26
   0  -2   5  575.36   17.76
   0  -2   5  586.74   16.28
   0   2  -5  588.46   18.38
   0   2  -4  491.00   14.21
   0  -2   4  459.79   12.04
   0   2  -4  526.72   12.99
   0  -2   4  484.44   14.63
   0  -2   4  496.26   13.76
   0   2  -4  482.72   14.71
   0  -2   3  112.79    5.66
   0   2  -3  115.00    6.08
   0   2  -3  116.00    5.70
   0  -2   3  113.93    6.41
   0  -2   3  117.76    6.20
   0   2  -3  116.74    6.46
   0   2  -2 4420.62   33.40
   0  -2   2 4389.59   33.02
   0   2  -2 4517.97   33.65
   0  -2   2 4513.84   35.60
   0  -2   2 4463.07   34.77
   0   2  -1 2936.00   24.71
   0  -2   1 2927.64   25.57
   0  -2   1 2936.54   26.62
   0  -2   1 2960.73   20.93
   0   2  -1 2959.38   24.21
   0   2  -1 2978.28   26.96
   0   2   0  894.90   13.43
   0   2   0  878.74   13.72
   0  -2   0  939.85   14.19
   0  -2   0  923.34    7.14
   0  -2   0  873.08   10.67
   0   2   0  909.74   13.44
   0   2   0  882.91   15.31
   0   2   1   56.16    4.04
   0  -2  -1   52.39    2.46
   0  -2  -1   50.06    3.36
   0   2   1   57.04    4.32
   0   2   1   56.66    3.54
   0   2   2  439.49   12.39
   0  -2  -2  442.41    9.10
   0  -2  -2  430.43    6.80
   0  -2  -2  439.20   10.17
   0   2   2  432.55   10.14
   0   2   2  423.89   12.22
   0   2   3   47.74    4.77
   0  -2  -3   50.96    3.87
   0  -2  -3   49.78    3.10
   0  -2  -3   49.28    3.81
   0   2   3   46.41    3.61
   0   2   4    0.40    1.19
   0   2   4    0.33    1.21
   0   2   4    0.78    0.97
   0  -2  -4    1.07    1.17
   0  -2  -4    0.17    0.91
   0  -2  -4   -0.44    0.85
   0   2   5   69.63    5.24
   0  -2  -5   61.80    5.49
   0  -2  -5   66.08    5.37
   0  -2  -5   64.69    5.05
   0   2   5   64.05    5.93
   0   2   6  198.44    9.49
   0  -2  -6  187.75   10.57
   0  -2  -6  171.66    9.20
   0  -2  -6  175.36    9.55
   0   2   6  188.71   10.98
   0   2   7   97.49    7.24
   0   2   7  101.32    8.84
   0   2   7  108.75    7.75
   0  -2  -7   93.25    7.76
   0   2   8    5.62    2.17
   0   2   8    8.74    3.37
   0  -2  -8   13.44    3.16
   0   2   9   91.79    9.58
   0  -2  -9  104.04    6.15
   0   2   9  101.69    6.12
   0  -2  -9  103.97    6.15
   0   2   9   95.63    5.80
   0   2  10  226.60   15.68
   0   2  10  225.99    9.22
   0  -2 -10  224.71    9.40
   0   2  10  230.34    9.57
   0  -2 -10  237.75    9.68
   0   2  11   13.99    2.48
   0  -2 -11   14.90    2.60
   0   2  11   15.66    2.70
   0  -2 -11   14.73    2.62
   0   2  12   46.15    4.12
   0  -2 -12   45.53    4.15
   0  -2 -12   44.20    4.08
   0   2  12   49.10    4.29
   0   2  12   49.41    4.22
   0   2  13    0.57    0.88
   0   2  13   -0.51    0.59
   0   2  13   -0.70    0.87
   0  -2 -13    1.03    0.93
   0  -2 -13   -0.03    0.73
   0   2  14    0.48    0.59
   0   2  14    1.33    0.68
   0  -2 -14    1.22    0.62
   0   3 -14   35.57    2.25
   0  -3  13  112.32    4.86
   0   3 -13  128.28    5.69
   0  -3  13  125.42    5.32
   0  -3  12   27.65    3.13
   0   3 -12   37.44    3.69
   0  -3  12   31.03    3.22
   0  -3  11   27.13    3.35
   0   3 -11   32.89    3.78
   0  -3  11   31.12    3.54
   0  -3  11   27.36    2.96
   0  -3  10   41.45    4.30
   0  -3  10   42.56    3.84
   0  -3  10   43.58    4.21
   0   3 -10   48.37    4.73
   0   3  -9   14.11    2.70
   0   3  -9   13.46    4.24
   0  -3   9   16.63    2.76
   0  -3   9   11.63    2.36
   0  -3   9   14.04    2.31
   0   3  -8  338.69   11.51
   0  -3   8  350.97   10.87
   0   3  -8  362.14   19.41
   0  -3   8  352.15   11.76
   0  -3   8  345.39   10.60
   0  -3   8  356.56   11.30
   0  -3   7    8.09    3.15
   0   3  -7    6.62    2.59
   0  -3   7    9.70    2.84
   0   3  -6  183.89   11.62
   0  -3   6  190.05   12.26
   0  -3   6  188.34   11.17
   0   3  -5   24.90    3.98
   0   3  -5   19.29    3.27
   0  -3   5   25.15    3.84
   0  -3   5   24.23    4.07
   0  -3   5   26.13    3.61
   0   3  -4  492.17   15.01
   0  -3   4  476.38   15.43
   0   3  -4  468.58   15.13
   0  -3   4  488.42   14.34
   0   3  -3 1223.12   22.85
   0  -3   3 1221.95   23.14
   0  -3   3 1226.01   21.93
   0   3  -3 1182.27   21.88
   0  -3   2 1544.94   24.60
   0  -3   2 1488.38   19.40
   0   3  -2 1508.62   21.96
   0   3  -2 1539.68   24.97
   0   3  -2 1453.64   22.62
   0  -3   2 1579.85   23.82
   0  -3   1 1008.10   19.13
   0  -3   1  933.96   13.52
   0   3  -1 1002.68   17.74
   0   3  -1  973.28   19.97
   0   3  -1  970.59   17.07
   0   3  -1  986.83   17.76
   0   3   0  173.76    8.65
   0   3   0  172.29    7.44
   0  -3   0  170.00    3.46
   0  -3   0  176.92    7.85
   0   3   0  158.39    7.35
   0   3   0  165.84    7.14
   0  -3  -1   48.40    2.58
   0  -3  -1   49.54    4.12
   0   3   1   48.19    5.01
   0   3   1   52.66    4.27
   0   3   1   47.91    4.53
   0  -3  -2  155.20    5.68
   0  -3  -2  153.55    3.78
   0  -3  -2  162.97    7.44
   0   3   2  149.74    8.79
   0   3   2  163.21    7.68
   0   3   2  149.44    8.37
   0  -3  -3  411.11   11.11
   0  -3  -3  432.65   12.74
   0  -3  -3  421.29    8.23
   0   3   3  445.19   13.17
   0   3   3  403.40   15.12
   0   3   3  434.38   15.51
   0  -3  -4 1048.65   20.38
   0  -3  -4 1116.30   21.87
   0  -3  -4 1145.14   16.83
   0   3   4 1118.93   21.92
   0   3   4 1121.03   24.34
   0   3   4 1099.84   26.89
   0  -3  -5  114.42    7.56
   0  -3  -5  128.01    8.15
   0  -3  -5  122.63    6.57
   0   3   5  132.98    8.09
   0   3   5  141.98   10.59
   0   3   5  130.40    8.91
   0  -3  -6   -0.63    1.09
   0  -3  -6    0.68    0.97
   0  -3  -6    1.99    1.18
   0   3   6   -0.96    1.12
   0   3   6    0.07    1.21
   0   3   7   43.99    6.28
   0   3   7   52.79    5.85
   0  -3  -7   46.48    5.75
   0  -3  -7   48.84    5.35
   0   3   8  490.95   12.80
   0  -3  -8  467.78   12.33
   0   3   8  489.03   12.27
   0   3   8  502.53   18.80
   0  -3  -8  500.23   12.76
   0   3   8  464.86   20.90
   0   3   9   12.85    2.22
   0  -3  -9   11.71    2.22
   0  -3  -9    8.43    1.92
   0   3   9   11.26    2.21
   0   3   9    6.71    3.22
   0   3   9   11.76    2.25
   0  -3 -10    2.27    1.48
   0  -3 -10    1.15    1.13
   0   3  10    1.00    1.09
   0   3  10    1.11    0.89
   0  -3 -11    3.22    1.51
   0   3  11    1.01    1.17
   0  -3 -11    4.61    1.63
   0   3  11    1.93    1.37
   0  -3 -12    2.32    1.49
   0   3  12    2.72    1.43
   0   3  12    1.11    0.82
   0   3  12    0.30    0.87
   0  -3 -12    3.32    1.37
   0  -3 -12    2.77    1.11
   0   3  13   11.34    1.96
   0   3  13   12.20    1.81
   0  -3 -13   12.52    2.08
   0   3  13   11.83    1.89
   0  -3 -13   11.65    1.72
   0   3  14   46.46    3.06
   0   3  14   45.68    2.76
   0   4 -13    1.88    0.88
   0  -4  13   -0.56    0.47
   0  -4  12    4.46    1.23
   0  -4  12    6.26    1.52
   0   4 -12    5.87    1.60
   0  -4  11   31.63    3.51
   0  -4  11   32.11    3.43
   0  -4  11   31.38    2.97
   0   4 -11   24.73    3.18
   0  -4  10    2.20    1.41
   0  -4  10    1.24    1.16
   0  -4  10    1.31    1.20
   0   4 -10    2.26    1.67
   0  -4   9   12.89    2.60
   0   4  -9    8.36    2.11
   0  -4   9    6.16    1.66
   0  -4   9   10.22    2.11
   0  -4   8   95.94    6.46
   0  -4   8   99.31    6.21
   0  -4   8  106.92    6.19
   0   4  -8   93.05    6.27
   0   4  -7  110.45    6.46
   0  -4   7   97.99    9.17
   0  -4   7  109.97    6.60
   0   4  -7  117.39   10.67
   0  -4   7  118.70    6.48
   0  -4   7  101.69    5.83
   0  -4   6  284.33   14.94
   0   4  -6  273.35   15.13
   0   4  -5  341.17   15.29
   0  -4   5  374.51   16.28
   0   4  -5  358.01   15.93
   0  -4   4  523.98   18.34
   0  -4   4  524.72   15.43
   0   4  -4  533.00   18.38
   0   4  -4  544.07   18.01
   0  -4   3 2155.23   35.59
   0  -4   3 2172.02   27.85
   0   4  -3 2163.41   36.44
   0   4  -3 2209.41   31.35
   0  -4   2   17.53    3.23
   0  -4   2   14.45    2.11
   0   4  -2   11.17    3.05
   0   4  -2   15.29    2.87
   0   4  -2   16.08    2.93
   0   4  -2   14.00    2.78
   0  -4   1  139.60    8.39
   0  -4   1  121.50    5.47
   0   4  -1  122.77    8.67
   0   4  -1  126.19    7.58
   0   4  -1  111.37    7.01
   0   4  -1  120.96    7.40
   0  -4   0   66.58    5.70
   0  -4   0   67.02    5.77
   0   4   0   69.92    5.72
   0   4   0   62.93    6.40
   0   4   0   66.07    5.73
   0   4   0   66.56    5.35
   0  -4  -1   41.16    2.40
   0  -4  -1   45.57    4.74
   0   4   1   39.74    5.18
   0   4   1   42.85    4.57
   0   4   1   35.69    4.52
   0  -4  -2  688.51   12.52
   0  -4  -2  671.54   17.79
   0   4   2  674.86   18.13
   0   4   2  683.83   21.80
   0   4   2  674.74   20.27
   0  -4  -3  110.22    5.98
   0  -4  -3  127.15    8.10
   0   4   3  124.69    8.17
   0   4   3  112.37    9.21
   0  -4  -4  246.43   10.14
   0  -4  -4  239.13   11.41
   0   4   4  238.79   11.68
   0   4   4  238.62   14.08
   0  -4  -5   67.77    6.12
   0  -4  -5   59.90    6.07
   0   4   5   62.08    6.44
   0   4   5   57.49    6.84
   0   4   5   65.15    7.91
   0   4   6 1003.76   29.15
   0   4   6 1069.70   27.21
   0  -4  -6 1065.30   26.98
   0   4   7    6.76    2.95
   0   4   7    6.14    2.55
   0  -4  -7    7.54    2.31
   0   4   8   88.74    5.76
   0   4   8   81.37    8.35
   0   4   8   85.47    5.45
   0   4   8   83.10    9.40
   0  -4  -8   87.60    5.53
   0  -4  -8   89.09    5.60
   0  -4  -9  119.47    6.81
   0   4   9  110.01    6.31
   0   4   9  117.66    6.86
   0  -4  -9  113.21    6.66
   0   4   9  108.90   11.17
   0   4  10   30.91    3.45
   0  -4 -10   30.90    3.57
   0  -4 -10   26.81    3.41
   0   4  10   29.85    3.75
   0   4  10   28.15    3.37
   0  -4 -11   81.60    5.58
   0  -4 -11   75.89    5.43
   0   4  11   83.34    5.80
   0   4  11   74.34    5.20
   0  -4 -12    0.13    0.92
   0  -4 -12    1.02    0.92
   0   4  12    1.77    1.27
   0   4  12    2.29    1.12
   0   4  13   77.44    4.56
   0  -4 -13   74.28    4.35
   0   4  13   70.70    4.03
   0   4  14    8.78    1.29
   0   4  14   10.19    1.17
   0   5 -12    7.91    1.49
   0  -5  12    5.09    1.14
   0  -5  11   13.55    2.15
   0   5 -11   20.89    2.69
   0  -5  11   20.73    2.56
   0  -5  11   19.71    2.22
   0   5 -10   39.98    4.14
   0  -5  10   37.36    3.96
   0   5 -10   28.92    3.66
   0  -5  10   34.37    3.36
   0  -5  10   38.49    3.82
   0  -5   9   19.10    3.10
   0   5  -9   19.86    3.49
   0  -5   9   21.31    2.87
   0  -5   9   23.81    3.23
   0   5  -9   20.93    3.12
   0  -5   8    7.70    2.24
   0   5  -8    7.55    2.14
   0  -5   8    8.32    1.96
   0  -5   8    7.76    1.96
   0  -5   7   92.11    5.97
   0  -5   7  102.90    6.11
   0  -5   7   93.19    6.57
   0   5  -7   95.89    6.23
   0   5  -6  278.87   10.10
   0  -5   6  292.37   11.11
   0  -5   6  288.75   16.32
   0  -5   6  314.67   10.45
   0  -5   6  295.62   10.01
   0   5  -5  682.30   24.81
   0  -5   5  710.89   24.73
   0   5  -4   24.78    5.09
   0  -5   4   18.92    3.98
   0   5  -4   28.71    4.58
   0   5  -3    1.79    1.55
   0  -5   3    4.79    1.93
   0   5  -3    1.13    1.36
   0   5  -2  147.61    9.35
   0   5  -2  151.15   11.24
   0  -5   2  164.76   10.69
   0   5  -2  145.81    9.30
   0   5  -2  152.28    9.38
   0   5  -1  305.73   15.78
   0   5  -1  299.48   13.40
   0  -5   1  328.46   14.73
   0   5  -1  306.73   13.00
   0   5  -1  301.23   13.57
   0  -5   0  271.29   13.25
   0   5   0  259.08   14.65
   0   5   0  253.29   12.37
   0   5   0  227.41   12.24
   0  -5  -1    4.24    1.98
   0   5   1    0.69    1.38
   0   5   1    8.58    3.39
   0   5   1    5.43    2.46
   0  -5  -2  167.44   10.25
   0   5   2  176.44   12.57
   0   5   2  170.48   10.53
   0   5   2  182.78   11.94
   0  -5  -3   76.46    7.12
   0   5   3   74.79    8.54
   0   5   3   69.50    6.97
   0   5   3   77.75    8.28
   0  -5  -4  784.47   18.48
   0   5   4  763.80   27.42
   0   5   4  805.43   24.41
   0  -5  -4  813.44   23.71
   0   5   5   11.18    3.80
   0   5   5   10.14    3.83
   0   5   5    7.49    2.89
   0  -5  -5    7.98    2.35
   0   5   6   57.64    7.71
   0   5   6   53.40    8.26
   0   5   6   49.90    6.70
   0  -5  -6   53.60    6.68
   0  -5  -7  118.27    6.36
   0   5   7  123.49    6.79
   0   5   7  102.42   10.62
   0   5   7  114.85    6.33
   0   5   7   93.59    9.47
   0  -5  -7  117.53    6.26
   0  -5  -7  102.99    9.53
   0   5   8    5.56    2.75
   0   5   8   14.31    2.50
   0   5   8   12.90    2.48
   0  -5  -8    9.69    1.95
   0  -5  -8   12.09    2.23
   0   5   8   10.84    3.63
   0  -5  -9   12.19    2.36
   0  -5  -9   10.52    2.20
   0   5   9   12.76    2.35
   0   5   9   12.03    2.41
   0   5  10   80.42    5.50
   0   5  10   86.89    5.66
   0  -5 -10   86.98    5.80
   0   5  10   79.98    5.73
   0  -5 -10   82.11    5.66
   0   5  11   12.18    2.21
   0  -5 -11   12.81    2.39
   0   5  11    9.50    2.07
   0  -5 -11   15.40    2.50
   0   5  12   22.96    2.53
   0  -5 -12   26.33    2.92
   0   5  12   28.20    2.97
   0  -5 -12   27.29    2.95
   0  -5 -13   55.82    3.47
   0   5  13   54.50    3.10
   0   5  13   56.54    3.58
   0   5  14   19.76    1.57
   0   6 -12    1.23    0.60
   0   6 -11    0.53    0.75
   0   6 -11    2.01    0.71
   0  -6  11    0.04    0.62
   0  -6  11   -0.45    0.65
   0   6 -10   10.80    2.03
   0   6 -10   11.96    2.31
   0  -6  10   10.56    2.04
   0  -6  10   10.90    1.83
   0   6  -9    5.11    1.63
   0   6  -9    1.88    1.34
   0  -6   9    5.06    1.78
   0  -6   9    2.57    1.16
   0   6  -8  173.52    8.42
   0   6  -8  166.24    9.53
   0  -6   8  158.64    8.66
   0  -6   8  168.79    7.84
   0   6  -7  210.96    9.34
   0  -6   7  225.67   10.43
   0   6  -7  243.34   11.68
   0  -6   7  236.74    9.36
   0  -6   6    1.98    1.33
   0  -6   6   -0.32    1.36
   0   6  -6    2.27    1.35
   0  -6   6    2.24    2.82
   0   6  -6    0.20    1.35
   0  -6   5    1.28    1.17
   0   6  -5    1.93    1.06
   0  -6   5    3.06    1.53
   0   6  -5    1.67    1.47
   0  -6   4  133.66    6.62
   0   6  -4  127.04    6.48
   0   6  -4  155.16    8.76
   0   6  -4  133.99   12.19
   0  -6   4  148.02   11.95
   0  -6   4  134.82    7.45
   0   6  -3   -1.07    1.71
   0  -6   3    0.99    1.18
   0   6  -2   88.50    8.33
   0   6  -2   90.39   10.02
   0  -6   2   93.58    9.18
   0   6  -1    8.67    2.76
   0   6  -1   11.03    3.78
   0   6  -1    6.32    2.74
   0  -6   1    7.63    2.92
   0   6   0    6.08    2.79
   0   6   0    2.26    1.96
   0   6   0    0.91    1.68
   0  -6   0    4.78    1.94
   0   6   1   57.71    7.23
   0   6   1   53.53    6.64
   0   6   1   56.67    8.05
   0  -6  -1   45.71    6.15
   0   6   2   54.45    7.37
   0   6   2   51.36    7.84
   0   6   2   57.85    7.07
   0  -6  -2   55.18    6.79
   0   6   3    3.37    2.02
   0   6   3    2.46    2.15
   0   6   3    2.66    2.32
   0  -6  -3    1.44    1.78
   0   6   4  279.61   18.06
   0  -6  -4  274.02   15.39
   0   6   4  298.67   16.63
   0  -6  -5   52.77    4.07
   0  -6  -5   41.16    6.17
   0  -6  -5   55.14    4.07
   0   6   5   54.48    4.41
   0   6   5   43.76    7.77
   0   6   5   43.62    7.22
   0  -6  -5   50.43    3.90
   0   6   5   40.14    6.45
   0  -6  -6   13.04    2.22
   0  -6  -6   20.16    4.46
   0   6   6   18.10    5.14
   0   6   6   19.36    4.93
   0   6   6   16.75    2.60
   0   6   6   20.88    4.68
   0  -6  -6   20.53    2.64
   0  -6  -6   17.36    2.28
   0   6   7  252.33   10.05
   0  -6  -7  233.33    9.11
   0   6   7  235.20   16.06
   0   6   7  246.66    9.72
   0  -6  -7  252.40    8.74
   0   6   7  220.73   16.61
   0  -6  -7  236.00    9.26
   0  -6  -8   84.63    5.67
   0   6   8   80.54    5.79
   0   6   8   84.85   10.27
   0   6   8   67.48    8.71
   0   6   8   86.49    5.84
   0  -6  -8   84.34    5.67
   0  -6  -8   84.47    4.98
   0   6   9  132.82    7.42
   0  -6  -9  137.87    7.19
   0   6   9  135.14    7.15
   0  -6  -9  137.27    7.23
   0   6  10    7.87    1.80
   0   6  10    7.79    1.99
   0   6  10    8.38    1.84
   0  -6 -10    6.77    1.78
   0  -6 -10    9.43    2.10
   0  -6 -11   37.55    3.45
   0   6  11   37.75    3.26
   0  -6 -11   40.28    3.62
   0   6  11   37.84    3.66
   0  -6 -12   80.67    4.41
   0   6  12   73.79    3.88
   0  -6 -12   74.55    4.24
   0   6  12   83.01    4.70
   0  -6 -12   64.89    3.47
   0  -6 -13   21.70    1.89
   0   6  13   22.58    2.01
   0  -7  11    3.90    0.84
   0   7 -11    2.32    0.64
   0  -7  10   11.05    1.77
   0   7 -10   12.74    1.76
   0   7 -10   11.69    1.95
   0  -7  10   17.72    1.93
   0  -7   9   17.37    2.55
   0   7  -9   19.11    2.52
   0   7  -9   15.86    2.60
   0  -7   9   18.84    2.38
   0  -7   8   12.24    2.46
   0   7  -8    9.26    1.89
   0   7  -8   10.38    2.67
   0  -7   8   13.80    2.32
   0  -7   7   93.45    6.74
   0   7  -7   95.38    6.02
   0   7  -7   94.96    7.29
   0  -7   7  103.86    6.16
   0  -7   6   20.49    3.28
   0   7  -6   25.19    3.25
   0   7  -6   20.77    3.64
   0  -7   6   20.61    2.96
   0  -7   5   11.62    2.25
   0  -7   5    9.26    2.37
   0   7  -5   11.68    2.22
   0  -7   5   15.01    4.18
   0   7  -5    8.21    2.44
   0  -7   4    2.43    1.21
   0   7  -4    2.58    1.11
   0  -7   4    1.11    1.02
   0  -7   4    3.65    2.18
   0   7  -4    1.43    1.85
   0  -7   3    1.36    1.12
   0   7  -3    2.08    1.13
   0  -7   3    4.23    1.28
   0   7  -3    1.67    1.47
   0  -7   3   -1.84    1.95
   0   7  -3    1.20    1.85
   0   7  -3    2.06    1.14
   0  -7   3   -0.19    1.26
   0  -7   2   18.61    2.94
   0  -7   2   24.72    5.21
   0  -7   2   21.94    2.54
   0   7  -2   21.82    3.52
   0   7  -2   26.03    6.07
   0  -7   2   21.75    2.80
   0   7  -1    5.67    2.79
   0   7  -1   12.37    3.55
   0  -7   1    9.14    1.84
   0  -7   1    6.92    1.97
   0  -7   1    6.75    1.44
   0  -7   1    9.62    1.65
   0   7  -1    9.77    2.32
   0   7  -1    6.13    2.84
   0  -7   1    3.26    2.18
   0  -7   0   69.98    8.52
   0  -7   0   80.19    5.66
   0  -7   0   72.14    4.73
   0  -7   0   79.49    4.78
   0   7   0   61.35    5.35
   0   7   0   70.61    8.70
   0   7   0   70.11    9.87
   0   7   0   62.70    7.81
   0  -7  -1   -4.11    2.23
   0  -7  -1   -0.04    0.82
   0  -7  -1    0.64    0.83
   0   7   1   -1.40    1.42
   0  -7  -1    0.45    0.61
   0   7   1    1.49    1.89
   0   7   1   -2.13    1.91
   0   7   1    3.05    2.17
   0  -7  -2   91.03    5.21
   0  -7  -2   87.17    9.41
   0  -7  -2   82.71    5.78
   0   7   2   86.67    5.69
   0   7   2   79.30    9.75
   0  -7  -2   89.98    5.23
   0   7   2   84.59    9.38
   0   7   2   77.28   10.47
   0  -7  -3   34.40    5.94
   0  -7  -3   27.74    3.04
   0   7   3   32.87    3.53
   0   7   3   30.16    6.18
   0   7   3   26.95    5.47
   0  -7  -3   32.98    3.26
   0  -7  -4   76.35    5.01
   0  -7  -4   73.87    8.86
   0  -7  -4   68.96    4.78
   0   7   4   74.61    5.42
   0   7   4   68.71    9.59
   0  -7  -4   71.01    4.66
   0   7   4   73.88    9.20
   0  -7  -5  166.73    7.56
   0  -7  -5  160.83   13.06
   0  -7  -5  161.31    7.37
   0   7   5  158.04    8.02
   0   7   5  152.44   14.19
   0   7   5  162.74   15.41
   0  -7  -5  159.68    7.22
   0   7   5  161.42   13.71
   0  -7  -6   97.30    5.97
   0  -7  -6   77.00    9.25
   0   7   6   93.00   11.08
   0   7   6   90.80   10.59
   0   7   6   89.86    6.03
   0  -7  -6   95.83    5.76
   0  -7  -6   87.43    5.42
   0   7   7   11.45    2.31
   0   7   7    9.56    2.31
   0  -7  -7   11.65    2.07
   0  -7  -7    9.71    2.02
   0  -7  -7   11.34    2.23
   0  -7  -8   23.80    3.09
   0   7   8   29.47    3.57
   0   7   8   27.63    3.48
   0  -7  -8   24.97    3.12
   0  -7  -8   28.37    2.95
   0  -7  -9  188.87    8.10
   0  -7  -9  197.27    8.17
   0   7   9  199.39    8.45
   0   7   9  193.45    8.62
   0   7  10   29.69    3.06
   0   7  10   29.83    2.89
   0  -7 -10   34.43    3.36
   0   7  10   32.56    3.40
   0  -7 -10   30.98    3.09
   0   7  11    6.71    1.28
   0  -7 -11    9.90    1.62
   0   7  11    6.88    1.50
   0  -7 -11    8.63    1.59
   0   7  12    8.82    1.42
   0  -7 -12    7.91    1.26
   0  -7 -12    7.98    1.27
   0  -8  10   -0.81    0.50
   0  -8  10   -0.86    0.44
   0  -8   9   77.55    4.32
   0  -8   9   86.12    4.06
   0   8  -9   88.81    5.05
   0  -8   8    7.33    1.73
   0   8  -8    5.77    1.76
   0  -8   8    6.94    1.47
   0   8  -8    6.86    1.36
   0  -8   7    1.12    0.99
   0   8  -7    1.28    1.36
   0  -8   7    1.49    1.16
   0   8  -7    3.73    1.17
   0  -8   6   11.59    2.53
   0   8  -6    8.96    2.64
   0  -8   6    8.26    1.94
   0   8  -6    7.12    1.74
   0  -8   5    7.71    2.11
   0   8  -5    5.06    2.19
   0  -8   5    4.27    1.61
   0   8  -5    4.14    1.38
   0  -8   4    5.25    2.09
   0   8  -4    7.89    2.45
   0  -8   4    7.80    1.90
   0   8  -4    8.64    1.75
   0  -8   3  112.30    5.63
   0   8  -3  100.67    7.67
   0  -8   3  113.42    6.54
   0  -8   3  105.02    5.75
   0  -8   3  108.26    7.23
   0  -8   2   32.41    3.26
   0  -8   2   25.36    3.63
   0  -8   2   33.02    3.56
   0  -8   2   31.64    3.20
   0   8  -2   28.65    4.17
   0   8  -2   32.67    6.95
   0  -8   2   32.05    6.39
   0  -8   1   25.54    2.87
   0  -8   1   23.61    3.45
   0  -8   1   23.38    2.94
   0   8  -1   19.35    3.33
   0  -8   1   26.66    2.94
   0   8  -1   10.42    3.72
   0  -8   1   22.01    5.36
   0  -8   0   -0.22    0.77
   0  -8   0    1.94    1.03
   0  -8   0   -0.93    1.06
   0   8   0    0.35    1.22
   0  -8   0   -0.74    0.99
   0   8   0   -1.35    1.84
   0   8   0    0.10    0.64
   0  -8   0    2.14    1.96
   0  -8  -1   29.08    3.09
   0  -8  -1   35.65    6.42
   0  -8  -1   22.25    3.40
   0   8   1   26.22    3.51
   0   8   1   21.41    5.22
   0  -8  -1   26.80    3.13
   0   8   1   25.97    3.76
   0   8   1   34.48    6.57
   0   8   1   24.24    6.15
   0  -8  -2   94.29   10.60
   0   8   2   91.95    6.53
   0  -8  -2   96.05    5.79
   0   8   2   90.45    6.22
   0   8   2   91.72   10.99
   0  -8  -2   94.13    5.55
   0   8   2  106.07   11.32
   0   8   2  100.15   12.90
   0  -8  -3  242.34   16.96
   0  -8  -3  223.74    8.88
   0   8   3  233.37    9.95
   0   8   3  220.53   17.79
   0   8   3  234.73   17.10
   0  -8  -3  234.32    8.86
   0  -8  -4   99.87    5.90
   0  -8  -4   94.86   10.80
   0  -8  -4   96.25    5.93
   0   8   4  109.29    6.84
   0   8   4   93.81   10.96
   0   8   4   94.46   11.54
   0  -8  -4  106.02    5.72
   0   8   5   19.04    3.01
   0  -8  -5   15.34    2.38
   0  -8  -5   10.90    2.15
   0  -8  -5   16.53    2.66
   0   8   6  190.83    8.80
   0  -8  -6  195.24    8.30
   0  -8  -6  192.96    7.93
   0  -8  -6  180.94    7.88
   0  -8  -7  174.41    7.37
   0   8   7  174.67    8.23
   0   8   7  181.31    8.34
   0  -8  -7  177.27    7.53
   0  -8  -7  173.12    7.75
   0  -8  -8   63.64    4.21
   0   8   8   71.51    5.01
   0   8   8   70.76    5.11
   0  -8  -8   71.73    4.66
   0  -8  -8   75.94    5.00
   0   8   9    2.05    1.05
   0   8   9    0.93    1.15
   0  -8  -9    1.62    0.99
   0  -8  -9    0.78    0.84
   0  -8 -10   13.70    1.87
   0   8  10   12.29    1.77
   0  -8 -10   12.12    1.71
   0   8  10   10.90    1.77
   0   8  10   12.42    1.59
   0   8  11   98.48    4.30
   0  -8 -11   88.04    3.65
   0  -8 -11   92.01    3.90
   0  -9   8   19.51    1.87
   0  -9   8   16.56    1.95
   0   9  -8   16.25    2.13
   0  -9   7   -0.15    0.85
   0  -9   7    0.53    0.73
   0   9  -7   -2.22    1.37
   0  -9   6    2.81    1.18
   0  -9   6    2.31    1.41
   0   9  -6    0.78    1.24
   0  -9   5    5.04    1.58
   0  -9   5    3.78    1.73
   0   9  -5    4.89    2.13
   0  -9   4   58.90    4.52
   0  -9   4   62.79    5.37
   0   9  -4   58.63    5.69
   0  -9   3    2.32    1.55
   0  -9   3    0.95    0.93
   0  -9   3    0.18    0.67
   0  -9   3   -0.62    0.69
   0   9  -3    1.14    1.82
   0  -9   2    2.65    1.61
   0  -9   2    4.12    1.66
   0  -9   2    2.31    1.10
   0  -9   2    3.39    1.22
   0   9  -2    1.88    1.85
   0  -9   1   52.96    5.08
   0   9  -1   39.22    4.61
   0  -9   1   53.14    4.12
   0  -9   1   50.78    4.37
   0  -9   1   46.17    3.71
   0   9   0   16.39    2.77
   0   9   0   15.57    3.12
   0  -9   0   14.68    2.36
   0  -9   0   20.26    3.25
   0  -9   0   17.47    2.35
   0   9   1  157.66    8.15
   0  -9  -1  167.24    7.18
   0   9   1  159.43    8.70
   0  -9  -1  158.09    7.39
   0   9   2   58.48    5.00
   0  -9  -2   56.40    4.22
   0  -9  -2   49.56    4.21
   0   9   2   46.57    4.56
   0   9   3  137.76    7.62
   0  -9  -3  142.75    6.75
   0  -9  -3  144.85    7.12
   0   9   4  103.09    6.51
   0  -9  -4  104.81    5.80
   0  -9  -4  104.07    6.02
   0   9   5   61.82    4.93
   0  -9  -5   59.93    4.37
   0  -9  -5   65.17    4.68
   0  -9  -6   15.65    2.41
   0   9   6   21.93    2.95
   0   9   6   18.36    2.68
   0  -9  -6   19.31    2.29
   0  -9  -6   16.26    2.25
   0  -9  -7   95.24    5.07
   0   9   7   93.70    5.51
   0   9   7   87.87    5.34
   0  -9  -7   94.35    4.75
   0  -9  -7   96.76    5.21
   0   9   8   45.90    3.56
   0   9   8   42.34    3.46
   0  -9  -8   43.54    3.03
   0  -9  -8   45.30    3.33
   0  -9  -9   66.89    3.63
   0   9   9   67.15    3.80
   0  -9  -9   12.65    1.51
   0   9   9   67.30    3.94
   0   9  10   15.16    1.63
   0  -9 -10   14.74    1.45
   0  10  -7    3.07    0.71
   0  10  -7    4.08    1.04
   0 -10   7    2.54    0.73
   0  10  -6   19.48    1.98
   0  10  -6   19.82    2.43
   0 -10   6   18.25    2.09
   0  10  -5    4.53    1.51
   0 -10   5    2.35    1.04
   0  10  -4   35.23    3.72
   0 -10   4   38.52    3.59
   0  10  -3    0.98    1.24
   0  10  -3    0.60    1.23
   0 -10   3    0.13    1.04
   0  10  -2   28.25    3.13
   0 -10   2   25.40    2.43
   0  10  -2   26.00    3.49
   0 -10   2   29.46    3.47
   0  10  -1    4.42    1.57
   0  10  -1    0.52    1.29
   0 -10   1    2.94    1.11
   0 -10   1    2.47    1.31
   0 -10   0   42.74    3.17
   0  10   0   44.17    4.38
   0 -10   0   37.48    3.30
   0  10   0   47.35    4.19
   0 -10  -1  246.99    7.74
   0 -10  -1  269.53    8.93
   0  10   1  246.58    9.68
   0  10   1  282.11   10.09
   0 -10  -2    1.31    0.86
   0 -10  -2    3.07    1.21
   0  10   2    1.53    1.16
   0 -10  -3   69.17    4.19
   0 -10  -3   70.48    4.61
   0  10   3   62.99    4.71
   0 -10  -4   19.92    2.27
   0 -10  -4   20.31    2.57
   0  10   4   19.50    2.70
   0 -10  -5   56.07    3.90
   0  10   5   50.54    3.95
   0  10   5   49.78    3.80
   0 -10  -5   50.32    3.46
   0 -10  -6   73.73    4.21
   0  10   6   80.25    4.65
   0  10   6   76.56    4.40
   0 -10  -6   76.14    3.98
   0 -10  -7    1.21    0.79
   0  10   7    1.05    0.81
   0 -10  -7    0.07    0.61
   0  10   7    0.58    0.66
   0  10   8    0.06    0.48
   0 -10  -8    0.45    0.39
   0  10   9   25.14    1.70
   0  11  -4    1.31    0.56
   0  11  -4    1.43    0.86
   0  11  -3    0.70    0.68
   0  11  -3    0.89    0.83
   0  11  -2   -0.43    0.79
   0  11  -2   -1.73    1.11
   0  11  -1   27.43    2.63
   0 -11   1   22.11    1.91
   0  11  -1   23.33    2.51
   0  11   0    9.39    1.63
   0  11   0    8.30    1.52
   0 -11   0    8.27    1.33
   0  11   1    3.99    1.20
   0 -11  -1    4.92    1.19
   0  11   2    4.13    1.25
   0 -11  -2    5.09    1.23
   0  11   3   65.16    3.91
   0 -11  -3   60.99    3.60
   0  11   4   -0.70    0.66
   0  11   4   -0.94    0.72
   0 -11  -4   -0.75    0.76
   0  11   5    2.54    0.79
   0  11   5    3.35    0.81
   0 -11  -5    2.04    0.70
   0  11   6   30.43    1.98
   0  11   6   35.90    2.29
   0  12   1    4.52    0.80
   0  12   2    1.52    0.50
  -1  11   5   19.65    1.56
  -1  11   4    2.26    0.70
  -1  11   4    1.58    0.54
  -1  11   3    3.48    0.83
   1 -11  -3    4.42    0.94
  -1  11   2   48.78    2.88
   1 -11  -2   43.39    2.57
  -1  11   1    1.05    0.71
   1 -11  -1    0.97    0.57
  -1  11   0    0.00    0.53
   1 -11   0    2.64    0.58
  -1  11  -1  178.41    5.44
  -1  11  -2   -0.31    0.43
  -1  11  -3    0.42    0.45
  -1  10   8   81.30    3.24
  -1  10   7   43.58    2.83
  -1  10   7   39.86    2.32
  -1  10   6    1.93    0.84
  -1  10   6    2.59    0.83
  -1  10   5    2.31    0.93
  -1  10   5    2.72    1.03
   1 -10  -5    1.87    0.86
  -1  10   4   39.45    3.26
   1 -10  -4   41.32    3.25
  -1  10   3    1.79    0.88
   1 -10  -3    0.95    0.90
  -1  10   2   68.00    4.53
   1 -10  -2   73.53    4.36
  -1  10   1   16.59    2.34
   1 -10  -1   19.61    2.28
  -1  10   0    7.88    1.73
   1 -10   0   10.20    1.60
  -1  10  -1   71.24    4.60
   1 -10   1   66.65    3.58
  -1  10  -1   63.59    4.40
  -1  10  -2    1.40    0.92
  -1  10  -2    4.13    1.30
   1 -10   2    1.56    1.06
  -1  10  -3  173.06    6.62
  -1  10  -3  169.28    7.16
   1 -10   3  182.15    7.17
  -1  10  -4    0.45    0.65
  -1  10  -4    1.07    0.97
   1 -10   4    0.05    0.44
   1 -10   4    0.22    0.78
  -1  10  -5   13.05    1.65
  -1  10  -5   10.36    1.68
   1 -10   5   13.43    1.71
  -1  10  -6    2.15    0.84
   1 -10   6    0.75    0.43
  -1  10  -6    1.98    0.76
  -1   9  10    0.74    0.46
  -1   9   9   18.66    1.52
  -1   9   9   21.13    2.05
  -1   9   9   19.33    1.71
  -1   9   8   11.76    1.80
  -1   9   8   10.76    1.50
  -1   9   7    8.70    1.77
  -1   9   7    9.47    1.61
  -1   9   6   13.48    2.08
  -1   9   6   12.81    2.19
   1  -9  -6   12.70    2.05
  -1   9   5   81.11    5.17
   1  -9  -5   85.47    5.16
  -1   9   4  166.00    7.71
   1  -9  -4  170.03    7.43
  -1   9   3   53.55    4.59
   1  -9  -3   55.52    4.33
  -1   9   2    1.99    1.17
   1  -9  -2    2.46    1.35
  -1   9   1   67.04    5.17
   1  -9  -1   66.86    4.67
  -1   9   0   96.15    6.21
   1  -9   0  104.53    6.69
   1  -9   0  101.68    5.56
  -1   9   0   85.21    6.05
  -1   9  -1   22.71    3.34
   1  -9   1   24.00    2.66
   1  -9   1   29.41    3.69
   1  -9   1   28.65    2.88
  -1   9  -2    0.33    1.04
   1  -9   2   -0.61    1.27
   1  -9   2    0.52    0.76
  -1   9  -3    0.60    1.46
   1  -9   3    0.94    0.97
   1  -9   3    0.52    0.62
  -1   9  -4    5.25    1.95
   1  -9   4    5.37    1.67
   1  -9   4    3.25    1.12
  -1   9  -5    8.32    2.19
   1  -9   5    7.23    1.76
   1  -9   5    7.09    1.40
  -1   9  -6    1.12    1.21
   1  -9   6    1.23    1.10
   1  -9   6    1.23    0.70
  -1   9  -7   21.28    2.51
   1  -9   7   21.39    2.30
   1  -9   7   21.02    1.87
  -1   9  -8    9.31    1.42
   1  -9   8    8.43    1.19
  -1   8  11   22.35    1.84
   1  -8 -11   17.53    1.63
  -1   8  10   39.42    2.73
  -1   8  10   42.49    3.10
  -1   8   9    0.57    0.62
   1  -8  -9    0.51    0.64
  -1   8   9    0.11    0.80
  -1   8   8    1.91    0.98
  -1   8   8    2.42    1.36
   1  -8  -8    0.81    0.79
   1  -8  -7  111.47    5.94
  -1   8   7  112.20    6.09
  -1   8   7  120.09    6.79
   1  -8  -7  102.50    5.31
  -1   8   6   51.51    4.38
   1  -8  -6   51.38    4.26
   1  -8  -6   42.07    3.58
  -1   8   5   44.42    4.27
   1  -8  -5   46.88    4.17
   1  -8  -5   49.47    3.84
  -1   8   4  121.87    6.99
   1  -8  -4  114.06    6.38
  -1   8   3  116.90    6.94
   1  -8  -3  109.60    6.25
  -1   8   2  320.23   11.51
   1  -8  -2  327.66   10.69
   1  -8  -1   10.20    2.37
   1  -8  -1   13.51    2.38
  -1   8   1   11.85    2.31
  -1   8   0   53.42    5.10
   1  -8   0   56.36    4.34
  -1   8   0   68.89    8.99
   1  -8   0   67.19    4.64
   1  -8   0   64.98    5.48
  -1   8  -1   54.02    5.33
   1  -8   1   65.74    4.51
   1  -8   1   65.40    5.02
   1  -8   1   61.59    4.49
   1  -8   1   56.77    5.16
   1  -8   2   86.84    6.44
   1  -8   2   74.78    5.39
   1  -8   2   81.58    4.86
  -1   8  -2   74.42    6.35
   1  -8   3   39.83    4.48
   1  -8   3   46.15    4.32
  -1   8  -3   39.90    4.74
   1  -8   4    1.30    1.43
   1  -8   4    0.62    1.09
  -1   8  -4   -1.46    1.56
   1  -8   5   45.92    4.56
   1  -8   5   43.23    3.92
  -1   8  -5   36.74    4.50
   1  -8   6   17.13    2.82
   1  -8   6   17.01    2.42
  -1   8  -6   18.57    3.24
   1  -8   7   56.43    4.47
   1  -8   7   60.89    4.06
  -1   8  -7   57.36    5.10
   1  -8   8    5.58    1.49
   1  -8   8    7.96    1.38
  -1   8  -8    5.28    1.70
   1  -8   9   49.06    3.18
  -1   8  -9   55.17    3.64
  -1   7  12    0.24    0.48
  -1   7  12    0.41    0.48
   1  -7 -11   13.01    1.57
  -1   7  11   13.63    1.73
   1  -7 -11   13.21    1.51
  -1   7  11   12.04    1.75
   1  -7 -10   29.20    2.68
  -1   7  10   30.16    2.92
  -1   7  10   30.44    3.11
  -1   7  10   28.60    2.59
   1  -7 -10   30.45    2.69
  -1   7   9   44.35    3.64
  -1   7   9   45.54    4.07
   1  -7  -9   44.96    3.63
   1  -7  -9   44.56    3.54
  -1   7   8   58.61    4.49
   1  -7  -8   58.17    4.18
   1  -7  -8   57.79    4.36
  -1   7   8   65.31    5.20
  -1   7   7    7.51    1.83
   1  -7  -7    7.58    1.63
   1  -7  -7    4.36    1.39
   1  -7  -7    6.86    1.69
  -1   7   7    5.75    1.86
  -1   7   6  146.65    7.52
   1  -7  -6  135.79    6.92
   1  -7  -6  138.85    6.74
   1  -7  -5  421.49   11.54
  -1   7   5  412.48   22.79
  -1   7   5  387.77   24.87
   1  -7  -5  426.55   22.87
  -1   7   5  405.77   12.56
  -1   7   5  398.18   22.10
   1  -7  -5  400.90   11.92
   1  -7  -4  107.13    5.71
   1  -7  -4  107.81    6.17
  -1   7   4  109.56    6.57
  -1   7   4  123.19   12.28
   1  -7  -4  103.55   11.21
  -1   7   4  111.53   13.14
   1  -7  -3    1.27    0.85
  -1   7   3    2.63    1.38
  -1   7   3    1.54    2.09
  -1   7   3    2.36    2.34
   1  -7  -3   -3.30    2.20
  -1   7   3    6.08    3.18
   1  -7  -2  539.05   13.23
  -1   7   2  539.71   14.42
   1  -7  -2  514.36   14.53
   1  -7  -2  570.63   25.51
  -1   7   2  560.45   29.53
  -1   7   2  549.76   24.77
  -1   7   2  533.39   26.96
  -1   7   1   39.56    7.24
   1  -7  -1   48.16    3.96
   1  -7  -1   42.99    4.27
   1  -7  -1   53.42    7.82
  -1   7   1   49.92    8.99
  -1   7   1   38.68    6.46
   1  -7  -1   45.91    3.75
  -1   7   0  249.01   19.58
  -1   7   0  257.18   16.13
   1  -7   0  266.13    9.64
   1  -7   0  259.76    8.94
  -1   7   0  270.01   11.06
   1  -7   0  278.43   10.78
   1  -7   0  260.67   17.13
   1  -7   0  254.87    8.92
  -1   7   0  252.56   17.87
   1  -7   1   25.61    5.60
  -1   7  -1   22.26    3.39
   1  -7   1   16.28    2.23
   1  -7   1   21.17    3.23
   1  -7   1   22.84    2.89
  -1   7  -1   20.26    4.95
  -1   7  -1   20.73    4.45
  -1   7  -1   12.86    4.59
   1  -7   2    4.51    2.34
   1  -7   2    4.53    1.41
  -1   7  -2   -0.11    1.12
   1  -7   2    3.84    1.61
   1  -7   2    3.48    1.39
  -1   7  -2    3.97    2.64
  -1   7  -2    2.01    2.21
   1  -7   3  253.35    9.62
   1  -7   3  257.28   10.95
   1  -7   3  243.64   16.83
  -1   7  -3  233.31   19.03
  -1   7  -3  236.73   11.35
   1  -7   4    0.98    1.16
   1  -7   4    1.32    1.25
  -1   7  -4    2.96    1.99
   1  -7   5   40.53    4.47
  -1   7  -5   38.74    4.94
   1  -7   5   36.02    3.73
   1  -7   6   68.88    5.75
  -1   7  -6   77.93    6.70
   1  -7   6   66.07    4.92
   1  -7   7   85.11    6.24
   1  -7   7   87.34    5.42
  -1   7  -7   92.73    7.16
   1  -7   8    5.19    1.86
  -1   7  -8    3.35    1.59
   1  -7   8    2.76    1.21
  -1   7  -8    2.84    1.14
   1  -7   9   21.45    2.77
  -1   7  -9   24.37    3.08
   1  -7   9   27.19    2.46
  -1   7  -9   20.99    2.09
   1  -7  10    2.51    0.95
  -1   7 -10    2.38    0.98
   1  -7  10    2.34    0.62
  -1   6  13    2.53    0.65
   1  -6 -12   10.02    1.47
  -1   6  12    8.33    1.37
   1  -6 -12    8.56    1.36
  -1   6  12    8.14    1.40
   1  -6 -12    8.05    1.38
  -1   6  11   96.50    5.17
  -1   6  11   95.37    5.34
   1  -6 -11   95.20    4.93
   1  -6 -11   94.93    4.91
  -1   6  10    5.15    1.31
  -1   6  10    5.37    1.72
   1  -6 -10    2.44    1.13
   1  -6 -10    2.57    1.10
  -1   6   9    2.91    1.27
  -1   6   9   -0.01    1.10
   1  -6  -9   -0.16    0.78
   1  -6  -9    0.32    1.01
  -1   6   8  207.52    8.64
   1  -6  -8  196.11    8.19
  -1   6   8  191.86    9.00
   1  -6  -8  204.92    8.48
   1  -6  -7   75.18    5.12
  -1   6   7   78.27    5.78
   1  -6  -7   74.19    4.93
  -1   6   7   75.98    5.29
   1  -6  -7   68.84    9.03
   1  -6  -7   74.97    5.02
  -1   6   7   82.37   10.06
   1  -6  -6    3.35    1.27
   1  -6  -6    2.24    1.00
  -1   6   6    7.27    3.10
  -1   6   6    3.05    1.38
   1  -6  -6   -0.85    1.85
  -1   6   6    7.50    3.91
  -1   6   6   -1.33    2.01
   1  -6  -6    2.71    1.20
   1  -6  -5  422.51   11.26
   1  -6  -5  445.77   12.01
  -1   6   5  436.98   12.55
   1  -6  -5  442.75   21.97
  -1   6   5  434.84   21.81
  -1   6   5  447.80   25.48
  -1   6   5  425.71   21.78
   1  -6  -4  434.33   11.52
  -1   6   4  436.92   12.28
  -1   6   4  431.12   24.10
  -1   6   4  452.16   21.62
   1  -6  -4  442.90   21.34
  -1   6   4  427.64   24.18
   1  -6  -3    6.56    1.48
  -1   6   3    4.78    2.87
   1  -6  -3    7.33    2.80
  -1   6   3    5.85    2.60
  -1   6   3    5.18    2.57
  -1   6   2   22.66    5.40
   1  -6  -2   29.41    5.43
  -1   6   2   26.65    5.92
  -1   6   2   32.05    5.82
  -1   6   1   18.62    4.69
   1  -6  -1   15.05    3.94
  -1   6   1   11.70    3.53
  -1   6   1    8.02    3.85
  -1   6   0  152.59   12.65
   1  -6   0  163.88   12.33
  -1   6   0  159.63   14.06
  -1   6   0  147.49   11.19
  -1   6  -1  115.70   10.88
  -1   6  -1  113.76    9.57
  -1   6  -1  129.37   12.81
   1  -6   1  117.85   10.49
   1  -6   2   60.95    7.73
  -1   6  -2   65.14    5.41
   1  -6   2   63.40    4.98
   1  -6   2   69.92    4.72
  -1   6  -2   53.87    8.25
  -1   6  -2   65.07    7.20
  -1   6  -2   53.03    7.38
   1  -6   3   63.60    7.97
   1  -6   3   59.83    5.02
   1  -6   3   61.13    4.52
  -1   6  -3   65.23    9.14
  -1   6  -3   57.58    7.67
   1  -6   4   71.53    5.00
   1  -6   4   67.17    5.56
  -1   6  -4   64.95    9.44
   1  -6   4   56.21    7.64
   1  -6   5   45.02    4.08
   1  -6   5   43.55    6.90
   1  -6   5   42.03    4.56
  -1   6  -5   37.88    7.33
   1  -6   6   14.79    2.69
   1  -6   6   11.98    2.32
  -1   6  -6   16.42    2.71
   1  -6   7   18.71    3.20
  -1   6  -7   20.56    2.74
   1  -6   7   11.75    2.24
   1  -6   8   15.37    3.02
  -1   6  -8   17.26    3.46
  -1   6  -8   14.46    2.38
   1  -6   8   11.47    2.18
   1  -6   9    9.20    2.21
  -1   6  -9    6.11    2.06
  -1   6  -9    6.16    1.55
   1  -6   9    5.46    1.40
   1  -6  10    2.29    1.33
  -1   6 -10    0.68    1.02
  -1   6 -10    2.01    0.95
   1  -6  10    2.65    0.90
   1  -6  11   12.87    1.78
  -1   6 -11   15.50    1.60
  -1   6 -11   16.58    1.98
   1  -5 -13   12.81    1.54
  -1   5  13   16.46    1.78
  -1   5  13   14.06    1.63
  -1   5  12   44.43    3.45
   1  -5 -12   43.62    3.33
   1  -5 -12   39.72    3.16
  -1   5  12   49.35    3.71
   1  -5 -12   39.19    3.19
   1  -5 -11    0.97    1.06
   1  -5 -11    0.68    1.00
  -1   5  11    0.03    0.89
  -1   5  11   -0.85    1.12
   1  -5 -10  188.58    8.15
  -1   5  10  202.75    8.95
  -1   5  10  201.41    7.94
   1  -5 -10  184.14    8.06
   1  -5  -9    6.89    1.90
  -1   5   9    5.66    2.05
   1  -5  -9    7.19    1.94
  -1   5   9    6.48    1.56
   1  -5  -8   57.41    4.56
  -1   5   8   60.71    5.10
  -1   5   8   60.06    4.62
  -1   5   8   70.11    8.66
   1  -5  -8   62.36    4.73
   1  -5  -8   44.48    7.03
  -1   5   7  538.06   28.07
   1  -5  -7  580.38   13.82
  -1   5   7  606.07   15.40
   1  -5  -7  574.68   13.65
   1  -5  -7  609.86   13.67
  -1   5   7  593.65   14.21
  -1   5   7  581.82   24.81
   1  -5  -7  555.20   24.28
  -1   5   6  159.64   12.60
   1  -5  -6  178.81   13.43
  -1   5   6  181.37   15.83
   1  -5  -6  182.85    7.43
  -1   5   6  180.56    7.66
   1  -5  -6  167.68    7.00
  -1   5   6  184.48   13.20
   1  -5  -6  173.16    7.17
   1  -5  -5   12.76    3.53
  -1   5   5   14.42    3.83
  -1   5   5   10.47    3.18
  -1   5   5   11.45    4.21
   1  -5  -4  193.45   12.84
  -1   5   4  173.19   13.88
  -1   5   4  198.13   12.88
  -1   5   4  208.19   15.30
   1  -5  -3   69.81    7.54
  -1   5   3   55.01    7.63
  -1   5   3   71.99    7.58
  -1   5   3   70.14    8.58
   1  -5  -2   17.68    3.90
  -1   5   2   21.63    4.15
  -1   5   2   16.41    4.30
  -1   5   2   24.64    5.16
   1  -5  -1   17.81    3.74
  -1   5   1   21.64    4.84
  -1   5   1   15.72    3.72
  -1   5   1   15.22    3.80
   1  -5   0    7.55    2.50
  -1   5   0   11.38    3.91
  -1   5   0    7.80    2.55
  -1   5   0   12.92    3.46
   1  -5   1  205.28   12.33
   1  -5   1  182.08    9.68
  -1   5  -1  195.92   13.64
  -1   5  -1  191.26   10.94
  -1   5  -1  190.06   12.36
   1  -5   2  276.88   14.65
   1  -5   2  249.01   11.66
  -1   5  -2  283.72   13.11
  -1   5  -2  284.17   16.57
  -1   5  -2  260.39   14.33
   1  -5   3   20.80    4.16
  -1   5  -3   15.95    4.11
  -1   5  -3   23.58    4.35
   1  -5   4    1.83    1.47
  -1   5  -4    1.04    1.52
  -1   5  -4    4.08    2.34
  -1   5  -5  129.99   11.98
   1  -5   5  141.14    6.95
   1  -5   5  133.58    6.57
   1  -5   5  143.34   11.30
   1  -5   5  134.77    7.57
  -1   5  -5  152.99   11.55
   1  -5   6   40.82    4.34
  -1   5  -6   35.94    3.67
   1  -5   6   37.17    3.77
   1  -5   6   38.63    3.71
   1  -5   6   37.25    6.00
  -1   5  -6   30.27    6.08
   1  -5   7   13.36    2.72
   1  -5   7   11.59    2.12
   1  -5   7    8.51    2.16
  -1   5  -7   12.68    2.43
   1  -5   8    4.81    1.83
   1  -5   8    4.11    1.33
   1  -5   8    2.81    1.31
  -1   5  -8    5.36    1.64
   1  -5   9    6.32    1.97
  -1   5  -9    4.32    1.46
   1  -5   9    2.84    1.33
   1  -5   9    4.60    1.71
   1  -5  10   46.51    4.31
  -1   5 -10   41.35    4.33
   1  -5  10   43.38    3.36
  -1   5 -10   44.64    3.94
   1  -5  11    2.49    1.19
  -1   5 -11    1.09    0.77
  -1   5 -11    3.59    1.37
   1  -5  12   10.05    1.54
  -1   5 -12   14.42    1.63
  -1   4  14    0.44    0.43
  -1   4  14    0.33    0.50
   1  -4 -13   37.42    2.93
  -1   4  13   41.15    3.10
  -1   4  13   38.81    2.98
  -1   4  12   32.79    3.26
   1  -4 -12   36.70    3.44
   1  -4 -12   31.10    2.99
  -1   4  12   41.01    3.69
   1  -4 -12   35.53    3.31
   1  -4 -11    0.49    0.85
  -1   4  11    0.25    0.91
  -1   4  11    0.72    0.93
   1  -4 -11   -0.33    0.95
   1  -4 -10  225.97    9.21
   1  -4 -10  231.95    9.38
  -1   4  10  219.40    9.38
  -1   4  10  222.90    9.46
  -1   4   9  250.22    9.16
  -1   4   9  234.50    9.74
  -1   4   9  254.96   16.28
   1  -4  -9  236.65    9.44
   1  -4  -9  234.56    9.40
   1  -4  -8  153.96    7.35
  -1   4   8  158.25    7.79
  -1   4   8  149.50    6.97
  -1   4   8  151.95   12.25
   1  -4  -8  143.63    7.06
   1  -4  -8  145.25   12.25
   1  -4  -7  201.50    7.89
   1  -4  -7  176.33   12.96
   1  -4  -7  181.62    7.47
  -1   4   7  190.65    7.60
  -1   4   7  177.54   12.68
   1  -4  -7  196.65    7.34
  -1   4   7  191.29   12.72
  -1   4   7  186.21    8.05
  -1   4   6  667.38   23.28
  -1   4   6  623.90   21.98
   1  -4  -6  657.62   23.79
  -1   4   6  646.82   27.32
  -1   4   5  385.28   16.81
   1  -4  -5  386.68   17.42
  -1   4   5  328.60   15.34
  -1   4   5  368.38   19.60
  -1   4   4    4.20    2.40
  -1   4   4    1.61    1.81
   1  -4  -4    2.65    1.69
  -1   4   4    3.56    2.34
  -1   4   3  190.22   12.45
  -1   4   3  215.03   11.53
   1  -4  -3  201.49   11.33
  -1   4   3  186.50   12.59
  -1   4   2    3.45    2.21
  -1   4   2    1.57    1.31
   1  -4  -2    2.52    1.75
  -1   4   2    0.73    1.60
  -1   4   1  234.38   13.01
  -1   4   1  232.88   11.16
   1  -4  -1  228.02   11.41
  -1   4   1  227.03   12.37
  -1   4   0   50.29    6.08
  -1   4   0   46.92    4.93
   1  -4   0   40.91    4.95
   1  -4   0   36.77    4.03
  -1   4   0   42.16    5.14
  -1   4  -1   74.71    7.31
  -1   4  -1   66.69    5.72
   1  -4   1   69.42    6.39
   1  -4   1   68.65    5.64
  -1   4  -1   61.51    6.09
  -1   4  -2   17.63    2.96
  -1   4  -2   19.51    4.08
   1  -4   2   27.32    4.26
   1  -4   2   18.79    3.28
  -1   4  -2   19.19    3.45
   1  -4   3  116.39    8.06
  -1   4  -3  127.44    9.90
   1  -4   3  118.77    8.55
   1  -4   4    8.61    2.63
  -1   4  -4    6.18    2.72
   1  -4   4    8.43    2.68
   1  -4   5   35.31    5.24
  -1   4  -5   29.56    5.12
   1  -4   5   26.87    4.30
   1  -4   6   36.19    3.85
   1  -4   6   32.94    3.22
   1  -4   6   37.82    3.59
   1  -4   6   33.13    5.37
  -1   4  -6   43.55    6.46
   1  -4   6   36.78    3.39
  -1   4  -7    6.37    1.57
   1  -4   7    2.21    1.16
   1  -4   7    3.51    1.56
   1  -4   7    3.03    1.55
  -1   4  -8   25.50    3.35
   1  -4   8   30.90    3.33
   1  -4   8   32.77    3.69
   1  -4   8   31.42    3.90
  -1   4  -9   50.55    4.64
   1  -4   9   55.70    4.72
   1  -4   9   53.89    4.25
   1  -4   9   62.02    5.46
  -1   4 -10   68.86    5.28
   1  -4  10   74.67    5.78
   1  -4  10   61.08    4.15
   1  -4  10   67.12    5.08
  -1   4 -11   92.39    5.66
   1  -4  11   84.84    5.67
  -1   4 -11   88.08    5.78
   1  -4  11   88.51    5.30
  -1   4 -12    0.46    0.80
   1  -4  12    0.43    0.72
   1  -4  13    1.30    0.61
  -1   4 -13    0.25    0.48
  -1   3  14    7.10    1.12
  -1   3  14    7.30    1.18
   1  -3 -13   19.67    2.39
  -1   3  13   20.85    2.45
  -1   3  13   19.36    2.26
   1  -3 -12  100.37    5.82
  -1   3  12   98.54    5.81
  -1   3  12   97.33    5.78
   1  -3 -12   89.64    5.16
   1  -3 -11  207.37    8.81
   1  -3 -11  227.19    9.30
  -1   3  11  223.45    9.29
   1  -3 -11  225.35    9.19
  -1   3  11  223.04    9.22
   1  -3 -10   13.23    2.45
  -1   3  10   17.34    2.73
   1  -3 -10   13.66    2.45
  -1   3  10   17.39    2.80
  -1   3   9  134.24    7.13
   1  -3  -9  128.24    6.88
  -1   3   9  125.48   10.71
   1  -3  -9  144.40    7.28
   1  -3  -9  135.53    6.40
  -1   3   9  139.78    6.65
  -1   3   8  652.29   15.01
   1  -3  -8  638.13   14.48
  -1   3   8  623.17   13.53
   1  -3  -8  627.77   14.36
   1  -3  -8  626.64   24.44
  -1   3   8  615.76   22.91
   1  -3  -7   40.81    6.07
  -1   3   7   45.71    6.03
  -1   3   7   46.97    5.86
  -1   3   6   84.84    9.23
   1  -3  -6   87.12    8.16
  -1   3   6   91.93    7.87
  -1   3   6   96.69    7.87
   1  -3  -5  134.70    9.51
  -1   3   5  116.91    8.16
  -1   3   5  128.65   10.71
  -1   3   5  127.86    8.81
   1  -3  -4   81.23    6.85
  -1   3   4   78.90    7.76
  -1   3   4   83.67    7.38
  -1   3   4   88.15    6.89
   1  -3  -3  359.42   13.42
  -1   3   3  326.39   14.57
  -1   3   3  334.58   14.25
  -1   3   3  353.48   12.88
   1  -3  -2    8.78    2.28
  -1   3   2    4.11    2.19
  -1   3   2    7.87    2.14
  -1   3   2    3.29    2.06
   1  -3  -1    0.04    1.08
  -1   3   1    0.01    1.29
  -1   3   1   -1.29    1.13
  -1   3   1   -0.19    1.29
   1  -3   0 1177.37   20.61
   1  -3   0 1208.70   22.15
  -1   3   0 1138.15   23.98
  -1   3   0 1130.02   20.03
   1  -3   1   24.26    3.35
   1  -3   1   24.97    3.17
  -1   3  -1   20.61    2.05
  -1   3  -1   20.90    2.77
  -1   3  -1   19.70    3.45
  -1   3  -2    3.12    0.91
  -1   3  -2    2.07    1.00
   1  -3   2    2.94    1.65
   1  -3   2    1.60    1.36
  -1   3  -2    4.50    1.46
  -1   3  -2    1.36    1.66
  -1   3  -3  339.82   10.32
   1  -3   3  329.04   12.69
  -1   3  -3  325.21   11.54
   1  -3   3  333.72   12.18
  -1   3  -3  320.87   13.36
  -1   3  -4   15.60    3.11
   1  -3   4   16.80    3.04
  -1   3  -4   19.27    3.56
  -1   3  -4   18.87    2.81
  -1   3  -5  489.46   15.77
  -1   3  -5  499.28   18.48
   1  -3   5  484.16   15.92
  -1   3  -5  475.26   17.82
  -1   3  -6  129.11   10.09
  -1   3  -6  140.29   10.86
   1  -3   6  141.85   11.37
  -1   3  -7   23.11    4.40
   1  -3   7   17.32    2.44
   1  -3   7   14.91    2.29
  -1   3  -7   12.45    2.13
   1  -3   7   17.65    2.74
   1  -3   7   23.26    4.90
  -1   3  -7   12.92    3.59
  -1   3  -8  155.07    7.83
   1  -3   8  153.11    7.38
   1  -3   8  153.62    6.96
   1  -3   8  161.72    7.79
   1  -3   8  170.55    8.53
  -1   3  -9  154.45    8.14
   1  -3   9  151.90    8.33
   1  -3   9  142.05    7.34
   1  -3   9  138.59    6.63
   1  -3   9  147.77    7.61
   1  -3  10    9.07    2.16
   1  -3  10    7.61    2.00
  -1   3 -10    7.88    2.22
   1  -3  11  141.89    7.68
  -1   3 -11  125.02    6.97
   1  -3  11  131.26    6.79
   1  -3  12  103.29    5.84
   1  -3  12   99.87    5.34
  -1   3 -12   96.86    5.58
   1  -3  13    0.88    0.81
  -1   3 -13    1.72    0.86
  -1   2  14  109.36    4.56
  -1   2  14   91.44    3.93
  -1   2  13   19.10    2.48
  -1   2  13   20.86    2.47
  -1   2  12    1.03    1.26
   1  -2 -12    1.80    0.94
   1  -2 -12   -0.38    1.00
  -1   2  12    1.93    1.15
   1  -2 -11  173.88    8.21
  -1   2  11  171.23    8.23
   1  -2 -11  170.06    7.44
   1  -2 -11  175.44    8.04
   1  -2 -11  174.73    8.31
  -1   2  11  167.61    8.01
   1  -2 -10  122.23    6.89
  -1   2  10  119.20    6.87
   1  -2 -10  120.06    6.33
   1  -2 -10  125.84   12.97
   1  -2 -10  124.37    7.05
  -1   2  10  114.87    6.65
   1  -2 -10  125.42    6.36
   1  -2  -9  177.59    8.02
  -1   2   9  154.74    7.60
   1  -2  -9  160.67    7.66
  -1   2   9  142.00   10.86
   1  -2  -9  158.09    7.13
  -1   2   9  158.51    7.62
  -1   2   8   37.55    5.48
  -1   2   8   51.67    6.12
   1  -2  -8   48.28    3.95
   1  -2  -8   49.85    4.06
  -1   2   8   48.86    3.98
  -1   2   8   52.99    6.66
  -1   2   7   61.87    6.36
  -1   2   7   59.89    6.24
   1  -2  -7   78.77    7.92
  -1   2   6   14.03    3.17
   1  -2  -6   17.18    3.59
  -1   2   6    8.80    2.22
  -1   2   5   -0.57    0.82
   1  -2  -5    0.52    1.07
  -1   2   5   -1.24    1.31
  -1   2   5    0.21    0.84
  -1   2   4 1344.99   23.61
   1  -2  -4 1303.02   25.00
  -1   2   4 1270.42   27.55
  -1   2   4 1226.21   21.60
  -1   2   3  308.39   11.48
  -1   2   3  324.43   10.90
   1  -2  -3  325.61   11.43
  -1   2   3  313.63   12.69
  -1   2   2    4.15    1.66
  -1   2   2    5.19    1.82
   1  -2  -2    5.60    1.73
  -1   2   2    6.45    2.08
  -1   2   1  362.63    9.85
  -1   2   1  358.36   11.23
   1  -2  -1  346.87   10.25
   1  -2  -1  378.98   10.83
  -1   2   1  362.73   11.41
  -1   2   0  181.55    6.57
  -1   2   0  178.94    7.74
   1  -2   0  161.62    6.90
  -1   2   0  172.06    3.60
   1  -2   0  171.58    6.97
  -1   2   0  173.58    7.55
  -1   2  -1  308.02   10.33
  -1   2  -1  283.82    7.86
   1  -2   1  308.74    9.33
   1  -2   1  268.82    9.28
  -1   2  -1  293.79    6.95
  -1   2  -1  277.72    5.45
   1  -2   2  633.70   13.32
  -1   2  -2  600.69   10.91
  -1   2  -2  649.50   15.53
  -1   2  -2  594.34   10.06
   1  -2   2  635.84   15.21
  -1   2  -2  619.27   12.60
   1  -2   3  448.90   14.09
  -1   2  -3  408.94   12.12
   1  -2   3  436.00   11.69
  -1   2  -3  417.11   10.17
   1  -2   4  748.75   20.12
  -1   2  -4  722.65   18.31
   1  -2   4  706.82   15.80
  -1   2  -4  692.04   15.48
   1  -2   5   99.96    8.24
  -1   2  -5   97.08    7.66
   1  -2   5   86.85    5.93
  -1   2  -5   94.80    6.62
  -1   2  -6  221.45   12.84
  -1   2  -6  204.46   11.04
   1  -2   6  213.25   12.96
  -1   2  -7  428.45   19.68
  -1   2  -7  460.55   18.03
   1  -2   7  447.35   20.48
  -1   2  -7  438.60   17.96
  -1   2  -8  189.63   12.98
   1  -2   8  210.76    8.32
   1  -2   8  206.25    8.39
  -1   2  -8  201.99    8.70
   1  -2   8  207.07    8.61
   1  -2   8  207.99    9.07
   1  -2   8  193.19   14.43
  -1   2  -8  187.91   14.18
   1  -2   9  323.32   11.05
   1  -2   9  340.62   12.17
   1  -2   9  321.72   11.30
  -1   2  -9  323.54   11.64
   1  -2   9  338.55   11.11
   1  -2   9  340.42   20.23
  -1   2 -10  251.92   10.53
   1  -2  10  260.46   10.07
   1  -2  10  269.08   10.16
   1  -2  10  269.48   10.95
   1  -2  11    4.02    1.71
   1  -2  11    2.63    1.43
  -1   2 -11    4.41    1.93
   1  -2  12   -1.11    1.16
  -1   2 -12   -0.22    1.00
   1  -2  12    0.45    0.92
   1  -2  13   47.81    3.57
   1  -2  13   51.91    3.49
  -1   2 -13   51.44    3.74
  -1   2 -14   61.58    3.12
  -1   1  14   12.73    1.70
  -1   1  13   15.80    2.14
  -1   1  13   22.58    2.73
   1  -1 -13   19.27    2.20
  -1   1  12   84.79    5.56
   1  -1 -12   75.59    4.91
  -1   1  12   82.24    5.32
   1  -1 -12   90.65    5.81
  -1   1  11   15.82    2.78
   1  -1 -11   13.16    2.36
   1  -1 -11   17.49    2.61
  -1   1  11   14.94    2.50
   1  -1 -11   14.00    2.64
   1  -1 -10  107.99    6.58
   1  -1 -10  121.75    6.91
  -1   1  10  114.12    6.72
   1  -1 -10  109.20    6.33
   1  -1 -10  112.03    6.55
   1  -1 -10  105.36    6.07
   1  -1 -10  116.63   12.31
  -1   1  10  110.09    6.42
   1  -1  -9   15.27    2.44
   1  -1  -9   15.10    2.45
   1  -1  -9   15.14    2.48
  -1   1   9   11.44    2.12
   1  -1  -9   19.21    4.76
  -1   1   9   14.20    2.35
  -1   1   8   14.83    3.30
  -1   1   8   10.19    2.86
  -1   1   8    3.68    2.01
  -1   1   7   82.09    6.92
  -1   1   7   96.07    7.83
  -1   1   7   81.05    6.24
  -1   1   7   79.34    6.91
  -1   1   6  566.51   16.43
  -1   1   6  561.35   16.83
   1  -1  -6  598.81   19.57
  -1   1   5  545.93   14.44
  -1   1   5  568.31   15.38
  -1   1   5  534.76   17.43
  -1   1   4   61.62    4.31
  -1   1   4   74.49    5.21
  -1   1   4   65.14    5.60
   1  -1  -4   77.81    5.84
  -1   1   3  162.26    5.98
  -1   1   3  169.28    7.08
  -1   1   3  161.13    6.51
   1  -1  -3  176.31    7.77
  -1   1   3  160.13    7.84
  -1   1   2   65.03    3.99
  -1   1   2   71.06    4.11
   1  -1  -2   69.49    2.69
   1  -1  -2   70.17    4.47
  -1   1   2   65.24    4.54
  -1   1   1  672.31   11.70
  -1   1   1  698.60   11.29
   1  -1  -1  695.16   12.82
   1  -1  -1  679.11    9.05
   1  -1  -1  711.22   12.29
  -1   1   1  648.42   12.50
  -1   1   0    4.55    1.14
  -1   1   0    4.48    0.95
   1  -1   0    5.28    1.31
  -1   1   0    4.53    0.65
   1  -1   0    5.19    1.04
   1  -1   0    4.12    1.14
   1  -1   1  120.47    4.51
  -1   1  -1  118.78    4.07
   1  -1   1  127.09    5.11
  -1   1  -1  119.03    3.20
  -1   1  -1  123.14    2.37
  -1   1  -1  120.43    3.62
   1  -1   2 1155.20   18.03
  -1   1  -2 1117.38   12.97
   1  -1   2 1149.94   13.59
  -1   1  -2 1155.04   15.81
  -1   1  -2 1122.74    9.77
  -1   1  -3  118.16    6.16
   1  -1   3  115.85    4.77
  -1   1  -3  108.46    5.07
   1  -1   3  117.99    6.65
  -1   1  -4  337.07   11.78
  -1   1  -4  316.89   10.10
   1  -1   4  342.50    9.12
   1  -1   4  353.80   12.82
  -1   1  -5  124.58    8.20
  -1   1  -5  119.71    7.22
   1  -1   5  126.24    6.12
   1  -1   5  134.17    8.96
  -1   1  -6  248.94   12.89
   1  -1   6  265.38   13.97
   1  -1   7  479.20   20.09
  -1   1  -7  525.22   19.64
  -1   1  -7  484.40   20.08
   1  -1   8  155.70    6.94
   1  -1   8  146.10    6.94
   1  -1   8  154.30    6.97
   1  -1   8  163.09    7.71
   1  -1   8  149.56   12.28
  -1   1  -8  162.56   12.09
  -1   1  -8  144.23   11.99
  -1   1  -9    6.21    2.82
  -1   1  -9    4.40    1.59
   1  -1   9    6.17    1.76
   1  -1   9    3.29    1.42
   1  -1   9    3.94    1.53
  -1   1  -9    5.31    1.47
   1  -1   9    5.56    1.77
   1  -1   9    5.08    2.49
   1  -1  10  100.20    6.49
   1  -1  10  101.21    6.26
   1  -1  10  107.48    6.91
  -1   1 -10  100.71    6.69
   1  -1  10  103.42    6.27
   1  -1  10  101.43   11.24
  -1   1 -11   98.70    6.57
   1  -1  11   98.89    6.06
   1  -1  11   87.50    5.78
   1  -1  11   89.19    6.02
   1  -1  11   92.11    6.33
  -1   1 -12   72.91    5.28
   1  -1  12   60.02    4.48
   1  -1  12   59.49    4.79
  -1   1 -13   43.21    3.63
   1  -1  13   41.66    3.33
   1  -1  13   39.49    3.42
   1  -1  14   12.55    1.42
   1  -1  14   12.33    1.49
   1   0 -14    0.42    0.38
  -1   0  14  103.17    4.59
  -1   0  13   49.42    3.64
   1   0 -13   52.36    3.76
  -1   0  13   55.67    4.14
   1   0 -12   45.88    4.01
  -1   0  12   45.95    4.14
  -1   0  12   47.89    4.09
   1   0 -11   51.53    4.47
  -1   0  11   51.54    4.58
  -1   0  11   47.15    3.97
  -1   0  11   50.59    4.35
   1   0 -11   48.43    4.51
  -1   0  10    1.32    1.09
  -1   0  10    1.43    1.28
   1   0 -10    0.21    1.03
  -1   0  10    3.00    1.16
   1   0 -10    0.08    0.69
   1   0 -10    1.29    1.07
   1   0 -10    4.45    2.68
  -1   0   9   36.07    3.35
   1   0  -9   41.76    7.19
   1   0  -9   34.63    3.57
  -1   0   9   37.62    3.76
   1   0  -9   39.26    3.73
   1   0  -9   40.61    3.86
   1   0  -9   39.18    3.85
   1   0  -9   43.26    4.06
  -1   0   9   41.30    3.83
  -1   0   8    7.95    2.45
  -1   0   8    6.22    2.33
  -1   0   8   -0.37    1.03
   1   0  -8   11.08    3.81
  -1   0   7   31.00    3.77
  -1   0   7   32.41    4.29
  -1   0   7   42.93    5.23
  -1   0   7   34.91    4.46
  -1   0   6    6.91    2.05
  -1   0   6    5.89    1.82
  -1   0   6    6.32    1.95
  -1   0   5  164.75    7.72
  -1   0   5  174.48    8.64
  -1   0   4  148.83    6.29
   1   0  -4  162.95    8.10
  -1   0   3  213.66    7.58
   1   0  -3  219.83    8.44
  -1   0   3  217.86    6.23
  -1   0   2  260.40    4.72
   1   0  -2  268.77    7.97
  -1   0   2  263.44    5.01
  -1   0   1  321.98    6.46
   1   0  -1  332.63    7.45
   1   0   0 2300.49   18.64
   1   0   0 2291.39   18.26
   1   0   0 2331.28   15.46
   1   0   0 2317.21   12.26
   1   0   0 2340.42   13.53
   1   0   1  814.33   11.02
   1   0   1  841.74    7.19
   1   0   1  791.74   11.96
  -1   0  -1  819.55    9.93
   1   0   2    4.45    1.15
  -1   0  -2    3.88    1.08
   1   0   2    6.56    0.59
  -1   0  -2    3.86    1.02
   1   0   3   -0.43    1.24
   1   0   3    0.38    0.44
  -1   0  -3    1.42    1.02
  -1   0  -3    0.97    1.13
   1   0   4  299.11   11.50
   1   0   4  305.02    6.82
  -1   0  -4  292.54    9.94
  -1   0  -4  301.13   10.58
   1   0   4  283.45    4.88
   1   0   5  444.81   15.48
  -1   0  -5  424.13   14.39
  -1   0  -5  443.48   14.03
   1   0   5  451.52    9.73
   1   0   6   85.51    7.75
  -1   0  -6   84.21    7.24
  -1   0  -6   77.12    6.65
   1   0   7  333.64   16.60
  -1   0  -7  338.21   16.07
  -1   0  -7  303.57   14.64
   1   0   8  121.44   10.81
  -1   0  -8  130.53   11.22
  -1   0  -9  340.78   19.50
   1   0   9  326.12   10.41
  -1   0  -9  317.83   10.35
   1   0   9  320.86   10.48
  -1   0  -9  350.92   19.52
  -1   0  -9  320.94   10.24
   1   0   9  330.55   18.97
   1   0   9  321.51   10.94
   1   0  10   23.14    3.29
   1   0  10   21.13    3.02
   1   0  10   19.92    2.92
  -1   0 -10   23.75    5.33
   1   0  10   28.90    3.35
   1   0  10   33.29    6.51
  -1   0 -10   25.57    3.13
  -1   0 -10   30.70    6.14
   1   0  11   42.48    4.23
  -1   0 -11   45.14    4.58
   1   0  11   50.46    4.43
   1   0  11   46.54    4.20
  -1   0 -11   43.55    3.99
   1   0  11   50.16    4.68
   1   0  12  108.65    6.08
  -1   0 -12  114.84    6.72
   1   0  12  125.19    6.45
   1   0  12  114.47    6.54
   1   0  12  106.97    6.53
   1   0  13    8.43    1.79
   1   0  13    8.32    1.68
  -1   0 -13    9.60    1.92
   1   0  14    4.28    1.10
  -1   0 -14    3.66    1.02
   1   0  14    2.22    0.80
  -1  -1  14   36.67    2.68
   1   1 -14   35.34    2.43
  -1  -1  13    3.79    1.34
   1   1 -13    3.19    1.09
  -1  -1  12    1.92    0.92
  -1  -1  12    0.27    1.09
  -1  -1  12   -0.19    0.93
   1   1 -12    1.43    1.11
  -1  -1  11  117.60    6.30
  -1  -1  11  112.66    6.64
   1   1 -11  105.19    6.47
  -1  -1  11  110.76    6.29
  -1  -1  11  112.07    6.17
  -1  -1  10   15.80    2.68
  -1  -1  10   14.86    2.60
  -1  -1  10   19.11    2.81
  -1  -1  10   18.73    2.79
   1   1 -10   16.70    2.84
   1   1 -10   14.39    4.60
   1   1 -10   15.27    2.62
  -1  -1   9   18.21    2.70
   1   1  -9   15.06    2.38
  -1  -1   9   20.26    2.68
   1   1  -9   13.89    2.34
   1   1  -9   18.71    2.79
   1   1  -9   25.95    5.82
  -1  -1   9   18.77    2.60
  -1  -1   8    1.31    1.78
  -1  -1   8    1.75    1.38
   1   1  -8    2.30    2.34
  -1  -1   7   35.09    4.24
   1   1  -7   49.58    6.56
  -1  -1   7   46.71    5.42
  -1  -1   7   46.13    5.62
  -1  -1   6  464.53   13.98
   1   1  -6  513.16   18.78
  -1  -1   6  446.45   14.80
  -1  -1   6  498.50   16.42
   1   1  -5   50.53    5.37
  -1  -1   5   44.00    4.05
  -1  -1   5   56.48    5.12
  -1  -1   5   50.64    4.48
  -1  -1   4    1.08    0.80
  -1  -1   4    1.05    1.01
  -1  -1   4    0.11    0.86
   1   1  -4    0.63    0.29
   1   1  -4    0.96    1.29
  -1  -1   3  776.98   15.08
  -1  -1   3  745.26   12.41
  -1  -1   3  782.57   14.08
   1   1  -3  776.35   16.16
  -1  -1   2 1348.81   17.39
  -1  -1   2 1345.52   13.27
  -1  -1   2 1326.43   16.56
   1   1  -2 1326.79   18.08
  -1  -1   1  105.02    4.18
  -1  -1   1  102.05    4.12
   1   1  -1  107.26    4.60
  -1  -1   0    4.69    0.79
   1   1   0    4.71    0.72
  -1  -1   0    4.83    0.90
   1   1   0    3.99    0.99
   1   1   1 2011.53   13.92
  -1  -1  -1 2009.93   13.55
   1   1   1 1990.74   19.09
   1   1   1 1918.04   18.04
  -1  -1  -1 1877.10   17.17
  -1  -1  -1 1918.50   11.36
   1   1   1 1942.56   18.34
   1   1   2   53.01    3.72
   1   1   2   51.47    2.31
  -1  -1  -2   56.08    3.40
   1   1   2   48.80    3.19
  -1  -1  -2   52.89    1.44
  -1  -1  -2   53.94    3.29
   1   1   3   15.38    1.45
   1   1   3   20.48    2.84
  -1  -1  -3   15.41    2.18
  -1  -1  -3   15.94    2.27
  -1  -1  -4  285.47    9.94
   1   1   4  269.71    6.57
   1   1   4  265.06   10.65
  -1  -1  -4  258.73    9.62
   1   1   4  269.08    6.01
  -1  -1  -5  689.11   17.57
   1   1   5  660.23   11.59
  -1  -1  -5  703.48   18.03
   1   1   5  684.41   19.08
  -1  -1  -6  696.27   20.00
  -1  -1  -6  669.14   19.66
   1   1   6  713.25   21.71
  -1  -1  -7  121.82    9.52
  -1  -1  -7  114.60    9.13
   1   1   7   96.75    9.01
  -1  -1  -8  271.37   15.58
   1   1   8  242.35   15.14
  -1  -1  -9  562.57   13.80
   1   1   9  589.40   13.92
   1   1   9  586.36   25.26
   1   1   9  563.59   13.42
  -1  -1  -9  532.20   13.36
  -1  -1  -9  561.82   24.38
   1   1   9  573.83   14.44
  -1  -1 -10   25.25    5.51
   1   1  10   32.30    3.60
   1   1  10   27.53    3.24
   1   1  10   37.10    6.93
   1   1  10   32.14    3.71
  -1  -1 -10   29.32    3.44
  -1  -1 -10   29.23    3.46
   1   1  11  118.93    6.46
   1   1  11  127.98    6.90
   1   1  11  143.08    7.62
  -1  -1 -11  129.00    6.95
   1   1  11  143.54    7.92
   1   1  12  261.43    9.11
   1   1  12  268.98    9.52
  -1  -1 -12  284.60   10.53
   1   1  12  274.00   10.22
  -1  -1 -12  252.76    9.23
   1   1  12  287.95   10.60
   1   1  13    0.27    0.72
   1   1  13   -0.41    0.87
   1   1  13   -0.16    0.82
  -1  -1 -13    0.69    1.05
   1   1  14    3.15    0.96
   1   1  14    3.09    0.80
  -1  -1 -14    2.76    0.93
   1   2 -14    0.47    0.51
  -1  -2  14    0.14    0.50
   1   2 -13   38.28    3.28
  -1  -2  13   42.61    3.39
  -1  -2  12   71.55    4.45
  -1  -2  12   68.80    4.83
  -1  -2  12   70.78    4.51
   1   2 -12   72.43    5.08
   1   2 -11    5.27    1.80
  -1  -2  11    4.90    1.76
  -1  -2  11    3.98    1.40
  -1  -2  10    0.37    0.94
  -1  -2  10    1.20    1.23
  -1  -2  10    1.72    0.64
   1   2 -10    0.89    1.17
  -1  -2  10   -0.11    1.00
  -1  -2   9   34.34    3.53
  -1  -2   9   41.91    4.03
   1   2  -9   38.14    4.03
  -1  -2   9   37.79    3.74
   1   2  -9   30.81    6.23
  -1  -2   9   32.91    3.49
   1   2  -8  140.79    7.09
   1   2  -8  154.76   13.01
  -1  -2   8  146.18   10.76
  -1  -2   8  147.26   11.02
  -1  -2   8  147.95    6.83
  -1  -2   8  150.42    7.00
  -1  -2   7   28.80    4.66
   1   2  -7   26.06    5.03
  -1  -2   7   29.16    4.55
  -1  -2   6  143.02    9.37
  -1  -2   6  131.55    8.62
   1   2  -6  155.55   10.82
  -1  -2   6  140.80    8.30
  -1  -2   5  161.11    9.13
  -1  -2   5  166.15    8.70
   1   2  -5  163.76    9.96
  -1  -2   5  168.40    8.51
  -1  -2   4  318.57   10.77
  -1  -2   4  331.29   11.93
   1   2  -4  309.96    7.29
   1   2  -4  329.76   12.60
  -1  -2   4  330.80   11.03
  -1  -2   3   57.76    4.68
   1   2  -3   57.15    3.16
  -1  -2   3   58.64    4.48
   1   2  -3   60.02    4.96
  -1  -2   2    3.15    1.29
   1   2  -2    5.27    1.59
   1   2  -2    5.42    1.22
  -1  -2   2    3.95    1.38
  -1  -2   1 5909.64   37.64
   1   2  -1 5864.99   35.09
   1   2  -1 5886.91   41.17
  -1  -2   1 5808.40   37.18
  -1  -2   0   49.94    3.25
   1   2   0   46.94    3.52
   1   2   0   48.60    3.20
   1   2   0   51.47    3.92
   1   2   0   48.19    2.67
  -1  -2   0   48.77    3.28
  -1  -2  -1 1224.82   15.33
  -1  -2  -1 1227.76   14.72
   1   2   1 1255.29   15.78
   1   2   1 1261.11   18.98
   1   2   1 1242.87   16.87
   1   2   2  154.92    5.60
  -1  -2  -2  160.43    4.80
  -1  -2  -2  154.07    6.01
   1   2   2  153.48    5.71
   1   2   3  869.42   13.76
  -1  -2  -3  886.24   14.96
  -1  -2  -3  863.38   11.95
   1   2   3  908.28   18.57
  -1  -2  -3  882.93   16.07
   1   2   3  874.33   14.07
   1   2   4  995.40   21.76
  -1  -2  -4  986.32   14.47
  -1  -2  -4  978.87   17.97
  -1  -2  -4 1015.95   19.70
   1   2   4  939.48   15.65
   1   2   5  143.11    9.10
  -1  -2  -5  138.54    6.18
  -1  -2  -5  142.58    7.88
  -1  -2  -5  148.57    8.60
   1   2   5  148.21    6.71
   1   2   6  587.21   20.19
  -1  -2  -6  572.58   17.77
  -1  -2  -6  607.06   19.24
   1   2   6  608.14   14.53
  -1  -2  -7  965.48   25.82
   1   2   7 1024.67   29.18
  -1  -2  -7  988.71   27.06
   1   2   8    4.08    2.22
  -1  -2  -8    3.87    2.42
  -1  -2  -8   -2.92    1.95
  -1  -2  -9  181.36    8.04
   1   2   9  181.39    7.74
  -1  -2  -9  186.80    8.07
   1   2   9  177.43   14.11
   1   2   9  190.83    7.71
   1   2   9  184.74    8.21
  -1  -2  -9  188.52   13.76
  -1  -2 -10 1201.67   21.27
   1   2  10 1199.56   20.71
  -1  -2 -10 1191.61   21.21
   1   2  10 1222.09   22.07
  -1  -2 -10 1180.57   36.63
   1   2  10 1224.73   20.11
   1   2  11    3.05    1.66
   1   2  11   -0.14    0.91
   1   2  11    1.75    0.94
  -1  -2 -11   -0.72    1.16
  -1  -2 -11   -0.64    1.13
   1   2  12    1.18    0.80
   1   2  12    0.43    0.92
   1   2  12    2.99    1.43
  -1  -2 -12    0.48    0.90
   1   2  12    0.56    1.05
  -1  -2 -12   -1.48    1.27
   1   2  13    9.48    1.68
   1   2  13    7.46    1.73
  -1  -2 -13    8.63    1.65
   1   2  13    9.32    1.82
  -1  -2 -13    6.92    1.56
   1   2  14    1.32    0.60
  -1  -2 -14    1.25    0.74
   1   2  14    1.61    0.78
   1   3 -14   17.23    1.53
  -1  -3  14   18.99    1.57
  -1  -3  13   10.59    1.69
   1   3 -13   11.17    1.78
   1   3 -12   33.82    3.58
  -1  -3  12   31.27    2.92
  -1  -3  12   27.36    2.68
  -1  -3  12   29.04    3.17
   1   3 -11  109.05    6.71
  -1  -3  11  113.02    6.23
  -1  -3  11   96.17    5.68
  -1  -3  11  104.09    6.27
   1   3 -10  195.41    9.21
  -1  -3  10  180.79    8.50
  -1  -3  10  185.45    8.28
  -1  -3  10  178.81    8.26
   1   3  -9    0.99    1.59
  -1  -3   9    1.93    1.18
   1   3  -9    0.50    1.15
  -1  -3   9    0.48    1.20
  -1  -3   9    0.85    1.23
   1   3  -8  110.29    6.61
  -1  -3   8  110.53   10.12
   1   3  -8  115.15   11.59
  -1  -3   8  121.09    6.21
  -1  -3   8  101.90    6.04
  -1  -3   8  112.36    6.26
  -1  -3   8  112.35    6.22
   1   3  -7   -1.10    1.58
  -1  -3   7   -0.94    1.25
   1   3  -6   25.79    4.82
  -1  -3   6   32.84    4.90
  -1  -3   6   23.13    3.80
  -1  -3   5   66.45    6.58
   1   3  -5   63.97    6.69
  -1  -3   5   54.75    5.48
   1   3  -4  537.23   13.23
  -1  -3   4  536.41   16.93
  -1  -3   4  489.55   15.25
   1   3  -4  530.69   17.51
   1   3  -3  787.08   16.10
  -1  -3   3  821.50   19.34
   1   3  -3  788.10   19.75
  -1  -3   3  775.17   18.24
   1   3  -2   52.03    4.28
  -1  -3   2   46.35    4.47
   1   3  -2   49.41    4.72
  -1  -3   2   51.86    4.61
   1   3  -2   48.58    2.82
   1   3  -1 5073.36   43.11
   1   3  -1 5121.09   40.74
  -1  -3   1 4951.32   42.36
   1   3  -1 4954.59   45.08
  -1  -3   1 4938.03   42.06
   1   3  -1 4996.60   30.91
   1   3   0 2660.27   28.79
   1   3   0 2639.48   32.59
  -1  -3   0 2655.97   29.16
   1   3   0 2612.89   32.25
  -1  -3   0 2603.56   28.97
   1   3   1 4513.75   44.68
   1   3   1 4387.43   36.57
  -1  -3  -1 4401.94   31.11
  -1  -3  -1 4385.78   35.84
  -1  -3  -1 4508.26   36.44
   1   3   1 4421.91   38.37
   1   3   1 4447.63   42.45
  -1  -3  -2  696.44   13.56
  -1  -3  -2  708.99   13.48
   1   3   2  710.58   15.10
   1   3   2  682.24   16.97
  -1  -3  -3  146.79    7.05
  -1  -3  -3  159.37    6.49
   1   3   3  154.73    5.76
  -1  -3  -3  159.22    6.54
   1   3   3  153.81    7.28
   1   3   3  147.81    8.87
  -1  -3  -4 2114.39   29.70
   1   3   4 2170.49   34.76
  -1  -3  -4 2093.90   25.11
  -1  -3  -4 2066.22   26.06
   1   3   4 2111.29   28.01
  -1  -3  -5  437.98   13.54
  -1  -3  -5  450.34   12.47
  -1  -3  -5  443.09   15.28
   1   3   5  441.20   17.00
   1   3   5  439.21   13.52
  -1  -3  -6  284.33   12.33
  -1  -3  -6  293.74   13.82
   1   3   6  276.67   14.88
   1   3   6  287.74   11.67
  -1  -3  -7  136.06    9.56
   1   3   7  143.55   11.38
  -1  -3  -7  137.84   10.42
   1   3   8  522.87   13.08
  -1  -3  -8  472.93   21.03
  -1  -3  -8  515.34   12.92
  -1  -3  -8  497.71   20.10
   1   3   8  494.97   12.60
   1   3   8  500.94   23.11
  -1  -3  -8  512.81   12.97
   1   3   9   94.85   10.50
   1   3   9   95.55    5.85
   1   3   9   86.69    5.40
   1   3   9   96.91    5.43
  -1  -3  -9   93.68    5.88
  -1  -3  -9   98.70    6.02
  -1  -3  -9   87.43    9.12
   1   3   9   89.81    5.83
  -1  -3 -10   96.66    6.20
  -1  -3 -10   82.06    5.71
   1   3  10   97.22    5.54
   1   3  10   84.58    5.87
   1   3  10   87.34   10.66
   1   3  10   87.95    5.58
  -1  -3 -11   95.06    6.06
  -1  -3 -11   90.39    5.99
   1   3  11   96.42    6.28
   1   3  11   99.45    5.87
  -1  -3 -12   26.04    3.06
   1   3  12   19.64    2.54
  -1  -3 -12   25.05    3.04
   1   3  12   26.46    3.29
   1   3  13   10.36    1.94
   1   3  13    8.62    1.82
   1   3  13    9.11    1.50
  -1  -3 -13    9.44    1.71
  -1  -3 -13   11.26    1.88
  -1  -3 -14   11.52    1.48
   1   3  14   10.89    1.58
   1   3  14   10.67    1.41
  -1  -4  13    2.16    0.76
   1   4 -13    2.30    0.87
  -1  -4  12    6.14    1.28
  -1  -4  12    6.70    1.51
  -1  -4  12    5.99    1.24
   1   4 -12    4.86    1.42
  -1  -4  11   23.13    2.76
  -1  -4  11   25.11    3.11
  -1  -4  11   19.81    2.49
   1   4 -11   28.05    3.45
  -1  -4  10   61.43    4.90
   1   4 -10   62.29    5.23
  -1  -4  10   64.80    4.88
  -1  -4  10   62.25    4.93
  -1  -4   9  305.98   11.10
   1   4  -9  297.95   20.25
  -1  -4   9  336.31   11.25
  -1  -4   9  337.73   11.47
   1   4  -9  331.30   12.01
   1   4  -8   49.39    4.66
  -1  -4   8   48.53    7.13
   1   4  -8   43.48    7.57
  -1  -4   8   51.34    4.43
  -1  -4   8   50.90    4.38
  -1  -4   8   49.74    4.47
   1   4  -7  242.85    9.56
  -1  -4   7  237.27   15.02
  -1  -4   7  252.03    9.51
   1   4  -7  257.74   16.91
  -1  -4   7  252.19    9.20
  -1  -4   7  249.95    9.09
  -1  -4   6  171.48   12.21
  -1  -4   6  156.46   10.59
   1   4  -6  183.15   13.17
  -1  -4   5  227.18   13.08
  -1  -4   5  216.04   12.01
   1   4  -5  211.72   13.20
   1   4  -4  189.73    9.77
  -1  -4   4  187.45   11.25
   1   4  -4  198.47   11.81
  -1  -4   4  192.84   10.87
   1   4  -3 1488.48   27.59
  -1  -4   3 1545.76   30.55
   1   4  -3 1492.76   30.32
   1   4  -3 1469.63   19.55
  -1  -4   3 1423.96   28.45
   1   4  -2  221.33   10.78
  -1  -4   2  228.64   11.12
   1   4  -2  216.31    7.78
  -1  -4   2  225.72   10.79
   1   4  -2  209.62   11.03
   1   4  -1  164.98    8.59
   1   4  -1  165.33    9.61
  -1  -4   1  168.39    9.11
   1   4  -1  161.57    9.27
   1   4  -1  168.92    7.40
  -1  -4   1  177.54    9.12
   1   4   0  192.42    9.19
   1   4   0  180.08   10.26
  -1  -4   0  177.18    6.53
  -1  -4   0  212.31    9.88
   1   4   0  189.91    8.53
  -1  -4   0  191.67    9.27
   1   4   0  185.09    9.89
   1   4   1  405.06   13.20
   1   4   1  379.13   15.33
  -1  -4  -1  402.59   10.11
  -1  -4  -1  394.38   12.99
   1   4   1  407.69   14.71
   1   4   1  391.11   13.39
  -1  -4  -2  122.56    6.12
  -1  -4  -2  124.23    6.96
   1   4   2  131.44    7.74
   1   4   2  113.88    7.93
  -1  -4  -3  524.34   13.92
   1   4   3  529.76   11.15
  -1  -4  -3  533.46   11.95
  -1  -4  -3  503.31   13.99
   1   4   3  482.78   15.05
   1   4   3  505.50   17.92
  -1  -4  -4   54.11    5.11
  -1  -4  -4   49.96    4.15
  -1  -4  -4   53.94    4.82
   1   4   4   63.93    5.77
   1   4   4   56.18    6.67
   1   4   4   60.77    6.70
  -1  -4  -5  352.27   14.25
   1   4   5  354.38   16.57
  -1  -4  -5  344.16   12.58
  -1  -4  -5  342.44   11.87
   1   4   5  316.76   13.25
  -1  -4  -6  282.60   13.97
   1   4   6  268.65   15.44
  -1  -4  -6  296.76   12.34
   1   4   6  272.56   12.97
  -1  -4  -7   -0.64    1.62
   1   4   7    0.50    1.55
   1   4   7   -3.00    1.51
  -1  -4  -7    1.62    1.18
  -1  -4  -8  112.53    6.30
   1   4   8  121.39    6.52
  -1  -4  -8  112.05    6.38
   1   4   8  124.07   11.82
   1   4   8  117.95    6.50
  -1  -4  -8  101.07    9.98
   1   4   9   19.70    2.83
  -1  -4  -9   21.28    2.87
  -1  -4  -9   18.22    2.70
   1   4   9   18.29    2.75
   1   4   9   17.22    2.56
   1   4   9   21.19    5.14
   1   4  10    1.76    1.06
   1   4  10    4.56    1.67
   1   4  10    6.28    1.91
  -1  -4 -10    4.61    1.64
  -1  -4 -10    3.19    1.44
  -1  -4 -11    9.95    2.06
  -1  -4 -11    9.35    2.15
   1   4  11   12.32    2.40
   1   4  11    9.93    1.99
  -1  -4 -12    2.06    1.10
   1   4  12    3.72    1.20
  -1  -4 -12    1.84    1.08
   1   4  12    1.99    1.18
   1   4  13   14.50    2.15
   1   4  13   17.01    2.26
   1   4  13   13.66    1.66
  -1  -4 -13   14.05    1.99
  -1  -4 -13   12.97    1.79
   1   4  14   50.25    2.98
   1   4  14   36.30    2.24
   1   5 -13    1.44    0.65
   1   5 -12   11.33    1.83
  -1  -5  12   10.61    1.49
   1   5 -11   49.64    4.26
  -1  -5  11   44.48    3.59
  -1  -5  11   49.47    3.85
  -1  -5  11   43.16    3.44
   1   5 -10   31.17    3.70
  -1  -5  10   29.85    3.28
  -1  -5  10   26.56    3.16
  -1  -5  10   25.25    3.17
   1   5  -9  221.61    9.97
  -1  -5   9  239.77    9.50
  -1  -5   9  232.98    9.50
   1   5  -9  213.56    9.78
  -1  -5   9  218.47    9.47
  -1  -5   8   14.06    4.04
  -1  -5   8    9.61    2.04
  -1  -5   8    9.02    2.02
  -1  -5   8    6.17    1.78
   1   5  -8    5.08    1.61
   1   5  -8   10.32    3.99
   1   5  -8   10.25    2.61
  -1  -5   7   43.80    4.10
  -1  -5   7   43.33    4.09
   1   5  -7   39.96    4.15
   1   5  -7   27.41    5.83
  -1  -5   7   37.66    4.00
  -1  -5   7   44.08    7.02
   1   5  -7   45.64    4.76
  -1  -5   6   79.98    5.13
  -1  -5   6   75.86    5.10
   1   5  -6   86.23    5.73
   1   5  -6   84.19    6.28
  -1  -5   6   77.82    8.91
   1   5  -6   66.39    8.30
  -1  -5   6   84.52    8.31
  -1  -5   6   78.97    5.44
  -1  -5   5  412.69   19.34
   1   5  -5  422.77   20.00
  -1  -5   5  421.26   18.25
   1   5  -4  486.57   18.49
  -1  -5   4  499.33   20.31
   1   5  -4  488.49   20.48
  -1  -5   4  521.26   19.73
   1   5  -3  419.81   17.30
  -1  -5   3  461.52   18.49
   1   5  -3  429.94   18.21
  -1  -5   3  440.38   17.53
   1   5  -2  197.30   11.96
  -1  -5   2  194.26   11.52
   1   5  -2  177.82   11.19
   1   5  -2  195.91    9.03
  -1  -5   2  195.51   11.23
   1   5  -1  314.36   13.50
   1   5  -1  267.10   13.96
  -1  -5   1  315.90   14.25
  -1  -5   1  293.41    8.45
   1   5  -1  302.16   11.79
  -1  -5   1  306.62   13.64
   1   5  -1  292.86   13.99
   1   5   0   45.85    5.31
   1   5   0   47.25    6.29
  -1  -5   0   49.92    5.61
  -1  -5   0   41.91    3.25
   1   5   0   35.86    4.45
   1   5   0   34.21    4.87
  -1  -5  -1  151.03    6.45
  -1  -5  -1  155.34    9.52
  -1  -5  -1  147.06    9.01
   1   5   1  136.23   10.48
   1   5   1  138.74    9.06
   1   5   1  138.65    9.17
  -1  -5  -2  514.74   13.12
  -1  -5  -2  530.52   16.80
   1   5   2  492.42   20.37
   1   5   2  537.49   17.91
   1   5   2  501.63   18.47
  -1  -5  -3  458.21   13.73
  -1  -5  -3  434.87   15.21
   1   5   3  461.22   16.89
   1   5   3  431.41   18.44
  -1  -5  -4  273.95   11.79
  -1  -5  -4  253.77   11.92
   1   5   4  254.43   12.99
   1   5   4  246.50   14.91
  -1  -5  -5   39.82    5.10
   1   5   5   35.10    5.85
   1   5   5   31.23    4.75
  -1  -5  -5   36.06    4.61
   1   5   6   44.66    5.85
   1   5   6   44.37    7.05
  -1  -5  -6   50.65    6.10
  -1  -5  -7   73.75    8.11
   1   5   7   76.93    5.15
  -1  -5  -7   69.25    4.89
   1   5   7   76.72    7.84
   1   5   7   68.55    4.87
   1   5   7   64.23    8.59
  -1  -5  -7   73.20    5.01
  -1  -5  -8  113.13    6.46
   1   5   8  118.10    6.71
  -1  -5  -8  112.05    6.45
   1   5   8  121.10   12.33
   1   5   8  122.14    6.82
   1   5   9   17.41    2.75
  -1  -5  -9   19.04    2.91
  -1  -5  -9   14.39    2.52
   1   5   9   16.23    2.74
   1   5   9   15.73    2.40
   1   5   9   23.33    5.63
   1   5  10    1.81    1.04
   1   5  10    2.15    1.11
   1   5  10    5.39    1.72
  -1  -5 -10    3.01    1.48
  -1  -5 -10    4.15    1.54
  -1  -5 -11   18.24    2.79
  -1  -5 -11   18.34    2.80
   1   5  11   16.22    2.61
   1   5  11   17.62    2.37
  -1  -5 -12   20.14    2.50
   1   5  12   14.81    1.93
  -1  -5 -12   18.24    2.47
   1   5  12   21.98    2.67
   1   5  13    1.97    0.82
  -1  -5 -13    1.96    0.89
   1   5  13    1.39    0.85
   1   5  14  147.13    4.37
  -1  -6  12   13.25    1.28
   1   6 -12   18.65    1.91
   1   6 -11    1.53    1.04
  -1  -6  11    0.26    0.68
  -1  -6  11    0.09    0.51
   1   6 -10    4.59    1.63
  -1  -6  10    1.10    0.75
  -1  -6  10    6.09    1.53
   1   6  -9   36.91    4.07
  -1  -6   9   31.48    3.61
   1   6  -9   30.92    3.80
  -1  -6   9   34.16    3.55
  -1  -6   9   34.55    3.65
  -1  -6   8   10.32    2.41
   1   6  -8   11.11    2.49
   1   6  -8    5.94    2.25
  -1  -6   8    9.55    2.26
  -1  -6   8   10.06    2.22
  -1  -6   7  520.45   14.03
  -1  -6   7  521.29   13.85
   1   6  -7  522.03   14.97
  -1  -6   7  455.04   14.19
  -1  -6   7  497.49   23.91
   1   6  -7  504.14   16.31
  -1  -6   6   89.94    5.69
  -1  -6   6   95.22    5.96
   1   6  -6   90.05    6.15
   1   6  -6   73.87    9.33
   1   6  -6   93.96    5.48
  -1  -6   6   76.74    5.81
  -1  -6   6  108.68   10.84
   1   6  -6   85.54    6.76
  -1  -6   5   57.26    4.50
  -1  -6   5   59.76    4.43
   1   6  -5   59.58    4.86
   1   6  -5   71.92    8.83
  -1  -6   5   53.75    4.75
   1   6  -5   51.77    4.02
  -1  -6   5   47.03    6.92
   1   6  -5   49.44    5.12
  -1  -6   4  470.94   12.14
   1   6  -4  449.49   12.42
   1   6  -4  482.24   14.97
   1   6  -4  443.57   20.92
  -1  -6   4  463.20   13.14
  -1  -6   4  473.17   21.67
   1   6  -3   33.01    5.76
  -1  -6   3   30.25    5.40
   1   6  -3   29.86    5.25
   1   6  -2  346.67   18.32
  -1  -6   2  373.45   17.96
   1   6  -2  352.74   17.26
   1   6  -1    5.46    2.13
   1   6  -1    4.23    2.41
  -1  -6   1    6.01    2.81
   1   6  -1    0.58    1.88
  -1  -6   0   22.06    4.38
   1   6   0   19.09    4.03
   1   6   0   14.03    3.24
  -1  -6   0   27.23    4.78
   1   6   0   27.88    5.30
   1   6   0   18.63    4.22
   1   6   1  382.62   17.03
  -1  -6  -1  405.76   17.13
   1   6   1  420.32   17.68
   1   6   1  388.77   19.95
   1   6   2   15.75    3.92
  -1  -6  -2   14.13    3.42
   1   6   2   14.84    3.75
   1   6   3  141.50   11.69
  -1  -6  -3  135.61    9.79
   1   6   3  148.99   10.89
   1   6   4  108.98   10.76
   1   6   4  112.57    9.77
  -1  -6  -4  109.10    8.93
  -1  -6  -5   92.12    5.33
  -1  -6  -5   80.26    7.19
   1   6   5   89.45    5.53
   1   6   5   90.33   10.27
  -1  -6  -5   90.17    8.13
   1   6   5   81.41    8.53
  -1  -6  -6   66.42    4.78
  -1  -6  -6   63.08    6.92
   1   6   6   66.98    4.87
   1   6   6   64.85    8.81
   1   6   6   65.19    4.90
   1   6   6   57.55    7.50
  -1  -6  -6   68.86    4.84
  -1  -6  -6   70.22    4.39
   1   6   7  273.84   10.12
  -1  -6  -7  279.35   15.57
  -1  -6  -7  285.23   10.18
   1   6   7  264.78   16.09
   1   6   7  280.09   10.40
  -1  -6  -7  289.48   10.30
   1   6   7  279.79   18.96
  -1  -6  -8   22.85    3.15
  -1  -6  -8   24.65    3.20
   1   6   8   23.59    5.84
   1   6   8   24.45    3.27
   1   6   8   30.06    3.62
  -1  -6  -9   36.37    3.84
   1   6   9   39.81    3.72
   1   6   9   47.74    4.37
   1   6   9   37.64    3.97
  -1  -6  -9   41.34    4.14
   1   6  10   14.12    2.02
   1   6  10   15.26    2.51
   1   6  10   20.67    2.93
  -1  -6 -10   17.91    2.74
  -1  -6 -10   18.64    2.88
  -1  -6 -11    4.17    1.40
  -1  -6 -11    4.35    1.65
   1   6  11    2.57    1.11
   1   6  11    1.46    0.77
   1   6  12  219.19    7.61
  -1  -6 -12  243.81    7.94
  -1  -6 -12  236.10    7.76
  -1  -6 -13   43.54    2.77
   1   6  13   49.70    2.99
   1   7 -11    0.55    0.65
  -1  -7  11    0.04    0.50
  -1  -7  10    9.71    1.61
   1   7 -10   12.54    2.03
  -1  -7  10    9.71    1.66
  -1  -7   9   44.83    3.89
   1   7  -9   54.45    4.42
   1   7  -9   51.94    4.57
  -1  -7   9   48.40    3.88
  -1  -7   8   75.17    5.66
   1   7  -8   88.03    6.00
   1   7  -8   79.36    6.31
  -1  -7   8   83.42    5.55
  -1  -7   7   34.35    3.97
   1   7  -7   37.41    4.08
   1   7  -7   36.18    4.62
  -1  -7   7   40.35    3.95
  -1  -7   6   78.28    6.05
   1   7  -6   85.47    5.22
   1   7  -6   86.55    6.11
   1   7  -6   75.60    6.67
  -1  -7   6   91.71    6.01
  -1  -7   5   73.07    5.23
   1   7  -5   70.38    4.81
  -1  -7   5   67.10    5.55
   1   7  -5   68.07    5.29
  -1  -7   5   61.95    8.76
   1   7  -5   62.54    5.96
  -1  -7   4    4.56    1.53
   1   7  -4    2.59    1.44
  -1  -7   4    5.58    1.82
   1   7  -4    1.93    1.07
  -1  -7   4    3.15    1.04
   1   7  -4    3.09    1.80
  -1  -7   4    6.59    3.38
  -1  -7   3    7.87    3.01
  -1  -7   3    8.41    1.78
   1   7  -3   12.52    2.28
   1   7  -3    7.34    3.13
  -1  -7   3    9.11    2.19
   1   7  -3   10.89    2.03
   1   7  -3    8.95    3.07
   1   7  -3    7.12    2.21
  -1  -7   3    9.63    1.84
  -1  -7   2  223.13   15.23
  -1  -7   2  227.45    8.35
   1   7  -2  222.53    8.78
  -1  -7   2  230.34    8.08
   1   7  -2  221.30   10.49
  -1  -7   2  222.94    9.43
   1   7  -2  211.43    8.20
   1   7  -2  222.27   16.32
   1   7  -2  227.74   14.85
  -1  -7   1   14.27    4.34
   1   7  -1   17.61    3.07
  -1  -7   1   17.71    2.36
   1   7  -1   11.09    4.07
   1   7  -1   14.87    3.97
  -1  -7   1   21.06    2.87
   1   7  -1   19.06    2.53
  -1  -7   0    1.26    1.40
   1   7   0    4.16    2.45
   1   7   0    1.72    1.88
  -1  -7  -1  207.02   13.82
   1   7   1  223.34   14.52
   1   7   1  183.18   15.28
   1   7   1  207.73   13.83
  -1  -7  -2   36.88    5.78
  -1  -7  -2   47.33    4.34
   1   7   2   45.32    4.00
   1   7   2   39.68    6.50
  -1  -7  -2   42.23    3.60
   1   7   2   45.36    6.61
  -1  -7  -3  157.98   11.90
  -1  -7  -3  169.76    7.09
   1   7   3  171.78    7.82
   1   7   3  147.11   12.79
  -1  -7  -3  179.76    7.52
   1   7   3  162.41   12.63
  -1  -7  -4   66.94    7.82
   1   7   4   65.75    9.02
   1   7   4   73.05    8.83
   1   7   4   67.72    5.06
   1   7   4   67.38    5.38
  -1  -7  -4   70.96    4.65
  -1  -7  -4   64.31    4.65
  -1  -7  -5  207.56    8.00
   1   7   5  219.01    9.30
   1   7   5  208.12   16.58
   1   7   5  213.56   15.11
  -1  -7  -5  208.32    8.49
  -1  -7  -5  215.98    8.71
  -1  -7  -6   97.69    6.08
   1   7   6   87.22    5.80
   1   7   6   93.32   11.52
   1   7   6   93.53    6.21
   1   7   6   92.97   10.16
  -1  -7  -6   94.51    5.91
  -1  -7  -6   94.92    5.46
   1   7   7    1.25    1.30
   1   7   7    7.62    3.12
   1   7   7    2.07    1.30
  -1  -7  -7    2.86    1.43
  -1  -7  -7    2.68    1.39
  -1  -7  -7    7.11    1.56
   1   7   7    9.97    3.51
   1   7   8    8.15    1.95
   1   7   8    8.39    2.08
  -1  -7  -8    6.73    1.71
  -1  -7  -8    8.42    2.22
   1   7   9   25.77    3.27
   1   7   9   27.38    2.79
  -1  -7  -9   27.00    3.23
  -1  -7  -9   26.44    3.21
   1   7   9   22.06    2.92
  -1  -7 -10  164.27    7.46
  -1  -7 -10  159.10    7.26
   1   7  10  169.60    7.53
   1   7  10  158.06    7.24
  -1  -7 -11   19.05    2.36
   1   7  11   16.24    2.19
  -1  -7 -11   20.70    2.44
  -1  -7 -12   31.26    2.57
   1   7  12   31.84    2.54
  -1  -7 -12   33.51    2.62
  -1  -7 -13   30.27    1.84
  -1  -8  10    1.13    0.60
  -1  -8  10    2.96    0.71
  -1  -8   9   44.00    3.31
   1   8  -9   47.52    3.71
  -1  -8   9   49.01    3.36
   1   8  -9   51.62    3.59
  -1  -8   8   56.92    4.30
   1   8  -8   61.73    5.03
  -1  -8   8   64.71    4.39
   1   8  -8   62.38    4.51
  -1  -8   7   12.65    2.41
   1   8  -7    9.77    2.49
  -1  -8   7   16.20    2.56
   1   8  -7   12.12    2.21
  -1  -8   6    3.39    1.34
   1   8  -6    2.35    1.75
  -1  -8   6    5.91    1.77
   1   8  -6    4.43    1.72
   1   8  -5   19.33    2.50
  -1  -8   5   18.77    3.16
   1   8  -5   24.30    3.96
  -1  -8   5   23.34    3.11
   1   8  -5   18.88    2.82
   1   8  -4   48.11    4.09
  -1  -8   4   47.87    4.82
  -1  -8   4   49.26    3.79
   1   8  -4   55.13    5.81
  -1  -8   4   50.83    4.42
   1   8  -4   52.74    4.66
   1   8  -3    1.25    1.12
  -1  -8   3    5.87    2.80
  -1  -8   3    2.54    1.24
  -1  -8   3    0.35    0.79
   1   8  -3    2.17    1.57
  -1  -8   3    5.02    1.88
   1   8  -3    2.78    1.20
  -1  -8   2    6.16    2.03
   1   8  -2    6.72    1.74
  -1  -8   2    4.62    1.50
  -1  -8   2   10.44    3.48
  -1  -8   2    6.66    1.62
   1   8  -2    6.35    2.31
  -1  -8   1   45.53    4.01
  -1  -8   1   47.58    4.74
  -1  -8   1   44.06    3.91
  -1  -8   1   44.20    7.11
   1   8  -1   34.74    7.24
  -1  -8   1   42.17    3.84
   1   8  -1   45.87    5.09
  -1  -8   0   10.04    1.87
  -1  -8   0   13.17    2.72
  -1  -8   0   15.49    4.21
  -1  -8   0   10.59    1.99
   1   8   0   14.14    2.94
  -1  -8   0   13.53    2.26
  -1  -8  -1    2.18    1.21
  -1  -8  -1    2.52    1.00
  -1  -8  -1    1.14    1.35
   1   8   1    1.84    1.27
  -1  -8  -1    1.93    1.52
   1   8   1    2.58    2.02
  -1  -8  -1    2.04    1.03
   1   8   1    3.08    1.49
  -1  -8  -2   97.27    5.71
   1   8   2   85.05    6.57
   1   8   2   94.11    6.15
  -1  -8  -2   86.91    9.85
   1   8   2   97.99   10.57
  -1  -8  -2   95.83    5.78
  -1  -8  -3  168.19    7.62
   1   8   3  179.91    9.24
   1   8   3  175.07    8.48
  -1  -8  -3  173.26   13.51
   1   8   3  152.64   13.78
   1   8   3  181.23   14.53
  -1  -8  -3  179.82    7.99
  -1  -8  -4   10.31    2.11
   1   8   4   12.54    2.72
   1   8   4    9.06    2.19
  -1  -8  -4   15.68    4.14
  -1  -8  -4    9.00    2.08
   1   8   4    2.90    2.38
  -1  -8  -5   -0.26    0.96
   1   8   5   -0.13    0.98
   1   8   5   -1.66    1.81
  -1  -8  -5   -0.40    0.84
  -1  -8  -5   -1.42    1.21
   1   8   5    2.29    1.60
   1   8   6    2.90    1.36
   1   8   6    3.97    1.60
  -1  -8  -6    3.33    1.21
  -1  -8  -6   -0.03    1.12
  -1  -8  -6    1.57    1.25
   1   8   7    1.35    1.23
   1   8   7    1.93    1.13
  -1  -8  -7   -0.65    0.99
  -1  -8  -7    0.54    1.16
  -1  -8  -7    2.90    1.13
  -1  -8  -8   86.20    5.52
   1   8   8   78.24    5.43
   1   8   8   74.38    5.12
  -1  -8  -8   82.94    5.42
   1   8   9    4.96    1.59
   1   8   9    3.99    1.35
  -1  -8  -9    4.36    1.44
  -1  -8  -9    4.78    1.52
   1   8  10   14.88    2.12
  -1  -8 -10   12.90    2.01
  -1  -8 -10   12.76    1.92
   1   8  10   12.67    2.01
  -1  -8 -11  136.24    5.24
   1   8  11  139.25    5.20
  -1  -8 -11  134.14    5.16
  -1  -8 -12    0.12    0.36
  -1  -8 -12    0.90    0.51
  -1  -9   9    5.48    0.94
  -1  -9   8    6.07    1.26
  -1  -9   8    6.80    1.28
   1   9  -8    4.22    1.30
  -1  -9   7    0.00    0.94
  -1  -9   7   -0.09    0.67
  -1  -9   7   -0.20    0.80
   1   9  -7    0.62    1.09
  -1  -9   6   19.71    2.85
  -1  -9   6   17.63    2.42
   1   9  -6   17.56    2.98
  -1  -9   5    4.31    1.44
  -1  -9   5    4.32    1.44
   1   9  -5    2.06    1.56
  -1  -9   4    4.00    1.55
  -1  -9   4    1.04    0.99
  -1  -9   4    1.80    1.09
  -1  -9   4    1.05    0.83
   1   9  -4    3.50    1.81
  -1  -9   3  112.43    7.27
  -1  -9   3  122.42    6.40
  -1  -9   3  112.63    6.30
  -1  -9   3  107.75    5.62
   1   9  -3  107.83    7.80
  -1  -9   2   19.65    3.21
  -1  -9   2   18.02    2.61
  -1  -9   2   18.48    2.64
   1   9  -2   22.90    3.83
  -1  -9   2   15.99    2.41
  -1  -9   1    1.22    1.21
  -1  -9   1    2.55    1.35
   1   9  -1    0.94    1.61
  -1  -9   1   -0.14    0.87
  -1  -9   1    0.44    0.92
  -1  -9   0   42.53    4.61
   1   9   0   49.97    4.65
  -1  -9   0   37.99    3.55
  -1  -9   0   48.35    4.20
   1   9   0   39.69    4.74
  -1  -9   0   48.32    4.16
  -1  -9  -1    9.93    2.05
   1   9   1   13.29    2.54
  -1  -9  -1   10.50    2.14
   1   9   1   11.77    2.66
  -1  -9  -2   19.37    2.69
   1   9   2   22.90    3.28
   1   9   2   17.85    3.17
  -1  -9  -2   17.07    2.59
  -1  -9  -3   82.28    5.47
   1   9   3   85.02    5.96
  -1  -9  -3   84.89    5.56
   1   9   3   89.34    6.53
  -1  -9  -4    4.16    1.48
  -1  -9  -4    4.48    1.55
   1   9   4    3.94    1.50
   1   9   4    5.12    1.62
  -1  -9  -4    5.05    1.72
  -1  -9  -5    0.98    1.17
  -1  -9  -5    0.14    0.75
   1   9   5    3.17    1.56
  -1  -9  -5    1.66    1.29
   1   9   6    1.38    1.13
  -1  -9  -6    0.09    0.83
   1   9   6   -0.31    0.88
  -1  -9  -6    0.63    0.95
  -1  -9  -6    0.49    0.77
   1   9   7    5.03    1.74
  -1  -9  -7    2.03    1.05
   1   9   7    1.51    1.04
  -1  -9  -7    1.33    0.93
  -1  -9  -7    1.83    1.14
   1   9   8  124.27    5.86
   1   9   8  126.55    6.26
  -1  -9  -8  118.97    5.71
  -1  -9  -8  112.23    4.78
  -1  -9  -8  132.11    6.24
   1   9   9   40.63    3.09
   1   9   9   42.63    3.31
  -1  -9  -9   46.60    3.42
  -1  -9  -9   41.77    3.17
   1   9  10    1.65    0.72
  -1  -9 -10    1.99    0.74
  -1  -9 -10    2.44    0.88
   1   9  10    1.23    0.70
  -1  -9 -11    3.26    0.69
   1  10  -7    7.96    1.07
   1  10  -7    5.84    1.34
  -1 -10   7    7.90    1.25
  -1 -10   7    9.84    1.31
  -1 -10   6   -0.70    0.74
   1  10  -6   -0.51    1.20
   1  10  -6    0.50    0.61
  -1 -10   6   -0.17    0.28
  -1 -10   6    0.06    0.59
  -1 -10   5   36.03    3.42
  -1 -10   5   34.16    2.55
  -1 -10   5   37.91    3.09
   1  10  -5   36.42    3.87
  -1 -10   4    3.12    1.21
   1  10  -4    4.88    1.72
  -1 -10   4    2.48    0.94
  -1 -10   4    3.31    1.04
  -1 -10   3    2.85    1.52
  -1 -10   3    4.44    1.23
   1  10  -3    1.27    1.61
   1  10  -3    3.66    1.52
  -1 -10   3    2.04    1.02
  -1 -10   3    1.65    0.95
  -1 -10   2    5.38    1.91
   1  10  -2    5.25    2.08
  -1 -10   2    3.41    1.15
   1  10  -2    3.84    1.44
  -1 -10   2    7.00    1.50
  -1 -10   2    5.46    1.46
   1  10  -1    2.89    1.44
  -1 -10   1    2.73    1.32
   1  10  -1    3.43    1.39
  -1 -10   1    3.69    1.37
  -1 -10   1    3.51    1.67
   1  10   0    1.41    1.28
  -1 -10   0    1.24    0.86
  -1 -10   0    0.09    0.99
   1  10   0    0.37    1.25
   1  10   1  121.43    6.86
  -1 -10  -1  116.57    6.12
  -1 -10  -1  115.54    6.13
   1  10   1  112.81    7.29
   1  10   2    0.27    1.03
  -1 -10  -2    0.83    0.89
  -1 -10  -2   -0.62    0.88
   1  10   2    1.57    1.18
  -1 -10  -2    0.24    1.04
   1  10   3   -0.71    1.10
  -1 -10  -3    1.24    1.10
  -1 -10  -3    1.48    0.74
   1  10   3   -1.15    0.96
  -1 -10  -3    0.80    1.17
   1  10   4    0.99    1.29
  -1 -10  -4    0.72    0.89
  -1 -10  -4    0.36    0.82
  -1 -10  -4    1.97    0.82
   1  10   5    2.73    1.36
   1  10   5    0.31    0.83
  -1 -10  -5   -0.80    0.89
  -1 -10  -5    0.87    0.97
  -1 -10  -5    0.49    0.72
  -1 -10  -6   57.13    3.71
   1  10   6   66.56    4.50
   1  10   6   64.13    4.02
  -1 -10  -6   57.68    3.82
  -1 -10  -6   60.23    4.13
   1  10   7   10.12    1.78
   1  10   7    8.36    1.49
  -1 -10  -7   11.00    1.60
  -1 -10  -7   10.55    1.55
  -1 -10  -7   10.84    1.78
  -1 -10  -8   13.39    1.58
   1  10   8   12.46    1.73
  -1 -10  -8   12.50    1.67
   1  10   8   12.60    1.51
  -1 -10  -9   26.73    1.78
   1  10   9   31.40    2.24
   1  10   9   25.85    1.76
  -1 -10  -9   32.13    2.18
   1  11  -5   22.39    2.25
   1  11  -5   22.84    1.73
   1  11  -4    1.62    1.05
   1  11  -4    4.24    0.98
   1  11  -3   33.65    3.31
   1  11  -3   30.62    2.65
  -1 -11   2    0.18    0.63
   1  11  -2    1.60    1.29
   1  11  -2    0.33    0.78
  -1 -11   2    0.45    0.56
  -1 -11   1    0.21    0.72
   1  11  -1   -0.28    0.72
  -1 -11   1   -0.57    0.65
   1  11   0    3.73    1.42
  -1 -11   0    5.03    1.23
   1  11   0    2.89    1.08
  -1 -11   0    4.32    1.07
   1  11   1    0.75    1.08
  -1 -11  -1   -0.30    0.97
   1  11   1    0.95    0.88
  -1 -11  -1   -0.65    0.63
   1  11   2   19.98    2.53
  -1 -11  -2   18.41    2.24
   1  11   2   20.66    2.52
  -1 -11  -2   18.49    2.11
  -1 -11  -3   -1.00    0.89
   1  11   3   -0.34    0.91
  -1 -11  -3   -0.07    0.64
  -1 -11  -4    1.86    0.89
   1  11   4    0.55    0.84
   1  11   4    0.81    0.46
  -1 -11  -4    3.29    1.02
  -1 -11  -5    4.45    1.11
   1  11   5    3.02    0.98
  -1 -11  -5    3.84    1.04
  -1 -11  -6   52.41    2.93
   1  11   6   50.80    3.18
  -1 -11  -6   52.35    2.95
  -1 -11  -7   76.03    3.07
   1  11   7   77.27    3.45
   1  12  -1    0.56    0.41
  -1 -12   0   33.54    2.04
   1  12   0   30.48    2.18
  -1 -12  -1    1.21    0.59
   1  12   1    1.79    0.73
  -1 -12  -2   -0.71    0.49
   1  12   2    0.08    0.47
  -1 -12  -3   13.45    1.38
   1  12   3   13.63    1.49
  -1 -12  -4   40.15    2.21
   1  12   4   37.61    2.21
   2 -10  -6   15.90    1.58
  -2  10   6   12.93    1.42
   2 -10  -5   21.33    1.84
   2 -10  -5   24.71    2.08
  -2  10   5   21.47    2.03
  -2  10   4    2.10    0.65
   2 -10  -4    2.33    0.83
   2 -10  -4    1.40    0.70
  -2  10   3   20.97    1.93
  -2  10   2   54.23    3.20
  -2  10   1    1.59    0.73
  -2  10   0    5.59    1.14
  -2  10  -1    2.33    0.90
   2 -10   2   10.79    1.48
  -2  10  -2    9.63    1.41
  -2  10  -3   75.57    3.49
  -2  10  -4   14.21    1.37
  -2   9   8    0.27    0.51
  -2   9   7   23.77    2.36
   2  -9  -6   18.53    1.94
  -2   9   6   18.73    1.85
  -2   9   6   18.64    2.33
  -2   9   5   18.79    2.06
   2  -9  -4    4.10    1.47
  -2   9   4    2.95    1.08
   2  -9  -3   85.27    4.91
  -2   9   3   80.57    4.79
   2  -9  -2   19.01    2.34
  -2   9   2   19.22    2.50
   2  -9  -1    1.09    0.77
  -2   9   1    0.00    0.83
   2  -9  -1    0.53    0.69
   2  -9   0   29.81    2.73
   2  -9   0   26.77    2.62
  -2   9   0   26.22    2.94
  -2   9  -1   80.99    5.06
   2  -9   1   88.13    4.75
   2  -9   2   44.15    3.78
  -2   9  -2   38.60    3.55
  -2   9  -2   44.17    3.71
   2  -9   2   44.70    3.41
   2  -9   3   78.31    4.38
   2  -9   3   80.12    4.92
  -2   9  -3   70.01    4.79
   2  -9   4   67.75    3.89
   2  -9   4   69.23    4.33
  -2   9  -4   61.85    4.46
   2  -9   5    1.83    0.85
   2  -9   5    0.56    0.78
  -2   9  -5    1.19    0.94
   2  -9   6    0.27    0.53
  -2   9  -6    0.49    0.73
   2  -9   6    1.51    0.77
   2  -8 -10   45.91    2.61
  -2   8  10   46.22    2.53
  -2   8  10   48.06    2.67
  -2   8   9   13.55    1.81
  -2   8   8   47.15    3.68
  -2   8   7   99.48    4.68
  -2   8   7  123.72    6.35
   2  -8  -6  110.75    5.84
  -2   8   6  105.41    5.30
   2  -8  -5  232.85    8.77
  -2   8   5  219.54    8.18
   2  -8  -4    1.27    1.16
  -2   8   4   -0.08    0.93
   2  -8  -3   48.98    3.73
   2  -8  -3   54.11    4.38
  -2   8   3   54.54    4.50
   2  -8  -2   31.23    3.14
   2  -8  -2   33.73    3.41
  -2   8   2   34.32    3.66
   2  -8  -1   27.31    3.00
   2  -8  -1   29.37    3.40
  -2   8   1   29.22    3.38
   2  -8   0   34.44    3.92
   2  -8   0   45.05    3.97
   2  -8   0   42.62    3.63
  -2   8   0   45.07    4.27
   2  -8   1   -0.06    0.77
   2  -8   1    0.96    0.73
  -2   8  -1   -0.44    1.13
   2  -8   1    2.37    1.15
   2  -8   2  157.84    8.11
  -2   8  -2  152.92    8.37
   2  -8   2  153.83    7.24
   2  -8   3    2.53    1.24
  -2   8  -3    1.14    1.37
   2  -8   3    4.14    1.45
   2  -8   4   13.62    2.34
   2  -8   4   12.09    2.07
  -2   8  -4   16.02    2.96
   2  -8   5    5.04    1.44
  -2   8  -5    3.99    1.76
   2  -8   5    7.20    1.60
   2  -8   5    4.11    1.08
   2  -8   6   48.45    3.98
  -2   8  -6   54.68    4.72
   2  -8   6   53.98    3.79
   2  -8   6   46.85    3.22
   2  -8   7   22.47    2.49
  -2   8  -7   25.78    3.00
   2  -8   7   28.50    2.53
   2  -8   7   25.83    2.20
   2  -8   8   14.29    1.69
  -2   8  -8   15.70    2.01
   2  -8   8   16.24    1.64
   2  -8   8   13.62    1.35
   2  -7 -11    1.16    0.70
  -2   7  11    1.66    0.64
  -2   7  11    2.43    0.74
  -2   7  10   14.60    1.92
  -2   7  10   17.11    2.11
  -2   7   9   52.04    4.01
  -2   7   8   20.08    2.78
  -2   7   7  105.47    5.54
  -2   7   7  111.86    6.69
  -2   7   6   31.10    3.20
   2  -7  -6   31.32    3.41
  -2   7   5  257.87    9.39
   2  -7  -5  280.21   10.04
  -2   7   4   36.00    3.68
   2  -7  -4   34.05    3.24
   2  -7  -4   35.12    3.64
   2  -7  -3   13.28    3.76
   2  -7  -3   21.78    2.88
  -2   7   3   19.58    2.76
   2  -7  -3   15.95    2.31
  -2   7   3   20.36    6.07
  -2   7   3   11.04    4.24
   2  -7  -2   37.10    7.14
  -2   7   2   32.68    7.48
   2  -7  -2   34.29    3.53
  -2   7   2   34.25    3.68
   2  -7  -2   34.25    3.43
  -2   7   2   32.20    7.42
  -2   7   2   30.74    6.28
   2  -7  -1  226.33   16.90
  -2   7   1  213.13   17.95
   2  -7  -1  218.68    9.29
   2  -7  -1  216.30    8.43
  -2   7   1  207.75    8.94
   2  -7  -1  210.31    8.56
  -2   7   1  216.71   15.56
  -2   7   1  245.87   20.51
  -2   7   0   22.51    6.24
   2  -7   0   13.28    2.61
  -2   7   0   22.79    5.89
   2  -7   0   21.80    2.69
   2  -7   0   19.87    2.79
   2  -7   0   20.73    4.99
  -2   7  -1   22.12    6.15
   2  -7   1   11.33    2.37
   2  -7   1   10.93    2.14
   2  -7   1    9.61    1.66
  -2   7  -1   17.49    2.98
  -2   7  -1   13.87    5.43
   2  -7   1   21.60    5.04
   2  -7   2  149.27    8.13
   2  -7   2  128.26   12.40
  -2   7  -2  150.35    8.66
  -2   7  -2  144.60   14.10
   2  -7   2  145.55    7.43
  -2   7  -3    2.27    1.60
   2  -7   3    0.86    1.04
   2  -7   3    0.10    0.92
  -2   7  -4  103.67    7.51
   2  -7   4   98.14    6.03
   2  -7   4  101.53    6.77
  -2   7  -5    8.75    2.60
   2  -7   5    8.39    1.86
   2  -7   5   10.16    2.49
  -2   7  -6   77.64    6.41
   2  -7   6   79.74    5.03
   2  -7   6   81.70    5.93
  -2   7  -7   73.50    5.90
   2  -7   7   72.18    4.44
   2  -7   7   75.72    5.36
   2  -7   8    3.84    1.40
  -2   7  -8    2.07    1.27
   2  -7   9   11.47    1.73
  -2   7  -9   13.40    2.10
  -2   7 -10    1.59    0.72
   2  -7  10    1.04    0.51
   2  -7  10    0.50    0.55
  -2   6  12   23.72    1.87
  -2   6  12   23.79    1.96
   2  -6 -12   21.49    1.90
  -2   6  11   18.69    2.18
  -2   6  11   18.03    2.08
   2  -6 -10    6.46    1.32
  -2   6  10    4.94    1.44
   2  -6  -9    6.91    1.47
  -2   6   9    7.69    1.91
   2  -6  -8   22.73    2.52
  -2   6   8   23.68    3.20
  -2   6   7  101.46    6.62
  -2   6   7  100.75    5.58
   2  -6  -6   10.66    3.81
  -2   6   6    8.65    3.39
  -2   6   6    5.31    1.64
   2  -6  -6    8.01    1.82
  -2   6   6    4.54    3.00
   2  -6  -6    5.71    1.38
  -2   6   5   24.50    5.27
   2  -6  -5   21.56    2.88
   2  -6  -5   22.26    2.69
  -2   6   5   20.31    2.65
  -2   6   5   27.78    6.81
   2  -6  -5   24.01    5.69
   2  -6  -4  316.11   19.59
  -2   6   4  317.49   19.16
  -2   6   4  293.04   20.77
  -2   6   4  312.14   10.39
   2  -6  -4  327.44   10.56
  -2   6   4  325.68   22.56
   2  -6  -4  328.44   10.18
   2  -6  -3  458.84   22.98
  -2   6   3  475.12   22.83
  -2   6   3  427.04   25.16
  -2   6   3  468.07   12.72
   2  -6  -3  487.48   12.65
  -2   6   3  486.93   26.70
   2  -6  -3  491.57   12.48
   2  -6  -2    3.17    2.04
  -2   6   2    1.30    1.90
  -2   6   2    6.47    3.34
  -2   6   2    3.02    1.27
   2  -6  -2    0.99    0.66
   2  -6  -2    3.92    1.42
  -2   6   2    3.70    2.55
  -2   6   1  227.60   17.35
   2  -6  -1  194.30    7.65
   2  -6  -1  215.33   15.30
  -2   6   1  203.70   14.10
  -2   6   1  202.01   17.15
   2  -6  -1  208.69    8.20
  -2   6   0  339.03   20.81
   2  -6   0  333.62    9.83
   2  -6   0  341.85   11.26
   2  -6   0  338.81   18.94
  -2   6   0  345.52   22.31
  -2   6   0  338.82   17.47
   2  -6   0  339.96   10.58
   2  -6   1  193.97   14.33
   2  -6   1  192.64    7.29
  -2   6  -1  214.43    9.66
   2  -6   1  198.66    8.84
   2  -6   1  209.63    8.48
  -2   6  -1  201.63   15.94
  -2   6  -1  205.44   17.15
   2  -6   2   71.77    8.74
  -2   6  -2   76.20    6.11
   2  -6   2   83.04    5.42
  -2   6  -2   72.37    9.32
  -2   6  -2   66.77    9.91
   2  -6   2   78.15    5.68
   2  -6   3    4.84    2.23
   2  -6   3   12.93    2.29
  -2   6  -3   17.72    4.66
  -2   6  -3    8.49    4.34
   2  -6   3   12.16    2.44
   2  -6   4  141.52   12.26
   2  -6   4  146.12    7.30
  -2   6  -4  132.94   14.19
   2  -6   4  150.58    8.27
  -2   6  -4  137.77   13.02
   2  -6   5  162.47    8.75
   2  -6   5  156.11    7.47
   2  -6   6    1.11    1.14
   2  -6   6    0.34    0.78
   2  -6   7    0.98    1.19
   2  -6   7    0.87    0.76
   2  -6   8    1.66    1.38
  -2   6  -8    2.45    1.76
   2  -6   8    1.04    0.85
   2  -6   9    1.89    1.21
  -2   6  -9    0.73    1.19
   2  -6   9    2.23    0.86
   2  -6  10    6.36    1.42
  -2   6 -10    5.67    1.53
   2  -6  11   -0.40    0.45
   2  -6  11   -0.55    0.60
  -2   5  13    0.35    0.48
  -2   5  12   -0.15    0.66
  -2   5  12    1.37    0.75
   2  -5 -12    1.51    0.92
  -2   5  11   50.41    3.94
   2  -5 -11   45.80    3.35
  -2   5  11   51.53    3.89
   2  -5 -11   44.81    3.28
   2  -5 -10   28.20    2.83
  -2   5  10   30.47    3.35
   2  -5 -10   26.42    2.81
   2  -5  -9   49.31    3.91
  -2   5   9   47.80    4.41
   2  -5  -9   52.64    4.04
   2  -5  -8    3.46    1.32
   2  -5  -8    3.91    1.15
  -2   5   8    1.18    1.07
   2  -5  -8    2.43    1.50
   2  -5  -7  109.41    5.81
   2  -5  -7   93.39   10.72
  -2   5   7  118.19   13.84
  -2   5   7  108.60    6.73
   2  -5  -7  104.49    5.69
  -2   5   7  130.48   12.37
  -2   5   6  748.83   28.79
   2  -5  -6  714.51   15.49
   2  -5  -6  699.05   14.70
   2  -5  -6  740.03   29.74
  -2   5   6  714.74   33.11
  -2   5   5  275.69   19.79
   2  -5  -5  277.38   17.69
  -2   5   5  280.69   17.18
   2  -5  -5  293.06    9.71
   2  -5  -5  272.21    9.07
   2  -5  -4   54.95    4.04
  -2   5   4   51.17    7.99
  -2   5   4   50.62    7.17
   2  -5  -4   56.31    7.83
  -2   5   4   42.89    7.83
  -2   5   3  621.57   23.74
  -2   5   3  575.39   26.43
   2  -5  -3  634.78   24.76
  -2   5   3  610.08   27.34
  -2   5   2   58.25    7.13
  -2   5   2   60.27    8.81
   2  -5  -2   64.95    7.67
  -2   5   2   66.28    8.78
  -2   5   1  295.96   18.47
  -2   5   1  285.59   15.04
   2  -5  -1  262.34   15.25
  -2   5   1  281.20   17.39
  -2   5   0    5.22    2.83
  -2   5   0    9.45    2.83
   2  -5   0    6.73    2.50
  -2   5   0    6.19    2.99
  -2   5  -1  145.44   12.87
  -2   5  -1  152.47   10.22
   2  -5   1  152.75   10.85
   2  -5   1  141.69   10.96
  -2   5  -1  140.11   12.03
  -2   5  -2  421.26   22.40
  -2   5  -2  415.86   20.73
   2  -5   2  485.20   19.73
   2  -5   2  427.70   19.30
   2  -5   3  138.13   10.80
   2  -5   3  141.49   11.21
   2  -5   3  128.47    7.15
   2  -5   3  138.96    6.56
  -2   5  -3  145.15   12.30
  -2   5  -3  130.86   12.67
   2  -5   4   12.07    3.42
   2  -5   4    8.87    3.12
   2  -5   4   13.55    2.27
  -2   5  -4   11.64    4.21
   2  -5   4   14.26    2.65
  -2   5  -4   10.77    3.66
   2  -5   5   91.48    5.59
  -2   5  -5   90.22   11.00
   2  -5   5   94.59    6.62
  -2   5  -5   73.60    9.03
   2  -5   6   32.22    3.96
   2  -5   6   30.14    3.24
  -2   5  -6   36.70    7.08
   2  -5   7  105.51    7.12
   2  -5   7  107.81    6.03
   2  -5   8   27.28    3.75
  -2   5  -8   23.21    2.80
   2  -5   8   23.96    2.86
   2  -5   9   94.02    6.29
   2  -5   9   79.08    4.40
  -2   5  -9   85.46    4.98
   2  -5  10   25.25    3.02
  -2   5 -10   24.85    2.46
  -2   5 -10   32.47    3.73
   2  -5  11    2.57    1.07
  -2   5 -11    2.00    1.10
   2  -5  12   -0.34    0.36
  -2   4  13   12.12    1.60
  -2   4  13   11.87    1.37
   2  -4 -13   13.44    1.49
   2  -4 -12   48.76    3.40
  -2   4  12   53.55    3.86
  -2   4  12   44.71    3.35
   2  -4 -12   45.14    3.60
   2  -4 -11    8.84    1.97
  -2   4  11    9.16    2.01
  -2   4  11    8.36    1.76
   2  -4 -11    9.44    1.75
   2  -4 -11    8.73    1.85
  -2   4  10    5.37    1.68
   2  -4 -10    2.88    1.39
   2  -4 -10    4.63    1.37
   2  -4 -10    3.24    1.31
   2  -4  -9  134.02    6.74
   2  -4  -9  127.98    6.65
   2  -4  -9  130.24    6.37
  -2   4   9  133.11    7.20
  -2   4   8  225.69    9.30
   2  -4  -8  266.89   18.00
   2  -4  -8  218.68    8.51
  -2   4   8  260.05   17.04
   2  -4  -8  229.26    8.74
   2  -4  -8  220.31    8.42
  -2   4   7   25.42    5.98
   2  -4  -7   19.63    2.53
   2  -4  -7   16.54    4.49
   2  -4  -7   21.59    2.69
  -2   4   7   18.74    2.75
  -2   4   7   19.31    4.84
   2  -4  -7   18.02    2.45
  -2   4   6  216.70   16.95
   2  -4  -6  232.82    8.31
   2  -4  -6  226.72    8.26
  -2   4   6  234.95   15.09
   2  -4  -6  212.21   15.08
  -2   4   5  678.77   28.58
  -2   4   5  665.79   24.20
  -2   4   5  623.94   24.87
   2  -4  -5  653.03   25.01
  -2   4   4  323.16   18.87
  -2   4   4  343.71   16.47
  -2   4   4  324.42   17.88
   2  -4  -4  333.06   17.11
  -2   4   3    2.78    2.52
  -2   4   3    3.89    2.35
  -2   4   3    1.53    1.61
   2  -4  -3   -0.25    1.14
  -2   4   2   25.24    5.18
  -2   4   2   20.97    3.88
  -2   4   2   19.81    4.46
   2  -4  -2   26.03    4.48
  -2   4   1 1481.43   36.13
  -2   4   1 1502.54   30.62
   2  -4  -1 1451.58   32.01
  -2   4   0    3.30    2.18
  -2   4   0    0.74    1.37
  -2   4   0    1.08    1.49
   2  -4   0    0.20    1.03
   2  -4   0    1.58    1.56
  -2   4  -1  573.49   21.63
  -2   4  -1  543.80   16.93
  -2   4  -1  573.78   22.41
   2  -4   1  541.56   19.17
   2  -4   1  524.44   18.77
  -2   4  -2  148.28   11.00
  -2   4  -2  139.29    8.15
  -2   4  -2  143.12   11.45
   2  -4   2  127.83    9.39
   2  -4   2  148.66   10.40
  -2   4  -3   14.51    3.84
   2  -4   3    4.33    2.06
   2  -4   3   10.16    2.96
  -2   4  -4   86.98    9.40
   2  -4   4   80.67    7.58
   2  -4   4   85.09    8.55
   2  -4   5   45.11    3.71
   2  -4   5   44.90    4.29
   2  -4   5   38.94    6.11
  -2   4  -5   43.78    7.12
  -2   4  -6    4.47    2.92
   2  -4   6    1.98    0.99
   2  -4   6    4.65    1.60
   2  -4   6    2.20    1.11
   2  -4   6    4.70    2.27
   2  -4   6    2.84    1.20
   2  -4   7    4.06    1.48
   2  -4   7    1.28    1.24
   2  -4   7    5.07    1.36
  -2   4  -7    2.13    1.09
   2  -4   7    2.44    1.34
  -2   4  -8   -2.57    1.18
   2  -4   8    0.75    1.38
   2  -4   8    1.27    0.83
   2  -4   8    0.03    0.97
   2  -4   9    4.86    1.96
  -2   4  -9    6.59    1.77
  -2   4 -10   85.69    5.25
   2  -4  10   77.71    5.61
  -2   4 -11    8.62    1.63
   2  -4  11    8.37    1.82
   2  -4  12   15.49    1.99
   2  -4  12   14.48    1.38
  -2   4 -12   17.09    1.71
  -2   4 -12   16.48    1.93
  -2   3  14    2.36    0.69
   2  -3 -13   54.41    3.23
  -2   3  13   56.33    3.19
  -2   3  13   62.96    3.81
   2  -3 -12   63.22    4.43
   2  -3 -12   75.98    4.68
  -2   3  12   72.93    4.45
  -2   3  12   76.87    4.95
   2  -3 -11   77.96    4.63
   2  -3 -11   86.86    5.84
  -2   3  11   93.80    5.59
  -2   3  11   94.01    5.96
   2  -3 -11   83.23    5.32
   2  -3 -10  190.41    8.31
   2  -3 -10  201.71    8.40
   2  -3 -10  211.83    8.20
  -2   3  10  196.64    8.45
  -2   3  10  219.54    9.35
  -2   3   9   78.51    9.26
  -2   3   9   74.79    9.18
  -2   3   9   85.70    5.62
   2  -3  -9   75.63    5.16
   2  -3  -9   83.08    5.27
   2  -3  -9   76.64    5.27
   2  -3  -9   86.40   10.29
  -2   3   8  313.18   17.73
  -2   3   8  310.07   10.47
   2  -3  -8  318.84   19.24
   2  -3  -8  294.62    9.80
   2  -3  -8  302.45    9.90
   2  -3  -8  296.47    9.92
   2  -3  -8  292.24   17.65
  -2   3   7  631.38   24.04
  -2   3   7  659.10   14.65
   2  -3  -7  645.20   25.97
   2  -3  -7  648.97   13.99
  -2   3   7  646.30   27.97
   2  -3  -7  620.13   13.42
   2  -3  -7  630.82   13.66
  -2   3   6   88.87   10.00
   2  -3  -6   99.53    9.72
  -2   3   6   87.07    8.58
  -2   3   5    6.32    2.64
   2  -3  -5    5.77    2.55
  -2   3   5    1.82    1.66
  -2   3   4   88.44    8.99
  -2   3   4   90.67    6.46
   2  -3  -4   85.61    7.99
  -2   3   4   98.28    8.08
  -2   3   4   88.17    8.13
  -2   3   3   74.20    7.87
   2  -3  -3   69.55    6.75
  -2   3   3   67.12    6.29
  -2   3   3   55.21    6.30
  -2   3   2  190.00   11.84
   2  -3  -2  202.32   11.03
  -2   3   2  172.22   10.84
  -2   3   2  166.13    9.30
  -2   3   1   26.40    4.35
   2  -3  -1   19.73    3.49
   2  -3  -1   17.06    3.24
  -2   3   1   23.57    3.41
  -2   3   1   19.53    3.57
  -2   3   0  723.96   21.50
  -2   3   0  703.84   21.15
  -2   3   0  650.50   16.79
   2  -3   0  652.18   19.22
   2  -3   0  649.68   18.50
  -2   3  -1  592.77   19.63
  -2   3  -1  542.80   14.60
  -2   3  -1  562.94   11.13
   2  -3   1  600.22   18.86
   2  -3   1  562.75   16.95
  -2   3  -2    9.57    2.82
  -2   3  -2    6.68    1.57
   2  -3   2    2.64    1.73
  -2   3  -2    5.95    1.64
   2  -3   2    3.92    2.01
  -2   3  -3  283.63   14.46
  -2   3  -3  271.47   11.18
   2  -3   3  261.13   13.51
   2  -3   3  251.40   11.42
  -2   3  -4   67.52    7.41
   2  -3   4   74.72    7.69
   2  -3   4   79.55    6.69
  -2   3  -4   71.14    6.50
  -2   3  -5   14.52    3.94
  -2   3  -5    7.70    2.54
   2  -3   5   11.38    3.17
   2  -3   6   49.17    7.08
  -2   3  -6   50.67    6.83
   2  -3   6   47.93    3.94
  -2   3  -6   47.56    6.93
   2  -3   6   49.68    4.42
   2  -3   7   -0.16    0.80
  -2   3  -7   -0.11    1.40
   2  -3   7    5.43    3.03
   2  -3   7    1.07    1.14
   2  -3   7   -0.34    0.98
  -2   3  -7    5.07    2.48
  -2   3  -7    1.54    1.11
   2  -3   8    2.13    1.45
   2  -3   8    5.09    3.03
   2  -3   8    2.38    1.43
   2  -3   8    1.25    1.13
  -2   3  -8    1.31    1.10
  -2   3  -9   23.20    3.13
   2  -3   9   23.74    3.49
   2  -3   9   18.81    2.70
   2  -3   9   17.44    2.77
   2  -3  10    0.42    1.16
  -2   3 -10   -0.93    1.27
   2  -3  10    0.20    0.95
   2  -3  11   12.03    2.37
   2  -3  11    8.73    1.84
  -2   3 -11   10.74    1.99
   2  -3  12   71.17    4.62
  -2   3 -12   71.16    4.23
   2  -3  13    5.03    1.13
   2  -3  13    4.97    0.88
  -2   3 -13    5.46    0.96
  -2   2  14   37.56    2.43
  -2   2  13   22.33    2.47
  -2   2  13   22.80    2.13
   2  -2 -13   19.96    2.08
  -2   2  12   52.40    4.25
  -2   2  12   56.08    3.99
   2  -2 -12   47.67    3.95
   2  -2 -11  201.64    8.92
  -2   2  11  208.41    8.96
   2  -2 -11  203.55    7.99
   2  -2 -11  214.51    8.86
  -2   2  11  194.48    8.06
   2  -2 -10   87.76    5.69
  -2   2  10   88.07    6.01
   2  -2 -10   89.13    6.22
   2  -2 -10   82.92    5.65
   2  -2 -10   81.24    5.39
  -2   2  10   97.77    5.89
  -2   2   9  200.69    8.36
  -2   2   9  195.56   14.32
   2  -2  -9  213.70   16.00
  -2   2   9  200.80   14.09
   2  -2  -9  208.54    8.71
   2  -2  -9  200.19    8.42
   2  -2  -9  192.07    8.17
   2  -2  -8  102.48    5.80
   2  -2  -8  113.41   10.99
  -2   2   8  106.15    9.90
   2  -2  -8  108.05    5.89
  -2   2   8  109.64   10.23
  -2   2   8  104.12    5.79
   2  -2  -8  108.70    6.01
   2  -2  -8  107.31   10.83
  -2   2   7  262.45   14.63
   2  -2  -7  248.78   15.71
   2  -2  -6  673.60   23.74
  -2   2   6  704.16   22.29
  -2   2   6  647.48   24.24
   2  -2  -5   11.85    3.05
  -2   2   5    5.62    2.11
  -2   2   5    5.56    2.21
  -2   2   4   31.31    4.31
  -2   2   4   27.35    3.88
   2  -2  -4   20.29    3.83
  -2   2   4   19.95    2.66
  -2   2   4   20.89    4.12
   2  -2  -3  673.52   19.18
  -2   2   3  688.33   18.04
  -2   2   3  645.36   18.24
  -2   2   3  672.06   20.59
   2  -2  -2  999.09   21.84
  -2   2   2  983.28   21.81
  -2   2   2  998.25   20.39
  -2   2   2 1016.88   23.89
  -2   2   1  738.94    8.28
   2  -2  -1  730.90   17.65
   2  -2  -1  760.50   19.11
  -2   2   1  716.76   18.21
  -2   2   1  747.57   16.28
  -2   2   1  743.62   19.48
   2  -2  -1  728.13    8.74
  -2   2   0  235.38    8.56
  -2   2   0  217.75   10.12
  -2   2   0  223.73    5.83
   2  -2   0  215.66    9.18
   2  -2   0  225.01   10.45
  -2   2  -1  231.70    5.14
  -2   2  -1  263.14   11.26
  -2   2  -1  234.04    7.95
   2  -2   1  230.23   10.84
  -2   2  -1  242.85    7.48
   2  -2   1  240.11    9.39
  -2   2  -2   57.40    5.60
  -2   2  -2   55.26    3.55
  -2   2  -2   55.72    2.95
   2  -2   2   54.94    5.11
  -2   2  -2   55.41    4.23
   2  -2   2   53.08    5.63
   2  -2   2   52.96    4.50
  -2   2  -3   15.46    1.95
   2  -2   3    9.75    2.89
   2  -2   3    9.25    2.14
   2  -2   3   10.73    2.76
  -2   2  -3   11.12    2.24
  -2   2  -4  161.62    7.17
   2  -2   4  175.15   10.75
  -2   2  -4  160.18    9.33
   2  -2   4  158.90    7.93
  -2   2  -5   13.09    3.03
   2  -2   5   16.57    3.81
  -2   2  -6  100.01    9.18
   2  -2   6   87.96    9.10
   2  -2   7   94.76   10.01
   2  -2   7  113.19    5.99
  -2   2  -7  108.04    6.02
  -2   2  -7   91.92    9.59
  -2   2  -7  109.68   10.27
   2  -2   7  110.80    5.92
   2  -2   7  112.48    6.57
   2  -2   8    4.35    2.53
   2  -2   8    1.97    0.89
   2  -2   8    1.94    1.13
   2  -2   8    1.74    1.27
  -2   2  -8    1.43    1.25
  -2   2  -8    2.08    2.18
  -2   2  -9  173.98   14.94
   2  -2   9  192.68    8.49
   2  -2   9  209.23    9.72
  -2   2  -9  180.17    8.60
   2  -2   9  207.02   16.50
   2  -2   9  196.63    8.63
  -2   2 -10   35.13    3.98
   2  -2  10   36.56    3.77
   2  -2  10   37.02    3.87
   2  -2  10   41.30    4.38
  -2   2 -11    4.02    1.54
   2  -2  11    1.74    1.28
   2  -2  11    2.18    1.41
   2  -2  11    3.52    1.64
  -2   2 -12   -1.03    1.10
   2  -2  12    0.38    0.73
   2  -2  12    0.53    1.01
  -2   2 -13    3.04    1.03
   2  -2  13    3.57    1.17
  -2   1  14   39.26    2.62
   2  -1 -13   37.26    2.79
  -2   1  13   43.84    3.44
  -2   1  13   38.78    2.75
   2  -1 -12  144.98    6.86
  -2   1  12  146.24    6.33
  -2   1  12  142.88    6.91
  -2   1  12  148.08    6.40
   2  -1 -11    9.38    2.13
   2  -1 -11   12.04    2.20
   2  -1 -11   11.20    2.25
  -2   1  11   11.94    2.19
  -2   1  11   13.76    2.41
  -2   1  10   61.80    4.97
   2  -1 -10   62.33    5.15
   2  -1 -10   62.91    4.86
   2  -1 -10   63.82    5.06
  -2   1  10   66.62    4.80
   2  -1  -9  427.73   12.32
  -2   1   9  422.08   12.62
  -2   1   9  430.80   20.72
  -2   1   9  426.13   11.83
  -2   1   9  440.56   20.10
   2  -1  -9  434.32   12.59
   2  -1  -9  422.60   12.23
   2  -1  -9  471.68   24.04
   2  -1  -8  103.94   10.50
   2  -1  -8   85.19    5.21
   2  -1  -8   91.60    5.51
  -2   1   8   84.17    5.04
  -2   1   8  110.09   10.02
   2  -1  -8   83.55    5.23
  -2   1   8   96.83    9.02
  -2   1   7   13.79    3.66
   2  -1  -7   14.13    3.97
  -2   1   7   10.43    3.13
   2  -1  -7   14.47    3.89
   2  -1  -6   60.44    7.02
   2  -1  -6   56.05    6.45
  -2   1   6   52.76    6.32
  -2   1   6   52.50    5.87
   2  -1  -5  171.27   10.74
  -2   1   5  155.99   10.07
  -2   1   5  172.00    9.74
  -2   1   4  248.99   11.83
   2  -1  -4  278.93    8.29
   2  -1  -4  289.62   12.91
  -2   1   4  288.06   11.66
  -2   1   4  264.64    9.06
  -2   1   4  269.20    7.30
  -2   1   3  113.85    7.53
   2  -1  -3  113.40    5.27
   2  -1  -3  120.65    7.67
  -2   1   3  113.67    6.18
  -2   1   3  112.77    4.05
   2  -1  -2  653.91   12.90
   2  -1  -2  665.44   16.33
  -2   1   2  637.85   16.39
   2  -1  -2  690.82   12.85
  -2   1   2  669.93   14.59
  -2   1   2  662.25   15.06
   2  -1  -1 2486.10   31.39
   2  -1  -1 2449.93   26.20
   2  -1  -1 2426.07   28.43
  -2   1   1 2468.88   30.08
   2  -1  -1 2484.74   18.93
  -2   1   1 2401.60   25.95
   2  -1   0 1387.62   19.99
   2  -1   0 1412.64   23.61
   2  -1   0 1430.46   21.43
  -2   1   0 1416.44   17.82
  -2   1  -1  317.00    8.47
   2  -1   1  321.93    9.03
   2  -1   1  333.10   11.99
   2  -1   1  332.01   11.21
  -2   1  -1  315.26    7.39
  -2   1  -1  308.03    7.59
   2  -1   1  326.48    9.58
  -2   1  -2   42.07    3.07
  -2   1  -2   37.51    1.37
  -2   1  -2   45.79    3.74
   2  -1   2   44.49    3.28
  -2   1  -2   42.96    2.13
   2  -1   2   47.96    4.21
  -2   1  -3   18.66    2.31
   2  -1   3   17.82    3.05
  -2   1  -3   22.24    3.11
   2  -1   3   23.09    2.38
   2  -1   4  713.15   13.08
  -2   1  -4  752.35   19.05
   2  -1   4  723.01   20.24
  -2   1  -4  708.86   16.07
  -2   1  -5  140.15    9.33
  -2   1  -5  128.12    7.76
   2  -1   5  147.88   10.19
   2  -1   6    1.65    1.77
  -2   1  -6    3.94    1.65
  -2   1  -6    4.08    2.00
  -2   1  -6    1.62    1.41
  -2   1  -7  129.44   11.01
   2  -1   7  155.91   12.42
   2  -1   8    7.61    1.93
   2  -1   8    6.35    1.75
  -2   1  -8    3.43    2.26
   2  -1   8    5.54    1.51
   2  -1   8    6.92    3.28
   2  -1   8    7.11    1.83
  -2   1  -9   -0.39    0.92
   2  -1   9    0.56    1.14
   2  -1   9    0.60    0.94
   2  -1   9    0.52    1.25
  -2   1  -9   -1.01    1.58
   2  -1   9    2.13    1.38
  -2   1 -10  162.70    8.39
   2  -1  10  168.85    7.87
   2  -1  10  171.07    8.11
   2  -1  10  167.38    8.76
   2  -1  11   10.46    2.42
  -2   1 -11    8.62    2.11
   2  -1  11    9.99    2.04
   2  -1  11    8.99    1.98
  -2   1 -12   20.89    2.86
   2  -1  12   21.85    2.95
   2  -1  12   23.94    2.63
  -2   1 -13    4.43    1.30
   2  -1  13    4.09    1.25
   2  -1  13    4.46    1.04
  -2   1 -14    0.79    0.50
   2  -1  14   -0.11    0.42
  -2   0  14   24.54    2.09
  -2   0  13    1.23    0.62
  -2   0  13    4.49    1.26
  -2   0  12  110.84    5.44
  -2   0  12  112.71    6.21
  -2   0  12  119.57    5.97
   2   0 -12  111.30    5.87
   2   0 -11   93.47    5.50
   2   0 -11   92.26    6.05
  -2   0  11   96.73    5.57
  -2   0  11  108.19    6.44
  -2   0  10    4.41    1.71
   2   0 -10    5.23    1.81
   2   0 -10    4.47    1.46
   2   0 -10    6.35    1.84
   2   0 -10    2.82    1.07
  -2   0  10    5.04    1.42
  -2   0   9  128.95   11.17
  -2   0   9  129.47    6.40
  -2   0   9  116.71    6.55
   2   0  -9  122.17    7.09
  -2   0   9  122.75   10.41
   2   0  -9  127.81   12.70
   2   0  -9  127.41    6.90
   2   0  -9  132.64    6.96
   2   0  -8  268.32    9.38
   2   0  -8  292.16   17.74
  -2   0   8  247.28    8.91
   2   0  -8  253.16    9.70
  -2   0   8  241.17   13.82
   2   0  -8  262.71    9.10
  -2   0   8  257.69   15.15
   2   0  -8  248.89    9.06
  -2   0   7  482.95   17.52
   2   0  -7  503.73   21.21
  -2   0   7  493.08   19.52
  -2   0   6   20.89    3.49
  -2   0   6   21.25    3.79
   2   0  -6   22.56    4.39
   2   0  -5  287.87   13.50
  -2   0   5  273.19   12.50
   2   0  -5  274.83   12.83
   2   0  -4 1374.05   25.47
  -2   0   4 1311.46   13.74
   2   0  -4 1326.19   26.50
  -2   0   3  723.48   15.74
   2   0  -3  786.74   16.89
  -2   0   3  689.24    9.71
   2   0  -3  767.71   18.39
  -2   0   2 1089.64   17.61
  -2   0   2 1040.30   13.59
   2   0  -2 1083.31   19.53
  -2   0   1    9.55    1.74
   2   0  -1    8.54    1.73
   2   0  -1    8.43    1.74
   2   0  -1    7.85    1.77
   2   0  -1    8.82    1.49
   2   0   0 1633.83   18.65
   2   0   0 1651.62   23.04
   2   0   0 1634.70   22.49
   2   0   0 1632.22   14.51
   2   0   0 1624.03   15.96
   2   0   1  143.43    4.81
   2   0   1  147.77    7.23
   2   0   1  137.41    6.99
   2   0   1  141.67    5.62
   2   0   2    1.49    1.29
  -2   0  -2    2.45    1.23
   2   0   2    0.74    0.56
  -2   0  -2    0.68    0.72
   2   0   2    0.63    0.98
   2   0   3  135.20    7.43
  -2   0  -3  128.52    6.31
  -2   0  -3  142.99    7.17
   2   0   3  127.62    3.19
   2   0   4  450.18   15.21
  -2   0  -4  428.90   13.91
  -2   0  -4  428.20   12.82
  -2   0  -5   11.68    2.78
  -2   0  -5    7.26    1.94
   2   0   5    9.37    2.71
   2   0   6  788.91   24.71
  -2   0  -6  715.32   20.91
  -2   0  -6  774.13   23.32
   2   0   7  385.20   18.85
  -2   0  -7  344.02   16.03
  -2   0  -7  380.91   18.17
   2   0   8  257.47    8.82
  -2   0  -8  253.26   14.92
   2   0   8  257.38    9.37
   2   0   8  253.33    9.12
   2   0   8  259.33   16.73
  -2   0  -8  253.50   16.14
   2   0   9   74.91    5.03
   2   0   9   68.02    5.48
  -2   0  -9   71.63    9.24
   2   0   9   67.85    4.98
   2   0   9   67.98    9.18
   2   0   9   66.40    5.15
   2   0  10    2.91    1.28
   2   0  10    3.08    1.52
   2   0  10    1.08    1.23
   2   0  10    2.75    1.49
   2   0  11   -0.21    0.92
  -2   0 -11    0.93    1.40
   2   0  11    1.97    1.43
   2   0  11   -0.15    1.08
   2   0  11    0.11    1.03
  -2   0 -12   32.91    3.64
   2   0  12   31.92    3.61
   2   0  12   28.07    2.90
   2   0  12   31.84    3.29
  -2   0 -13  136.84    6.24
   2   0  13  143.54    6.49
   2   0  13  124.10    4.98
  -2   0 -14    0.37    0.54
   2   0  14   -0.01    0.58
  -2  -1  14   35.79    2.41
  -2  -1  13  101.93    5.14
  -2  -1  13   88.35    4.22
  -2  -1  12    3.18    1.34
  -2  -1  12    1.14    0.89
   2   1 -12    2.25    0.95
  -2  -1  12   -0.46    0.64
   2   1 -12    1.73    1.02
  -2  -1  11  100.44    6.17
  -2  -1  11  103.29    6.09
  -2  -1  11  106.28    5.68
   2   1 -11   97.32    5.96
   2   1 -11   92.12    5.71
  -2  -1  10  176.93    8.24
   2   1 -10  177.53    8.13
  -2  -1  10  177.66    7.53
   2   1 -10  184.82    8.62
  -2  -1   9    5.79    1.55
   2   1  -9    8.21    1.98
  -2  -1   9    9.39    1.64
  -2  -1   9    8.16    2.98
  -2  -1   9    5.78    2.40
   2   1  -9   10.49    3.65
   2   1  -9    8.60    1.93
   2   1  -9   10.33    2.08
   2   1  -9    9.78    2.10
  -2  -1   8   25.02    2.91
   2   1  -8   31.49    3.41
  -2  -1   8   31.59    5.58
   2   1  -8   24.84    5.33
   2   1  -8   27.28    3.07
   2   1  -8   27.89    3.16
  -2  -1   7    5.35    2.16
  -2  -1   7    0.26    1.11
   2   1  -7    1.93    1.95
  -2  -1   6  273.61   12.53
   2   1  -6  280.29   14.67
  -2  -1   6  274.74   13.58
  -2  -1   5  356.87   13.35
   2   1  -5  376.71   15.49
  -2  -1   5  373.41   10.09
  -2  -1   5  366.98   14.50
  -2  -1   4  729.38   18.39
  -2  -1   4  733.05   17.77
   2   1  -4  717.33   19.15
  -2  -1   3   -0.50    0.68
   2   1  -3    0.50    1.20
  -2  -1   2  373.10    7.62
   2   1  -2  387.74   11.38
  -2  -1   2  380.91   11.11
   2   1  -2  388.19   11.49
  -2  -1   2  412.81    5.22
   2   1  -1  306.60    9.41
  -2  -1   1  327.61    9.04
   2   1  -1  299.19    8.85
   2   1  -1  332.67    9.02
   2   1   0  192.19    7.16
  -2  -1   0  196.33    5.96
   2   1   0  190.14    5.02
   2   1   0  193.07    5.98
   2   1   0  202.63    7.16
  -2  -1  -1  436.78    8.94
   2   1   1  447.76   10.73
  -2  -1  -1  453.06    7.21
   2   1   1  450.66    9.89
   2   1   1  447.10   12.37
   2   1   2    3.65    1.45
  -2  -1  -2    5.02    0.94
   2   1   2    6.72    1.92
  -2  -1  -2    7.62    1.74
   2   1   3   -0.26    1.03
  -2  -1  -3    0.30    0.86
   2   1   3    0.40    1.22
  -2  -1  -3    1.37    1.23
  -2  -1  -4  308.32   11.31
   2   1   4  282.18   11.93
  -2  -1  -4  297.82   11.37
  -2  -1  -5 1002.25   22.65
   2   1   5  995.97   25.49
  -2  -1  -5 1058.10   23.88
  -2  -1  -6  468.27   17.34
   2   1   6  503.83   19.49
  -2  -1  -6  480.31   17.83
   2   1   7   26.74    4.95
  -2  -1  -7   19.73    4.02
  -2  -1  -7   22.53    4.50
   2   1   8   21.02    4.81
  -2  -1  -8   18.62    4.46
   2   1   8   17.74    2.57
   2   1   8   21.30    2.80
  -2  -1  -8   13.84    3.78
  -2  -1  -9  220.39    8.39
   2   1   9  211.22    8.24
   2   1   9  222.09    8.90
   2   1   9  226.03   16.56
  -2  -1  -9  224.83    8.50
   2   1   9  215.37    8.99
  -2  -1  -9  198.95   15.09
  -2  -1 -10   97.93    5.70
  -2  -1 -10   96.61    5.76
   2   1  10   97.98    5.81
   2   1  10   91.20    6.13
  -2  -1 -10  105.18   11.61
   2   1  10   97.03    6.12
   2   1  10  102.83   11.71
   2   1  11  161.47    7.30
   2   1  11  179.61    8.85
   2   1  11  160.14    7.69
  -2  -1 -11  170.31    7.34
   2   1  11  166.58    8.11
   2   1  12   12.76    2.17
  -2  -1 -12    9.09    2.16
   2   1  12   14.27    2.51
   2   1  12   12.93    1.98
   2   1  12   14.26    2.57
   2   1  13   31.26    3.13
   2   1  13   27.40    2.36
  -2  -1 -13   34.24    3.25
   2   1  14   28.12    2.42
  -2  -1 -14   22.03    2.13
  -2  -2  14   13.63    1.40
   2   2 -13   96.67    4.50
  -2  -2  13  105.75    4.98
  -2  -2  13   98.28    4.37
   2   2 -12   25.53    2.92
  -2  -2  12   26.48    2.85
  -2  -2  12   27.23    3.01
   2   2 -11   -0.17    0.72
  -2  -2  11    1.37    1.13
  -2  -2  11    0.59    1.02
   2   2 -11   -0.27    0.94
   2   2 -10   -0.08    0.81
   2   2 -10    1.54    1.15
  -2  -2  10    1.37    1.16
  -2  -2  10    0.09    0.97
  -2  -2   9  152.78    7.49
   2   2  -9  156.44    7.74
   2   2  -9  157.80    7.83
  -2  -2   9  157.37   13.00
   2   2  -9  175.93   15.45
  -2  -2   8   87.23    5.28
   2   2  -8   75.14    5.12
  -2  -2   8   89.39    9.26
   2   2  -8   89.63    5.64
   2   2  -8   86.73   10.11
   2   2  -8   86.97    5.62
  -2  -2   7  414.62   18.74
  -2  -2   7  391.43   16.54
   2   2  -7  405.05   20.21
  -2  -2   6  438.16   17.69
   2   2  -6  420.84   18.78
  -2  -2   6  450.51   16.72
  -2  -2   5   92.90    7.60
  -2  -2   5   91.37    7.10
   2   2  -5   97.22    8.31
  -2  -2   4  503.69   16.08
  -2  -2   4  491.21   15.27
   2   2  -4  517.49   17.28
  -2  -2   3  193.36    9.26
  -2  -2   3  196.94    9.04
   2   2  -3  195.15    9.83
  -2  -2   2   16.37    2.60
   2   2  -2   15.50    2.91
  -2  -2   2   19.99    2.94
  -2  -2   1  134.24    6.53
   2   2  -1  140.75    7.42
  -2  -2   1  121.54    6.01
  -2  -2   0    5.94    1.41
   2   2   0    5.24    1.82
   2   2   0    4.79    1.05
  -2  -2   0    4.11    1.21
   2   2   1  105.12    6.39
   2   2   1  106.63    5.52
  -2  -2  -1  110.38    5.05
  -2  -2  -1  102.58    4.38
   2   2   2  263.10    9.59
  -2  -2  -2  252.45    7.05
  -2  -2  -2  242.61    5.41
  -2  -2  -2  270.83    9.32
  -2  -2  -2  249.55    3.86
   2   2   2  241.96    9.57
   2   2   3 2240.44   31.10
  -2  -2  -3 2269.70   28.31
   2   2   3 2194.47   29.60
  -2  -2  -3 2249.66   17.02
  -2  -2  -3 2301.93   29.21
   2   2   3 2167.06   19.99
   2   2   4 1062.41   23.87
  -2  -2  -4 1071.25   21.39
   2   2   4 1080.16   21.92
  -2  -2  -4 1091.41   22.26
   2   2   4 1018.92   13.41
   2   2   5   13.96    3.28
  -2  -2  -5    9.58    2.53
  -2  -2  -5   10.70    2.74
   2   2   6  488.61   19.61
  -2  -2  -6  462.18   17.38
  -2  -2  -6  468.94   17.65
   2   2   7  637.45   24.41
  -2  -2  -7  663.67   22.87
  -2  -2  -7  635.28   22.62
   2   2   8  283.25   17.61
  -2  -2  -8  298.06   16.79
   2   2   8  290.09    9.59
  -2  -2  -8  264.12   15.84
   2   2   8  282.33    9.57
  -2  -2  -9   95.96    5.72
   2   2   9  100.08    5.61
   2   2   9  104.94   11.38
  -2  -2  -9  103.19    5.91
   2   2   9   93.23    5.75
  -2  -2  -9   92.71   10.12
   2   2   9  104.53    6.24
  -2  -2  -9  102.54   10.65
   2   2  10   18.04    2.73
   2   2  10   16.03    2.35
  -2  -2 -10   22.69    5.30
   2   2  10   30.50    6.72
   2   2  10   21.56    3.15
  -2  -2 -10   20.58    2.82
  -2  -2 -10   22.55    2.99
   2   2  11   63.80    4.50
  -2  -2 -11   57.47    4.45
   2   2  11   68.08    4.96
   2   2  11   54.55    4.69
  -2  -2 -11   59.51    4.57
   2   2  12   16.25    2.33
   2   2  12   15.67    2.59
   2   2  12   14.91    2.02
  -2  -2 -12   13.25    2.02
   2   2  12   12.80    2.28
  -2  -2 -13    3.16    1.29
   2   2  13    3.53    1.35
   2   2  13    3.73    1.13
   2   2  13    3.70    1.27
  -2  -2 -14    3.88    1.06
   2   2  14    6.65    1.29
   2   3 -13   51.48    3.23
  -2  -3  13   51.30    3.00
  -2  -3  13   50.72    3.21
   2   3 -12   25.49    2.83
  -2  -3  12   24.28    2.67
  -2  -3  12   25.66    2.85
   2   3 -11    5.04    1.39
  -2  -3  11    4.67    1.54
  -2  -3  11    4.59    1.50
   2   3 -11    3.99    1.67
   2   3 -10   15.89    2.55
   2   3 -10   19.66    3.01
  -2  -3  10   17.05    2.72
  -2  -3  10   14.77    2.58
  -2  -3   9    6.85    1.69
  -2  -3   9    5.04    1.62
   2   3  -9    3.45    2.32
   2   3  -9    9.28    1.89
  -2  -3   9    5.17    2.66
   2   3  -9    5.49    1.75
  -2  -3   8   80.66    5.26
  -2  -3   8   86.32    5.63
   2   3  -8   88.28    5.86
  -2  -3   8   90.50    9.83
   2   3  -8   84.25    5.60
   2   3  -8   89.66   10.90
   2   3  -7  151.36   13.00
  -2  -3   7  138.44   10.46
   2   3  -7  143.10    6.79
  -2  -3   7  151.98   11.87
   2   3  -6   -1.71    1.70
  -2  -3   6   -0.25    1.65
  -2  -3   6    0.60    1.51
  -2  -3   5  124.29    9.45
   2   3  -5  121.76    9.88
  -2  -3   5  118.34    8.70
  -2  -3   4  612.50   19.30
   2   3  -4  613.93   20.41
  -2  -3   4  609.33   18.40
   2   3  -3   27.81    4.51
  -2  -3   3   36.29    4.55
  -2  -3   3   33.83    4.28
  -2  -3   2  586.44   16.11
  -2  -3   2  577.02   15.95
   2   3  -2  551.55   17.19
  -2  -3   1   22.38    3.09
   2   3  -1   27.62    4.20
  -2  -3   1   19.57    2.91
  -2  -3   0   85.67    5.40
  -2  -3   0   89.46    5.76
   2   3   0   91.06    6.80
   2   3   1 1940.27   24.86
   2   3   1 1986.51   31.19
  -2  -3  -1 1913.17   25.02
  -2  -3  -2  349.77    9.18
  -2  -3  -2  351.40   11.29
   2   3   2  339.19   11.74
  -2  -3  -2  351.17    8.23
   2   3   2  344.35   10.34
  -2  -3  -2  313.96    9.68
  -2  -3  -3  109.36    6.85
   2   3   3  116.48    7.84
  -2  -3  -3  101.10    3.92
   2   3   3  107.18    6.72
   2   3   3  110.22    5.97
  -2  -3  -4 1436.68   26.65
  -2  -3  -4 1388.71   24.79
   2   3   4 1427.77   24.60
   2   3   4 1365.07   21.19
  -2  -3  -5  791.68   21.53
  -2  -3  -5  774.76   20.22
   2   3   5  742.08   15.90
   2   3   5  809.51   24.03
   2   3   6  178.80   12.33
  -2  -3  -6  170.91   10.50
  -2  -3  -6  173.80   11.12
   2   3   7   10.31    3.40
  -2  -3  -7   14.08    3.46
  -2  -3  -7   13.16    3.69
  -2  -3  -8  316.38   10.02
   2   3   8  322.95   10.31
  -2  -3  -8  336.41   18.48
  -2  -3  -8  321.76   10.17
   2   3   8  333.63   10.55
   2   3   8  308.26    9.97
  -2  -3  -8  316.05   17.01
   2   3   8  328.58   19.33
  -2  -3  -9   94.09   10.43
   2   3   9   98.71    6.09
  -2  -3  -9  105.83    6.18
   2   3   9  103.74    6.00
  -2  -3  -9  101.69   10.42
  -2  -3  -9  100.75    6.02
   2   3   9   98.72   11.29
   2   3  10  130.76    7.21
  -2  -3 -10  127.38    6.88
   2   3  10  133.77    6.93
  -2  -3 -10  134.01    7.03
   2   3  11   69.17    4.89
  -2  -3 -11   62.90    4.76
  -2  -3 -11   61.36    4.70
   2   3  11   56.17    4.07
   2   3  11   65.89    5.07
   2   3  12   35.89    3.83
  -2  -3 -12   32.87    3.24
   2   3  12   30.36    2.97
   2   3  12   34.30    3.54
   2   3  13   30.50    3.11
  -2  -3 -13   33.00    3.11
  -2  -3 -13   26.21    2.42
   2   3  13   25.85    2.72
   2   3  13   27.69    2.34
  -2  -3 -14    0.46    0.59
   2   3  14    1.01    0.73
  -2  -4  13    4.50    0.91
  -2  -4  13    4.25    0.81
   2   4 -13    3.48    0.92
  -2  -4  12    1.81    0.90
  -2  -4  12    3.74    1.18
   2   4 -12    5.26    1.41
   2   4 -11    0.14    1.00
  -2  -4  11    1.81    1.15
  -2  -4  11    0.83    1.08
   2   4 -10   45.80    4.43
  -2  -4  10   47.76    4.28
  -2  -4  10   49.89    4.28
   2   4 -10   57.22    4.36
   2   4  -9   74.80    5.74
   2   4  -9   74.35    5.28
  -2  -4   9   74.32    5.25
  -2  -4   9   75.75    5.48
  -2  -4   8    9.67    1.93
  -2  -4   8   12.76    2.40
   2   4  -8   12.93    4.65
   2   4  -8   10.82    2.13
  -2  -4   8   19.43    4.87
   2   4  -8   14.73    2.71
   2   4  -7  194.96    8.61
  -2  -4   7  180.86   13.85
   2   4  -7  196.36   15.51
  -2  -4   7  169.66   12.28
  -2  -4   7  210.02    8.14
  -2  -4   7  197.95    8.31
   2   4  -7  188.52    8.05
   2   4  -6   30.44    5.66
  -2  -4   6   33.58    5.46
  -2  -4   6   39.75    6.24
   2   4  -5   63.43    7.89
  -2  -4   5   69.59    7.30
  -2  -4   5   81.52    8.28
   2   4  -4   15.35    3.67
  -2  -4   4   11.81    3.20
  -2  -4   4    9.73    2.97
   2   4  -3    9.07    2.94
  -2  -4   3   10.63    2.82
  -2  -4   3    8.48    2.41
   2   4  -2  615.53   20.19
  -2  -4   2  608.70   18.48
  -2  -4   2  599.75   18.35
   2   4  -1  817.60   22.68
  -2  -4   1  811.51   20.48
  -2  -4   1  807.98   20.35
   2   4   0   58.54    6.05
  -2  -4   0   60.43    5.57
  -2  -4   0   62.33    5.52
   2   4   1    4.75    1.77
   2   4   1    6.08    2.65
  -2  -4  -1    3.10    1.66
  -2  -4  -1    2.02    1.35
  -2  -4  -1    2.64    1.58
   2   4   2 2274.84   31.49
  -2  -4  -2 2107.21   29.40
  -2  -4  -2 2195.31   26.60
  -2  -4  -2 2143.45   28.32
  -2  -4  -2 2259.62   30.31
   2   4   3 1307.00   24.43
   2   4   3 1412.77   30.16
  -2  -4  -3 1429.58   20.30
   2   4   3 1348.68   24.45
  -2  -4  -3 1399.76   25.60
   2   4   4    7.60    2.13
   2   4   4    2.25    1.42
  -2  -4  -4    6.38    2.23
   2   4   4    4.00    1.48
  -2  -4  -4    2.10    1.42
   2   4   5  177.83    9.43
   2   4   5  204.88   13.02
  -2  -4  -5  189.97   11.05
  -2  -4  -5  187.41   10.15
   2   4   6  320.20   17.35
  -2  -4  -6  316.75   15.57
  -2  -4  -6  295.56   13.75
   2   4   7  165.39   13.38
  -2  -4  -7  164.02   11.16
  -2  -4  -7  169.75   12.37
  -2  -4  -8  138.44    6.92
   2   4   8  147.24    7.12
  -2  -4  -8  137.46   11.99
   2   4   8  129.10    6.52
   2   4   8  142.67    7.11
  -2  -4  -8  141.88    7.01
  -2  -4  -8  130.97   10.88
   2   4   8  149.67   13.55
   2   4   9   96.83    5.75
  -2  -4  -9   93.23    5.91
   2   4   9   94.26    6.09
   2   4   9   91.44   11.11
  -2  -4  -9  104.43   11.07
   2   4   9   96.14    6.08
  -2  -4  -9  100.29    6.18
   2   4  10  119.31    6.83
  -2  -4 -10  115.15    6.67
   2   4  10  116.47    6.22
  -2  -4 -10  120.28    6.76
   2   4  11  152.87    7.56
  -2  -4 -11  142.62    7.13
   2   4  11  151.94    6.72
  -2  -4 -11  147.83    7.25
   2   4  12   17.33    2.47
  -2  -4 -12   19.88    2.51
  -2  -4 -12   19.77    2.51
  -2  -4 -13   90.64    4.41
   2   4  13  102.17    4.97
  -2  -4 -13  100.84    4.98
   2   4  13  102.04    5.29
  -2  -4 -14   36.58    2.22
   2   4  14   32.14    2.28
   2   5 -12    1.31    0.86
  -2  -5  12    0.97    0.66
  -2  -5  12    0.82    0.77
   2   5 -11    7.94    1.91
  -2  -5  11    9.63    1.68
  -2  -5  11    6.27    1.57
   2   5 -10    1.44    1.21
  -2  -5  10    1.72    1.27
  -2  -5  10    2.16    1.24
   2   5 -10    2.27    1.04
   2   5  -9  432.16   13.71
   2   5  -9  434.04   12.11
  -2  -5   9  415.28   12.07
  -2  -5   9  420.67   12.92
  -2  -5   8    1.06    1.04
  -2  -5   8    1.21    1.13
   2   5  -8    2.66    1.37
  -2  -5   8    3.23    1.12
   2   5  -8    1.52    1.10
  -2  -5   8    1.71    1.92
  -2  -5   7   35.38    6.40
  -2  -5   7   23.27    2.92
  -2  -5   7   26.05    3.24
   2   5  -7   25.23    3.37
  -2  -5   7   26.09    3.03
   2   5  -7   24.14    3.08
  -2  -5   7   24.81    4.70
   2   5  -7   20.27    4.93
  -2  -5   6    3.74    1.48
  -2  -5   6    2.55    0.99
   2   5  -6    1.69    0.96
   2   5  -6    0.68    1.61
  -2  -5   6   -0.27    1.36
  -2  -5   6    0.33    1.48
   2   5  -6    1.44    1.12
   2   5  -5   54.13    7.67
  -2  -5   5   46.56    6.62
  -2  -5   5   50.23    6.91
   2   5  -4  199.09   13.92
  -2  -5   4  221.16   13.62
  -2  -5   4  229.27   14.28
   2   5  -3   94.19    9.29
  -2  -5   3   86.32    8.16
  -2  -5   3   86.64    8.42
   2   5  -2  159.88   11.54
  -2  -5   2  166.98   10.89
  -2  -5   2  174.40   11.34
  -2  -5   1   92.03    7.88
   2   5  -1   88.86    8.44
  -2  -5   1   97.13    7.99
  -2  -5   0  960.29   24.24
   2   5   0  986.81   27.46
  -2  -5   0  979.19   24.34
   2   5   1  320.33   13.52
   2   5   1  341.99   16.27
  -2  -5  -1  319.08   13.52
  -2  -5  -1  327.78   13.53
  -2  -5  -1  324.91   11.66
   2   5   2  823.48   21.90
  -2  -5  -2  780.57   18.84
  -2  -5  -2  802.16   19.29
   2   5   3  144.43    9.28
  -2  -5  -3  141.70    7.87
   2   5   3  139.55    8.20
  -2  -5  -3  142.20    8.69
   2   5   4  100.59    7.91
   2   5   4  128.00   10.77
  -2  -5  -4  118.72    7.55
  -2  -5  -4  115.89    8.37
   2   5   5   81.08    7.42
   2   5   5   91.64    9.43
  -2  -5  -5  101.68    8.49
  -2  -5  -5   95.65    7.27
   2   5   6   68.56    6.83
  -2  -5  -6   97.68    8.96
  -2  -5  -6   91.51    7.68
   2   5   6  103.92   10.86
  -2  -5  -7  258.19    9.29
   2   5   7  254.80    9.51
   2   5   7  240.92    8.84
  -2  -5  -7  271.16   16.04
   2   5   7  268.49   18.16
  -2  -5  -7  240.26    9.02
  -2  -5  -8  314.00   10.67
   2   5   8  326.67   11.12
   2   5   8  304.95   10.41
  -2  -5  -8  329.30   18.77
   2   5   8  308.03   20.08
  -2  -5  -8  320.14   10.86
   2   5   9  314.56   10.85
  -2  -5  -9  307.89   18.98
   2   5   9  318.40   11.19
  -2  -5  -9  328.07   11.32
  -2  -5  -9  325.47   11.11
   2   5  10  111.75    6.49
   2   5  10  116.74    6.74
  -2  -5 -10   98.31    6.12
  -2  -5 -10  109.96    6.55
  -2  -5 -11  288.47    9.84
  -2  -5 -11  290.72   10.02
   2   5  11  282.92    9.86
  -2  -5 -12   19.61    2.42
  -2  -5 -12   20.54    2.53
   2   5  12   22.11    2.64
  -2  -5 -13    3.59    0.99
   2   5  13    2.25    1.02
  -2  -5 -13    2.45    0.89
   2   5  13    2.17    0.79
  -2  -6  12    0.45    0.44
   2   6 -12    3.60    1.07
  -2  -6  11  190.02    6.58
   2   6 -11  208.91    7.50
  -2  -6  10   11.35    2.04
  -2  -6  10   10.19    1.75
   2   6 -10   12.58    2.23
   2   6  -9    2.08    1.28
  -2  -6   9    4.76    1.73
  -2  -6   9    1.83    1.04
   2   6  -9    1.01    0.81
  -2  -6   9    1.62    0.93
   2   6  -8    0.99    1.44
   2   6  -8   -0.14    0.85
  -2  -6   8   -3.20    1.27
  -2  -6   8    0.75    1.18
  -2  -6   8    0.54    0.88
  -2  -6   7  136.76    7.33
  -2  -6   7  132.58    6.70
   2   6  -7  144.41    8.01
   2   6  -7  130.76   13.77
  -2  -6   7  136.76    7.30
   2   6  -7  129.39    6.85
  -2  -6   7  122.13   12.52
   2   6  -7  121.50    7.67
  -2  -6   6   -0.47    1.11
  -2  -6   6    0.55    0.87
   2   6  -6    0.71    1.05
  -2  -6   6   -0.21    1.20
   2   6  -6   -3.83    2.70
   2   6  -6    1.11    0.78
  -2  -6   6    1.62    1.08
  -2  -6   6    5.46    2.75
   2   6  -6    0.09    1.35
  -2  -6   5   20.22    2.80
  -2  -6   5   20.31    2.51
   2   6  -5   18.21    2.79
  -2  -6   5   17.24    4.47
   2   6  -5   18.27    4.86
   2   6  -5   16.76    2.45
  -2  -6   5   20.63    2.77
  -2  -6   5   20.04    4.72
   2   6  -5   21.35    3.28
   2   6  -4   59.55    4.70
   2   6  -4   58.43    8.33
  -2  -6   4   68.32    8.17
  -2  -6   4   66.42    4.59
   2   6  -4   63.60    4.53
  -2  -6   4   66.74    8.35
   2   6  -3   71.04    8.82
  -2  -6   3   71.19    8.12
  -2  -6   3   69.74    8.32
  -2  -6   2    5.51    2.51
   2   6  -2    4.97    2.64
  -2  -6   2    8.41    3.16
  -2  -6   1   89.27    8.52
   2   6  -1   85.53    9.08
  -2  -6   1   90.36    8.72
  -2  -6   0 2326.01   41.68
   2   6   0 2279.03   45.99
  -2  -6   0 2307.97   41.96
  -2  -6   0 2305.56   31.48
   2   6   1   58.71    6.71
  -2  -6  -1   62.02    6.71
  -2  -6  -1   52.74    6.00
   2   6   2  580.01   20.67
  -2  -6  -2  624.36   17.62
  -2  -6  -2  590.73   19.09
   2   6   3  211.76   12.70
  -2  -6  -3  232.11   11.46
  -2  -6  -3  199.62   10.83
   2   6   4  121.60   11.47
   2   6   4  142.42   10.55
  -2  -6  -4  138.83    9.51
  -2  -6  -5  499.56   12.45
   2   6   5  498.59   23.81
  -2  -6  -5  531.23   19.93
   2   6   5  476.22   19.82
   2   6   5  511.21   12.92
  -2  -6  -6    9.46    1.92
  -2  -6  -6    7.22    1.74
   2   6   6    8.31    3.31
  -2  -6  -6    4.53    2.09
   2   6   6    6.79    1.64
   2   6   6    7.79    1.58
   2   6   6    6.27    2.49
  -2  -6  -7   15.93    2.52
  -2  -6  -7   20.01    2.94
   2   6   7   19.18    2.88
  -2  -6  -7   19.25    4.43
   2   6   7   14.39    2.40
   2   6   7   13.34    3.82
  -2  -6  -8   47.88    4.35
  -2  -6  -8   54.89    4.71
   2   6   8   48.00    8.59
   2   6   8   42.87    3.97
  -2  -6  -8   38.50    6.73
   2   6   8   43.08    4.22
   2   6   9    1.16    1.03
   2   6   9    1.56    1.27
  -2  -6  -9    2.42    1.32
  -2  -6  -9    1.26    1.09
   2   6  10   21.53    2.86
   2   6  10   29.36    3.47
  -2  -6 -10   22.84    2.99
  -2  -6 -10   23.58    3.05
   2   6  11  112.66    5.87
  -2  -6 -11  114.33    5.96
  -2  -6 -11  112.65    6.06
   2   6  12    9.46    1.58
  -2  -6 -12   11.88    1.82
  -2  -6 -12   10.34    1.67
   2   6  13   59.65    3.34
   2   6  13   66.93    3.17
  -2  -6 -13   67.95    3.28
  -2  -7  11    6.64    1.11
   2   7 -11   10.45    1.60
  -2  -7  10   -0.48    0.79
   2   7 -10   -0.08    0.96
   2   7  -9  198.61    8.48
  -2  -7   9  202.11    7.88
   2   7  -8   81.66    5.91
   2   7  -8   77.01    5.75
  -2  -7   8   71.77    5.05
   2   7  -8   76.22    4.75
  -2  -7   8   82.08    5.45
   2   7  -7   22.49    3.30
   2   7  -7   19.25    3.15
   2   7  -7   15.84    2.42
  -2  -7   7   17.91    2.87
  -2  -7   7   16.65    2.69
   2   7  -6   64.40    5.37
  -2  -7   6   59.47    4.95
   2   7  -6   65.05    4.86
   2   7  -6   73.25    6.24
  -2  -7   6   65.26    5.07
  -2  -7   5   11.23    2.20
   2   7  -5    9.11    2.02
   2   7  -5    9.73    3.46
  -2  -7   5   10.70    2.23
   2   7  -5   10.12    2.04
  -2  -7   5   13.88    4.18
  -2  -7   5   11.90    2.01
   2   7  -5    9.85    2.57
  -2  -7   4   47.64    4.16
   2   7  -4   55.58    4.84
   2   7  -4   49.00    8.05
   2   7  -4   43.96    4.00
  -2  -7   4   35.95    3.84
  -2  -7   4   49.49    7.86
  -2  -7   4   46.09    3.85
   2   7  -4   38.30    4.56
  -2  -7   3  110.89    5.99
   2   7  -3  108.62    6.53
   2   7  -3   90.85   10.53
   2   7  -3  106.40    6.06
  -2  -7   3  104.85    6.43
  -2  -7   3  123.84   11.95
  -2  -7   3  118.60    6.07
   2   7  -3  115.08    7.81
  -2  -7   2  412.01   10.94
   2   7  -2  395.37   12.04
  -2  -7   2  382.84   10.72
   2   7  -2  373.54   13.55
   2   7  -2  383.39   20.97
  -2  -7   2  380.99   20.12
  -2  -7   2  390.96   12.12
   2   7  -2  386.13   11.26
  -2  -7   1   55.08    4.09
   2   7  -1   47.17    4.81
  -2  -7   1   51.47    7.17
   2   7  -1   38.65    6.70
   2   7  -1   56.17    4.30
  -2  -7   0    6.78    2.67
  -2  -7   0    8.05    2.87
   2   7   0    0.65    1.62
   2   7   1  359.72   18.26
  -2  -7  -1  346.53   17.11
  -2  -7  -2  580.45   21.43
  -2  -7  -2  577.16   12.87
   2   7   2  551.20   15.72
   2   7   2  593.90   23.40
  -2  -7  -2  599.64   13.51
  -2  -7  -3   64.90    7.16
   2   7   3   73.99    8.57
   2   7   3   83.52    5.33
  -2  -7  -3   83.02    5.17
  -2  -7  -3   76.21    4.69
   2   7   3   68.39    5.66
   2   7   4   -0.91    1.61
   2   7   4    2.04    2.25
   2   7   4    0.69    0.89
  -2  -7  -4   -0.01    0.72
   2   7   4    0.74    1.09
  -2  -7  -4    0.91    0.84
   2   7   5  129.99    6.43
   2   7   5  134.73   13.35
   2   7   5  124.82   11.17
   2   7   5  143.56    7.34
  -2  -7  -5  142.57    7.16
  -2  -7  -5  148.14    6.52
   2   7   5  143.19    8.13
   2   7   6  222.14    8.62
  -2  -7  -6  236.80    9.46
   2   7   6  217.96   14.77
   2   7   6  242.14    9.71
  -2  -7  -6  233.02    9.31
   2   7   6  250.27   18.64
   2   7   7   10.21    2.30
   2   7   7    7.72    1.80
  -2  -7  -7   11.03    2.20
  -2  -7  -7   14.67    2.54
   2   7   7    3.83    2.85
  -2  -7  -8    0.61    0.94
  -2  -7  -8    1.90    1.21
   2   7   8    2.18    1.35
   2   7   8    0.75    1.01
  -2  -7  -9    0.52    1.09
  -2  -7  -9    2.48    1.43
   2   7   9    1.46    1.20
   2   7   9    1.14    0.99
  -2  -7 -10   57.30    4.42
   2   7  10   53.05    4.32
  -2  -7 -10   61.11    4.55
   2   7  10   65.47    4.44
  -2  -7 -11   31.61    3.00
  -2  -7 -11   24.94    2.65
   2   7  11   26.01    2.61
  -2  -7 -12   -0.58    0.66
   2   7  12    1.26    0.80
  -2  -7 -12    0.12    0.52
  -2  -8  10   35.31    2.42
   2   8  -9   21.62    2.48
  -2  -8   9   14.72    1.69
  -2  -8   9   18.99    2.19
   2   8  -8   75.80    5.15
   2   8  -8   64.89    4.82
  -2  -8   8   63.18    4.19
  -2  -8   8   73.20    4.70
   2   8  -7    0.13    1.14
   2   8  -7    0.91    1.30
  -2  -8   7    0.17    0.90
   2   8  -7    1.61    1.05
  -2  -8   7   -0.22    1.01
   2   8  -6   43.89    4.41
   2   8  -6   35.60    4.45
   2   8  -6   42.29    3.84
  -2  -8   6   39.05    4.01
  -2  -8   6   43.52    4.04
   2   8  -5  156.86    8.31
  -2  -8   5  154.42    6.70
   2   8  -5  161.56    9.50
   2   8  -5  162.03    7.58
  -2  -8   5  156.72    8.24
  -2  -8   5  159.08    7.59
   2   8  -4    2.92    1.23
  -2  -8   4    5.22    1.74
   2   8  -4    3.72    1.43
  -2  -8   4    4.05    1.47
   2   8  -4    1.95    1.55
  -2  -8   4    5.59    1.66
  -2  -8   3  185.22    7.93
   2   8  -3  180.32    8.67
   2   8  -3  181.79    8.23
  -2  -8   3  176.84    8.80
  -2  -8   3  179.05    7.72
   2   8  -3  155.30    9.45
   2   8  -3  157.44   14.13
  -2  -8   3  178.53   15.23
  -2  -8   2   74.99    9.84
  -2  -8   2   75.26    5.00
  -2  -8   2   76.68    9.65
   2   8  -2   77.03    5.32
  -2  -8   2   66.06    5.34
  -2  -8   2   73.19    5.05
   2   8  -2   80.32    6.81
   2   8  -2   79.49    9.89
  -2  -8   1  225.32    9.80
   2   8  -1  253.04    9.67
  -2  -8   1  237.16   16.42
  -2  -8   1  242.32    9.03
   2   8  -1  231.38   11.19
  -2  -8   1  233.95    8.31
   2   8   0  411.04   12.24
  -2  -8   0  400.07   13.04
  -2  -8   0  392.69   20.39
   2   8   0  394.19   11.94
  -2  -8   0  430.47   12.31
  -2  -8   0  398.15   11.48
   2   8   0  372.54   14.14
  -2  -8  -1    0.89    0.98
   2   8   1    2.01    1.36
  -2  -8  -1    3.94    3.02
   2   8   1    3.78    1.88
  -2  -8  -1    3.93    1.31
  -2  -8  -1    1.78    1.02
   2   8   2   -0.73    1.12
  -2  -8  -2    0.79    1.12
   2   8   2   -0.39    0.98
  -2  -8  -2    0.54    1.21
  -2  -8  -2    0.73    1.06
   2   8   2   -0.33    2.13
   2   8   3  180.69    8.33
   2   8   3  197.31   14.89
  -2  -8  -3  180.21    8.10
  -2  -8  -3  188.79    7.93
   2   8   3  179.00    9.55
  -2  -8  -4   97.52    5.68
   2   8   4  104.31    7.25
   2   8   4  106.91    6.51
   2   8   4  104.87   10.87
  -2  -8  -4  101.31    6.18
   2   8   4   99.34   11.87
   2   8   5   32.99    3.34
   2   8   5   32.64    4.09
  -2  -8  -5   28.57    3.06
   2   8   5   30.45    3.64
   2   8   5   29.23    6.00
  -2  -8  -5   30.83    3.52
   2   8   5   30.07    6.82
  -2  -8  -6   45.56    4.28
   2   8   6   40.82    4.11
   2   8   6   35.28    3.53
  -2  -8  -6   35.84    3.86
  -2  -8  -6   42.10    3.58
  -2  -8  -7   55.26    4.65
   2   8   7   51.34    4.57
   2   8   7   47.63    3.99
  -2  -8  -7   50.47    4.44
  -2  -8  -8   50.99    4.36
   2   8   8   53.90    4.54
   2   8   8   39.40    3.57
  -2  -8  -8   52.19    4.43
   2   8   9    2.02    1.32
   2   8   9    1.55    0.87
  -2  -8  -9    1.94    1.14
  -2  -8  -9    0.66    1.05
  -2  -8 -10   27.48    2.84
   2   8  10   31.47    3.05
  -2  -8 -10   25.73    2.73
   2   8  10   25.23    2.46
  -2  -8 -11  102.00    4.58
   2   8  11  100.63    4.08
  -2  -8 -12    8.31    1.10
  -2  -8 -12    7.90    1.02
  -2  -9   9    4.98    0.84
  -2  -9   9    5.77    1.00
  -2  -9   8   45.16    2.87
  -2  -9   8   55.52    3.45
   2   9  -8   46.57    3.39
  -2  -9   7    4.49    1.24
  -2  -9   7    3.24    1.20
   2   9  -7    3.61    1.47
   2   9  -6    0.35    0.65
  -2  -9   6    0.29    1.24
  -2  -9   6    0.25    0.85
   2   9  -6    1.31    1.25
   2   9  -5    0.19    0.80
  -2  -9   5    1.19    1.05
  -2  -9   5    1.68    0.98
  -2  -9   5    0.88    0.63
   2   9  -5    0.05    1.55
   2   9  -4    0.77    0.80
  -2  -9   4    0.94    1.36
  -2  -9   4    0.71    0.89
  -2  -9   4    0.26    0.73
   2   9  -4    0.36    1.50
   2   9  -3  433.57   12.55
  -2  -9   3  422.01   13.55
  -2  -9   3  437.08   12.01
  -2  -9   3  419.39   11.55
   2   9  -3  415.40   15.21
   2   9  -2    9.47    2.08
  -2  -9   2   11.63    2.54
  -2  -9   2   14.14    2.46
   2   9  -2   14.24    3.26
  -2  -9   2   13.90    2.41
  -2  -9   2   12.58    2.12
  -2  -9   1   35.88    4.23
  -2  -9   1   36.72    3.69
   2   9  -1   39.62    4.89
   2   9  -1   36.02    3.88
  -2  -9   1   37.18    3.79
  -2  -9   1   37.32    3.35
   2   9   0   55.26    4.70
  -2  -9   0   60.81    4.72
   2   9   0   64.24    6.14
  -2  -9   0   59.18    4.78
  -2  -9   0   59.92    5.38
   2   9   1    6.36    2.39
  -2  -9  -1    5.62    1.75
   2   9   1    4.68    1.80
  -2  -9  -1    4.06    1.55
  -2  -9  -2  112.37    6.32
   2   9   2  105.02    7.49
   2   9   2  106.19    6.50
  -2  -9  -2  120.91    6.75
   2   9   3   13.27    2.87
  -2  -9  -3   12.20    2.24
   2   9   3   10.66    2.29
  -2  -9  -3   12.70    2.35
   2   9   4   37.22    4.38
  -2  -9  -4   31.88    3.40
   2   9   4   30.99    3.66
  -2  -9  -4   32.42    3.52
   2   9   5    9.14    2.22
  -2  -9  -5    8.71    1.81
   2   9   5   11.88    2.21
  -2  -9  -5    8.56    2.11
  -2  -9  -5   10.80    2.18
   2   9   6    0.51    1.01
   2   9   6   -0.19    0.59
  -2  -9  -6    0.64    1.02
  -2  -9  -6    0.87    1.14
  -2  -9  -6   -0.33    0.62
  -2  -9  -7  103.15    5.92
   2   9   7   96.42    5.80
   2   9   7   96.00    5.08
  -2  -9  -7  103.90    5.95
  -2  -9  -7   91.90    4.68
  -2  -9  -8  102.41    5.57
   2   9   8   97.00    5.56
  -2  -9  -8  100.13    5.53
   2   9   8   87.07    4.57
  -2  -9  -9   29.35    2.82
   2   9   9   31.40    2.95
  -2  -9  -9   30.46    2.84
   2   9   9   26.36    2.29
  -2  -9 -10   16.23    1.88
   2   9  10   12.55    1.69
  -2  -9 -10   12.36    1.60
  -2  -9 -11   26.20    1.84
  -2  -9 -11   23.37    1.75
  -2 -10   7   -0.21    0.58
  -2 -10   7    0.61    0.51
   2  10  -7   -0.24    0.69
  -2 -10   6   -0.83    0.70
   2  10  -6   -0.07    0.36
  -2 -10   6   -0.11    0.63
  -2 -10   6   -0.33    0.52
   2  10  -6    0.08    1.00
  -2 -10   5   90.38    4.66
   2  10  -5   83.47    4.36
  -2 -10   5   88.68    5.09
  -2 -10   5   95.09    4.84
   2  10  -5   94.44    6.07
  -2 -10   4    2.10    0.89
   2  10  -4    2.89    1.04
  -2 -10   4    4.48    1.49
  -2 -10   4    3.89    1.31
  -2 -10   4    1.59    0.73
   2  10  -4    1.59    1.53
  -2 -10   3   17.34    2.23
   2  10  -3   19.28    2.55
  -2 -10   3   20.33    2.90
  -2 -10   3   17.09    2.42
  -2 -10   3   20.33    2.40
   2  10  -3   13.99    2.61
  -2 -10   2    3.94    1.24
  -2 -10   2    3.29    1.67
   2  10  -2   -0.33    0.84
  -2 -10   2    2.88    1.29
  -2 -10   2    2.42    1.17
   2  10  -2    4.39    2.24
   2  10  -1   41.51    3.82
  -2 -10   1   39.71    3.70
  -2 -10   1   40.96    3.67
   2  10  -1   41.66    4.75
   2  10   0    1.48    1.10
  -2 -10   0   -0.46    0.90
   2  10   0    1.78    1.86
  -2 -10   0    0.73    0.87
   2  10   1    1.92    1.49
  -2 -10  -1    2.75    1.26
   2  10   1    8.00    2.46
  -2 -10  -1    6.89    1.78
   2  10   2   50.31    4.36
  -2 -10  -2   46.73    4.10
   2  10   2   48.43    4.95
  -2 -10  -2   45.20    3.94
   2  10   3   36.36    3.76
  -2 -10  -3   41.39    3.87
   2  10   3   39.81    4.40
  -2 -10  -3   36.84    3.51
   2  10   4    3.65    1.38
   2  10   4    2.77    1.34
  -2 -10  -4    3.71    1.32
  -2 -10  -4    1.44    1.17
  -2 -10  -4    2.10    1.26
   2  10   5   24.90    2.92
  -2 -10  -5   26.94    2.81
  -2 -10  -5   32.03    3.20
  -2 -10  -5   22.32    2.71
   2  10   6   47.29    3.87
  -2 -10  -6   42.07    3.18
  -2 -10  -6   46.03    3.62
  -2 -10  -6   42.65    3.66
   2  10   7   13.58    2.08
  -2 -10  -7   10.43    1.83
  -2 -10  -7   10.45    1.76
  -2 -10  -7   10.17    1.44
  -2 -10  -8   -1.17    0.86
  -2 -10  -8    0.43    0.72
   2  10   8   -0.35    0.71
   2  10   9   47.32    2.87
  -2 -10  -9   47.72    2.87
  -2 -10  -9   48.31    2.79
  -2 -10 -10   35.30    1.92
  -2 -11   5   29.16    1.92
   2  11  -5   33.50    2.83
   2  11  -4    5.05    0.95
  -2 -11   4    5.10    1.01
   2  11  -4    4.24    1.26
   2  11  -3   45.29    3.06
  -2 -11   3   48.33    3.14
   2  11  -3   48.50    4.16
  -2 -11   3   44.11    2.79
   2  11  -2   28.67    2.68
  -2 -11   2   23.72    2.43
   2  11  -2   26.31    3.28
  -2 -11   2   25.14    2.38
   2  11  -1    4.23    1.19
  -2 -11   1    2.32    0.95
   2  11  -1    3.02    1.53
  -2 -11   1    1.48    0.87
   2  11   0   10.35    1.84
  -2 -11   0   12.17    1.93
   2  11   0   11.14    2.44
  -2 -11   0   11.33    1.84
   2  11   1   12.00    1.94
   2  11   1    9.98    2.02
  -2 -11  -1   11.36    1.88
  -2 -11  -1   12.57    1.96
   2  11   2   27.75    2.89
   2  11   2   23.24    3.00
  -2 -11  -2   30.16    2.92
  -2 -11  -2   24.96    2.39
  -2 -11  -2   29.70    2.90
   2  11   3   -0.14    0.84
  -2 -11  -3   -0.15    0.73
  -2 -11  -3    1.09    0.91
   2  11   3   -1.16    1.08
  -2 -11  -3    0.68    0.96
   2  11   4    3.15    1.12
  -2 -11  -4    2.33    1.06
  -2 -11  -4    3.05    1.01
  -2 -11  -4    2.51    1.02
   2  11   5   11.38    1.77
  -2 -11  -5   13.07    1.84
  -2 -11  -5   11.38    1.60
  -2 -11  -5   11.79    1.64
   2  11   6    0.14    0.58
  -2 -11  -6   -0.35    0.49
  -2 -11  -6    0.39    0.67
  -2 -11  -6   -0.85    0.75
   2  11   7   69.09    3.40
  -2 -11  -7   76.05    3.53
  -2 -11  -7   68.28    3.07
  -2 -11  -8   33.78    2.00
   2  11   8   33.46    2.01
   2  12  -3    5.22    1.05
   2  12  -2    7.36    1.31
   2  12  -1    0.11    0.43
  -2 -12   1    0.59    0.45
   2  12  -1    0.40    0.79
  -2 -12   1    0.99    0.52
   2  12   0   25.17    2.01
  -2 -12   0   29.38    2.09
   2  12   0   26.97    2.51
  -2 -12   0   28.41    2.14
   2  12   1    4.27    0.90
  -2 -12  -1    5.33    1.01
   2  12   1    5.70    1.22
  -2 -12  -1    5.71    1.06
   2  12   2    6.97    1.17
  -2 -12  -2    6.39    1.07
  -2 -12  -2    7.03    1.17
   2  12   3   20.89    1.84
  -2 -12  -3   19.80    1.74
  -2 -12  -3   18.23    1.73
   2  12   4    5.06    0.91
  -2 -12  -4    4.79    0.85
  -2 -12  -4    4.11    0.84
  -2 -12  -5   43.18    2.17
   2  12   5   45.58    2.31
  -3  10   3    4.85    0.88
   3 -10  -3    5.15    0.87
   3 -10  -2    0.28    0.45
   3 -10  -1  100.45    3.88
   3 -10   0    0.19    0.41
   3  -9  -7   21.66    1.77
  -3   9   6   34.34    2.37
   3  -9  -6   38.73    2.70
   3  -9  -5    6.10    1.32
  -3   9   5    4.40    1.07
   3  -9  -5    2.98    0.85
   3  -9  -4    8.06    1.42
   3  -9  -4   10.03    1.59
   3  -9  -3  115.53    5.51
   3  -9  -3  115.93    5.00
   3  -9  -2    1.31    0.68
   3  -9  -2    1.75    1.04
   3  -9  -1   37.34    2.66
   3  -9  -1   41.21    3.51
  -3   9   0    1.45    0.63
   3  -9   0    3.89    1.04
   3  -9   0    3.06    1.11
  -3   9  -1   11.05    1.49
   3  -9   1   11.94    1.62
   3  -9   1   13.05    1.91
  -3   9  -2   29.61    2.26
   3  -9   2   30.07    2.40
   3  -9   2   34.60    2.75
  -3   9  -3   -0.10    0.45
   3  -9   3   -0.81    0.51
   3  -9   3   -1.01    0.43
  -3   9  -4   24.81    1.77
   3  -9   4   29.13    2.06
  -3   8   9   15.58    1.41
   3  -8  -9   13.79    1.40
   3  -8  -8    3.86    1.10
  -3   8   8    5.05    1.07
  -3   8   7    3.77    1.04
   3  -8  -6   94.86    4.47
  -3   8   6  105.08    5.30
   3  -8  -5   56.86    4.07
   3  -8  -5   54.10    3.29
   3  -8  -4   14.60    1.89
   3  -8  -3   98.55    5.14
   3  -8  -2    0.40    1.04
   3  -8  -2    2.39    1.12
   3  -8  -2    2.29    0.91
   3  -8  -1   20.47    2.37
   3  -8  -1   18.44    2.44
  -3   8   1   21.04    2.45
   3  -8   0   17.49    2.40
  -3   8   0   18.12    2.36
   3  -8   1   14.29    2.25
  -3   8  -1   11.92    2.01
   3  -8   2  154.96    6.80
  -3   8  -2  145.79    6.43
   3  -8   2  155.49    7.22
   3  -8   3   11.34    1.81
  -3   8  -3   11.67    2.08
   3  -8   3   12.56    1.88
   3  -8   3   10.94    1.91
  -3   8  -4    4.36    1.31
   3  -8   4    3.30    1.09
   3  -8   4    3.83    1.27
  -3   8  -5   38.83    3.33
   3  -8   5   46.71    3.14
   3  -8   5   50.08    3.37
   3  -8   6   25.53    1.77
   3  -8   6   35.85    2.59
   3  -8   6   23.78    1.96
  -3   8  -6   35.11    2.91
  -3   8  -7   64.03    3.30
   3  -8   7   68.84    2.96
   3  -7 -10    2.15    0.72
  -3   7  10    2.02    0.75
   3  -7 -10    1.84    0.54
  -3   7  10    1.88    0.57
   3  -7  -9   36.56    3.02
  -3   7   9   31.33    2.52
  -3   7   8    6.11    1.41
   3  -7  -7  114.71    4.89
  -3   7   7  115.39    5.99
   3  -7  -6  104.84    5.55
   3  -7  -6  102.97    5.15
   3  -7  -5   13.82    2.14
   3  -7  -4   69.09    4.91
   3  -7  -4   67.32    4.71
   3  -7  -3   19.65    2.73
   3  -7  -3   26.53    3.13
   3  -7  -2   38.07    3.59
   3  -7  -2   39.78    3.83
   3  -7  -1   48.16    3.89
  -3   7   1   56.48    4.36
   3  -7  -1   55.50    4.54
   3  -7   0   39.52    3.39
   3  -7   0   46.63    4.23
  -3   7   0   50.51    4.21
   3  -7   1    3.40    1.36
   3  -7   2   17.45    2.62
   3  -7   2   18.93    2.77
   3  -7   3    6.22    1.33
   3  -7   3    4.94    1.61
  -3   7  -3    6.44    1.94
   3  -7   3   10.80    2.27
   3  -7   4  254.13    8.72
   3  -7   4  254.39    8.82
   3  -7   4  262.84    9.56
  -3   7  -4  237.75   10.17
   3  -7   4  280.12    9.77
   3  -7   5   12.80    2.26
   3  -7   5   16.90    2.42
  -3   7  -5   15.12    2.68
   3  -7   5   11.96    1.98
   3  -7   6    0.49    0.90
   3  -7   6    1.01    0.76
  -3   7  -6   -0.81    1.25
   3  -7   6   -0.86    0.71
   3  -7   7   84.19    4.50
   3  -7   7   97.21    4.76
  -3   7  -7  100.51    5.84
   3  -7   7   93.88    4.57
   3  -7   8    6.53    1.21
   3  -7   8    6.10    1.11
  -3   7  -8    6.52    1.51
   3  -7   8    5.99    1.09
   3  -6 -11    7.32    1.28
  -3   6  11    8.00    1.25
  -3   6  10    4.37    0.99
   3  -6 -10    4.14    1.15
  -3   6  10    4.14    1.17
  -3   6   9    0.02    0.70
  -3   6   8  159.65    7.18
   3  -6  -8  170.33    6.43
  -3   6   7   25.79    3.14
   3  -6  -7   20.79    2.59
   3  -6  -6   32.45    3.31
   3  -6  -6   28.65    3.10
   3  -6  -5    4.07    1.41
   3  -6  -4  152.91    7.43
   3  -6  -4  136.60    6.98
  -3   6   3   -2.40    2.44
   3  -6  -3    1.30    1.18
   3  -6  -3    8.29    3.40
  -3   6   3    4.79    3.16
  -3   6   3   -1.65    1.85
   3  -6  -3    1.15    1.21
  -3   6   2   16.04    4.84
   3  -6  -2   19.17    2.65
   3  -6  -2   28.41    5.86
  -3   6   2   28.55    7.01
  -3   6   2   22.47    5.08
   3  -6  -2   21.54    2.99
  -3   6   1    8.55    4.51
   3  -6  -1    1.87    1.01
  -3   6   1    7.19    3.79
   3  -6  -1    3.08    1.43
  -3   6   0  131.09   14.06
   3  -6   0  123.89    6.08
   3  -6   0  122.78    6.79
  -3   6   0  125.92   14.46
   3  -6   0  141.13   13.03
  -3   6  -1   83.44   11.23
   3  -6   1   67.39    8.89
   3  -6   1   80.69    5.65
  -3   6  -1   88.43   12.71
  -3   6  -2  150.09    8.22
   3  -6   2  170.19    8.11
   3  -6   2  165.12    7.49
  -3   6  -2  164.54   15.55
  -3   6  -2  149.68   15.56
   3  -6   2  167.91    8.08
   3  -6   3  273.05   10.41
   3  -6   3  260.12    9.66
  -3   6  -3  263.16   11.28
   3  -6   4    8.65    2.11
   3  -6   4    3.50    1.32
   3  -6   5  324.43   11.43
   3  -6   6   45.99    4.28
   3  -6   7   29.54    3.30
  -3   6  -7   35.99    4.18
   3  -6   8    6.26    1.54
  -3   6  -8    7.55    2.11
   3  -6   8    5.65    1.49
   3  -6   9   11.94    1.75
  -3   6  -9   14.56    2.21
   3  -6   9   12.92    1.82
   3  -6   9   12.78    1.60
  -3   6 -10    0.47    0.62
   3  -6  10    1.48    0.59
  -3   5  12    1.88    0.71
   3  -5 -12    0.99    0.61
  -3   5  11   60.05    3.78
  -3   5  11   58.38    3.22
   3  -5 -11   62.50    4.02
  -3   5  10   10.95    1.77
  -3   5  10   11.63    1.95
   3  -5 -10   12.25    1.91
   3  -5 -10   12.52    1.64
   3  -5  -9   54.21    3.80
  -3   5   9   58.58    4.33
  -3   5   8    7.10    1.87
   3  -5  -8    8.07    1.78
  -3   5   7    8.69    2.04
   3  -5  -7    6.34    1.60
   3  -5  -6 1122.52   19.80
   3  -5  -5   51.75    8.31
   3  -5  -5   50.06    4.24
   3  -5  -5   53.24    4.45
  -3   5   5   47.63    9.02
  -3   5   5   57.56    8.24
   3  -5  -4  116.51   11.99
   3  -5  -4  125.55    6.59
  -3   5   4  136.25   14.58
   3  -5  -4  130.96    6.80
  -3   5   4  121.69   11.58
  -3   5   4  105.67   11.67
   3  -5  -3   24.98    5.29
   3  -5  -3   25.39    2.98
  -3   5   3   26.68    6.13
   3  -5  -3   26.69    3.09
  -3   5   3   31.40    6.79
  -3   5   3   21.81    4.93
   3  -5  -2  315.99   18.75
   3  -5  -2  307.08    9.79
  -3   5   2  331.57   21.66
   3  -5  -2  321.31   10.50
  -3   5   2  301.85   17.17
  -3   5   2  299.76   20.46
   3  -5  -1  139.39   12.06
   3  -5  -1  129.98    6.23
  -3   5   1  117.21   12.57
   3  -5  -1  128.85    6.74
  -3   5   1  116.62   12.74
  -3   5   1  140.18   11.22
   3  -5   0   12.90    3.90
  -3   5   0   21.91    5.69
   3  -5   0   10.51    1.80
  -3   5   0    9.98    3.97
   3  -5   0   13.19    2.20
  -3   5  -1  383.76   22.42
  -3   5  -1  336.13   21.80
   3  -5   1  367.03   11.35
   3  -5   1  341.53   10.58
   3  -5   1  338.30   18.36
   3  -5   2   32.93    3.50
  -3   5  -2   27.08    6.37
  -3   5  -2   20.61    5.17
   3  -5   2   31.78    5.59
   3  -5   2   27.13    5.42
   3  -5   3  410.27   12.60
   3  -5   3  388.65   11.47
  -3   5  -3  401.81   22.82
  -3   5  -3  399.43   24.21
  -3   5  -4   19.05    5.70
   3  -5   4   19.22    2.79
   3  -5   4   19.80    2.71
   3  -5   4   12.53    3.90
   3  -5   4   19.75    3.08
  -3   5  -4   24.12    5.68
   3  -5   5  324.33   10.40
   3  -5   5  342.79   12.11
   3  -5   6   40.19    3.63
   3  -5   6   43.24    4.42
   3  -5   7    3.77    1.13
   3  -5   7    2.26    1.24
   3  -5   8    9.34    2.11
   3  -5   9   25.63    2.95
   3  -5  10    8.59    1.47
  -3   5 -10   10.89    1.87
   3  -5  10    9.33    1.66
   3  -5  11    7.79    1.05
  -3   5 -11    8.35    1.33
   3  -5  11    5.99    1.04
  -3   4  12   12.02    1.63
   3  -4 -12   12.90    1.71
   3  -4 -11    5.40    1.53
  -3   4  11    4.06    1.34
   3  -4 -11    3.13    0.79
  -3   4  11    2.98    0.84
  -3   4  10    3.71    1.39
   3  -4 -10    2.55    1.09
  -3   4  10    3.78    1.23
  -3   4   9   56.67    4.37
   3  -4  -9   55.03    4.25
  -3   4   8  361.76   11.31
   3  -4  -8  347.23   10.95
  -3   4   7    2.58    1.36
   3  -4  -7    0.67    0.98
  -3   4   6    0.94    1.52
   3  -4  -6    6.37    1.70
   3  -4  -6    4.22    1.61
  -3   4   6    0.91    2.36
  -3   4   5   40.65    6.62
  -3   4   5   38.47    7.60
   3  -4  -5   40.36    3.77
   3  -4  -5   47.12    7.44
  -3   4   4  495.42   21.80
  -3   4   4  431.02   22.19
  -3   4   4  491.60   25.65
   3  -4  -4  491.84   12.31
   3  -4  -4  463.45   12.24
   3  -4  -4  477.76   22.69
  -3   4   3    1.87    2.43
  -3   4   3    0.92    1.77
   3  -4  -3   -0.33    0.72
   3  -4  -3    0.19    0.82
   3  -4  -3   -0.53    1.05
   3  -4  -2  198.07   13.61
  -3   4   2  215.79   15.55
  -3   4   2  220.96   13.42
  -3   4   2  204.89   15.63
   3  -4  -1  460.21   20.02
  -3   4   1  486.10   23.20
  -3   4   1  487.55   19.03
  -3   4   1  521.35   24.34
   3  -4   0  288.05   15.56
   3  -4   0  300.71   16.74
  -3   4   0  264.51   17.11
  -3   4   0  308.25   14.38
  -3   4   0  314.77   18.43
   3  -4   1  142.36   10.75
   3  -4   1  139.36   11.53
  -3   4  -1  150.52   12.99
  -3   4  -1  155.39   12.83
   3  -4   2   27.49    3.07
   3  -4   2   27.57    5.31
   3  -4   2   34.97    5.32
  -3   4  -2   23.82    5.48
  -3   4  -2   32.11    5.97
  -3   4  -3  723.14   29.52
   3  -4   3  709.95   14.54
   3  -4   3  738.44   15.67
   3  -4   3  740.53   27.70
  -3   4  -3  762.96   29.08
   3  -4   4  199.14    8.28
   3  -4   4  215.99    8.15
   3  -4   4  201.64    7.86
   3  -4   4  185.40   14.25
   3  -4   4  206.72    8.85
  -3   4  -4  212.12   16.44
   3  -4   5    3.08    1.14
   3  -4   5    1.38    0.75
   3  -4   5    2.55    0.90
   3  -4   5    0.91    1.12
  -3   4  -5    2.95    2.21
   3  -4   6   47.84    4.10
  -3   4  -6   33.45    7.26
   3  -4   6   45.82    7.62
   3  -4   6   48.69    4.59
   3  -4   6   51.48    4.24
   3  -4   7   93.44    5.69
   3  -4   7   87.88    6.22
   3  -4   8   79.14    5.16
   3  -4   8   88.52    6.23
   3  -4   9   -0.80    0.92
   3  -4   9   -0.83    1.08
   3  -4  10   -0.23    0.64
   3  -4  10    0.62    1.06
   3  -4  11   27.06    2.67
   3  -4  11   27.69    2.42
   3  -4  11   31.94    2.37
   3  -3 -13   -0.68    0.63
  -3   3  13    0.15    0.44
   3  -3 -12    1.83    0.95
  -3   3  12    2.42    1.05
   3  -3 -11   33.70    3.50
  -3   3  11   37.71    3.55
  -3   3  11   33.36    2.88
   3  -3 -11   35.94    3.11
   3  -3 -10   39.42    3.60
   3  -3 -10   43.46    4.29
  -3   3  10   41.75    3.56
  -3   3  10   40.64    3.96
   3  -3 -10   40.75    3.58
   3  -3  -9    1.63    1.25
   3  -3  -9    0.38    0.75
  -3   3   9    1.21    0.83
   3  -3  -9    3.45    1.14
   3  -3  -8   32.14    6.49
  -3   3   8   41.81    7.14
   3  -3  -8   25.73    3.23
  -3   3   8   35.24    3.51
  -3   3   8   41.24    6.81
   3  -3  -7  184.06   15.03
   3  -3  -7  168.25    7.78
  -3   3   7  157.61   14.58
  -3   3   7  174.38    7.64
  -3   3   7  170.28   13.47
  -3   3   6  146.32   12.10
   3  -3  -6  153.37   13.24
  -3   3   6  140.83   13.32
   3  -3  -6  144.19    7.06
  -3   3   5    3.21    2.51
   3  -3  -5    3.59    1.14
  -3   3   5    8.51    3.70
  -3   3   4  283.46   15.13
  -3   3   4  256.18   14.93
  -3   3   4  265.77   17.38
   3  -3  -4  280.20   16.22
  -3   3   3  156.16   11.79
  -3   3   3  134.71    9.91
  -3   3   3  143.28   12.33
   3  -3  -3  131.96   10.56
  -3   3   2   11.54    3.06
  -3   3   2   16.54    4.24
  -3   3   2   15.19    3.89
   3  -3  -2   10.40    2.85
  -3   3   1   96.72    9.18
  -3   3   1   94.24    7.54
  -3   3   1   96.67    9.35
   3  -3  -1   91.13    8.14
  -3   3   0  532.97   21.28
  -3   3   0  513.44   16.55
  -3   3   0  547.15   21.92
   3  -3   0  506.61   20.19
   3  -3   0  491.43   18.18
  -3   3  -1  981.87   29.08
  -3   3  -1  958.43   21.07
  -3   3  -1 1028.03   29.69
   3  -3   1  942.07   24.62
   3  -3   1 1012.67   28.91
   3  -3   2  385.08   15.43
   3  -3   2  395.75   18.62
  -3   3  -2  404.58   19.16
   3  -3   3   50.46    5.53
   3  -3   3   59.93    7.56
  -3   3  -3   56.21    7.41
   3  -3   4  425.79   20.84
  -3   3  -4  435.26   21.40
   3  -3   5   79.11    9.43
  -3   3  -5   85.55    8.32
   3  -3   5   82.07    5.13
   3  -3   5   78.86    5.45
  -3   3  -5   75.78    9.37
   3  -3   6  135.44   12.88
  -3   3  -6  123.37   10.82
   3  -3   6  138.26    6.67
  -3   3  -6  147.19   13.54
   3  -3   6  149.99    6.75
   3  -3   6  153.25    7.91
  -3   3  -7   31.40    6.69
   3  -3   7   26.70    3.07
   3  -3   7   25.92    5.82
   3  -3   7   26.29    3.46
   3  -3   8   12.98    2.31
   3  -3   8   13.21    2.70
   3  -3   9   64.27    5.31
  -3   3  -9   63.91    4.57
   3  -3   9   69.03    4.90
  -3   3 -10   56.78    4.03
   3  -3  10   61.42    4.92
   3  -3  11    0.69    0.84
  -3   3 -11    1.58    0.84
   3  -3  11    1.22    0.88
   3  -3  12   10.84    1.31
   3  -3  12    9.03    1.25
   3  -3  12   11.49    1.70
   3  -2 -13    2.30    0.83
  -3   2  13    0.02    0.17
  -3   2  13    2.31    0.84
   3  -2 -12    1.93    1.04
  -3   2  12    0.91    0.85
   3  -2 -11    0.54    0.81
   3  -2 -11    1.18    1.09
  -3   2  11    0.52    0.86
  -3   2  10   24.89    3.12
   3  -2 -10   29.14    3.66
   3  -2 -10   32.61    3.35
  -3   2  10   34.10    3.20
   3  -2 -10   31.72    3.39
   3  -2  -9   42.30    3.88
   3  -2  -9   45.47    4.16
  -3   2   9   53.00    4.06
  -3   2   8    1.34    1.43
   3  -2  -8    0.62    0.89
   3  -2  -8    1.06    0.99
   3  -2  -8    1.36    1.00
  -3   2   8   -0.89    2.06
   3  -2  -8    2.22    1.80
  -3   2   8    2.15    1.18
  -3   2   7  121.42   11.56
   3  -2  -7  141.00   11.67
   3  -2  -7  138.41   12.67
  -3   2   7  138.52   11.62
   3  -2  -7  131.31    6.21
   3  -2  -7  134.46    6.80
   3  -2  -6  249.95    8.93
   3  -2  -6  266.08   16.62
  -3   2   6  239.72   15.86
   3  -2  -6  292.99   15.18
  -3   2   6  263.32   15.25
   3  -2  -5  123.94   10.70
  -3   2   5  132.87   11.38
   3  -2  -5  144.35    9.72
  -3   2   5  128.59   10.12
   3  -2  -4  307.71   15.85
  -3   2   4  290.78   16.18
  -3   2   4  322.72   15.01
   3  -2  -3  381.98   16.72
  -3   2   3  376.02   17.66
  -3   2   3  377.67   15.80
  -3   2   3  368.96   15.09
   3  -2  -2 2076.53   36.58
  -3   2   2 2028.79   39.50
  -3   2   2 1999.45   35.94
  -3   2   2 2127.71   33.85
   3  -2  -1  350.96   15.75
   3  -2  -1  352.09   14.32
  -3   2   1  350.42   15.85
  -3   2   1  323.70   14.43
  -3   2   1  337.60   12.64
   3  -2   0  238.82   12.99
   3  -2   0  225.56   10.98
  -3   2   0  257.66   13.33
  -3   2   0  234.92   12.33
  -3   2   0  227.34    9.77
  -3   2  -1  454.81   12.15
   3  -2   1  442.60   14.74
   3  -2   1  471.30   18.61
  -3   2  -1  472.32   17.85
  -3   2  -1  449.38   12.52
  -3   2  -2  743.33   17.50
   3  -2   2  747.93   18.55
   3  -2   2  747.67   24.09
  -3   2  -2  769.19   23.67
   3  -2   3  166.65   11.85
  -3   2  -3  172.83    9.52
  -3   2  -3  188.67   12.22
  -3   2  -4    4.73    1.92
   3  -2   4    1.83    2.15
   3  -2   4    4.98    2.06
   3  -2   5   68.95    8.46
  -3   2  -5   64.19    7.05
   3  -2   5   71.04    8.09
   3  -2   6   96.45    5.43
   3  -2   6   79.05    9.73
  -3   2  -6   79.91    8.78
   3  -2   6   91.21    5.23
  -3   2  -6  107.45   10.79
   3  -2   6   89.24    5.73
   3  -2   6  100.97    5.56
   3  -2   6   91.93    9.80
   3  -2   7    6.23    1.74
  -3   2  -7    8.15    3.23
   3  -2   7    7.49    1.81
   3  -2   7    1.81    1.01
  -3   2  -7    7.30    3.36
   3  -2   7    6.71    3.11
   3  -2   7    5.84    2.72
   3  -2   7    4.63    1.15
   3  -2   8  170.65   15.26
  -3   2  -8  174.96   14.70
   3  -2   8  192.24    8.08
   3  -2   8  206.23    9.49
  -3   2  -8  197.28    8.37
   3  -2   8  192.85    8.34
  -3   2  -8  181.74   14.98
   3  -2   8  200.46   16.00
  -3   2  -9   96.54    6.01
   3  -2   9   98.28    6.62
   3  -2   9  103.41    6.20
   3  -2   9   96.21    5.71
   3  -2  10   -0.43    1.14
   3  -2  10    0.93    1.09
  -3   2 -10    0.67    1.24
   3  -2  11   70.58    5.06
  -3   2 -11   68.42    4.50
  -3   2 -12    9.01    1.45
   3  -2  12    8.70    1.77
   3  -2  13    5.83    0.93
   3  -2  13    5.36    1.03
  -3   1  13    6.84    1.13
  -3   1  13    9.40    1.48
   3  -1 -13    7.85    1.27
  -3   1  12    9.73    1.72
   3  -1 -12   10.07    1.80
   3  -1 -11   62.09    4.64
  -3   1  11   60.30    4.53
   3  -1 -11   59.15    4.89
   3  -1 -10   49.90    4.38
   3  -1 -10   57.12    5.01
  -3   1  10   52.27    4.45
   3  -1  -9  210.42   16.38
  -3   1   9  182.96    8.19
   3  -1  -9  198.60    9.34
   3  -1  -9  197.81    8.63
   3  -1  -9  189.05    8.25
  -3   1   9  210.33   15.09
  -3   1   9  196.79   15.03
  -3   1   8  115.43   10.86
  -3   1   8  119.98   11.61
   3  -1  -8  104.29    6.22
   3  -1  -8  107.98    6.07
   3  -1  -8  109.34   11.25
  -3   1   8  120.55   10.59
   3  -1  -7   20.53    2.65
  -3   1   7   16.33    4.14
   3  -1  -7   22.21    4.62
   3  -1  -7   22.60    2.62
   3  -1  -7   27.84    5.64
  -3   1   7   19.43    4.28
   3  -1  -6  336.01   18.10
  -3   1   6  287.34   15.42
   3  -1  -6  301.61   15.82
  -3   1   6  333.62   16.35
   3  -1  -5  602.22   22.69
  -3   1   5  585.06   21.18
   3  -1  -5  633.23   20.60
  -3   1   5  609.71   20.71
   3  -1  -4  479.93   18.70
  -3   1   4  463.49   18.17
   3  -1  -4  454.18   15.51
  -3   1   4  464.18   16.83
   3  -1  -3    0.79    1.05
   3  -1  -3    1.90    1.66
  -3   1   3    2.32    1.76
  -3   1   3    0.06    0.99
  -3   1   3    1.62    1.04
   3  -1  -3   -0.57    0.76
   3  -1  -2  646.21   19.02
   3  -1  -2  622.80   16.43
  -3   1   2  609.61   19.05
   3  -1  -2  639.19   13.69
  -3   1   2  653.07   17.42
  -3   1   2  655.26   17.32
   3  -1  -1  606.37   18.96
   3  -1  -1  608.86   17.10
   3  -1  -1  583.11   16.40
  -3   1   1  596.88   18.08
  -3   1   1  568.80   16.29
  -3   1   1  611.76   15.64
  -3   1   0 5330.54   51.27
  -3   1   0 5425.43   42.49
   3  -1   0 5529.18   57.81
   3  -1   0 5513.09   52.93
   3  -1   0 5382.33   47.32
  -3   1  -1   27.38    2.74
  -3   1  -1   24.71    3.01
   3  -1   1   24.83    4.14
   3  -1   1   27.06    3.28
   3  -1   1   22.50    3.87
  -3   1  -1   29.52    3.07
  -3   1  -2  112.20    6.84
   3  -1   2  122.03    9.18
   3  -1   2  106.37    5.91
  -3   1  -2  114.36    6.06
   3  -1   2  122.32    7.48
  -3   1  -3  355.96   13.31
   3  -1   3  357.13   16.36
  -3   1  -3  361.43   11.52
   3  -1   3  368.82   14.34
  -3   1  -4   11.53    2.28
  -3   1  -4   11.99    2.88
   3  -1   4   14.45    3.83
   3  -1   4   14.75    3.38
  -3   1  -5   61.02    6.75
  -3   1  -5   63.79    5.84
   3  -1   5   61.90    7.17
   3  -1   6    7.43    2.86
  -3   1  -6    7.90    2.87
  -3   1  -7   39.30    6.45
   3  -1   7   39.32    6.70
   3  -1   7   38.25    3.63
   3  -1   7   43.14    4.08
   3  -1   7   40.08    3.47
   3  -1   8   59.63    4.39
   3  -1   8   61.63    5.11
   3  -1   8   58.47    4.62
   3  -1   8   49.18    7.87
  -3   1  -8   52.88    7.99
  -3   1  -9    2.34    1.45
   3  -1   9    1.79    1.54
   3  -1   9   -0.05    1.03
   3  -1   9   -0.73    0.79
  -3   1 -10   -1.26    1.26
   3  -1  10    1.56    1.56
   3  -1  10   -0.25    1.26
   3  -1  10    0.76    0.83
   3  -1  11  129.99    5.82
  -3   1 -11  133.88    6.77
   3  -1  11  141.31    7.33
   3  -1  11  138.37    6.76
   3  -1  12    1.78    1.22
  -3   1 -12   -0.73    0.95
   3  -1  13    2.23    0.92
  -3   1 -13    2.16    0.82
   3   0 -13   20.24    2.02
  -3   0  13   21.69    2.14
  -3   0  13   22.37    2.08
   3   0 -12   59.05    4.30
  -3   0  12   64.68    4.30
  -3   0  12   63.99    4.29
   3   0 -11   89.92    5.95
  -3   0  11   95.70    5.72
   3   0 -11   98.05    5.83
   3   0 -10    0.01    1.37
   3   0 -10    0.30    1.10
  -3   0  10   -0.96    1.11
  -3   0   9    5.91    1.75
   3   0  -9    6.85    1.93
  -3   0   9   11.83    3.60
   3   0  -9    6.50    3.22
   3   0  -9    8.00    1.89
  -3   0   9    2.66    2.02
  -3   0   8  465.44   22.08
  -3   0   8  443.52   12.11
   3   0  -8  458.05   13.73
   3   0  -8  439.13   12.70
  -3   0   8  464.06   20.47
   3   0  -8  470.17   23.48
   3   0  -8  459.95   12.62
  -3   0   8  449.56   20.82
   3   0  -7  556.82   14.41
  -3   0   7  607.63   23.89
   3   0  -7  598.14   13.99
  -3   0   7  588.14   22.63
   3   0  -7  586.23   24.32
  -3   0   7  584.68   21.98
   3   0  -6  162.80   11.80
  -3   0   6  166.54   11.15
  -3   0   6  169.95   11.81
   3   0  -5   79.49    8.06
   3   0  -5   75.26    7.35
  -3   0   5   70.18    6.32
  -3   0   5   80.34    7.58
  -3   0   4  304.75   12.50
   3   0  -4  276.15   12.65
   3   0  -4  297.70   11.96
   3   0  -4  293.85   14.26
  -3   0   3 1413.98   25.80
   3   0  -3 1396.72   25.37
   3   0  -3 1395.48   25.44
   3   0  -3 1363.91   28.42
  -3   0   2 2612.31   28.77
   3   0  -2 2692.25   36.36
   3   0  -2 2666.97   35.05
  -3   0   2 2685.53   34.23
   3   0  -2 2648.43   31.13
   3   0  -1  105.34    7.39
   3   0  -1  105.37    6.62
   3   0  -1   97.98    6.78
   3   0  -1  103.58    5.52
  -3   0   1  113.58    6.90
   3   0   0  496.55   16.00
   3   0   0  457.19   12.49
   3   0   0  494.53   15.59
   3   0   0  485.91   10.00
   3   0   1  125.64    8.32
   3   0   1  136.29    6.03
   3   0   1  125.21    8.27
  -3   0  -1  130.01    5.34
   3   0   1  137.05    6.26
   3   0   2   54.07    4.71
  -3   0  -2   57.43    4.68
  -3   0  -2   55.70    4.87
   3   0   2   53.98    5.79
   3   0   2   54.83    3.26
   3   0   2   54.72    5.94
   3   0   3   18.05    3.33
  -3   0  -3   26.77    3.45
  -3   0  -3   27.12    3.72
   3   0   4  182.78   10.71
  -3   0  -4  189.36    9.65
  -3   0  -4  193.16   10.62
   3   0   5    7.30    2.68
  -3   0  -5   10.37    2.60
  -3   0  -5    6.56    2.37
  -3   0  -6   33.77    5.48
   3   0   6   42.44    6.29
  -3   0  -6   35.88    5.02
   3   0   7    8.27    1.77
   3   0   7    8.22    1.83
  -3   0  -7    5.56    1.89
  -3   0  -7    5.50    2.42
   3   0   7    9.87    1.92
   3   0   7    4.34    2.33
  -3   0  -8  173.52   12.81
   3   0   8  193.66    8.43
   3   0   8  203.54    9.07
  -3   0  -8  178.18   14.46
   3   0   8  187.41    8.24
   3   0   8  214.08   15.94
   3   0   9  165.40    8.59
   3   0   9  149.08   13.99
   3   0   9  167.86    8.09
  -3   0  -9  174.75   15.02
   3   0  10   17.06    2.93
   3   0  10   20.15    2.86
  -3   0 -10   18.00    2.81
   3   0  11   30.31    3.67
  -3   0 -11   33.94    3.67
   3   0  11   39.33    3.78
   3   0  12   14.08    2.32
   3   0  12   15.68    2.30
  -3   0 -12   11.43    2.02
  -3   0 -13   81.81    4.23
   3   0  13   87.32    4.61
  -3  -1  13   59.20    3.41
  -3  -1  13   56.26    3.28
   3   1 -13   57.99    3.22
  -3  -1  12    0.50    0.80
  -3  -1  12    2.77    1.05
   3   1 -12    0.32    0.92
  -3  -1  11    1.58    1.15
   3   1 -11    1.06    1.27
   3   1 -10  246.31    9.84
  -3  -1  10  241.11    9.28
   3   1 -10  229.55    9.90
   3   1  -9   12.42    2.54
  -3  -1   9   18.99    2.68
  -3  -1   9   17.21    4.12
   3   1  -9    9.22    3.09
   3   1  -9   16.86    2.82
  -3  -1   9   18.44    4.69
  -3  -1   8   20.63    4.52
  -3  -1   8   17.69    2.50
   3   1  -8   16.10    2.70
  -3  -1   8   12.16    3.55
   3   1  -8   15.98    2.54
   3   1  -8   19.09    4.91
   3   1  -7  236.61    9.34
   3   1  -7  240.61    8.84
  -3  -1   7  243.72   15.13
  -3  -1   7  225.06   13.70
   3   1  -7  225.00   15.35
  -3  -1   6   41.23    5.83
  -3  -1   6   48.53    6.16
   3   1  -6   48.71    6.48
  -3  -1   5  713.28   22.30
  -3  -1   5  714.08   21.82
   3   1  -5  705.60   23.05
   3   1  -4   10.81    2.69
  -3  -1   4    6.51    2.21
  -3  -1   4    5.34    2.06
   3   1  -3   14.46    3.06
   3   1  -3   15.02    3.10
  -3  -1   3   17.29    3.08
  -3  -1   3   20.04    2.50
  -3  -1   2 1867.98   23.27
   3   1  -2 1811.70   28.60
  -3  -1   2 1863.73   28.02
   3   1  -2 1838.89   29.27
   3   1  -1  203.70    8.99
  -3  -1   1  208.78    8.55
   3   1  -1  206.71    8.89
   3   1  -1  229.53    9.83
   3   1  -1  218.57   10.45
   3   1   0   -0.10    0.91
   3   1   0    0.35    0.50
   3   1   0    0.76    0.79
   3   1   0    0.45    1.17
   3   1   0   -0.40    1.39
  -3  -1   0   -0.47    0.60
   3   1   1  494.67   15.24
   3   1   1  543.16   16.83
  -3  -1  -1  519.76   10.11
   3   1   1  523.10   11.93
   3   1   1  542.49   13.33
   3   1   2    6.33    1.90
  -3  -1  -2    3.64    1.20
  -3  -1  -2    5.48    1.76
   3   1   2    7.00    2.67
   3   1   2    6.08    2.43
   3   1   3    0.69    1.01
  -3  -1  -3    0.48    1.29
   3   1   3    2.23    1.95
  -3  -1  -3    1.81    1.33
  -3  -1  -4   42.98    4.77
  -3  -1  -4   42.87    5.06
   3   1   4   35.66    4.77
  -3  -1  -5  119.51    8.60
  -3  -1  -5  118.31    8.91
   3   1   5  112.27    9.16
  -3  -1  -6  260.62   13.90
   3   1   6  266.21   15.27
  -3  -1  -6  274.84   14.85
   3   1   7  137.63    6.70
  -3  -1  -7  138.06   11.58
  -3  -1  -7  128.06   10.58
   3   1   7  127.77   11.56
  -3  -1  -8   13.00    3.79
  -3  -1  -8    5.29    2.43
   3   1   8    7.97    1.91
   3   1   8    7.48    3.34
   3   1   8    5.54    1.62
  -3  -1  -9   79.69    9.41
   3   1   9   78.57    5.50
  -3  -1  -9   79.96    9.99
   3   1   9   86.72   10.65
   3   1   9   78.43    5.56
   3   1  10  163.95    8.50
   3   1  10  151.19    7.65
   3   1  10  143.07    7.44
   3   1  11   45.09    4.39
   3   1  11   47.49    4.25
   3   1  12    0.92    1.02
   3   1  12    0.22    0.92
  -3  -1 -12    3.11    1.23
   3   1  13    4.09    1.29
  -3  -1 -13    3.91    1.19
   3   1  13    3.92    1.11
  -3  -1 -14   57.97    2.73
   3   1  14   58.63    2.91
   3   2 -13   44.35    2.51
  -3  -2  13   50.90    3.05
  -3  -2  13   44.89    2.78
   3   2 -12    7.75    1.60
  -3  -2  12    7.98    1.71
  -3  -2  12    9.04    1.63
   3   2 -11    0.88    0.85
  -3  -2  11    0.93    0.90
  -3  -2  11   -0.42    0.97
   3   2 -11    1.17    0.92
   3   2 -10   53.31    4.27
   3   2 -10   57.88    4.91
  -3  -2  10   54.27    4.46
  -3  -2   9  104.26    5.99
   3   2  -9   94.58    5.78
   3   2  -9  100.33   11.98
   3   2  -9   87.78    6.17
  -3  -2   9  115.87   11.72
   3   2  -9  104.53    6.47
  -3  -2   8  143.15    6.79
   3   2  -8  145.36    6.99
   3   2  -8  142.42    7.28
   3   2  -8  165.29   14.40
  -3  -2   8  143.08   11.61
   3   2  -8  141.37    7.57
  -3  -2   8  147.60   12.81
  -3  -2   7   16.01    4.18
  -3  -2   7    9.68    3.26
   3   2  -7   11.07    2.06
   3   2  -7   13.14    2.29
   3   2  -7   12.44    4.02
   3   2  -6    0.28    1.25
  -3  -2   6    0.82    1.46
  -3  -2   5   87.12    8.07
  -3  -2   5   81.79    7.62
   3   2  -5   91.43    8.87
  -3  -2   4  448.05   16.80
  -3  -2   4  459.26   16.93
   3   2  -4  459.17   18.14
  -3  -2   3   97.48    7.37
  -3  -2   3  103.42    7.70
   3   2  -3   80.93    7.03
  -3  -2   2  660.53   17.37
  -3  -2   2  692.44   18.30
   3   2  -2  643.97   18.78
  -3  -2   1   65.79    5.00
   3   2  -1   70.73    4.97
   3   2  -1   60.34    2.74
   3   2  -1   61.73    5.65
  -3  -2   1   67.81    5.50
  -3  -2   0    2.49    1.13
   3   2   0    2.99    2.05
   3   2   0    1.26    1.02
   3   2   0    2.22    1.67
  -3  -2   0    1.19    0.82
   3   2   0    1.88    0.78
  -3  -2  -1  203.37    6.81
   3   2   1  216.29    9.22
   3   2   1  220.44   11.00
   3   2   1  201.79    7.89
  -3  -2  -1  208.59    8.33
   3   2   1  207.27    9.78
  -3  -2  -2   42.15    4.53
   3   2   2   41.46    5.11
   3   2   2   35.01    3.87
  -3  -2  -2   42.30    3.44
  -3  -2  -3  741.13   19.00
  -3  -2  -3  729.14   19.09
   3   2   3  672.33   20.18
   3   2   3  690.82   18.75
  -3  -2  -3  711.83   12.02
  -3  -2  -4   43.10    5.08
   3   2   4   46.18    5.50
   3   2   4   39.18    5.02
  -3  -2  -4   48.52    5.29
  -3  -2  -5  483.87   17.97
   3   2   5  445.49   18.31
  -3  -2  -5  467.77   17.46
  -3  -2  -6   83.54    8.19
  -3  -2  -6   90.13    8.39
   3   2   6   91.21    9.18
   3   2   7  294.15    9.91
  -3  -2  -7  289.28   16.38
  -3  -2  -7  286.92   16.18
   3   2   7  269.85   16.77
   3   2   8  321.85   19.63
  -3  -2  -8  303.91   18.08
   3   2   8  322.08   10.82
  -3  -2  -8  319.65   18.24
   3   2   8  321.81   10.40
   3   2   8  306.76    9.75
   3   2   9    8.87    3.37
  -3  -2  -9    8.30    3.22
   3   2   9    6.34    1.89
  -3  -2  -9    8.03    3.16
   3   2   9    6.90    1.87
   3   2  10   58.70    4.85
   3   2  10   66.90    5.09
   3   2  11   69.79    5.06
   3   2  11   67.47    4.97
   3   2  11   74.92    5.64
   3   2  12   46.63    4.25
  -3  -2 -12   42.14    3.88
   3   2  12   44.13    3.66
   3   2  13   46.09    3.52
  -3  -2 -13   45.21    3.39
   3   2  13   40.31    3.01
  -3  -2 -14   44.63    2.52
   3   2  14   47.05    2.69
  -3  -3  13    3.01    0.86
  -3  -3  13    1.97    0.64
   3   3 -12   16.07    1.92
   3   3 -12   22.49    2.30
  -3  -3  12   21.47    2.45
  -3  -3  12   22.56    2.32
   3   3 -11   10.52    1.92
  -3  -3  11    8.85    1.93
  -3  -3  11   11.12    1.88
   3   3 -11   14.26    2.27
  -3  -3  10    3.00    1.34
  -3  -3  10    3.05    1.26
   3   3 -10    2.09    1.25
   3   3 -10    1.73    1.16
   3   3  -9   59.36    4.79
  -3  -3   9   56.09    4.37
  -3  -3   9   59.22    4.90
   3   3  -9   60.21    5.01
  -3  -3   8   65.19    8.75
  -3  -3   8   67.75    4.68
   3   3  -8   55.24    4.59
   3   3  -8   57.61    9.24
   3   3  -8   63.01    5.15
  -3  -3   8   69.91    8.51
   3   3  -8   64.73    4.97
   3   3  -7   87.42    5.48
   3   3  -7   69.21    4.85
   3   3  -7   94.52   11.08
  -3  -3   7   92.00    9.32
  -3  -3   7   83.86    9.54
   3   3  -7   82.89    5.65
  -3  -3   6  381.72   19.01
   3   3  -6  337.01   19.21
  -3  -3   6  362.15   17.71
  -3  -3   5  318.42   16.12
   3   3  -5  294.58   16.74
  -3  -3   5  313.36   15.45
  -3  -3   4  188.27   11.57
   3   3  -4  181.35   12.23
  -3  -3   4  180.46   11.22
  -3  -3   3  608.09   19.20
  -3  -3   3  629.83   19.66
   3   3  -3  637.65   21.57
   3   3  -2    3.17    1.90
  -3  -3   2    3.21    1.55
  -3  -3   2    7.40    2.33
  -3  -3   1   13.01    2.57
   3   3  -1    8.93    2.70
  -3  -3   1   11.70    2.62
   3   3   0  438.99   10.57
  -3  -3   0  411.36   12.45
  -3  -3   0  449.49   14.17
   3   3   0  411.25   15.65
   3   3   0  412.17   11.79
   3   3   1    2.18    1.85
   3   3   1    1.49    0.87
  -3  -3  -1    0.40    0.62
   3   3   1    0.37    1.14
   3   3   1    1.06    1.39
  -3  -3  -1   -0.11    0.94
   3   3   2  344.14   12.89
   3   3   2  359.62   14.71
  -3  -3  -2  358.48   13.44
  -3  -3  -2  352.73    8.89
  -3  -3  -2  348.32   11.11
   3   3   3    3.10    1.62
   3   3   3   -0.68    1.33
  -3  -3  -3    2.98    1.25
   3   3   4   16.82    3.44
  -3  -3  -4   18.27    3.43
  -3  -3  -4   14.48    3.19
   3   3   4   26.54    4.37
  -3  -3  -5 1094.12   27.59
   3   3   5 1037.45   29.29
  -3  -3  -5 1037.31   26.20
   3   3   5 1053.29   27.09
  -3  -3  -6   92.74    8.78
  -3  -3  -6   92.32    8.56
   3   3   6  103.57    9.92
   3   3   7   66.88    4.55
  -3  -3  -7   61.52    7.71
   3   3   7   68.74    4.89
   3   3   7   68.83    4.64
   3   3   7   60.78    8.17
  -3  -3  -7   59.65    7.34
   3   3   8  110.56    6.07
  -3  -3  -8  116.68   11.14
   3   3   8  121.97   12.31
   3   3   8  114.20    6.51
  -3  -3  -8  109.55   10.94
   3   3   8  118.08    6.31
  -3  -3  -8  114.80    6.03
  -3  -3  -9   73.43    4.93
   3   3   9   70.55    4.82
  -3  -3  -9   71.22    9.15
  -3  -3  -9   66.84    4.75
  -3  -3  -9   73.01    9.32
   3   3   9   60.50    4.76
   3   3   9   68.01    5.12
   3   3   9   68.03    9.49
  -3  -3 -10   81.40    5.12
   3   3  10   83.12    5.57
   3   3  10   85.75    5.75
  -3  -3 -10   77.92    5.04
  -3  -3 -11    2.82    0.91
   3   3  11    3.53    1.46
  -3  -3 -11    1.26    0.83
   3   3  11    4.31    1.66
   3   3  12   60.81    4.18
   3   3  12   57.52    4.17
   3   3  12   62.49    4.81
   3   3  13   45.99    2.98
  -3  -3 -13   52.72    3.60
  -3  -3 -14   43.66    2.45
   3   3  14   44.44    2.57
  -3  -4  13    1.45    0.52
  -3  -4  12    6.39    1.36
  -3  -4  12    4.63    1.01
   3   4 -12    4.88    1.12
   3   4 -12    5.37    0.98
  -3  -4  11   36.23    3.07
  -3  -4  11   41.22    3.64
   3   4 -11   37.71    3.43
   3   4 -11   39.03    3.36
  -3  -4  10   91.04    5.27
  -3  -4  10   88.71    5.74
   3   4 -10   91.58    5.82
   3   4 -10   88.75    5.68
  -3  -4   9  111.68    6.00
  -3  -4   9  110.41    6.64
   3   4  -9  105.96    6.56
   3   4  -9  104.42    6.47
   3   4  -8   38.71    4.04
  -3  -4   8   38.05    3.50
  -3  -4   8   43.03    4.10
   3   4  -8   37.10    7.87
  -3  -4   8   44.89    7.25
   3   4  -8   40.56    4.17
  -3  -4   7   69.02    5.07
   3   4  -7   76.67    5.47
  -3  -4   7   87.84   10.17
   3   4  -7   68.45    5.19
   3   4  -7   66.99    9.70
  -3  -4   7   69.96    8.51
   3   4  -6   76.14    5.21
   3   4  -6   75.01    4.83
   3   4  -6   79.78    9.84
  -3  -4   6   79.13    8.82
  -3  -4   6   71.67    8.70
   3   4  -6   72.05    5.11
  -3  -4   5  160.98   12.27
   3   4  -5  151.93   12.80
  -3  -4   5  154.12   11.66
  -3  -4   4   27.07    4.85
   3   4  -4   28.64    5.62
  -3  -4   4   28.64    4.98
  -3  -4   3  436.34   17.65
   3   4  -3  434.88   19.32
  -3  -4   3  449.50   18.20
  -3  -4   2   -0.05    1.41
  -3  -4   2    0.77    1.45
   3   4  -2    1.28    1.83
  -3  -4   1   22.77    3.71
   3   4  -1   26.78    4.72
  -3  -4   1   24.05    4.02
  -3  -4   0   33.94    4.30
   3   4   0   42.96    5.88
  -3  -4   0   45.23    5.12
  -3  -4  -1  118.38    7.12
   3   4   1  138.58   10.19
  -3  -4  -1  118.23    7.82
   3   4   2  367.19   15.44
  -3  -4  -2  364.73   11.31
  -3  -4  -2  376.86   14.33
  -3  -4  -2  343.98   12.62
   3   4   2  381.05   15.11
   3   4   3  704.52   21.45
  -3  -4  -3  744.11   20.85
  -3  -4  -3  720.04   16.78
   3   4   3  713.69   22.11
   3   4   4   94.53    8.78
  -3  -4  -4   91.21    7.41
   3   4   4   87.02    7.63
  -3  -4  -4   87.18    7.73
   3   4   5   16.25    3.32
  -3  -4  -5   19.73    3.80
  -3  -4  -5   18.76    3.96
   3   4   5   24.22    4.93
   3   4   6  295.61   17.53
  -3  -4  -6  288.51   15.18
  -3  -4  -6  298.24   16.25
  -3  -4  -7  130.48   11.43
  -3  -4  -7  137.51    6.48
   3   4   7  126.64   12.19
  -3  -4  -7  127.32    6.30
   3   4   7  131.69    6.56
   3   4   7  120.03    6.54
  -3  -4  -7  120.25   10.47
  -3  -4  -8    0.59    0.86
  -3  -4  -8    3.36    1.35
  -3  -4  -8    0.58    0.80
   3   4   8    0.50    0.86
  -3  -4  -8    1.66    1.78
   3   4   8    2.28    1.23
   3   4   8    0.19    0.85
   3   4   9    9.92    2.19
   3   4   9    7.47    1.89
  -3  -4  -9    6.28    1.75
  -3  -4  -9    7.36    1.78
   3   4   9    8.88    1.91
  -3  -4  -9    6.89    2.80
  -3  -4 -10  176.21    7.66
   3   4  10  171.20    7.81
   3   4  10  182.52    8.10
  -3  -4 -10  177.57    7.78
  -3  -4 -11   21.62    2.51
  -3  -4 -11   19.16    2.42
   3   4  11   21.45    2.78
   3   4  11   18.55    2.55
  -3  -4 -12    1.37    0.71
   3   4  12    0.01    0.92
   3   4  12   -0.66    0.87
   3   4  12    1.27    1.00
  -3  -4 -13  118.42    5.11
   3   4  13  122.65    5.45
   3   4  13  109.05    3.94
  -3  -5  12   24.77    2.20
   3   5 -12   26.88    2.24
   3   5 -11    0.26    0.51
  -3  -5  11    0.99    0.89
  -3  -5  11    0.41    0.62
   3   5 -11   -0.03    0.82
   3   5 -10    8.12    1.74
  -3  -5  10   11.58    2.24
  -3  -5  10   12.02    1.83
   3   5 -10    5.71    1.66
   3   5  -9    5.41    1.68
  -3  -5   9    2.80    1.49
  -3  -5   9    5.50    1.41
   3   5  -9    3.15    1.62
   3   5  -8  232.39    9.56
   3   5  -8  242.37   10.14
  -3  -5   8  252.43    8.80
  -3  -5   8  241.78    9.77
  -3  -5   7    5.45    1.65
   3   5  -7    6.12    1.85
  -3  -5   7    5.78    2.95
   3   5  -7    9.11    3.84
  -3  -5   7    6.26    2.96
   3   5  -7    7.27    1.85
   3   5  -6   61.04    4.97
  -3  -5   6   63.06    4.87
  -3  -5   6   67.89    9.05
   3   5  -6   74.87   10.13
  -3  -5   6   63.54    8.35
   3   5  -6   64.89    5.01
   3   5  -5  421.82   12.32
  -3  -5   5  422.46   11.61
  -3  -5   5  407.90   20.83
   3   5  -5  404.95   11.88
   3   5  -5  404.72   22.37
  -3  -5   5  382.52   19.88
   3   5  -4   92.93   10.27
  -3  -5   4   99.32    9.72
  -3  -5   4   95.32    9.71
   3   5  -3  151.55   12.56
  -3  -5   3  164.75   12.00
  -3  -5   3  172.32   12.28
  -3  -5   2   10.46    3.05
   3   5  -2    7.32    2.67
  -3  -5   2    5.92    2.24
  -3  -5   1   13.24    3.27
   3   5  -1   18.47    4.20
  -3  -5   1   11.35    3.20
  -3  -5   0  174.83   10.97
   3   5   0  171.84   12.33
  -3  -5   0  173.84   10.46
   3   5   1   52.72    7.09
  -3  -5  -1   52.79    5.88
  -3  -5  -1   57.38    5.79
  -3  -5  -1   52.45    5.46
  -3  -5  -2  141.90    9.12
   3   5   2  122.13    9.36
  -3  -5  -2  123.43    7.03
  -3  -5  -2  124.84    7.80
  -3  -5  -2  118.71    8.41
   3   5   3  391.03   18.01
   3   5   3  405.17   16.69
  -3  -5  -3  409.72   16.40
   3   5   4  100.75    9.70
  -3  -5  -4  112.87    8.49
   3   5   4  116.11    8.91
  -3  -5  -4  106.03    8.80
   3   5   5    8.89    3.30
  -3  -5  -5    7.43    2.39
  -3  -5  -5   13.40    3.35
  -3  -5  -6  163.30    7.21
  -3  -5  -6  159.79   12.15
   3   5   6  172.60    7.78
   3   5   6  165.90    7.20
  -3  -5  -6  164.02    7.09
  -3  -5  -6  165.69   11.49
   3   5   6  185.80   14.80
  -3  -5  -7  240.74    9.06
  -3  -5  -7  247.31   16.20
   3   5   7  227.55    9.17
   3   5   7  243.10    9.14
  -3  -5  -7  231.87    8.76
  -3  -5  -7  241.39   14.63
   3   5   7  242.21   17.65
  -3  -5  -8  375.26   11.60
  -3  -5  -8  362.79   20.50
   3   5   8  359.58   10.89
   3   5   8  366.76   11.73
   3   5   8  379.91   11.81
  -3  -5  -8  367.42   11.31
  -3  -5  -8  392.26   19.65
   3   5   8  410.55   23.62
   3   5   9   31.20    3.36
  -3  -5  -9   30.10    3.32
  -3  -5  -9   27.46    3.26
   3   5   9   30.53    3.45
   3   5   9   28.45    3.18
   3   5   9   27.12    3.17
   3   5  10   20.19    2.69
  -3  -5 -10   23.51    2.92
  -3  -5 -10   22.63    2.82
   3   5  10   26.05    2.83
   3   5  10   26.19    3.08
   3   5  11  321.65    9.70
  -3  -5 -11  329.29    9.86
  -3  -5 -11  332.24    9.63
   3   5  11  336.69    9.53
   3   5  12   99.35    4.76
   3   5  12   92.56    4.12
  -3  -5 -12   95.01    4.60
  -3  -5 -12   93.48    4.38
  -3  -5 -13   18.41    1.90
  -3  -5 -13   12.82    1.25
   3   5  13   16.33    1.92
  -3  -6  12    6.19    0.93
   3   6 -11   28.15    2.59
  -3  -6  11   27.55    2.48
   3   6 -10   47.74    3.48
   3   6 -10   48.28    3.95
  -3  -6  10   53.49    3.99
   3   6  -9   27.57    3.07
   3   6  -9   28.97    3.50
  -3  -6   9   33.58    3.55
   3   6  -8    2.12    1.34
   3   6  -8   -0.07    0.97
  -3  -6   8   -0.27    0.96
   3   6  -7    1.10    1.20
   3   6  -7    0.14    0.99
  -3  -6   7   -0.46    1.10
  -3  -6   6    5.83    1.63
   3   6  -6    7.83    2.24
  -3  -6   6    8.26    3.78
   3   6  -6    0.88    1.87
  -3  -6   6    1.04    1.67
   3   6  -6    5.19    1.75
  -3  -6   5   20.70    2.79
   3   6  -5   24.09    3.29
  -3  -6   5   25.12    5.46
   3   6  -5   19.45    2.79
   3   6  -5    7.56    3.58
  -3  -6   5   19.74    4.86
   3   6  -5   18.44    3.23
  -3  -6   4   23.68    2.84
   3   6  -4   25.25    3.21
  -3  -6   4   22.28    4.83
   3   6  -4   23.40    5.87
   3   6  -4   21.90    2.83
   3   6  -4   22.31    3.21
  -3  -6   4   24.30    5.10
  -3  -6   3   73.91    8.76
   3   6  -3   60.67    8.58
   3   6  -3   66.27    4.69
  -3  -6   3   66.43    8.36
   3   6  -3   69.71    5.04
  -3  -6   2    7.16    2.94
  -3  -6   2   10.98    3.84
   3   6  -2    8.75    3.84
  -3  -6   1    2.38    1.77
  -3  -6   1    2.34    1.34
   3   6  -1    0.28    1.59
  -3  -6   0  409.63   15.89
  -3  -6   0  380.17   17.20
  -3  -6   0  372.98   17.50
   3   6   0  397.74   20.50
  -3  -6  -1  192.52   11.64
  -3  -6  -1  200.61   11.16
   3   6   1  203.08   14.80
  -3  -6  -1  179.83   11.87
   3   6   2  396.72   17.63
  -3  -6  -2  414.46   16.44
   3   6   3  146.29   10.42
  -3  -6  -3  148.71   10.34
   3   6   3  150.68   12.34
   3   6   4  135.10    7.76
   3   6   4  129.51   11.85
  -3  -6  -4  124.70    9.15
  -3  -6  -4  135.73   10.48
  -3  -6  -5  368.75   18.00
  -3  -6  -5  349.27   10.47
   3   6   5  363.64   12.97
   3   6   5  338.48   20.10
   3   6   5  340.88   10.42
   3   6   5  327.73   10.77
  -3  -6  -5  355.98   15.97
  -3  -6  -6  100.49    5.82
  -3  -6  -6   98.66    5.93
   3   6   6   96.73    5.97
   3   6   6  102.46    5.95
   3   6   6   82.65   10.36
  -3  -6  -6  110.70   10.43
  -3  -6  -7   29.95    3.31
   3   6   7   24.58    3.08
   3   6   7   29.28    3.35
  -3  -6  -7   29.01    5.89
  -3  -6  -7   28.72    3.32
   3   6   7   23.86    5.88
   3   6   8  174.93    8.13
  -3  -6  -8  155.85    7.70
   3   6   8  156.20    7.11
  -3  -6  -8  156.71    7.56
   3   6   8  181.55    8.04
   3   6   9  392.27   12.06
   3   6   9  403.11   11.39
   3   6   9  365.12   10.80
  -3  -6  -9  381.67   11.57
  -3  -6  -9  383.25   11.84
   3   6  10    0.00    0.60
  -3  -6 -10   -0.91    1.11
  -3  -6 -10    0.03    1.03
   3   6  10   -0.06    0.73
   3   6  10    0.87    0.95
   3   6  11    0.58    0.72
  -3  -6 -11   -0.24    0.88
  -3  -6 -11    1.28    0.93
   3   6  12   60.02    3.22
  -3  -6 -12   60.97    3.33
  -3  -6 -12   61.56    3.52
   3   6  13   54.40    3.03
  -3  -6 -13   67.49    2.96
  -3  -7  11    0.24    0.52
   3   7 -10   11.33    1.42
  -3  -7  10   13.58    1.85
   3   7 -10   13.05    1.95
   3   7  -9    0.87    0.70
  -3  -7   9    0.24    0.87
   3   7  -9    2.77    1.43
   3   7  -8   20.43    2.72
   3   7  -8   25.10    3.36
  -3  -7   8   25.77    3.13
   3   7  -7    0.54    1.14
  -3  -7   7   -0.24    0.68
   3   7  -7    0.79    1.26
  -3  -7   7    0.47    0.96
   3   7  -6    7.27    1.92
   3   7  -6    7.27    2.18
   3   7  -6   10.33    2.41
  -3  -7   6   12.11    2.27
  -3  -7   5    4.77    1.48
   3   7  -5    6.54    2.06
   3   7  -5    1.65    1.27
   3   7  -5    3.89    1.55
  -3  -7   5   -0.88    1.78
   3   7  -5   12.52    4.74
  -3  -7   5   12.07    4.12
  -3  -7   4    0.21    0.85
   3   7  -4    2.21    1.31
   3   7  -4   -0.01    1.33
   3   7  -4   -0.77    0.87
  -3  -7   4   -2.06    2.03
  -3  -7   4    0.70    1.39
   3   7  -4    3.68    2.31
  -3  -7   3   79.54    4.95
   3   7  -3   80.51    5.83
   3   7  -3   75.35    6.32
  -3  -7   3   78.44    9.57
  -3  -7   3   77.84    9.66
   3   7  -3   92.22   11.26
  -3  -7   3   84.44    5.54
   3   7  -3   77.63    5.36
   3   7  -2   30.95    4.18
  -3  -7   2   26.93    5.57
  -3  -7   2   26.56    5.58
   3   7  -2   24.09    5.49
  -3  -7   2   36.86    3.76
   3   7  -2   30.08    3.36
   3   7  -1   52.71    5.05
  -3  -7   1   56.44    7.68
   3   7  -1   44.46    7.59
  -3  -7   1   61.81    8.34
  -3  -7   1   52.67    4.38
   3   7  -1   59.56    4.53
   3   7   0   73.93    5.99
  -3  -7   0   82.74    8.98
   3   7   0   84.16   10.36
  -3  -7   0   83.18    9.05
  -3  -7   0   80.18    5.51
   3   7   0   88.61    5.41
  -3  -7  -1  859.37   27.21
  -3  -7  -1  854.19   16.06
   3   7   1  856.87   20.17
   3   7   1  878.46   16.92
  -3  -7  -1  862.49   16.15
  -3  -7  -1  835.02   25.22
  -3  -7  -2   86.44    7.77
  -3  -7  -2   93.92    5.43
   3   7   2   95.11    5.57
  -3  -7  -2   94.64    5.29
   3   7   2   87.94    6.50
  -3  -7  -3   75.34    7.56
   3   7   3   72.67    9.31
   3   7   3   58.07    4.61
   3   7   3   67.23    4.69
  -3  -7  -3   69.24    4.79
  -3  -7  -3   70.68    4.53
   3   7   3   74.70    6.10
  -3  -7  -4   45.25    6.25
   3   7   4   47.87    8.13
   3   7   4   42.24    3.92
   3   7   4   40.90    3.76
  -3  -7  -4   43.36    3.88
  -3  -7  -4   41.94    3.45
   3   7   4   49.05    5.00
  -3  -7  -5   38.96    6.03
   3   7   5   50.12    8.26
   3   7   5   47.81    4.18
  -3  -7  -5   50.55    4.25
   3   7   5   42.13    4.01
   3   7   5   50.80    5.21
  -3  -7  -6  383.64   19.54
   3   7   6  406.86   11.96
   3   7   6  395.46   12.04
  -3  -7  -6  389.41   11.83
  -3  -7  -6  426.54   12.67
   3   7   7  325.04   10.37
   3   7   7  312.77   10.94
  -3  -7  -7  312.78   10.71
  -3  -7  -7  313.39   10.94
   3   7   8   24.32    3.17
  -3  -7  -8   19.05    2.76
  -3  -7  -8   23.36    3.16
  -3  -7  -9    6.60    1.65
  -3  -7  -9    4.88    1.62
   3   7   9    3.07    1.29
   3   7   9    4.63    1.46
  -3  -7 -10   49.24    3.97
  -3  -7 -10   45.34    3.70
   3   7  10   41.80    3.33
   3   7  10   46.61    3.33
  -3  -7 -11  170.79    6.41
  -3  -7 -11  182.98    6.37
  -3  -7 -12   26.34    2.07
  -3  -7 -12   26.60    1.95
  -3  -8  10   16.79    1.64
   3   8  -9   66.72    4.18
  -3  -8   9   62.78    3.71
   3   8  -9   59.97    3.20
   3   8  -8   60.92    4.59
   3   8  -8   55.36    3.75
  -3  -8   8   49.34    3.70
   3   8  -7   91.42    5.95
   3   8  -7   80.36    5.49
   3   8  -7   86.01    5.23
  -3  -8   7   86.86    5.27
   3   8  -6   14.33    2.75
   3   8  -6   10.39    2.47
  -3  -8   6   11.64    1.89
   3   8  -6   11.57    2.16
  -3  -8   6   16.38    2.51
   3   8  -5   76.58    5.87
  -3  -8   5   68.31    4.76
   3   8  -5   72.39    6.18
  -3  -8   5   68.53    5.06
   3   8  -5   72.86    5.31
  -3  -8   5   67.82    4.90
   3   8  -4   13.11    2.70
  -3  -8   4   15.45    2.40
   3   8  -4   11.16    2.80
  -3  -8   4   11.30    2.14
   3   8  -4   17.70    2.77
  -3  -8   4   15.19    2.45
  -3  -8   3   33.19    6.41
  -3  -8   3   32.48    3.19
   3   8  -3   18.56    5.58
  -3  -8   3   25.72    3.06
   3   8  -3   23.92    3.83
  -3  -8   3   29.83    3.52
   3   8  -3   31.50    3.63
  -3  -8   2    1.36    1.55
   3   8  -2    2.48    1.30
  -3  -8   2    0.62    0.81
   3   8  -2    0.11    0.81
   3   8  -2    0.59    1.35
  -3  -8   2    1.02    1.04
  -3  -8   1  685.03   28.27
  -3  -8   1  691.82   16.75
   3   8  -1  714.46   16.44
  -3  -8   1  694.85   27.27
   3   8  -1  669.95   30.50
  -3  -8   1  714.60   15.91
   3   8  -1  688.21   19.26
   3   8   0   52.03    4.53
  -3  -8   0   50.25    7.00
   3   8   0   44.13    3.82
  -3  -8   0   48.13    4.19
  -3  -8   0   47.99    4.14
   3   8   0   42.84    4.98
   3   8   1    5.31    1.64
   3   8   1    8.46    2.72
  -3  -8  -1    6.86    1.73
  -3  -8  -1    4.37    1.57
   3   8   1    6.52    1.98
   3   8   2   70.26    4.95
  -3  -8  -2   73.91    5.13
  -3  -8  -2   66.53    4.76
   3   8   2   76.06    6.36
  -3  -8  -3  218.89    8.44
   3   8   3  233.08   11.07
   3   8   3  225.50    8.95
  -3  -8  -3  203.64    8.57
   3   8   3  228.79   17.61
   3   8   3  211.69    8.83
   3   8   4  110.00    6.35
  -3  -8  -4  103.80    5.69
   3   8   4  120.42    7.97
   3   8   4  125.43   13.18
  -3  -8  -4  113.15    6.50
   3   8   5   18.92    2.73
   3   8   5   17.88    3.22
  -3  -8  -5   14.89    2.22
  -3  -8  -5   19.00    2.83
   3   8   6   26.77    3.25
  -3  -8  -6   26.60    3.26
  -3  -8  -6   34.22    3.77
   3   8   7  135.14    6.99
  -3  -8  -7  150.42    7.36
  -3  -8  -7  152.42    7.61
  -3  -8  -8    2.57    1.36
  -3  -8  -8    2.68    1.38
   3   8   8    3.66    1.52
   3   8   9   67.84    4.63
  -3  -8  -9   65.84    4.60
  -3  -8  -9   66.51    4.48
  -3  -8 -10  321.40    8.95
  -3  -8 -10  302.33    8.45
  -3  -8 -11    3.26    0.97
  -3  -8 -11    2.91    0.84
  -3  -9   9   18.41    1.54
  -3  -9   9   18.12    1.54
  -3  -9   8   11.03    1.49
   3   9  -7    3.15    1.02
   3   9  -7    4.49    1.19
  -3  -9   7    4.02    1.10
  -3  -9   6   63.06    3.71
   3   9  -6   58.17    4.72
   3   9  -6   67.40    4.46
  -3  -9   6   64.23    4.21
   3   9  -5    0.27    1.13
  -3  -9   5    0.69    0.87
   3   9  -5    0.93    0.91
  -3  -9   5   -1.61    0.94
  -3  -9   5    1.37    0.96
   3   9  -4    9.82    2.57
  -3  -9   4   16.69    2.38
   3   9  -4   13.41    2.39
  -3  -9   4   13.14    2.37
  -3  -9   4   12.56    2.07
  -3  -9   3   74.61    5.07
   3   9  -3   70.58    6.18
  -3  -9   3   70.84    4.52
  -3  -9   3   63.50    4.97
   3   9  -3   73.09    5.28
   3   9  -2   29.06    3.20
  -3  -9   2   30.20    3.36
   3   9  -2   30.16    4.33
  -3  -9   2   27.31    3.47
   3   9  -2   37.11    3.90
  -3  -9   2   37.60    3.81
   3   9  -1   50.57    4.19
  -3  -9   1   53.28    4.49
   3   9  -1   60.97    5.97
   3   9  -1   48.98    4.45
  -3  -9   1   53.76    4.51
   3   9   0   16.18    2.46
  -3  -9   0   17.52    2.67
   3   9   0   15.82    3.26
  -3  -9   0   18.24    2.76
   3   9   1  458.35   12.68
  -3  -9  -1  473.21   13.23
  -3  -9  -1  488.36   13.11
   3   9   1  474.81   16.15
   3   9   2   12.29    2.25
  -3  -9  -2   15.24    2.43
   3   9   2   20.72    3.60
  -3  -9  -2   17.59    2.61
   3   9   3   29.87    3.38
  -3  -9  -3   30.82    3.44
  -3  -9  -3   28.56    3.20
   3   9   3   24.75    3.74
   3   9   4  147.92    7.28
  -3  -9  -4  145.53    7.36
  -3  -9  -4  146.91    6.81
   3   9   4  153.86    8.87
   3   9   5  134.57    6.95
  -3  -9  -5  135.88    6.95
  -3  -9  -5  139.28    6.33
  -3  -9  -5  145.52    7.35
   3   9   6   39.75    3.78
  -3  -9  -6   42.85    3.92
  -3  -9  -6   33.66    2.88
  -3  -9  -6   42.16    3.94
   3   9   7   24.96    2.87
  -3  -9  -7   33.33    3.40
  -3  -9  -7   29.75    3.11
   3   9   8   50.43    3.85
  -3  -9  -8   53.46    4.05
  -3  -9  -8   44.87    3.63
   3   9   9   57.52    3.67
  -3  -9  -9   60.25    3.90
  -3  -9  -9   61.79    3.85
  -3  -9 -10   -0.72    0.67
   3   9  10    0.33    0.43
  -3  -9 -11    5.41    0.83
  -3 -10   7   46.05    2.50
  -3 -10   7   50.86    2.85
  -3 -10   6    0.62    0.67
  -3 -10   6    0.98    0.71
   3  10  -6    0.14    1.01
  -3 -10   5    6.20    1.41
  -3 -10   5    6.07    1.26
   3  10  -5    6.65    1.69
  -3 -10   5    7.40    1.34
  -3 -10   4   12.13    1.98
  -3 -10   4    9.59    1.51
   3  10  -4   11.93    2.40
  -3 -10   4   13.30    1.87
   3  10  -3    8.39    2.12
  -3 -10   3    9.73    1.81
  -3 -10   3    9.87    2.01
   3  10  -2   27.19    2.75
  -3 -10   2   22.44    2.77
   3  10  -2   22.73    3.61
  -3 -10   2   25.19    2.99
   3  10  -1   30.81    3.05
  -3 -10   1   32.24    3.38
   3  10  -1   36.33    4.52
  -3 -10   1   36.91    3.63
   3  10   0   -0.10    0.67
   3  10   0   -1.15    1.32
  -3 -10   0    0.31    0.89
  -3 -10   0    0.29    0.91
   3  10   1    4.91    1.55
   3  10   1    3.96    1.85
  -3 -10  -1    3.39    1.25
  -3 -10  -1    2.29    1.20
   3  10   2   24.46    2.90
  -3 -10  -2   29.51    3.25
  -3 -10  -2   24.07    2.97
   3  10   3   76.36    5.01
  -3 -10  -3   80.80    4.99
   3  10   3   87.04    6.48
  -3 -10  -3   89.44    5.50
   3  10   4    3.77    1.36
  -3 -10  -4    3.28    1.52
   3  10   4    2.59    1.64
  -3 -10  -4    1.36    0.89
   3  10   5  108.42    5.72
  -3 -10  -5  103.78    5.11
  -3 -10  -5  115.45    6.01
  -3 -10  -5  117.82    6.08
   3  10   6   16.02    2.22
  -3 -10  -6   17.78    2.50
  -3 -10  -6   17.36    2.41
  -3 -10  -6   13.90    1.73
   3  10   7   46.25    3.39
  -3 -10  -7   49.42    3.59
  -3 -10  -7   46.45    3.49
   3  10   8   -0.22    0.65
  -3 -10  -8    0.48    0.76
  -3 -10  -8    0.37    0.78
  -3 -10  -9   32.65    2.30
   3  10   9   28.77    2.09
  -3 -10  -9   31.56    2.25
   3  11  -5   -0.25    0.64
   3  11  -5    1.83    0.71
  -3 -11   5    0.98    0.54
   3  11  -4   39.12    3.35
  -3 -11   4   37.97    2.36
  -3 -11   4   41.73    2.84
  -3 -11   3   37.77    2.76
   3  11  -3   38.90    3.66
   3  11  -3   30.52    2.43
  -3 -11   3   33.35    2.74
   3  11  -2    0.77    1.29
  -3 -11   2    0.44    0.66
  -3 -11   2    0.82    0.88
   3  11  -1   10.11    1.51
   3  11  -1   11.46    2.36
  -3 -11   1   11.82    1.84
  -3 -11   1    9.17    1.69
   3  11   0    1.93    0.80
   3  11   0    3.60    1.75
  -3 -11   0    1.97    1.11
  -3 -11   0    0.88    0.78
   3  11   1   42.31    3.23
  -3 -11  -1   39.20    3.31
   3  11   1   44.25    4.27
  -3 -11  -1   44.67    3.57
   3  11   2   31.46    2.80
  -3 -11  -2   31.94    3.07
   3  11   2   32.22    3.64
  -3 -11  -2   31.16    2.88
   3  11   3   52.58    3.60
   3  11   3   58.12    4.65
  -3 -11  -3   51.30    3.60
  -3 -11  -3   51.55    3.75
  -3 -11  -3   53.36    3.75
   3  11   4   25.08    2.44
  -3 -11  -4   24.03    2.32
  -3 -11  -4   24.70    2.54
  -3 -11  -4   26.80    2.64
   3  11   5    0.44    0.69
  -3 -11  -5    0.86    0.80
  -3 -11  -5    0.60    0.76
  -3 -11  -5   -0.01    0.57
   3  11   6   26.98    2.27
  -3 -11  -6   23.27    1.71
  -3 -11  -6   26.93    2.33
  -3 -11  -6   27.21    2.37
   3  11   7   87.02    3.53
  -3 -11  -7   86.43    3.70
  -3 -11  -7   88.46    3.79
   3  11   8    0.34    0.37
  -3 -11  -8    0.34    0.38
  -3 -11  -8    0.22    0.38
   3  12  -3    5.31    1.05
  -3 -12   2   23.77    1.80
   3  12  -2   25.94    2.35
  -3 -12   2   25.18    1.74
  -3 -12   1    1.69    0.66
   3  12  -1    1.99    1.06
  -3 -12   1    2.39    0.69
  -3 -12   0   -0.57    0.39
  -3 -12   0   -0.12    0.63
   3  12   0   -0.05    0.69
  -3 -12   0    0.56    0.52
   3  12   1   54.97    3.68
  -3 -12  -1   50.39    2.94
  -3 -12  -1   49.87    2.97
  -3 -12  -1   46.64    2.50
  -3 -12  -2    9.79    1.35
  -3 -12  -2    7.44    1.06
  -3 -12  -2    7.64    1.22
   3  12   3   -0.31    0.50
  -3 -12  -3    0.51    0.61
  -3 -12  -3   -0.14    0.43
  -3 -12  -3   -0.57    0.55
   3  12   4    0.72    0.43
  -3 -12  -4   -0.06    0.43
  -3 -12  -4    0.69    0.54
  -3 -12  -5   26.15    1.82
   4  -9  -3   73.54    3.11
   4  -9  -2    0.30    0.39
   4  -9  -1   25.50    2.08
   4  -9   0    3.50    0.82
   4  -8  -7   30.22    2.11
  -4   8   6  117.40    3.80
   4  -8  -6  128.36    4.97
  -4   8   5   69.16    3.45
   4  -8  -5   77.99    4.19
   4  -8  -5   70.45    3.43
   4  -8  -5   74.68    3.07
   4  -8  -4    0.36    0.63
   4  -8  -4    0.15    0.49
   4  -8  -4    0.79    0.80
   4  -8  -3   34.61    2.90
   4  -8  -3   41.10    2.85
   4  -8  -2   28.16    2.51
   4  -8  -2   22.85    2.28
   4  -8  -1    5.51    1.24
   4  -8  -1    8.02    1.76
   4  -8   0    1.85    0.70
   4  -8   0    2.15    1.12
   4  -8   1    2.69    0.95
   4  -8   1    2.90    1.07
   4  -8   2    4.19    1.17
   4  -8   2    2.36    0.96
   4  -8   3   50.90    3.12
   4  -8   3   -0.38    0.41
   4  -8   4   26.32    2.07
   4  -8   5   14.14    1.34
   4  -7  -8   32.86    2.18
   4  -7  -8   44.48    3.03
  -4   7   7    7.82    1.24
   4  -7  -7    5.21    1.13
   4  -7  -7    5.09    0.88
   4  -7  -7    7.29    1.50
  -4   7   6    0.83    0.75
   4  -7  -6    0.47    0.61
   4  -7  -6    0.61    0.97
   4  -7  -5  121.85    5.79
   4  -7  -5  134.12    6.81
   4  -7  -5  121.75    5.43
   4  -7  -4   51.21    4.13
   4  -7  -4   48.65    4.29
   4  -7  -4   44.78    3.56
   4  -7  -3    6.94    1.92
   4  -7  -3    6.04    1.68
   4  -7  -3    4.58    1.30
   4  -7  -2   94.61    5.84
   4  -7  -2   88.29    5.84
   4  -7  -2   88.57    5.31
   4  -7  -1   22.25    3.01
   4  -7  -1   21.94    2.74
   4  -7  -1   25.00    2.89
   4  -7   0   57.75    4.76
   4  -7   0   58.89    4.37
   4  -7   1  131.25    7.03
   4  -7   1  119.85    6.22
   4  -7   2   21.75    2.79
   4  -7   2   20.50    2.60
   4  -7   3   79.47    4.16
   4  -7   3   90.73    5.09
   4  -7   3   90.66    5.16
   4  -7   4   30.65    2.91
   4  -7   4   26.38    2.39
   4  -7   5    0.44    0.52
   4  -7   5    0.90    0.83
  -4   7  -5    0.20    0.66
   4  -7   6    2.19    0.71
  -4   7  -6    1.20    0.72
   4  -7   6    1.77    0.75
   4  -7   7    3.54    0.72
   4  -6 -10    0.80    0.50
  -4   6  10    1.06    0.55
  -4   6   9   13.10    1.65
   4  -6  -9   12.47    1.65
   4  -6  -9    9.04    1.41
   4  -6  -9   10.88    1.18
   4  -6  -8   22.61    2.67
   4  -6  -8   16.43    1.81
  -4   6   8   21.96    2.08
   4  -6  -7  277.56    8.27
  -4   6   7  276.61    8.23
   4  -6  -6   56.47    3.93
   4  -6  -6   68.37    5.30
   4  -6  -6   59.22    4.25
  -4   6   6   52.62    3.93
   4  -6  -5    7.80    2.10
   4  -6  -5    8.60    1.89
   4  -6  -5    6.51    1.69
   4  -6  -4   66.15    4.83
   4  -6  -4   74.30    5.42
   4  -6  -3   45.42    4.13
   4  -6  -3   44.01    4.38
   4  -6  -3   42.54    4.43
   4  -6  -2   12.06    2.43
   4  -6  -2   11.02    2.25
   4  -6  -2   12.95    2.64
   4  -6  -1  121.51    6.77
   4  -6  -1  117.78    7.03
   4  -6  -1  129.45    7.65
   4  -6   0    2.31    1.00
   4  -6   0    3.29    1.67
   4  -6   0    2.75    1.35
   4  -6   1   87.74    5.18
   4  -6   1   95.13    6.50
   4  -6   1   95.47    6.02
   4  -6   2   17.23    2.46
   4  -6   2   15.08    2.62
   4  -6   2   17.69    2.68
   4  -6   3   11.42    2.14
   4  -6   3   15.22    2.47
   4  -6   3   13.88    2.51
   4  -6   4   24.08    2.87
  -4   6  -4   24.22    3.13
   4  -6   4   25.33    2.84
   4  -6   4   24.13    2.94
   4  -6   5   45.80    3.82
   4  -6   5   48.05    3.92
  -4   6  -5   45.04    4.23
   4  -6   6   10.41    1.80
   4  -6   6   11.62    1.86
  -4   6  -6   12.86    2.31
   4  -6   7   32.02    2.74
   4  -6   7   31.18    2.68
  -4   6  -7   32.62    3.23
   4  -6   8    0.71    0.58
   4  -6   8    0.60    0.57
  -4   6  -8    1.83    1.01
  -4   5  11    6.76    0.97
   4  -5 -11    8.43    1.17
   4  -5 -10   41.05    3.05
  -4   5  10   40.25    2.85
   4  -5 -10   37.33    2.48
   4  -5 -10   40.26    2.43
   4  -5  -9   78.93    4.68
   4  -5  -9   76.70    4.71
   4  -5  -9   74.13    4.04
  -4   5   8   29.92    2.73
   4  -5  -8   31.20    3.43
   4  -5  -8   28.49    2.86
  -4   5   7   65.77    4.39
   4  -5  -7   73.28    5.58
   4  -5  -7   69.49    4.75
  -4   5   6   53.39    4.20
   4  -5  -6   53.85    4.38
   4  -5  -5    5.76    1.60
   4  -5  -5    4.41    1.56
   4  -5  -4   36.67    4.00
   4  -5  -4   33.00    3.63
   4  -5  -3  109.03    6.89
   4  -5  -3  104.82    6.35
   4  -5  -2   17.02    2.97
  -4   5   2   10.55    4.36
  -4   5   2   22.58    6.19
   4  -5  -2   20.49    3.29
   4  -5  -2   17.03    2.70
   4  -5  -2   20.39    4.95
   4  -5  -1   73.67    9.43
   4  -5  -1   84.20    6.21
  -4   5   1   70.62   10.29
   4  -5  -1   87.14    5.86
  -4   5   1   87.16   11.88
   4  -5   0   37.53    6.79
   4  -5   0   48.13    4.07
  -4   5   0   56.07    9.25
   4  -5   0   52.85    4.58
   4  -5   0   49.45    4.59
   4  -5   0   49.24    4.86
  -4   5   0   45.49    8.88
   4  -5   1  124.27    6.98
   4  -5   1  136.09    7.92
   4  -5   1  132.47    7.19
   4  -5   1  131.47    6.83
   4  -5   2   -0.87    1.39
   4  -5   2   -0.53    1.29
   4  -5   2   -0.50    1.03
   4  -5   3  246.58    9.81
   4  -5   3  248.32   10.09
   4  -5   3  249.35    9.83
   4  -5   4   68.29    5.19
   4  -5   4   67.30    4.94
   4  -5   4   67.29    5.21
   4  -5   5    1.82    1.14
   4  -5   5    3.15    1.44
   4  -5   6   35.19    3.74
   4  -5   6   33.63    3.52
   4  -5   6   25.10    2.91
   4  -5   7   30.30    3.23
   4  -5   7   26.14    2.83
   4  -5   7   25.88    2.75
   4  -5   8   22.42    2.53
   4  -5   8   18.87    2.15
   4  -5   8   21.51    2.30
   4  -5   9   34.46    2.68
  -4   5  -9   34.55    3.18
   4  -5   9   31.53    2.21
   4  -4 -12   39.48    2.19
   4  -4 -11   47.42    3.25
  -4   4  11   47.80    2.94
   4  -4 -11   50.50    2.67
  -4   4  10    2.95    0.97
   4  -4 -10    1.26    0.82
   4  -4 -10    0.97    0.93
   4  -4  -9  112.43    5.93
   4  -4  -9  111.80    5.65
   4  -4  -9  106.19    6.12
   4  -4  -8  243.35    8.92
   4  -4  -8  230.91    9.51
   4  -4  -7   24.74    3.06
  -4   4   7   22.90    2.71
   4  -4  -6   41.11    4.02
  -4   4   6   51.41    4.09
  -4   4   5    7.96    3.20
  -4   4   5    9.07    4.10
   4  -4  -5    7.67    3.26
   4  -4  -5    8.44    1.94
   4  -4  -5    6.47    1.86
  -4   4   4  112.94   11.10
  -4   4   4  109.95   13.01
   4  -4  -4  117.84   12.11
   4  -4  -4  110.86    6.73
   4  -4  -4  109.19    6.58
  -4   4   3   72.18    8.46
  -4   4   3   81.21   11.15
   4  -4  -3   91.56   10.42
   4  -4  -3   88.76    6.10
   4  -4  -3   79.88    5.52
   4  -4  -2   27.37    3.50
   4  -4  -2   22.79    2.65
  -4   4   2   18.43    5.30
  -4   4   2   24.53    4.73
  -4   4   2   18.63    5.37
   4  -4  -2   24.44    3.09
   4  -4  -2   23.38    5.17
   4  -4  -1   68.45    5.55
   4  -4  -1   69.98    4.60
   4  -4  -1   62.50    4.58
  -4   4   1   70.55    9.68
  -4   4   1   79.22   10.76
   4  -4  -1   64.96    4.87
   4  -4  -1   72.77    8.80
   4  -4   0  257.16   16.01
   4  -4   0  234.38    9.88
   4  -4   0  245.57    8.61
   4  -4   0  236.98    9.04
  -4   4   0  230.81   17.66
  -4   4   0  244.23   18.31
   4  -4   0  237.30    9.32
   4  -4   0  244.49    9.54
   4  -4   1   -3.71    2.42
   4  -4   1    4.47    1.62
   4  -4   1    2.83    1.48
   4  -4   1    3.34    1.38
   4  -4   1   -1.21    0.83
  -4   4  -1    5.75    3.32
  -4   4  -1    2.73    2.65
   4  -4   1    3.60    1.45
   4  -4   1    3.96    1.44
   4  -4   2  162.28   14.19
   4  -4   2  171.30    8.47
   4  -4   2  180.31    7.58
   4  -4   2  172.83    8.18
  -4   4  -2  153.37   14.72
  -4   4  -2  167.12   15.02
   4  -4   2  174.12    8.03
   4  -4   2  171.32    8.19
   4  -4   3  351.32   21.08
   4  -4   3  314.52   11.18
   4  -4   3  328.61   10.37
   4  -4   3  310.72   11.17
  -4   4  -3  317.49   21.48
  -4   4  -3  322.54   21.12
   4  -4   3  317.23   10.90
   4  -4   3  313.10   11.12
   4  -4   4    1.41    1.19
   4  -4   4   -0.55    0.76
   4  -4   4    2.03    1.57
   4  -4   4    0.93    0.96
  -4   4  -4   -0.11    1.87
  -4   4  -4    2.87    2.28
   4  -4   5  153.28    7.22
   4  -4   5  153.24    7.63
   4  -4   5  148.47    7.98
   4  -4   6  165.71    7.59
   4  -4   6  151.55    8.02
   4  -4   6  141.19    7.23
   4  -4   6  148.77    6.97
   4  -4   7    4.40    1.96
   4  -4   7    8.10    1.69
   4  -4   7    4.80    1.52
   4  -4   8  140.13    6.98
   4  -4   8  146.16    6.82
   4  -4   8  133.38    5.94
   4  -4   9   12.47    1.72
   4  -4   9   13.41    1.76
   4  -4   9   16.15    2.27
   4  -4   9   13.55    2.01
   4  -4  10    7.37    1.01
   4  -4  10    9.30    1.46
   4  -4  10    6.73    1.18
   4  -3 -12    2.10    0.72
  -4   3  12    1.15    0.53
  -4   3  11   64.70    3.80
   4  -3 -11   62.63    3.66
   4  -3 -11   58.09    3.97
  -4   3  10   61.90    4.20
   4  -3 -10   62.76    4.65
   4  -3 -10   63.75    4.93
   4  -3 -10   66.02    4.35
   4  -3  -9    4.41    1.39
   4  -3  -9    4.89    1.84
   4  -3  -9    5.43    1.89
   4  -3  -9    4.88    1.63
   4  -3  -8   -0.37    0.87
   4  -3  -8   -0.22    0.94
   4  -3  -8   -0.71    1.04
   4  -3  -7   99.15    7.22
   4  -3  -7  102.05    6.28
   4  -3  -6   94.96    6.06
  -4   3   6  119.40   11.67
   4  -3  -6  107.27   11.86
   4  -3  -6   99.76    7.10
   4  -3  -5    9.78    3.48
  -4   3   5    9.23    4.66
   4  -3  -5   12.27    2.26
  -4   3   5    0.92    1.92
   4  -3  -5   10.76    2.29
   4  -3  -5   10.94    2.15
   4  -3  -4   65.27    8.67
  -4   3   4   64.54    8.07
  -4   3   4   69.59    9.91
   4  -3  -4   68.08    5.00
   4  -3  -4   63.99    5.53
   4  -3  -4   65.21    4.99
   4  -3  -3  579.83   24.64
   4  -3  -3  602.95   13.50
  -4   3   3  590.32   22.98
  -4   3   3  636.96   28.68
   4  -3  -3  598.69   14.29
   4  -3  -3  609.76   15.08
   4  -3  -2  386.07   12.10
   4  -3  -2  363.94   10.43
   4  -3  -2  366.68   10.57
  -4   3   2  341.21   19.26
  -4   3   2  377.19   17.53
  -4   3   2  385.96   21.75
   4  -3  -2  363.77   10.93
   4  -3  -2  339.07   18.11
  -4   3   1   26.74    4.50
  -4   3   1   22.60    5.19
   4  -3  -1   29.51    3.07
   4  -3  -1   27.76    2.99
   4  -3  -1   29.18    3.41
   4  -3  -1   32.74    3.67
  -4   3   1   27.11    5.84
   4  -3  -1   27.75    3.16
   4  -3  -1   22.28    4.62
  -4   3   0  254.84   16.76
   4  -3   0  260.85   10.01
   4  -3   0  255.52    9.80
   4  -3   0  259.89    9.23
   4  -3   0  253.50    9.04
  -4   3   0  260.69   17.43
   4  -3   0  267.92   17.19
   4  -3   0  258.83   14.69
   4  -3   0  245.87    8.91
   4  -3   1  353.10   11.64
   4  -3   1  382.87   20.77
   4  -3   1  357.93   16.72
   4  -3   1  382.46   11.97
   4  -3   1  353.89   11.49
   4  -3   1  375.22   10.75
   4  -3   1  365.59   11.07
  -4   3  -1  358.63   20.10
  -4   3  -1  366.90   20.51
   4  -3   1  384.13   11.09
   4  -3   1  399.47   11.65
   4  -3   2   15.79    2.51
   4  -3   2   17.50    2.62
   4  -3   2   18.93    2.51
   4  -3   2   19.41    2.67
  -4   3  -2   22.80    5.26
  -4   3  -2   18.13    4.86
   4  -3   2   16.52    4.38
   4  -3   2   18.74    2.49
   4  -3   3  163.07    7.78
   4  -3   3  167.89    7.98
  -4   3  -3  162.85   14.24
   4  -3   3  161.10   13.99
   4  -3   3  167.78    7.54
   4  -3   3  180.99    8.13
   4  -3   4  815.39   17.15
   4  -3   4  847.41   17.32
   4  -3   4  857.78   32.84
   4  -3   4  937.79   18.55
  -4   3  -4  905.44   34.26
   4  -3   5    1.39    1.10
  -4   3  -5    2.02    1.99
   4  -3   5    0.79    2.41
   4  -3   5    0.67    1.05
   4  -3   6   56.84    4.72
   4  -3   6   51.74    4.42
   4  -3   6   47.38    4.29
   4  -3   7   15.20    2.54
   4  -3   7   13.30    2.22
   4  -3   7   13.38    2.43
   4  -3   8  188.14    7.15
   4  -3   8  179.10    6.97
   4  -3   8  192.16    8.48
   4  -3   8  182.11    7.95
   4  -3   9  202.88    8.19
   4  -3   9  231.72    8.77
   4  -3   9  214.84    8.00
   4  -3  10   17.40    2.21
   4  -3  10   15.67    2.12
   4  -3  10   15.32    1.97
   4  -3  11   33.59    2.50
   4  -3  11   35.24    2.32
   4  -3  11   33.49    2.31
  -4   2  12   22.36    2.01
   4  -2 -12   16.66    2.12
   4  -2 -12   22.66    2.28
   4  -2 -11    6.90    1.46
  -4   2  11    8.55    1.60
   4  -2 -11    7.63    1.69
  -4   2  10  171.19    7.19
   4  -2 -10  181.69    7.56
   4  -2 -10  156.32    7.63
   4  -2  -9   14.52    2.46
   4  -2  -9   16.08    2.84
  -4   2   9   15.77    2.48
   4  -2  -8    3.28    1.54
   4  -2  -8    2.00    1.37
   4  -2  -8    2.08    1.32
  -4   2   7   83.76   10.00
   4  -2  -7   98.01   11.48
   4  -2  -7   83.76    5.74
   4  -2  -7   98.15    6.35
  -4   2   7  105.35   11.03
  -4   2   6  619.38   25.41
   4  -2  -6  624.64   27.71
   4  -2  -6  618.74   15.10
   4  -2  -5  991.55   33.54
   4  -2  -5  996.89   18.58
  -4   2   5  987.91   30.77
  -4   2   5  976.79   33.28
  -4   2   4   23.66    4.51
   4  -2  -4   17.96    2.54
  -4   2   4   15.10    4.46
   4  -2  -4   20.20    4.48
  -4   2   3   67.27    8.63
  -4   2   3   53.42    6.57
   4  -2  -3   52.21    7.06
  -4   2   2  600.28   24.79
  -4   2   2  578.50   22.24
  -4   2   2  625.23   20.83
   4  -2  -2  563.10   21.72
  -4   2   1  303.72   17.34
  -4   2   1  307.67   16.42
  -4   2   1  310.40   13.86
   4  -2  -1  282.20   14.66
  -4   2   0  138.62   11.55
  -4   2   0  133.08   10.88
   4  -2   0  144.25   11.88
   4  -2   0  140.72    9.87
  -4   2  -1   74.20    8.57
   4  -2   1   86.63    9.34
   4  -2   1   64.69    6.40
  -4   2  -1   71.74    8.20
   4  -2   2  882.22   30.22
  -4   2  -2  854.43   28.85
  -4   2  -3  116.53   11.21
   4  -2   3  109.61   11.05
   4  -2   3  115.51    6.12
   4  -2   3  109.97    6.15
   4  -2   3  108.41    6.00
   4  -2   4   19.45    2.58
  -4   2  -4   22.79    5.05
   4  -2   4   16.70    4.59
   4  -2   4   20.37    2.73
   4  -2   4   25.87    3.19
   4  -2   5   33.72    3.65
  -4   2  -5   36.85    6.68
   4  -2   5   43.66    7.42
   4  -2   5   33.21    3.50
   4  -2   6  390.00   23.03
  -4   2  -6  410.39   23.30
   4  -2   6  388.61   10.89
   4  -2   6  375.02   11.68
   4  -2   6  382.42   11.96
   4  -2   7  199.12    8.02
   4  -2   7  198.80    8.87
   4  -2   7  207.55    8.45
   4  -2   8    2.43    1.39
   4  -2   8    0.75    0.83
   4  -2   8    2.53    1.14
   4  -2   9   42.46    3.71
   4  -2   9   47.23    4.24
   4  -2   9   32.50    3.46
   4  -2   9   37.04    3.79
   4  -2  10   32.81    2.97
   4  -2  10   32.04    3.10
   4  -2  10   26.22    2.91
   4  -2  10   31.27    3.24
   4  -2  11    3.52    1.17
   4  -2  11    2.22    0.78
   4  -2  11    2.31    1.09
   4  -2  12    1.20    0.55
   4  -2  12    2.16    0.77
   4  -1 -13   28.93    2.34
   4  -1 -13   36.27    2.20
  -4   1  12   26.44    2.25
   4  -1 -12   29.24    2.71
  -4   1  11   19.59    2.33
   4  -1 -11   20.93    2.76
   4  -1 -11   17.82    2.39
  -4   1  10   39.09    3.52
   4  -1 -10   43.97    4.26
   4  -1 -10   42.13    3.89
  -4   1   9    5.92    1.60
   4  -1  -9    6.76    1.81
   4  -1  -9    5.23    1.97
  -4   1   8   24.45    3.00
   4  -1  -8   22.91    3.31
   4  -1  -8   23.14    3.11
   4  -1  -7  108.05    6.44
  -4   1   7   97.87   10.22
  -4   1   7  107.06   10.70
  -4   1   7  109.80   11.16
   4  -1  -7  106.15    6.71
   4  -1  -6    0.73    1.31
  -4   1   6   -1.13    1.46
  -4   1   6    3.57    2.12
   4  -1  -6    1.12    1.16
   4  -1  -5  268.33    9.38
  -4   1   5  257.84   15.15
   4  -1  -5  305.03   10.59
   4  -1  -5  262.05   16.80
   4  -1  -4  414.06   19.62
  -4   1   4  430.20   18.32
  -4   1   4  411.57   18.95
   4  -1  -3  443.01   19.11
  -4   1   3  415.78   16.99
  -4   1   3  410.82   18.77
   4  -1  -2   -0.45    0.87
   4  -1  -2    2.40    1.84
  -4   1   2    2.03    1.84
  -4   1   2    5.60    2.13
  -4   1   2    1.75    1.28
   4  -1  -1  128.96   10.65
   4  -1  -1  127.66    9.10
   4  -1  -1  127.64    9.31
  -4   1   1  129.85    9.41
  -4   1   1  132.95    8.48
  -4   1   1  109.97    9.30
  -4   1   0  364.16   12.36
   4  -1   0  371.31   17.83
   4  -1   0  373.99   14.59
   4  -1   0  386.62   16.86
  -4   1   0  390.75   17.44
  -4   1   0  403.21   16.96
  -4   1   0  398.14   13.37
  -4   1  -1   11.93    2.49
   4  -1   1    2.61    1.28
   4  -1   1   12.62    3.42
  -4   1  -1   12.41    3.43
  -4   1  -1    2.89    1.25
  -4   1  -2   22.59    3.79
   4  -1   2   19.42    4.36
  -4   1  -3  122.96    9.01
   4  -1   3  136.59   11.78
   4  -1   3  127.75    9.18
  -4   1  -4  135.02   10.09
   4  -1   4  145.44   12.69
   4  -1   4  134.34   10.25
   4  -1   5  111.42   10.22
   4  -1   5  103.37    5.91
   4  -1   5  109.73    5.60
   4  -1   5  102.27   11.07
  -4   1  -5  102.12    9.53
   4  -1   5  105.59    6.22
   4  -1   6   99.62    5.92
   4  -1   6   92.95   11.10
  -4   1  -6   87.19    9.35
   4  -1   6   88.53    9.71
   4  -1   6  104.74    6.08
   4  -1   6  105.13    5.81
   4  -1   7  241.30    9.17
   4  -1   7  272.10   19.61
  -4   1  -7  247.31   16.78
   4  -1   7  251.10   17.22
   4  -1   7  258.83    9.96
   4  -1   7  263.39    9.52
   4  -1   8  137.09    7.49
   4  -1   8  124.73    6.74
   4  -1   8  124.06    6.42
   4  -1   9   12.32    2.35
  -4   1  -9   15.27    2.30
   4  -1   9   10.32    2.09
   4  -1  10   20.66    2.67
   4  -1  10   21.60    2.94
  -4   1 -10   19.84    2.49
   4  -1  10   15.62    2.22
   4  -1  11   21.82    2.46
  -4   1 -11   16.93    2.03
   4  -1  11   16.54    2.32
   4  -1  11   20.61    2.53
   4  -1  12   34.99    2.66
   4  -1  12   37.16    2.79
   4   0 -13    9.11    1.60
  -4   0  13    8.74    1.14
   4   0 -13    7.19    1.06
  -4   0  12   23.83    2.14
  -4   0  12   26.41    2.57
   4   0 -12   24.20    2.55
   4   0 -11   32.74    3.26
  -4   0  11   27.92    2.77
   4   0 -11   27.32    3.16
   4   0 -10   17.62    2.66
  -4   0  10   19.99    2.59
   4   0 -10   16.68    2.69
   4   0  -9   -1.56    1.39
   4   0  -9   -1.07    1.27
  -4   0   9    0.72    0.81
  -4   0   8    4.18    1.35
   4   0  -8    4.15    1.44
  -4   0   8    6.90    3.12
  -4   0   8    9.69    3.93
   4   0  -8    4.53    2.58
   4   0  -8    7.01    1.90
  -4   0   8    2.92    2.32
  -4   0   7   53.66    7.42
   4   0  -7   51.72    7.55
   4   0  -7   50.34    4.58
  -4   0   7   47.93    3.79
   4   0  -7   55.96    4.60
  -4   0   7   53.91    7.48
  -4   0   7   62.93    8.42
   4   0  -6  256.62    9.86
  -4   0   6  243.83   15.32
   4   0  -6  236.11    8.97
  -4   0   6  234.68   15.22
  -4   0   6  244.58   15.23
   4   0  -6  238.36   15.28
   4   0  -5    4.88    2.39
  -4   0   5    0.25    2.21
  -4   0   5    0.51    1.42
   4   0  -5    1.06    1.25
   4   0  -4  185.28   12.73
   4   0  -4  181.01   10.81
  -4   0   4  180.30   11.83
   4   0  -4  173.42   11.09
   4   0  -3  540.13   20.37
   4   0  -3  553.76   19.15
  -4   0   3  549.17   19.20
  -4   0   3  550.43   18.85
   4   0  -2  135.10    9.42
   4   0  -2  145.20    9.88
  -4   0   2  137.44    9.43
   4   0  -1   29.94    4.23
   4   0  -1   23.71    4.39
   4   0  -1   31.52    4.79
  -4   0   1   32.44    4.32
  -4   0   1   30.10    3.88
  -4   0   1   33.77    4.58
  -4   0   0  386.04   12.54
   4   0   0  388.82   17.06
   4   0   0  349.74   12.73
   4   0   0  357.15   16.03
  -4   0  -1  385.34   14.01
  -4   0  -1  397.19   14.27
   4   0   1  375.53   17.15
   4   0   1  386.25   17.14
   4   0   2   11.81    2.39
  -4   0  -2   16.80    2.94
   4   0   2   17.59    4.01
  -4   0  -2   14.85    3.02
   4   0   2   18.95    4.15
   4   0   3    4.63    2.08
  -4   0  -3    0.78    1.23
  -4   0  -3    0.79    0.97
   4   0   3    3.13    2.16
  -4   0  -4  151.98    9.60
  -4   0  -4  134.08   10.02
   4   0   4  151.07   12.31
   4   0   4  151.81   10.49
   4   0   5  641.46   14.21
   4   0   5  627.25   23.31
   4   0   5  616.79   14.36
  -4   0  -5  612.65   23.10
   4   0   5  629.58   26.67
  -4   0  -5  617.04   20.78
   4   0   6   -0.82    0.84
   4   0   6    2.45    1.18
   4   0   6   -0.40    1.39
  -4   0  -6    2.13    1.79
   4   0   6    2.53    2.24
   4   0   6    3.42    1.31
   4   0   6    2.84    1.25
  -4   0  -6    2.13    1.93
   4   0   7    0.03    0.69
   4   0   7    2.70    1.39
  -4   0  -7   -1.47    1.70
   4   0   7   -6.10    3.20
   4   0   7    0.23    1.09
   4   0   7    5.94    2.88
   4   0   7    1.06    1.09
   4   0   8  209.35    8.90
   4   0   8  195.12    8.10
   4   0   8  208.42    9.22
   4   0   9   44.56    3.95
  -4   0  -9   42.95    3.99
   4   0   9   47.61    4.49
   4   0   9   41.61    4.03
   4   0   9   45.22    3.76
   4   0  10    7.64    2.12
   4   0  10    4.28    1.52
  -4   0 -10    5.58    1.61
   4   0  11    5.63    1.65
  -4   0 -11    6.91    1.62
   4   0  11    5.71    1.53
   4   0  12   40.62    3.23
   4   0  12   45.08    3.14
   4   0  12   36.08    2.96
  -4   0 -12   41.96    2.90
   4   0  13   -0.39    0.47
   4   0  13    0.02    0.41
  -4  -1  13   38.01    2.31
   4   1 -13   38.55    2.31
  -4  -1  12    3.93    0.97
  -4  -1  12    5.16    1.32
   4   1 -12    2.81    1.00
  -4  -1  11    2.49    0.94
   4   1 -11    0.92    0.90
   4   1 -10    3.79    1.57
  -4  -1  10    2.69    1.16
   4   1 -10    4.82    1.62
   4   1  -9    1.45    1.29
  -4  -1   9    2.99    1.32
   4   1  -9    3.50    1.62
  -4  -1   8  127.02   11.83
   4   1  -8  103.82    6.87
  -4  -1   8  108.99    5.76
   4   1  -8  111.57    6.60
  -4  -1   8  109.42   10.88
   4   1  -8  112.26   12.12
  -4  -1   8  121.34   12.02
   4   1  -7   53.25    4.74
  -4  -1   7   58.82    7.89
   4   1  -7   59.36    4.64
   4   1  -7   57.33    8.22
  -4  -1   7   56.72    8.00
   4   1  -6  356.83   10.77
  -4  -1   6  358.80   18.91
   4   1  -6  336.92   11.24
  -4  -1   6  377.24   18.86
   4   1  -6  339.16   18.91
  -4  -1   5  354.31   17.55
   4   1  -5  339.77   16.27
  -4  -1   5  327.60   16.87
   4   1  -5  349.38   17.87
  -4  -1   4   53.83    6.41
   4   1  -4   55.47    6.52
  -4  -1   4   58.35    6.89
   4   1  -4   63.03    7.00
  -4  -1   3  184.51   11.07
   4   1  -3  192.82   11.89
  -4  -1   3  212.12   12.13
   4   1  -3  208.00   11.76
  -4  -1   2  199.88   10.65
   4   1  -2  188.29   11.63
   4   1  -2  183.06   10.18
  -4  -1   1  689.41   18.08
   4   1  -1  723.14   21.50
   4   1  -1  698.55   22.26
  -4  -1   1  669.07   17.84
   4   1  -1  698.08   18.46
  -4  -1   0  261.04    9.99
   4   1   0  268.09   10.40
   4   1   0  288.18   13.63
   4   1   0  276.86   14.19
  -4  -1  -1  549.31   15.67
   4   1   1  565.15   19.77
   4   1   1  565.47   20.64
   4   1   2  473.60   14.29
  -4  -1  -2  499.27   16.83
  -4  -1  -2  459.86   13.26
  -4  -1  -2  496.33   17.12
   4   1   2  484.90   18.98
   4   1   2  490.52   19.79
   4   1   3  365.12   14.44
  -4  -1  -3  374.71   15.62
   4   1   3  395.99   18.17
   4   1   3  394.28   18.38
  -4  -1  -3  365.52   14.89
  -4  -1  -4   22.52    4.07
   4   1   4   12.85    3.06
  -4  -1  -4   18.68    3.89
   4   1   4   12.29    3.43
   4   1   5  189.30   12.72
  -4  -1  -5  191.76   12.84
  -4  -1  -5  177.62   11.55
  -4  -1  -6  406.74   18.67
   4   1   6  412.15   11.60
   4   1   6  429.67   12.22
   4   1   6  417.38   20.21
   4   1   6  424.44   11.95
  -4  -1  -6  426.56   20.44
  -4  -1  -7  257.91   15.69
   4   1   7  240.61    9.13
   4   1   7  276.21   10.03
   4   1   7  245.70    9.60
   4   1   7  253.98    9.66
   4   1   7  255.96   17.01
  -4  -1  -7  264.54   17.18
   4   1   8    3.74    1.40
  -4  -1  -8    2.55    2.02
   4   1   8    6.48    1.94
   4   1   8    6.88    3.08
  -4  -1  -8    5.40    2.72
   4   1   8    3.40    1.64
   4   1   9   20.24    2.59
   4   1   9   20.31    2.96
   4   1   9   21.15    3.10
   4   1  10  224.29    9.00
   4   1  10  226.27    9.37
   4   1  11   11.57    2.14
  -4  -1 -11    8.90    1.77
   4   1  11   11.63    2.11
   4   1  12   -0.89    0.93
   4   1  12    1.22    0.93
  -4  -1 -12   -0.23    0.64
  -4  -1 -13   -0.80    0.45
   4   1  13    0.35    0.45
   4   1  13   -0.78    0.64
  -4  -2  13    8.63    1.15
  -4  -2  12    4.06    0.93
  -4  -2  12    3.88    1.15
   4   2 -12    4.18    1.17
  -4  -2  11    6.83    1.34
  -4  -2  11   10.09    1.87
   4   2 -11    9.11    1.89
   4   2 -10   29.53    3.41
  -4  -2  10   29.15    2.89
   4   2 -10   32.67    3.78
   4   2  -9    1.71    1.31
  -4  -2   9    4.80    1.39
   4   2  -9    2.90    1.62
   4   2  -8  259.66    9.93
   4   2  -8  268.88   19.51
  -4  -2   8  257.92   16.97
   4   2  -8  251.30   10.49
  -4  -2   8  278.61   18.45
  -4  -2   7   16.24    4.39
   4   2  -7   14.80    2.67
  -4  -2   7    9.97    3.30
   4   2  -7   11.22    2.22
   4   2  -7   19.20    5.28
   4   2  -6   20.91    2.87
  -4  -2   6   22.79    4.80
   4   2  -6   23.27    2.85
  -4  -2   6   26.76    5.34
   4   2  -6   24.10    5.29
  -4  -2   5  394.92   18.87
  -4  -2   5  374.21   18.29
   4   2  -5  370.18   19.32
  -4  -2   4  421.83   18.31
  -4  -2   4  421.64   18.29
   4   2  -4  431.66   19.49
  -4  -2   3  453.45   17.52
  -4  -2   3  464.09   18.16
   4   2  -3  431.65   18.29
   4   2  -2  200.10   11.85
  -4  -2   2  202.56   11.39
  -4  -2   2  194.70   10.69
   4   2  -2  201.02   12.63
  -4  -2   1 1621.89   30.66
   4   2  -1 1531.29   30.91
  -4  -2   1 1606.41   27.83
   4   2  -1 1603.14   35.05
   4   2   0    0.75    1.49
  -4  -2   0    1.11    1.04
  -4  -2   0    1.02    0.98
   4   2   0    4.37    1.80
   4   2   0    0.12    1.50
  -4  -2  -1  558.74   16.03
   4   2   1  554.87   18.00
   4   2   1  550.87   20.54
  -4  -2  -2   17.02    2.69
   4   2   2   17.83    3.04
  -4  -2  -2   13.40    3.00
   4   2   2   17.61    3.96
   4   2   2   18.64    3.74
  -4  -2  -3  239.99   12.67
   4   2   3  227.80   13.10
   4   2   3  244.70   14.41
  -4  -2  -3  236.91   12.39
   4   2   3  250.75   12.10
  -4  -2  -4  612.52   21.32
   4   2   4  585.19   23.01
   4   2   4  572.39   20.14
  -4  -2  -4  585.34   20.49
   4   2   5   31.63    5.34
  -4  -2  -5   34.22    5.44
  -4  -2  -5   31.70    5.30
   4   2   6   11.26    2.09
   4   2   6   11.07    1.99
  -4  -2  -6   11.06    3.43
   4   2   6   13.76    3.97
  -4  -2  -6   12.35    3.62
   4   2   6   15.02    2.39
  -4  -2  -7   64.71    8.42
   4   2   7   60.50    4.67
   4   2   7   60.92    4.66
   4   2   7   65.48    5.04
  -4  -2  -7   52.30    7.27
   4   2   7   59.88    8.13
  -4  -2  -8   98.52   11.00
   4   2   8   87.34    5.59
   4   2   8   99.56    6.29
  -4  -2  -8   95.95   10.47
   4   2   8   91.40    5.50
   4   2   8   90.30   10.50
   4   2   8   89.14    5.73
   4   2   9    1.21    0.97
   4   2   9    0.96    1.23
   4   2   9    0.75    1.12
   4   2  10  108.05    6.41
   4   2  10  110.15    6.62
   4   2  11    0.90    0.97
   4   2  11   -0.43    0.89
   4   2  12   18.53    2.37
   4   2  12   14.63    2.01
  -4  -2 -12   16.88    2.18
   4   2  13    7.84    1.30
   4   2  13    8.22    1.25
   4   2  13    7.30    1.10
  -4  -2 -13   10.39    1.36
  -4  -3  13   23.65    1.66
  -4  -3  12    6.20    1.33
   4   3 -12    5.38    1.21
  -4  -3  11    2.77    1.25
   4   3 -11    2.60    1.13
  -4  -3  10   87.35    5.58
   4   3 -10   87.51    5.79
   4   3  -9    6.03    1.88
  -4  -3   8   57.30    8.04
   4   3  -8   72.50    5.27
   4   3  -8   64.81    5.37
   4   3  -7  161.93    7.57
   4   3  -7  169.46    8.41
   4   3  -7  163.62   15.16
  -4  -3   7  165.28   13.61
  -4  -3   7  184.96   14.87
   4   3  -6  267.40    9.21
  -4  -3   6  277.15   17.40
   4   3  -6  251.52    9.89
   4   3  -6  252.01   17.88
  -4  -3   6  265.53   16.65
  -4  -3   5   62.85    7.95
   4   3  -5   60.81    4.59
   4   3  -5   64.35    8.67
  -4  -3   5   63.09    7.83
  -4  -3   4  236.67   14.14
  -4  -3   4  249.87   14.62
   4   3  -4  242.81   15.83
  -4  -3   3  788.30   24.12
  -4  -3   3  809.97   25.00
   4   3  -3  765.11   26.29
  -4  -3   2   12.55    3.05
   4   3  -2   11.27    3.17
  -4  -3   2    9.98    2.81
  -4  -3   1   40.16    4.79
  -4  -3   1   40.12    5.04
   4   3  -1   43.96    5.91
   4   3   0  164.89   10.92
  -4  -3   0  174.92   10.03
   4   3   0  188.62   12.31
   4   3   0  175.38    8.80
  -4  -3   0  160.90    8.50
   4   3   1  126.83    7.98
   4   3   1  139.02   10.60
   4   3   1  129.71    7.29
   4   3   1  140.07    9.98
  -4  -3  -1  126.64    8.09
  -4  -3  -2  291.39   11.45
   4   3   2  276.48   12.00
  -4  -3  -2  271.85   13.27
   4   3   2  274.74   12.57
   4   3   2  286.03   15.37
   4   3   3    6.35    2.16
  -4  -3  -3   10.24    3.02
   4   3   3    5.76    2.38
   4   3   3    5.27    2.36
   4   3   4   11.33    3.05
  -4  -3  -4    9.84    3.01
   4   3   4    8.79    2.92
  -4  -3  -4    8.28    2.65
   4   3   5  241.43   14.84
  -4  -3  -5  253.78   14.67
   4   3   5  277.38   16.39
  -4  -3  -5  255.71   14.84
   4   3   6   17.69    2.50
  -4  -3  -6   25.68    4.99
   4   3   6   17.19    2.70
   4   3   6   18.73    2.50
   4   3   6   20.77    4.61
  -4  -3  -6   13.66    3.72
   4   3   7   16.99    2.61
  -4  -3  -7   22.98    5.05
   4   3   7   19.62    2.90
   4   3   7   20.52    2.76
  -4  -3  -7   22.12    4.83
   4   3   7   18.53    4.85
   4   3   8   46.24    4.15
  -4  -3  -8   60.86    8.48
   4   3   8   52.73    4.65
   4   3   8   54.62    4.29
  -4  -3  -8   48.52    7.50
   4   3   8   49.02    7.93
   4   3   9    0.96    0.85
   4   3   9    2.67    1.28
   4   3   9    3.56    1.22
   4   3  10    3.08    1.24
   4   3  10    6.46    1.86
   4   3  10    3.81    1.19
   4   3  11    2.46    1.16
   4   3  11    2.01    1.33
  -4  -3 -12   20.09    2.39
   4   3  12   14.63    1.81
   4   3  12   19.20    2.38
   4   3  12   20.13    2.30
  -4  -3 -13   21.03    1.94
   4   3  13   22.97    1.88
   4   3  13   22.04    2.04
  -4  -4  12    2.21    0.84
   4   4 -12    2.79    0.72
  -4  -4  11   26.42    2.75
   4   4 -11   25.46    2.60
   4   4 -10   16.48    2.52
  -4  -4  10   13.27    2.22
   4   4 -10   13.21    1.96
   4   4  -9  211.38    9.19
  -4  -4   9  195.82    8.57
   4   4  -9  196.73    8.13
   4   4  -8   10.00    2.32
   4   4  -8    8.44    2.01
  -4  -4   8    9.77    2.09
   4   4  -7   13.72    4.67
  -4  -4   7   13.18    3.56
   4   4  -7   10.70    2.14
  -4  -4   7    9.94    3.80
   4   4  -7   11.11    2.08
   4   4  -7   11.73    2.52
  -4  -4   6  304.95   18.98
   4   4  -6  279.51   10.50
   4   4  -6  287.59   10.06
   4   4  -6  301.97   20.39
  -4  -4   6  307.62   18.66
   4   4  -6  286.85    9.56
   4   4  -5  161.93   14.32
  -4  -4   5  165.81   13.16
  -4  -4   5  175.49   13.73
   4   4  -5  158.74    7.63
   4   4  -4  213.15   15.52
  -4  -4   4  231.05   14.81
  -4  -4   4  228.56   14.70
   4   4  -3  344.06   18.83
  -4  -4   3  337.37   17.18
  -4  -4   3  322.65   16.38
  -4  -4   2    5.87    2.22
   4   4  -2    6.47    2.86
  -4  -4   2    1.73    1.52
   4   4  -1   65.22    7.86
  -4  -4   1   78.45    7.56
  -4  -4   1   71.36    6.81
  -4  -4   0   -0.94    1.54
   4   4   0    0.18    1.37
  -4  -4   0    0.06    1.08
   4   4   1   30.68    4.27
   4   4   1   43.91    6.19
  -4  -4  -1   46.24    5.47
   4   4   1   54.44    6.87
  -4  -4  -2   49.72    5.31
   4   4   2   49.36    6.68
   4   4   2   46.45    5.60
  -4  -4  -2   49.12    6.03
  -4  -4  -3    4.67    2.24
   4   4   3    4.58    2.52
   4   4   3    6.50    2.30
  -4  -4  -4    5.07    2.51
   4   4   4    2.36    1.66
  -4  -4  -4    2.99    1.67
   4   4   4    5.98    2.51
   4   4   5   -0.42    1.48
  -4  -4  -5    4.93    2.26
   4   4   5    0.56    1.30
  -4  -4  -5    3.45    2.06
   4   4   5    0.58    0.80
   4   4   6  107.00    6.33
  -4  -4  -6  114.09   10.40
   4   4   6  118.92    6.78
   4   4   6  112.29   11.31
   4   4   6  135.66    6.57
  -4  -4  -6  122.15   11.16
   4   4   7    7.56    1.92
   4   4   7   10.22    2.41
  -4  -4  -7    5.32    2.74
  -4  -4  -7    7.32    2.79
   4   4   7    6.70    3.03
   4   4   8   91.13   10.99
   4   4   8   88.53    5.85
  -4  -4  -8  101.54   10.82
   4   4   8   99.59    6.39
  -4  -4  -8   97.00   10.93
   4   4   9   19.01    2.69
   4   4   9   19.81    2.93
   4   4  10   34.21    3.18
   4   4  10   39.62    3.83
   4   4  10   30.08    3.06
   4   4  11  107.15    6.16
   4   4  11  105.54    5.66
   4   4  12   61.35    4.05
   4   4  12   55.93    3.52
  -4  -4 -13   31.20    2.29
   4   4  13   26.46    1.76
   4   4  13   26.56    2.15
  -4  -5  12   50.56    2.68
  -4  -5  11   37.67    2.96
   4   5 -11   34.44    2.76
  -4  -5  10    1.05    0.98
   4   5 -10    1.52    0.92
   4   5 -10    1.28    1.02
  -4  -5   9    3.65    1.50
   4   5  -9    3.40    1.45
   4   5  -9    5.11    1.66
  -4  -5   8   53.57    4.59
   4   5  -8   56.95    4.86
   4   5  -8   58.25    4.76
  -4  -5   7  160.82    7.79
   4   5  -7  162.32    8.23
   4   5  -7  155.78    7.87
   4   5  -6    0.80    1.21
  -4  -5   6    1.02    1.18
  -4  -5   6    3.49    2.41
  -4  -5   6    0.11    1.28
   4   5  -6    5.07    2.72
   4   5  -6    2.62    1.42
   4   5  -5  241.83    9.52
  -4  -5   5  230.66    8.81
  -4  -5   5  229.17   16.43
   4   5  -5  223.30   17.66
  -4  -5   5  230.78   16.40
   4   5  -5  232.02    9.44
   4   5  -4   24.42    3.02
  -4  -5   4   20.69    4.95
   4   5  -4   24.23    5.73
   4   5  -4   19.11    2.71
  -4  -5   4   22.73    4.84
  -4  -5   4   19.47    2.46
  -4  -5   3    3.80    2.15
  -4  -5   3    3.25    2.64
   4   5  -3   -1.26    1.86
  -4  -5   2   -0.58    1.20
   4   5  -2    2.23    2.78
  -4  -5   2    0.78    1.82
  -4  -5   1   64.97    7.15
   4   5  -1   66.63    8.54
  -4  -5   1   72.96    7.94
  -4  -5   0    4.63    1.96
   4   5   0    6.96    2.77
  -4  -5   0    2.90    2.18
  -4  -5  -1   13.34    3.20
  -4  -5  -1   16.16    3.14
   4   5   1   10.15    3.71
   4   5   1   18.39    3.65
  -4  -5  -1   11.36    2.79
   4   5   1   10.61    3.36
  -4  -5  -2   34.67    4.78
   4   5   2   33.56    5.74
  -4  -5  -2   35.69    5.27
   4   5   2   41.52    5.84
   4   5   3   18.17    4.17
  -4  -5  -3   21.59    4.32
   4   5   3   18.60    4.38
   4   5   4  439.45   20.76
  -4  -5  -4  470.76   19.51
   4   5   4  454.85   20.66
  -4  -5  -4  456.41   20.01
   4   5   4  423.23   12.48
   4   5   5   43.27    6.36
  -4  -5  -5   35.89    5.80
   4   5   5   43.27    4.23
   4   5   5   37.96    6.51
  -4  -5  -5   48.50    6.96
  -4  -5  -6    3.84    1.43
  -4  -5  -6   -0.79    1.27
  -4  -5  -6   -2.06    1.70
   4   5   6    1.75    0.89
   4   5   6    1.27    1.43
   4   5   6    3.24    1.42
  -4  -5  -7   59.18    8.25
  -4  -5  -7   47.96    7.07
   4   5   7   52.64    4.71
  -4  -5  -7   51.52    4.17
   4   5   7   56.55    4.33
   4   5   7   60.37    8.76
  -4  -5  -8    2.31    1.07
   4   5   8    0.62    0.99
   4   5   9   44.93    4.18
  -4  -5  -9   49.20    3.94
   4   5   9   43.57    4.05
   4   5  10   23.79    2.89
  -4  -5 -10   22.49    2.55
   4   5  10   23.94    2.69
   4   5  11   26.94    2.70
   4   5  12  167.07    5.39
   4   5  12  170.12    6.41
   4   5  13    6.78    1.07
  -4  -5 -13    9.80    1.19
  -4  -6  11   23.15    2.05
   4   6 -11   22.05    1.81
  -4  -6  10   27.66    2.66
   4   6 -10   33.01    2.88
   4   6 -10   29.93    2.74
  -4  -6   9   74.54    4.86
   4   6  -9   82.93    5.14
   4   6  -9   81.50    5.14
  -4  -6   8   -0.49    1.07
   4   6  -8    1.03    1.17
   4   6  -8    1.05    0.95
  -4  -6   7   66.52    4.97
   4   6  -7   65.84    5.22
   4   6  -7   65.26    5.21
  -4  -6   6   -0.76    1.22
   4   6  -6    0.19    1.07
   4   6  -6    2.43    1.47
   4   6  -5    7.68    1.93
  -4  -6   5   10.45    2.03
  -4  -6   5    4.55    2.54
  -4  -6   5    9.98    3.66
   4   6  -5    3.26    2.86
   4   6  -5   12.71    2.44
   4   6  -4  228.64    9.29
   4   6  -4  227.66    9.56
  -4  -6   4  218.95    8.20
  -4  -6   4  216.31   16.35
   4   6  -4  230.21   18.22
  -4  -6   4  194.56   15.32
   4   6  -3    2.52    1.21
   4   6  -3    5.12    1.60
  -4  -6   3    2.05    1.84
   4   6  -3    0.56    0.92
  -4  -6   3    2.62    2.32
   4   6  -2   34.05    3.42
  -4  -6   2   45.89    6.92
   4   6  -2   37.41    4.12
  -4  -6   2   33.17    6.11
   4   6  -2   27.50    6.09
  -4  -6   1    2.12    1.80
   4   6  -1    3.64    1.39
  -4  -6   1    4.74    2.37
   4   6  -1    1.80    1.78
  -4  -6   0   12.24    3.23
  -4  -6   0    9.43    2.92
   4   6   0    8.75    3.36
  -4  -6   0   12.62    3.61
  -4  -6  -1  206.59   13.43
   4   6   1  214.19   13.69
   4   6   1  233.46   15.66
  -4  -6  -1  220.16   13.30
  -4  -6  -2   63.13    7.00
   4   6   2   56.33    7.38
   4   6   2   64.93    5.49
   4   6   2   67.23    8.37
  -4  -6  -2   66.52    7.45
   4   6   3   -1.76    1.28
  -4  -6  -3   -0.10    0.55
   4   6   3    0.62    1.54
   4   6   3    1.51    1.34
   4   6   3   -3.00    2.00
   4   6   3   -0.27    1.56
  -4  -6  -3    3.34    2.39
  -4  -6  -4  135.89   10.65
  -4  -6  -4  147.90   11.73
   4   6   4  151.72   13.12
   4   6   4  137.82    7.40
  -4  -6  -4  135.14    6.31
  -4  -6  -5    9.84    1.76
  -4  -6  -5    7.74    2.69
   4   6   5   14.14    4.40
  -4  -6  -5   10.10    3.23
   4   6   5    9.21    2.22
  -4  -6  -6  154.13   11.91
  -4  -6  -6  158.97    7.14
  -4  -6  -6  162.67    7.51
   4   6   6  169.42    7.36
   4   6   6  155.87   14.40
   4   6   6  159.92    8.09
  -4  -6  -6  171.42   13.63
  -4  -6  -7   72.29    5.12
  -4  -6  -7   69.88    4.86
   4   6   7   71.13    4.91
   4   6   7   67.12    5.25
   4   6   8    2.97    1.37
   4   6   8    1.22    1.11
  -4  -6  -8    1.75    1.14
  -4  -6  -8    1.80    1.02
   4   6   8    0.83    0.93
  -4  -6  -9  168.59    7.29
  -4  -6  -9  158.53    6.78
   4   6   9  154.27    7.31
   4   6   9  169.61    7.60
  -4  -6 -10  147.43    6.24
  -4  -6 -10  140.62    5.75
   4   6  10  135.50    6.12
   4   6  10  146.49    6.46
  -4  -6 -11   34.65    2.61
   4   6  11   28.48    2.45
   4   6  12   33.01    2.61
  -4  -7  10    1.02    0.63
   4   7 -10    1.58    0.66
   4   7  -9   40.49    3.24
  -4  -7   9   32.33    2.89
   4   7  -9   38.06    3.31
   4   7  -8   14.56    2.42
  -4  -7   8   11.66    2.06
   4   7  -8    9.80    2.04
   4   7  -7    1.69    1.28
  -4  -7   7    0.76    1.23
   4   7  -7    1.24    1.31
   4   7  -6  148.13    7.63
  -4  -7   6  143.40    6.97
   4   7  -6  147.92    7.92
   4   7  -5    0.67    1.07
   4   7  -5    0.41    1.17
  -4  -7   5    1.80    1.22
  -4  -7   4    6.80    1.51
   4   7  -4    7.99    2.06
  -4  -7   4    8.23    3.47
   4   7  -4    6.19    3.39
   4   7  -4    6.01    1.60
  -4  -7   4    8.16    3.35
   4   7  -4    8.49    2.14
   4   7  -3   61.97    9.52
  -4  -7   3   61.25    9.01
   4   7  -3   58.73    4.80
  -4  -7   3   62.54    8.79
   4   7  -3   61.59    5.52
  -4  -7   2   82.87   10.07
   4   7  -2  104.22   12.20
   4   7  -2   88.97    5.79
  -4  -7   2   89.85   10.23
   4   7  -2   81.45    6.34
  -4  -7   1   89.10   10.05
   4   7  -1   80.56   10.74
   4   7  -1   93.94    5.85
  -4  -7   1   87.19    8.53
  -4  -7   1   86.03    9.44
   4   7  -1   84.09    6.55
  -4  -7   0   34.16    3.32
   4   7   0   35.36    3.52
  -4  -7   0   32.51    5.87
   4   7   0   27.60    6.07
   4   7   0   33.98    4.27
  -4  -7   0   46.73    6.50
  -4  -7   0   44.10    6.12
  -4  -7  -1    1.60    1.61
  -4  -7  -1    2.12    0.94
   4   7   1    2.14    1.06
   4   7   1    1.27    0.93
   4   7   1    4.28    2.47
   4   7   1    2.97    2.26
  -4  -7  -1    0.24    2.10
   4   7   1    1.57    1.18
  -4  -7  -2  169.78   12.09
  -4  -7  -2  157.90    7.02
   4   7   2  169.79    7.42
   4   7   2  158.30   13.35
   4   7   2  158.32    7.61
  -4  -7  -2  164.71    7.08
   4   7   2  172.75    9.50
   4   7   2  158.96   12.87
  -4  -7  -3   39.81    6.27
  -4  -7  -3   28.46    4.87
   4   7   3   30.92    3.60
   4   7   3   40.50    7.02
  -4  -7  -3   32.55    3.34
  -4  -7  -3   34.47    3.18
   4   7   3   36.63    4.41
   4   7   4  122.21    8.09
   4   7   4   99.16   11.14
  -4  -7  -4  108.59   10.22
   4   7   4   94.66    6.29
  -4  -7  -4  102.97    5.81
   4   7   5   41.68    7.55
   4   7   5   39.45    3.58
  -4  -7  -5   42.99    3.85
  -4  -7  -5   34.66    5.93
   4   7   5   42.39    4.40
   4   7   6   10.11    2.00
   4   7   6    7.60    2.10
  -4  -7  -6    8.55    1.87
  -4  -7  -6    8.74    2.03
  -4  -7  -7   39.58    3.85
   4   7   7   38.79    3.91
  -4  -7  -7   36.93    3.58
   4   7   7   44.95    3.94
  -4  -7  -8   49.96    4.13
   4   7   8   48.82    4.15
  -4  -7  -8   42.20    3.72
   4   7   8   48.63    3.97
   4   7   9   17.91    2.40
   4   7   9   19.51    2.61
  -4  -7  -9   15.16    2.29
  -4  -7  -9   14.66    2.09
  -4  -7 -10  129.55    5.59
   4   7  10  134.92    5.25
  -4  -7 -10  125.68    5.14
   4   7  10  124.70    5.51
  -4  -7 -11  101.85    4.11
   4   7  12   -0.70    0.52
  -4  -8   9   16.21    1.71
   4   8  -9   17.43    1.79
  -4  -8   8    0.62    0.81
   4   8  -8    0.31    0.66
  -4  -8   7   10.44    1.60
  -4  -8   7   12.63    1.96
   4   8  -7   12.40    2.10
  -4  -8   6   36.12    3.37
  -4  -8   6   26.91    2.86
   4   8  -6   36.27    3.70
   4   8  -5   55.30    4.85
  -4  -8   5   62.81    4.38
   4   8  -5   71.67    5.26
   4   8  -4  172.49    9.14
  -4  -8   4  186.21    7.33
   4   8  -4  192.71    8.64
   4   8  -3    1.65    1.12
   4   8  -3    1.44    1.39
   4   8  -2   80.14    6.53
   4   8  -2   83.49    5.74
   4   8  -1    3.03    1.57
  -4  -8   1   -1.38    1.50
   4   8  -1   -0.15    1.35
  -4  -8   1    2.14    1.14
  -4  -8   1    2.03    1.20
  -4  -8   1    0.28    2.30
   4   8  -1   -3.21    2.68
   4   8   0   11.56    2.85
  -4  -8   0   12.50    2.31
  -4  -8   0   15.86    4.25
   4   8   0   11.84    2.24
  -4  -8   0   14.83    2.31
   4   8   1   46.82    4.18
  -4  -8  -1   50.02    4.22
   4   8   1   47.66    5.21
   4   8   1   49.01    4.37
  -4  -8  -1   47.01    4.09
  -4  -8  -2   11.31    2.08
   4   8   2    9.79    2.11
   4   8   2    8.19    3.25
   4   8   2   10.13    1.99
   4   8   2    7.22    2.39
  -4  -8  -2    7.96    1.73
  -4  -8  -3    5.27    1.56
   4   8   3    4.65    1.97
  -4  -8  -3    3.57    1.08
   4   8   3    3.80    1.53
   4   8   4    5.11    1.56
  -4  -8  -4    6.75    1.66
   4   8   4    7.81    2.37
  -4  -8  -4    6.22    1.40
   4   8   4    3.47    1.51
   4   8   5    1.93    1.05
   4   8   5    1.56    1.08
  -4  -8  -5    3.38    1.20
  -4  -8  -6   24.74    3.11
   4   8   6   21.31    2.73
  -4  -8  -6   20.45    2.74
   4   8   6   25.51    3.07
  -4  -8  -7   75.81    5.17
   4   8   7   73.59    4.80
  -4  -8  -7   78.45    4.98
   4   8   7   77.87    4.97
  -4  -8  -8  125.30    6.20
   4   8   8  113.61    5.69
  -4  -8  -8  122.91    5.91
   4   8   8  126.22    5.69
  -4  -8  -9   74.26    4.44
  -4  -8  -9   70.66    4.10
   4   8   9   65.39    4.29
  -4  -8 -10   15.98    1.86
  -4  -8 -10   15.84    1.67
   4   8  10   14.80    1.72
  -4  -8 -11    2.71    0.68
   4   9  -8    0.56    0.58
  -4  -9   8    2.00    0.98
  -4  -9   7   -0.59    0.45
   4   9  -7   -0.25    0.68
  -4  -9   7    0.53    0.55
  -4  -9   6    5.64    1.28
   4   9  -6    4.43    1.45
  -4  -9   6    4.66    1.15
  -4  -9   5   31.86    3.01
   4   9  -5   33.52    3.61
   4   9  -5   35.52    3.43
  -4  -9   5   31.04    2.75
   4   9  -4    0.80    1.19
   4   9  -4    0.87    1.08
  -4  -9   4    0.69    0.86
   4   9  -3    7.45    1.95
  -4  -9   3    9.44    2.03
   4   9  -3    7.75    2.30
  -4  -9   3   11.91    2.25
   4   9  -2   30.23    3.44
  -4  -9   2   24.29    3.02
  -4  -9   2   25.00    3.17
   4   9  -2   22.32    3.58
   4   9  -1    1.25    1.14
  -4  -9   1    1.76    1.15
   4   9  -1    3.40    1.85
  -4  -9   1    2.27    1.37
  -4  -9   0   18.36    2.68
   4   9   0   24.55    3.19
   4   9   0   18.95    2.71
   4   9   0   21.51    3.70
  -4  -9   0   20.02    2.83
  -4  -9  -1   79.27    5.30
   4   9   1   78.53    5.21
  -4  -9  -1   82.91    5.35
   4   9   1   86.27    6.89
  -4  -9  -2   54.19    4.25
   4   9   2   58.05    5.74
   4   9   2   41.81    4.11
  -4  -9  -2   52.58    4.31
  -4  -9  -3   19.48    2.68
   4   9   3   18.08    2.77
  -4  -9  -3   19.77    2.54
   4   9   3   21.39    3.53
   4   9   4   36.76    3.38
  -4  -9  -4   40.43    3.81
  -4  -9  -4   34.56    3.13
   4   9   4   41.35    4.77
   4   9   4   35.48    3.59
   4   9   5   13.66    2.19
  -4  -9  -5   15.86    2.64
  -4  -9  -5   13.76    2.26
   4   9   5   10.87    1.96
   4   9   6  122.89    5.85
  -4  -9  -6  110.31    5.84
  -4  -9  -6  118.49    6.26
  -4  -9  -7   17.11    2.28
  -4  -9  -7   17.42    2.43
   4   9   7   13.49    1.88
   4   9   8   29.08    2.63
  -4  -9  -8   31.99    2.76
  -4  -9  -8   32.23    2.94
  -4  -9  -9   44.47    2.83
   4   9   9   45.49    3.11
  -4  -9  -9   50.59    3.23
  -4  -9 -10   92.34    3.10
   4   9  10   93.97    3.36
  -4 -10   7    1.43    0.56
   4  10  -7    1.55    0.68
  -4 -10   6    2.63    0.62
  -4 -10   6    3.91    0.90
   4  10  -5   13.86    1.96
  -4 -10   5   12.27    1.65
  -4 -10   5   16.76    2.01
   4  10  -5   15.22    1.96
   4  10  -4    5.70    1.71
  -4 -10   4    5.69    1.39
  -4 -10   4    8.11    1.64
   4  10  -4    7.86    1.63
   4  10  -3    6.50    1.82
  -4 -10   3    7.31    1.67
  -4 -10   3    8.71    1.83
   4  10  -3    7.06    1.66
  -4 -10   2   65.67    4.52
  -4 -10   2   65.19    4.51
   4  10  -2   59.34    5.16
  -4 -10   1   11.92    2.12
   4  10  -1   12.58    2.09
   4  10  -1   12.18    2.67
  -4 -10   1   13.38    2.26
   4  10   0   68.96    4.77
  -4 -10   0   81.78    5.08
   4  10   0   86.30    6.53
  -4 -10   0   76.73    5.03
   4  10   0   66.06    4.39
  -4 -10  -1   19.34    2.57
   4  10   1   22.49    3.65
  -4 -10  -1   22.34    2.81
   4  10   1   19.55    2.60
  -4 -10  -2  154.52    6.77
   4  10   2  137.93    6.41
  -4 -10  -2  161.38    7.11
   4  10   3   21.81    2.41
  -4 -10  -3   22.26    2.55
   4  10   3   27.61    3.76
   4  10   3   23.85    2.55
  -4 -10  -3   20.49    2.61
   4  10   4   11.43    1.83
  -4 -10  -4    9.36    1.78
  -4 -10  -4    9.02    1.55
   4  10   5   13.06    1.83
  -4 -10  -5   14.87    2.13
  -4 -10  -5   15.11    2.26
  -4 -10  -5   13.75    1.68
  -4 -10  -6   70.10    4.16
  -4 -10  -6   78.44    4.57
   4  10   6   71.42    3.88
  -4 -10  -7   61.44    3.60
  -4 -10  -7   66.57    3.90
   4  10   7   62.00    3.35
  -4 -10  -8   45.36    2.88
  -4 -10  -8   41.72    2.64
   4  10   8   40.58    2.83
  -4 -10  -9   34.40    2.11
   4  10   9   31.65    2.00
   4  11  -5    0.95    0.49
  -4 -11   5    1.03    0.59
  -4 -11   4   26.87    2.02
   4  11  -4   25.55    2.40
   4  11  -4   24.71    2.10
  -4 -11   4   27.79    2.23
   4  11  -3    0.07    0.65
   4  11  -3    0.46    0.93
  -4 -11   3    1.67    0.84
   4  11  -3   -1.28    0.67
  -4 -11   3    0.60    0.64
   4  11  -2    5.38    1.13
   4  11  -2    5.70    1.65
  -4 -11   2    6.61    1.31
   4  11  -2    6.96    1.24
  -4 -11   2    6.87    1.37
   4  11  -1    0.99    0.70
   4  11  -1    2.17    1.42
  -4 -11   1   -0.41    0.87
  -4 -11   1    0.50    0.83
  -4 -11   0   91.43    4.74
   4  11   0   87.23    5.69
  -4 -11   0   87.46    4.66
  -4 -11  -1   24.57    2.47
   4  11   1   28.31    3.35
  -4 -11  -1   23.67    2.46
  -4 -11  -2   17.01    2.04
   4  11   2   17.39    2.65
  -4 -11  -2   17.65    2.15
  -4 -11  -3    6.08    1.31
  -4 -11  -3    5.67    1.29
  -4 -11  -4  161.49    5.99
  -4 -11  -4  151.35    5.14
  -4 -11  -4  166.61    6.16
  -4 -11  -5   36.30    2.71
  -4 -11  -5   36.56    2.79
  -4 -11  -6   -0.07    0.50
  -4 -11  -6    0.58    0.68
  -4 -11  -7   11.43    1.33
   4  11   7   11.34    1.36
  -4 -11  -7    7.58    1.00
   4  12  -2    2.27    0.79
  -4 -12   2    1.47    0.54
  -4 -12   2    2.64    0.63
   4  12  -1    7.21    1.33
  -4 -12   1    8.63    1.16
  -4 -12   1    5.96    0.99
   4  12   0   13.67    1.84
  -4 -12   0   12.07    1.39
  -4 -12   0   14.34    1.55
  -4 -12  -1   20.98    1.81
  -4 -12  -1   20.90    1.80
  -4 -12  -1   19.30    1.76
  -4 -12  -2  152.02    4.56
  -4 -12  -2  152.43    4.69
  -4 -12  -2  154.43    4.84
  -4 -12  -3   -0.25    0.46
  -4 -12  -3   -0.81    0.55
  -4 -12  -3    0.92    0.52
  -4 -12  -4    2.01    0.59
  -4 -12  -4    2.53    0.64
   5  -8  -2   30.78    2.04
   5  -8  -1   20.89    1.74
   5  -8  -1   20.25    1.49
   5  -8   0    3.74    0.78
   5  -8   0    3.89    0.71
   5  -7  -6    0.79    0.69
   5  -7  -5   41.32    2.93
   5  -7  -5   39.12    2.38
   5  -7  -4   55.48    3.28
   5  -7  -4   56.59    3.61
   5  -7  -4   59.94    3.25
   5  -7  -3   77.32    4.25
   5  -7  -3   68.68    4.01
   5  -7  -3   70.62    3.75
   5  -7  -2   54.00    3.47
   5  -7  -2   60.63    3.98
   5  -7  -2   63.86    3.72
   5  -7  -1   10.02    1.80
   5  -7  -1   11.53    1.70
   5  -7   0   87.04    4.82
   5  -7   0   86.37    4.41
   5  -7   1   21.14    2.34
   5  -7   1   20.33    2.14
   5  -7   2    0.54    0.54
   5  -7   2   -0.11    0.64
   5  -7   3   -1.19    0.50
   5  -7   3   47.41    2.89
   5  -7   4    1.32    0.62
   5  -6  -8   46.69    2.66
   5  -6  -7   91.65    4.55
   5  -6  -7   98.88    3.93
   5  -6  -6  135.17    6.19
   5  -6  -6  136.36    5.25
   5  -6  -5   17.19    2.08
   5  -6  -5   16.56    2.08
   5  -6  -5   16.38    2.40
   5  -6  -4   65.49    4.82
   5  -6  -4   60.16    4.23
   5  -6  -4   64.00    4.17
   5  -6  -3   66.24    4.94
   5  -6  -3   55.40    4.31
   5  -6  -3   57.09    4.11
   5  -6  -2  104.02    6.09
   5  -6  -2  111.06    6.29
   5  -6  -2  120.91    6.06
   5  -6  -1    3.21    1.44
   5  -6  -1    1.25    1.06
   5  -6  -1    0.97    0.77
   5  -6   0   34.60    3.64
   5  -6   0   31.85    3.07
   5  -6   0   34.99    3.33
   5  -6   1   93.57    5.40
   5  -6   1   95.05    5.78
   5  -6   1   83.20    4.33
   5  -6   2   28.12    2.89
   5  -6   2   25.40    2.89
   5  -6   2   27.03    2.52
   5  -6   3    1.83    1.07
   5  -6   3    2.97    1.10
   5  -6   3    1.36    0.78
   5  -6   4    4.74    1.25
   5  -6   4    3.38    1.02
   5  -6   5    2.05    0.81
   5  -6   5    2.01    0.79
   5  -6   6    4.36    0.88
   5  -6   6    4.36    0.90
   5  -5  -9   34.80    2.10
  -5   5   9   36.51    2.04
   5  -5  -9   38.81    2.33
   5  -5  -9   41.48    2.27
   5  -5  -8   43.44    2.80
  -5   5   8   44.12    2.82
   5  -5  -8   48.86    3.07
   5  -5  -8   47.79    3.41
   5  -5  -7    3.27    1.17
   5  -5  -7    2.21    0.85
   5  -5  -7    1.89    0.86
   5  -5  -6   37.38    3.85
   5  -5  -6   33.32    3.16
   5  -5  -5  185.50    8.70
   5  -5  -5  162.35    7.03
   5  -5  -5  175.28    7.40
   5  -5  -4    6.07    2.16
   5  -5  -4    7.73    1.82
   5  -5  -4    4.42    1.38
   5  -5  -3   14.12    2.70
   5  -5  -3   19.04    2.63
   5  -5  -3   16.82    2.85
   5  -5  -2   83.02    5.50
   5  -5  -2   82.50    5.99
   5  -5  -2   76.28    5.84
   5  -5  -1   94.97    5.95
   5  -5  -1  110.45    7.00
   5  -5  -1   95.26    6.41
   5  -5  -1   98.41    5.36
   5  -5   0  206.30    8.76
   5  -5   0  199.03    8.85
   5  -5   0  197.28    9.33
   5  -5   0  216.95    8.20
   5  -5   1   23.73    3.10
   5  -5   1   26.98    3.54
   5  -5   1   28.34    3.27
   5  -5   1   27.38    3.08
   5  -5   2   27.55    3.26
   5  -5   2   26.68    3.34
   5  -5   2   25.89    3.10
   5  -5   3    0.72    0.92
   5  -5   3    0.78    0.89
   5  -5   3    1.14    0.87
   5  -5   4   20.62    2.62
   5  -5   4   16.99    2.26
   5  -5   4   21.84    2.72
   5  -5   5    0.00    0.88
   5  -5   5    1.54    0.93
  -5   5  -5    1.69    1.14
   5  -5   6   -0.53    0.82
   5  -5   6    0.48    0.77
  -5   5  -6   -0.47    0.95
   5  -5   7   48.99    3.18
   5  -5   7   44.28    2.69
  -5   5  -7   51.94    3.48
   5  -5   8   10.78    1.30
   5  -4 -10   46.26    2.67
   5  -4 -10   49.18    2.55
   5  -4  -9    1.07    0.76
  -5   4   9    0.77    0.54
   5  -4  -9    2.18    0.89
   5  -4  -9    0.52    0.68
   5  -4  -8  165.31    6.61
   5  -4  -8  172.42    7.20
   5  -4  -8  174.67    6.71
   5  -4  -7   99.85    5.44
   5  -4  -7  108.01    6.34
   5  -4  -7  104.85    5.70
   5  -4  -6   -0.02    0.87
   5  -4  -6    3.31    1.67
   5  -4  -6    1.48    1.19
   5  -4  -5   15.27    2.45
   5  -4  -5   21.60    3.37
   5  -4  -5   15.66    2.52
   5  -4  -4   26.10    3.34
   5  -4  -4   25.03    3.70
   5  -4  -4   22.42    2.95
   5  -4  -3   13.03    2.59
   5  -4  -3   14.00    2.40
   5  -4  -3   12.90    2.82
   5  -4  -2   66.82    5.54
   5  -4  -2   72.61    6.05
   5  -4  -2   67.93    5.13
   5  -4  -2   78.34    5.11
   5  -4  -1  212.16    9.83
   5  -4  -1  192.31    9.58
   5  -4  -1  216.73    8.34
   5  -4  -1  201.56    8.82
   5  -4  -1  203.97    8.49
   5  -4   0   86.37    6.40
   5  -4   0   85.96    6.23
   5  -4   0   94.80    5.56
   5  -4   0   87.31    5.84
   5  -4   0   85.77    5.63
   5  -4   1    1.31    1.24
   5  -4   1    0.63    0.93
   5  -4   1    1.02    1.20
   5  -4   1   -1.06    0.93
   5  -4   1   -0.21    1.01
   5  -4   2   12.76    2.39
   5  -4   2   11.90    2.07
   5  -4   2    8.76    2.08
   5  -4   2   10.33    2.33
   5  -4   2    7.76    1.91
   5  -4   2    9.19    2.23
   5  -4   3    8.24    2.09
   5  -4   3   10.88    2.40
   5  -4   3   10.76    2.23
   5  -4   3   11.25    2.25
   5  -4   3    9.75    1.97
   5  -4   4    6.77    1.63
   5  -4   4   11.76    2.36
   5  -4   4    9.53    1.88
   5  -4   4   11.67    2.32
   5  -4   4   10.15    1.82
   5  -4   5   23.68    2.89
   5  -4   5   25.36    2.83
   5  -4   5   24.61    3.16
   5  -4   6   -0.22    1.05
   5  -4   6    0.80    0.76
   5  -4   6   -0.55    0.82
   5  -4   7    0.12    0.57
   5  -4   7   -0.13    0.81
   5  -4   7    0.67    0.76
   5  -4   8    5.03    1.19
   5  -4   8    4.42    0.91
   5  -4   9   83.45    3.60
  -5   4  -9  102.48    4.69
   5  -3 -11    4.30    0.79
   5  -3 -11    3.96    0.83
   5  -3 -10  108.77    4.91
  -5   3  10   96.65    3.82
   5  -3 -10  101.61    4.45
   5  -3  -9    0.68    0.77
  -5   3   9    0.43    0.67
   5  -3  -9    1.53    0.74
   5  -3  -9    1.34    0.88
   5  -3  -9    2.51    1.06
   5  -3  -8   86.51    5.33
  -5   3   8   76.45    4.45
   5  -3  -8   82.38    5.69
   5  -3  -8   84.56    5.28
   5  -3  -8   87.02    5.23
   5  -3  -7   25.53    3.50
   5  -3  -7   26.83    3.40
   5  -3  -7   26.69    3.15
   5  -3  -7   31.49    3.38
   5  -3  -6   17.57    2.69
   5  -3  -6   21.81    3.27
   5  -3  -6   24.60    3.18
   5  -3  -6   17.50    3.03
   5  -3  -5   30.75    3.30
   5  -3  -5   32.16    3.42
   5  -3  -5   36.51    4.31
   5  -3  -5   39.53    4.49
   5  -3  -5   36.96    3.87
   5  -3  -4    2.97    1.52
   5  -3  -4    0.35    0.84
   5  -3  -4   -0.05    0.92
   5  -3  -4    2.85    1.78
   5  -3  -3  442.90   12.34
   5  -3  -3  423.92   12.80
  -5   3   3  396.72   24.10
   5  -3  -3  393.24   21.70
   5  -3  -3  445.98   14.91
   5  -3  -3  414.42   13.31
   5  -3  -3  421.54   14.53
   5  -3  -2  263.67   11.46
   5  -3  -2  263.33   11.32
   5  -3  -2  264.37   10.87
   5  -3  -2  278.59    9.90
   5  -3  -2  250.64    9.50
  -5   3   2  252.08   19.27
   5  -3  -2  248.52   16.64
   5  -3  -2  260.59    9.92
   5  -3  -1   16.14    2.77
   5  -3  -1   10.79    2.35
   5  -3  -1   15.11    2.82
   5  -3  -1   12.68    2.34
   5  -3  -1   13.88    2.38
   5  -3  -1   13.93    2.43
  -5   3   1   10.12    4.06
   5  -3  -1   14.16    2.37
   5  -3  -1   11.95    2.37
   5  -3   0   24.45    3.44
   5  -3   0   23.68    3.59
   5  -3   0   18.73    3.03
   5  -3   0   19.59    3.14
   5  -3   0   20.06    2.78
   5  -3   0   23.08    3.12
  -5   3   0   19.49    5.37
  -5   3   0   24.42    5.97
   5  -3   0   19.10    2.74
   5  -3   0   24.87    3.21
   5  -3   1    7.10    3.20
   5  -3   1   10.76    2.71
   5  -3   1    8.74    1.91
   5  -3   1   13.63    2.64
   5  -3   1   10.58    2.27
   5  -3   1   11.02    2.13
  -5   3  -1   11.09    4.23
  -5   3  -1    8.82    4.01
   5  -3   1    7.95    1.95
   5  -3   1   11.78    2.39
   5  -3   2   22.93    5.72
  -5   3  -2   16.17    5.00
   5  -3   2   12.18    2.55
   5  -3   2   12.15    2.33
   5  -3   2   12.24    2.29
   5  -3   2   10.69    2.27
   5  -3   2   15.29    2.59
  -5   3  -2   11.08    4.15
   5  -3   2   10.49    2.34
   5  -3   3    0.19    0.99
   5  -3   3    1.31    1.17
   5  -3   3    1.20    0.78
   5  -3   3    0.80    0.89
   5  -3   3    0.97    1.07
   5  -3   4   24.14    3.07
   5  -3   4   20.23    2.80
   5  -3   4   21.33    2.90
   5  -3   4   19.77    3.04
   5  -3   4   25.37    3.36
   5  -3   5    1.75    0.97
   5  -3   5    1.54    0.95
   5  -3   5    0.09    1.02
   5  -3   5    2.97    1.32
   5  -3   6   15.47    2.30
   5  -3   6   13.72    2.31
   5  -3   6   13.37    2.66
   5  -3   6   19.00    2.70
   5  -3   7   89.87    5.72
   5  -3   7   82.98    5.07
   5  -3   7   73.23    4.35
   5  -3   7   84.74    4.98
   5  -3   8   19.85    2.33
   5  -3   8   22.24    2.68
   5  -3   9  110.98    4.64
   5  -3   9  104.27    4.87
   5  -3  10    8.47    1.12
   5  -3  10    7.05    0.95
   5  -2 -11   17.86    1.76
   5  -2 -11   17.57    1.91
   5  -2 -11   15.62    1.93
   5  -2 -10  125.69    5.87
   5  -2 -10  129.88    6.63
  -5   2  10  128.65    4.77
   5  -2 -10  142.45    5.86
   5  -2  -9  105.15    5.91
   5  -2  -9  110.07    6.92
   5  -2  -9  120.57    6.05
  -5   2   9  102.93    4.90
  -5   2   8    2.03    1.00
   5  -2  -8    2.12    1.02
   5  -2  -8    3.40    1.39
   5  -2  -8    1.00    1.02
   5  -2  -8    0.99    1.40
   5  -2  -7    3.98    1.59
   5  -2  -7    4.41    1.54
   5  -2  -7    7.14    2.08
   5  -2  -7    0.56    1.40
   5  -2  -6    6.01    1.86
   5  -2  -6    6.27    1.76
   5  -2  -6    7.69    1.85
   5  -2  -6    5.47    2.02
   5  -2  -5  138.93    7.27
   5  -2  -5  137.17    7.04
   5  -2  -5  148.58   13.91
   5  -2  -5  132.05    8.67
   5  -2  -5  143.42    8.27
   5  -2  -5  141.09    7.18
  -5   2   5  153.11   13.00
   5  -2  -4  170.63    8.00
   5  -2  -4  158.14   13.66
   5  -2  -4  170.21    7.78
  -5   2   4  175.74   13.42
   5  -2  -4  177.96    9.98
   5  -2  -4  157.55    8.79
   5  -2  -4  166.17    8.15
   5  -2  -3   36.68    4.17
   5  -2  -3   34.00    3.83
   5  -2  -3   29.98    4.23
   5  -2  -3   35.14    3.77
   5  -2  -3   29.12    5.62
   5  -2  -3   34.16    3.75
   5  -2  -3   29.48    3.30
  -5   2   3   24.31    5.71
   5  -2  -3   32.31    3.45
  -5   2   3   28.40    5.34
   5  -2  -2  192.68    8.25
   5  -2  -2  200.80    9.64
   5  -2  -2  184.23    9.94
   5  -2  -2  199.90    9.18
   5  -2  -2  201.14    8.47
   5  -2  -2  184.40    8.18
   5  -2  -2  201.28    9.36
  -5   2   2  207.99   16.30
   5  -2  -2  173.34   13.20
   5  -2  -2  186.86    8.67
   5  -2  -2  205.48    8.11
   5  -2  -1  220.45   10.78
   5  -2  -1  223.10    9.71
   5  -2  -1  226.46   10.14
   5  -2  -1  226.09    8.92
   5  -2  -1  235.47   10.31
   5  -2  -1  210.88    8.78
   5  -2  -1  217.61    8.62
  -5   2   1  233.16   17.17
   5  -2  -1  231.59    8.84
   5  -2  -1  236.28    9.91
   5  -2   0   17.62    2.95
  -5   2   0   16.87    4.84
   5  -2   0   17.16    3.32
   5  -2   0   13.13    2.51
   5  -2   0   16.72    2.88
   5  -2   0   18.61    2.63
   5  -2   0   16.97    2.94
   5  -2   0   14.02    2.42
  -5   2   0   14.91    4.27
   5  -2   0   14.16    2.38
   5  -2   0   16.14    2.39
   5  -2   1    4.50    1.74
   5  -2   1    5.47    3.26
  -5   2  -1    6.99    3.42
   5  -2   1    6.69    2.17
   5  -2   1    4.67    1.69
   5  -2   1    4.13    1.54
   5  -2   1    2.53    1.61
   5  -2   1    6.33    1.86
   5  -2   1    5.44    1.62
  -5   2  -1   10.18    3.75
   5  -2   1    2.87    1.11
   5  -2   1    7.34    1.75
   5  -2   1    8.36    1.81
   5  -2   2  227.68   10.36
   5  -2   2  246.44   17.96
   5  -2   2  231.51    9.88
   5  -2   2  231.48    9.78
   5  -2   2  222.67   11.11
   5  -2   2  232.35    9.26
   5  -2   2  220.89    9.33
   5  -2   2  243.32   11.08
  -5   2  -2  230.62   17.01
  -5   2  -2  217.27   16.68
   5  -2   2  232.63    8.93
   5  -2   2  226.27    8.74
   5  -2   2  229.78    9.44
   5  -2   3   40.35    7.30
   5  -2   3   33.96    3.73
   5  -2   3   32.42    3.65
   5  -2   3   39.83    3.99
   5  -2   3   37.23    4.09
  -5   2  -3   44.12    7.67
  -5   2  -3   38.17    7.41
   5  -2   3   40.12    3.92
   5  -2   3   43.26    3.82
   5  -2   3   36.78    3.82
   5  -2   4  233.56    8.79
   5  -2   4  254.22    9.96
   5  -2   4  241.16   10.19
   5  -2   4  241.12    9.49
   5  -2   4  242.81    9.81
  -5   2  -4  259.95   19.04
   5  -2   4  255.91   18.94
   5  -2   5   17.87    2.50
   5  -2   5   19.53    2.92
   5  -2   5   16.80    2.69
   5  -2   5   14.40    2.59
   5  -2   6    5.57    1.54
   5  -2   6   10.78    2.28
   5  -2   6    9.43    2.42
   5  -2   6   10.49    2.15
   5  -2   7  311.59   11.10
   5  -2   7  332.44   11.08
   5  -2   7  322.29   10.36
   5  -2   8    2.37    0.97
   5  -2   8    3.20    1.41
   5  -2   8    2.88    1.11
   5  -2   9   29.87    2.87
   5  -2   9   31.26    3.00
   5  -2  10   50.27    3.01
   5  -2  10   55.75    3.41
   5  -2  11    1.00    0.42
   5  -1 -12   43.73    2.46
  -5   1  12   42.72    2.35
   5  -1 -11   27.95    2.43
   5  -1 -11   24.30    2.41
   5  -1 -11   24.80    2.87
  -5   1  10    9.56    1.39
   5  -1 -10   11.01    2.49
   5  -1 -10   11.39    2.01
   5  -1 -10   11.01    1.88
   5  -1  -9   41.48    3.91
   5  -1  -9   43.14    4.81
   5  -1  -9   50.05    4.02
  -5   1   9   45.30    3.27
   5  -1  -8   26.24    3.15
   5  -1  -8   18.84    2.93
   5  -1  -8   23.82    3.86
   5  -1  -7  137.38    7.26
   5  -1  -7  133.48    7.45
   5  -1  -7  142.93    7.49
   5  -1  -7  142.16    9.30
   5  -1  -6    2.59    1.40
   5  -1  -6    4.79    1.53
   5  -1  -6    4.19    1.72
   5  -1  -6    5.11    2.09
  -5   1   5   43.07    6.96
   5  -1  -5   35.54    6.51
  -5   1   5   43.78    7.37
   5  -1  -5   32.72    3.57
   5  -1  -5   36.12    3.91
   5  -1  -5   35.40    3.71
   5  -1  -5   35.97    4.06
   5  -1  -5   40.69    5.19
   5  -1  -5   34.90    3.64
  -5   1   4  836.37   28.99
   5  -1  -4  923.12   18.17
   5  -1  -4  889.44   18.93
   5  -1  -4  932.70   18.09
   5  -1  -4  907.00   31.90
  -5   1   4  913.08   29.54
   5  -1  -4  959.61   23.54
   5  -1  -4  925.85   20.25
   5  -1  -4  898.10   18.40
   5  -1  -3  306.07   13.03
   5  -1  -3  302.52   11.48
   5  -1  -3  287.03   10.48
   5  -1  -3  326.59   10.76
   5  -1  -3  302.01   10.94
   5  -1  -3  303.91   10.39
   5  -1  -3  296.61   11.06
   5  -1  -3  309.66   10.21
   5  -1  -3  290.14   17.11
  -5   1   3  312.00   16.94
  -5   1   3  310.53   16.49
  -5   1   2   66.77    8.55
  -5   1   2   73.01    7.57
   5  -1  -2   72.86    6.25
   5  -1  -2   72.50    5.67
   5  -1  -2   68.08    5.21
   5  -1  -2   87.74    5.54
   5  -1  -2   61.63    5.14
   5  -1  -2   77.10    5.24
   5  -1  -2   71.03    5.43
   5  -1  -2   81.16    8.68
   5  -1  -2   74.03    4.89
  -5   1   2   73.21    7.83
   5  -1  -1   18.07    2.38
   5  -1  -1   25.22    3.18
   5  -1  -1   20.18    3.44
   5  -1  -1   17.50    2.82
   5  -1  -1   20.49    2.68
   5  -1  -1   19.38    2.65
   5  -1  -1   15.22    2.68
  -5   1   1   17.50    4.31
   5  -1  -1   19.52    2.52
   5  -1  -1   20.12    2.97
   5  -1   0   -1.12    1.41
   5  -1   0    1.20    1.57
  -5   1   0   -4.21    2.26
   5  -1   0    0.72    1.11
   5  -1   0    0.09    1.02
   5  -1   0    0.69    0.94
   5  -1   0    0.12    0.78
   5  -1   0   -0.38    0.85
   5  -1   0    0.17    1.06
  -5   1   0   -1.20    1.66
   5  -1   0   -0.53    0.69
   5  -1   0    1.81    0.97
   5  -1   1    6.67    1.85
   5  -1   1    4.28    2.90
  -5   1  -1    5.07    3.17
   5  -1   1    6.26    1.79
   5  -1   1    7.67    1.92
   5  -1   1    7.00    2.04
   5  -1   1    7.07    2.13
   5  -1   1    7.77    1.78
   5  -1   1    7.37    1.65
  -5   1  -1    5.05    2.38
   5  -1   1    8.26    1.76
   5  -1   1    5.65    1.42
   5  -1   1    7.93    1.67
   5  -1   2   25.90    3.07
   5  -1   2   24.44    2.73
   5  -1   2   27.27    3.53
   5  -1   2   21.17    3.63
   5  -1   2   31.92    3.56
   5  -1   2   28.96    3.29
   5  -1   2   25.16    3.10
   5  -1   2   34.28    4.10
  -5   1  -2   25.60    5.54
   5  -1   2   24.22    5.39
   5  -1   2   33.65    4.10
   5  -1   2   34.27    3.56
   5  -1   3   49.94    4.32
   5  -1   3   51.98    3.93
   5  -1   3   53.40    5.62
   5  -1   3   46.71    4.51
   5  -1   3   47.08    4.33
   5  -1   3   50.97    4.42
   5  -1   3   48.12    4.32
   5  -1   3   48.60    4.92
  -5   1  -3   59.55    8.28
   5  -1   3   63.68    8.79
   5  -1   3   64.16    5.58
   5  -1   3   60.27    4.77
   5  -1   4  379.51   12.09
   5  -1   4  356.19   11.84
   5  -1   4  364.18   12.10
   5  -1   4  383.16   12.10
  -5   1  -4  393.37   22.25
   5  -1   4  353.31   21.70
   5  -1   4  331.20   11.48
   5  -1   4  334.15   11.12
   5  -1   5    2.50    1.11
  -5   1  -5    1.54    2.21
   5  -1   5    2.10    1.16
   5  -1   5    0.97    0.93
   5  -1   5   -1.86    1.96
   5  -1   6  144.77    7.75
   5  -1   6  149.01    7.88
   5  -1   6  138.60    7.28
   5  -1   7  558.66   14.09
   5  -1   7  556.54   14.75
   5  -1   7  578.54   15.29
   5  -1   7  582.81   13.14
   5  -1   8  183.20    7.57
   5  -1   8  171.23    7.02
   5  -1   8  186.06    8.41
   5  -1   8  164.12    7.59
   5  -1   9    3.64    1.22
   5  -1   9    5.38    1.24
   5  -1   9    3.41    1.10
   5  -1   9    1.46    1.06
   5  -1   9    2.82    1.11
   5  -1  10   23.40    2.58
   5  -1  10   26.89    2.41
   5  -1  10   21.26    2.07
   5  -1  11    2.87    0.91
  -5   0  12   10.37    1.31
   5   0 -12   11.09    1.39
   5   0 -12    8.24    1.53
   5   0 -11   65.44    4.07
   5   0 -11   76.21    4.13
   5   0 -11   68.30    5.04
   5   0 -10   32.57    3.19
   5   0 -10   26.04    2.98
   5   0  -9    3.67    1.55
   5   0  -9    5.48    1.75
   5   0  -8    1.55    1.16
   5   0  -8    0.58    1.15
   5   0  -7  161.31    8.21
   5   0  -7  161.79    8.18
   5   0  -7  150.19    7.55
  -5   0   6  530.96   24.01
   5   0  -6  569.02   15.00
   5   0  -6  521.03   14.36
  -5   0   6  541.86   24.81
   5   0  -6  509.58   14.77
   5   0  -6  503.92   13.66
  -5   0   6  544.32   24.99
  -5   0   5  132.32   11.61
   5   0  -5  121.13    7.09
   5   0  -5  122.02    8.70
   5   0  -5  111.33    6.43
  -5   0   5  114.95   10.92
   5   0  -5  119.13    7.25
   5   0  -5  115.43    6.42
  -5   0   5  130.23   11.95
  -5   0   4  269.25   15.84
   5   0  -4  277.43   12.75
   5   0  -4  262.27   10.40
   5   0  -4  253.81    9.63
  -5   0   4  252.18   15.51
   5   0  -4  236.11    8.87
   5   0  -4  255.01   10.46
   5   0  -4  261.41    9.26
  -5   0   4  252.75   16.03
   5   0  -3    5.12    2.15
   5   0  -3    8.46    1.90
   5   0  -3    7.74    1.92
   5   0  -3    6.61    1.64
   5   0  -3    7.89    1.73
   5   0  -3    7.51    1.74
   5   0  -3    2.84    1.10
  -5   0   3   10.28    3.17
  -5   0   3    6.60    2.69
   5   0  -3    8.90    1.74
   5   0  -2   20.85    3.02
   5   0  -2   20.75    2.69
   5   0  -2   15.76    2.70
   5   0  -2   14.88    2.43
   5   0  -2   19.30    2.91
   5   0  -2   16.96    4.14
   5   0  -2   16.87    3.88
  -5   0   2   24.68    4.37
  -5   0   2   18.24    3.86
   5   0  -2   21.57    3.48
   5   0  -2   21.95    2.87
   5   0  -1   39.16    4.54
   5   0  -1   43.29    3.97
   5   0  -1   40.17    3.93
   5   0  -1   43.95    3.81
   5   0  -1   46.82    4.00
   5   0  -1   41.75    4.14
   5   0  -1   43.69    6.35
  -5   0   1   44.46    5.39
  -5   0   1   42.58    6.15
   5   0   0   31.29    3.39
   5   0   0   30.00    3.45
   5   0   0   24.43    3.55
   5   0   0   26.19    3.00
   5   0   0   30.86    3.58
   5   0   0   29.20    3.10
   5   0   0   33.20    3.70
   5   0   0   34.83    6.04
  -5   0   0   30.64    4.52
   5   0   0   22.78    5.01
  -5   0   0   29.09    5.19
  -5   0   0   20.22    4.27
   5   0   1   86.11    5.82
   5   0   1   88.81    5.65
   5   0   1  101.05    7.35
   5   0   1   86.70    5.34
   5   0   1   78.61    5.78
   5   0   1   98.25    5.72
  -5   0  -1   96.37    8.02
  -5   0  -1   90.29    7.98
   5   0   1   87.18    9.57
   5   0   1   80.87    9.22
  -5   0  -1   89.79    9.06
   5   0   1   83.17    5.93
   5   0   2  303.06   10.46
   5   0   2  293.69   10.79
   5   0   2  318.73   12.99
   5   0   2  290.94    9.98
   5   0   2  319.69   10.45
   5   0   2  310.23   11.60
   5   0   2  297.41   11.30
  -5   0  -2  302.14   15.07
   5   0   2  309.92   18.45
   5   0   2  304.61   10.05
   5   0   2  294.38    9.83
   5   0   3   31.07    3.42
   5   0   3   38.86    4.86
   5   0   3   30.50    3.53
   5   0   3   33.31    3.58
   5   0   3   36.72    3.70
   5   0   3   37.39    4.23
   5   0   3   34.54    3.60
  -5   0  -3   35.64    5.51
   5   0   3   30.70    6.10
   5   0   3   32.26    3.91
   5   0   3   33.82    3.52
   5   0   4  185.16    8.23
   5   0   4  170.27    8.00
   5   0   4  183.43    9.19
   5   0   4  188.74    8.49
   5   0   4  164.58    8.18
   5   0   4  170.05    7.82
  -5   0  -4  192.56   13.37
   5   0   4  192.66   15.59
   5   0   4  177.44    9.19
   5   0   4  186.19    8.33
   5   0   5 1516.37   23.87
   5   0   5 1555.15   21.97
   5   0   5 1616.32   46.60
  -5   0  -5 1509.48   39.22
   5   0   5 1621.17   27.33
   5   0   5 1533.08   24.18
   5   0   5 1551.06   24.95
   5   0   5 1661.28   25.53
   5   0   6  313.58   10.99
   5   0   6  328.40   10.41
   5   0   6  349.00   22.29
  -5   0  -6  315.42   18.89
   5   0   6  321.36   11.18
   5   0   6  325.20   11.71
   5   0   6  335.06   11.76
   5   0   7   25.74    3.43
   5   0   7   18.59    2.81
   5   0   7   24.76    3.11
   5   0   7   21.16    3.04
   5   0   8   72.33    5.04
   5   0   8   89.19    6.09
   5   0   8   88.84    5.45
   5   0   8   85.50    5.34
   5   0   8   86.91    5.48
   5   0   9    3.62    1.39
   5   0   9    4.95    1.47
   5   0   9    5.99    1.45
   5   0   9    4.51    1.69
   5   0   9    5.31    1.36
   5   0  10   37.05    3.13
   5   0  10   33.58    2.97
   5   0  10   33.08    3.30
   5   0  11   39.02    2.71
   5   0  11   44.57    3.17
   5   0  12   10.30    1.20
  -5  -1  12    2.13    0.76
   5   1 -12    2.27    0.79
   5   1 -12    2.07    1.00
  -5  -1  11   86.88    4.57
   5   1 -11   80.91    4.62
   5   1 -11   84.32    5.74
   5   1 -10    5.42    1.59
   5   1 -10    5.16    1.37
   5   1  -9    6.49    1.98
   5   1  -9    6.51    1.81
   5   1  -9    5.63    1.72
   5   1  -8   53.69    4.78
   5   1  -8   54.00    4.87
   5   1  -8   59.06    4.70
   5   1  -7  194.61    9.01
   5   1  -7  188.34    9.36
   5   1  -7  178.11    8.16
  -5  -1   6  956.06   32.81
   5   1  -6  905.64   18.95
  -5  -1   6  966.64   33.05
   5   1  -6  923.73   20.75
   5   1  -6  924.28   18.17
  -5  -1   6  956.01   32.37
   5   1  -5   63.52    4.95
   5   1  -5   63.92    4.66
   5   1  -5   60.03    5.40
   5   1  -5   59.46    4.71
  -5  -1   5   70.88    8.84
  -5  -1   5   55.09    7.62
   5   1  -4  299.78   10.28
   5   1  -4  318.18   11.05
   5   1  -4  317.87   13.52
   5   1  -4  327.56   12.02
   5   1  -4  301.55    9.67
   5   1  -4  305.73   10.02
   5   1  -4  304.99   11.00
   5   1  -4  308.36   16.94
  -5  -1   4  314.36   17.06
  -5  -1   4  302.98   17.44
   5   1  -3  144.23    7.21
   5   1  -3  131.88    7.11
   5   1  -3  146.67    8.95
   5   1  -3  154.30    7.13
   5   1  -3  142.58    7.57
   5   1  -3  156.73    7.38
   5   1  -3  136.19    7.61
   5   1  -3  141.61   11.52
  -5  -1   3  132.28   10.39
  -5  -1   3  151.54   11.87
  -5  -1   2    8.07    2.90
   5   1  -2    5.30    2.29
   5   1  -2    9.76    1.81
   5   1  -2    7.39    2.02
  -5  -1   2    9.17    2.82
   5   1  -1  126.01   10.99
  -5  -1   1  112.83    9.36
  -5  -1   1  124.51    8.65
  -5  -1   0    7.56    2.40
  -5  -1   0   13.00    3.09
   5   1   0    5.79    2.56
   5   1   0    5.60    2.57
   5   1   1   -2.11    1.85
  -5  -1  -1    0.14    0.97
  -5  -1  -1   -1.11    1.20
   5   1   2  191.07    8.96
   5   1   2  191.86    8.87
  -5  -1  -2  195.60   12.44
   5   1   2  168.95   12.96
   5   1   2  196.48   14.52
  -5  -1  -2  197.92   12.19
   5   1   2  186.90    9.86
  -5  -1  -3  998.23   27.74
   5   1   3  963.72   18.42
   5   1   3  965.34   19.71
   5   1   3  995.44   23.27
   5   1   3 1020.43   18.53
   5   1   3  976.11   18.01
   5   1   3 1049.90   18.47
   5   1   3 1003.93   20.73
  -5  -1  -3 1009.26   29.29
   5   1   3 1041.25   33.47
   5   1   3  972.45   20.32
   5   1   3 1015.29   18.83
   5   1   4  433.39   12.73
   5   1   4  395.84   11.79
   5   1   4  403.18   12.92
   5   1   4  412.24   15.56
   5   1   4  420.13   12.21
   5   1   4  427.80   11.99
   5   1   4  404.03   12.06
   5   1   4  402.94   13.22
   5   1   4  450.61   14.24
   5   1   4  408.24   11.32
  -5  -1  -4  409.77   18.44
  -5  -1  -4  430.21   20.08
   5   1   4  455.50   23.09
  -5  -1  -5  393.01   20.19
   5   1   5  389.02   22.21
   5   1   5  399.61   11.79
   5   1   5  375.35   12.89
   5   1   5  369.04   11.96
   5   1   5  386.62   11.99
   5   1   5  397.39   11.61
  -5  -1  -5  350.71   17.58
   5   1   5  385.25   12.27
   5   1   6  299.18   10.70
   5   1   6  314.60   11.20
  -5  -1  -6  302.29   18.53
   5   1   6  301.48   20.36
   5   1   6  288.60   10.07
   5   1   6  292.61   10.95
   5   1   6  318.60   10.63
   5   1   7  153.24    7.23
   5   1   7  141.21    7.65
   5   1   7  144.15    7.40
   5   1   7  156.12    8.01
   5   1   7  153.47    7.53
   5   1   8    9.78    2.13
   5   1   8   11.17    2.05
   5   1   8   12.93    2.26
   5   1   8    8.41    1.98
   5   1   9    8.74    2.03
  -5  -1  -9   13.03    2.12
   5   1   9    7.08    1.63
   5   1   9   10.49    1.82
   5   1   9   12.79    2.26
   5   1  10    1.65    1.13
  -5  -1 -10    4.21    1.23
   5   1  10    3.38    1.24
   5   1  10    2.11    0.77
   5   1  10    3.80    1.31
   5   1  11   23.64    2.36
   5   1  11   22.54    2.30
   5   1  11   23.86    2.51
   5   1  12   10.64    1.31
   5   1  12    9.44    1.22
  -5  -2  12   14.74    1.57
   5   2 -12   18.03    1.73
   5   2 -12   13.14    1.93
  -5  -2  11    5.02    1.16
   5   2 -11    2.30    0.89
   5   2 -11    5.43    1.76
   5   2 -10   10.39    1.96
   5   2 -10   12.42    2.21
   5   2  -9    0.49    1.11
   5   2  -9    0.82    1.04
   5   2  -8  129.65    7.37
   5   2  -8  126.08    6.75
   5   2  -7   38.33    4.14
   5   2  -7   43.14    4.04
   5   2  -6   17.07    4.62
  -5  -2   6    7.96    3.14
   5   2  -6    9.88    2.18
   5   2  -6   10.37    1.92
  -5  -2   6    7.95    3.08
   5   2  -5  283.06    9.52
   5   2  -5  284.12   10.25
   5   2  -5  260.09   16.52
   5   2  -5  260.99   10.33
  -5  -2   5  301.86   17.81
  -5  -2   5  290.29   17.80
   5   2  -5  274.07   17.72
   5   2  -4  294.80   10.21
   5   2  -4  267.81   12.33
   5   2  -4  303.95   10.52
   5   2  -4  271.38    8.88
   5   2  -4  282.06    9.73
   5   2  -4  266.80   10.52
   5   2  -4  294.84   17.59
  -5  -2   4  276.11   16.07
   5   2  -4  258.64   16.27
  -5  -2   4  259.51   16.15
   5   2  -3    7.05    1.90
   5   2  -3    8.20    2.43
   5   2  -3    6.14    1.87
   5   2  -3    8.12    1.86
   5   2  -3    7.20    2.21
  -5  -2   3    2.21    1.49
   5   2  -2    1.20    1.29
  -5  -2   2    0.22    1.38
  -5  -2   2   -0.45    2.08
   5   2  -1  164.91   12.86
  -5  -2   1  165.14    9.94
  -5  -2   1  158.11   11.05
   5   2   0  487.84   19.56
   5   2   0  464.43   21.58
  -5  -2   0  444.43   17.69
   5   2   1  833.95   26.26
   5   2   1  810.16   29.10
  -5  -2  -1  820.12   25.53
  -5  -2  -1  794.84   22.15
  -5  -2  -2   89.32    8.54
   5   2   2   84.89    8.75
   5   2   2   82.05    9.31
  -5  -2  -2   75.20    7.74
  -5  -2  -3  345.71   16.98
   5   2   3  339.97   11.82
   5   2   3  346.95   13.52
   5   2   3  359.15   10.68
   5   2   3  345.03   10.62
   5   2   3  350.85   12.00
  -5  -2  -3  344.59   17.38
   5   2   3  328.70   17.97
   5   2   3  357.43   19.99
   5   2   3  349.54   11.97
   5   2   3  340.37   10.91
   5   2   4 1119.24   20.31
   5   2   4 1090.92   19.62
   5   2   4 1168.35   25.63
   5   2   4 1195.52   20.40
   5   2   4 1150.81   18.80
   5   2   4 1159.08   21.91
   5   2   4 1162.96   19.78
   5   2   4 1153.17   19.82
  -5  -2  -4 1184.11   33.50
   5   2   4 1137.40   35.08
  -5  -2  -4 1125.04   31.66
   5   2   4 1156.09   22.10
   5   2   5   29.34    3.31
   5   2   5   27.27    3.16
   5   2   5   27.57    3.40
   5   2   5   27.98    3.34
   5   2   5   31.15    3.49
   5   2   5   31.72    3.58
  -5  -2  -5   24.75    4.85
  -5  -2  -5   30.25    5.73
   5   2   5   25.00    5.48
   5   2   6    5.15    1.61
   5   2   6    3.76    1.57
   5   2   6    4.78    1.71
   5   2   6    4.16    1.64
  -5  -2  -6    0.69    1.45
  -5  -2  -6    5.01    2.45
   5   2   6    3.18    2.25
   5   2   7   24.07    3.31
   5   2   7   28.46    3.48
   5   2   7   24.71    3.31
   5   2   7   24.00    3.16
   5   2   8    0.49    0.90
   5   2   8    1.62    1.47
   5   2   8    1.26    0.95
   5   2   8    0.18    0.91
   5   2   8   -0.24    1.04
   5   2   9    3.16    1.47
   5   2   9    8.94    1.85
   5   2   9    6.84    1.82
   5   2   9    6.98    1.79
   5   2  10   -0.79    0.75
   5   2  10   -0.33    0.74
   5   2  10    0.67    1.20
   5   2  10    0.57    1.16
   5   2  11   32.15    2.90
   5   2  11   36.30    2.97
  -5  -2 -11   32.73    2.71
   5   2  11   30.11    2.70
   5   2  12    8.55    1.21
   5   2  12    7.53    1.11
   5   2  12   11.05    1.39
   5   3 -12    4.70    1.06
  -5  -3  12    4.89    0.96
   5   3 -12    5.25    0.86
   5   3 -11   14.15    2.39
   5   3 -11   16.20    2.02
   5   3 -11   13.16    1.89
  -5  -3  11   16.90    2.08
   5   3 -10   42.95    3.79
  -5  -3  10   42.67    3.57
   5   3  -9  205.43    8.82
  -5  -3   9  193.13    8.05
   5   3  -8   52.55    4.68
   5   3  -8   53.68    4.40
   5   3  -7  245.34   10.24
   5   3  -7  237.19    9.13
  -5  -3   6   83.87   10.13
   5   3  -6   64.78    5.28
   5   3  -6   66.41    5.22
  -5  -3   6   76.08    9.57
   5   3  -6   70.19    9.99
   5   3  -6   64.70    4.63
   5   3  -5    4.79    2.64
  -5  -3   5   -2.99    2.04
   5   3  -5    4.24    1.23
   5   3  -5    4.71    1.44
   5   3  -5    2.69    1.25
   5   3  -5   -3.13    2.47
  -5  -3   5    2.57    1.83
   5   3  -4   44.46    4.06
   5   3  -4   58.93    8.43
  -5  -3   4   42.27    6.42
   5   3  -4   49.40    5.22
   5   3  -4   40.92    3.82
  -5  -3   4   50.18    7.34
   5   3  -4   47.76    7.51
   5   3  -3  122.75    7.99
  -5  -3   3  118.76   10.27
   5   3  -3  117.44   11.63
  -5  -3   3  120.66   10.83
   5   3  -3  117.13   11.12
   5   3  -3  120.87    6.57
   5   3  -2  298.29   11.25
   5   3  -2  297.30   18.11
  -5  -3   2  281.68   14.69
  -5  -3   2  288.57   16.14
   5   3  -2  282.79   16.54
   5   3  -1  143.56   12.44
  -5  -3   1  150.19    9.86
  -5  -3   1  154.05   11.22
   5   3  -1  141.94   11.26
   5   3   0   39.34    6.61
   5   3   0   45.87    6.16
  -5  -3   0   43.20    5.70
   5   3   1  423.04   21.31
  -5  -3  -1  391.05   18.08
  -5  -3  -1  402.18   16.27
  -5  -3  -2 1129.83   30.75
   5   3   2 1125.47   29.49
   5   3   2 1117.81   35.03
   5   3   3    6.16    1.41
   5   3   3    4.18    1.77
   5   3   3   10.41    2.20
   5   3   3   10.95    3.85
  -5  -3  -3   12.44    3.40
   5   3   3    9.53    2.97
   5   3   3   10.14    2.31
  -5  -3  -3    8.57    2.59
   5   3   3    7.73    1.86
   5   3   3    8.70    1.89
   5   3   4  403.88   12.19
   5   3   4  402.58   11.99
   5   3   4  390.09   11.07
   5   3   4  393.03   12.63
  -5  -3  -4  398.51   19.57
   5   3   4  380.96   19.39
   5   3   4  406.41   21.78
  -5  -3  -4  381.37   18.87
   5   3   4  391.60   12.01
   5   3   4  388.73   12.48
   5   3   5  165.29    8.01
  -5  -3  -5  185.45   13.95
   5   3   5  145.88   12.72
   5   3   5  161.58    7.83
   5   3   5  159.86    7.34
   5   3   5  162.50    7.87
   5   3   5  159.64    8.14
  -5  -3  -5  159.35   12.63
  -5  -3  -6   72.16    9.02
   5   3   6   75.11    9.47
   5   3   6   83.20    5.76
   5   3   6   72.68    5.07
   5   3   6   76.63    5.43
   5   3   6   75.79    5.58
  -5  -3  -6   77.35    9.33
   5   3   6   67.19    8.64
   5   3   7    1.84    1.28
   5   3   7    0.67    0.84
   5   3   7    1.43    1.38
   5   3   7    2.50    1.41
   5   3   8   17.34    2.62
   5   3   8   14.94    2.41
   5   3   8   18.29    2.77
   5   3   8   16.56    2.58
   5   3   8   13.61    2.50
   5   3   9   58.35    4.56
   5   3   9   56.74    4.38
   5   3   9   66.53    5.00
   5   3   9   61.83    4.58
   5   3  10    8.06    1.69
   5   3  10    9.40    1.95
   5   3  10   10.25    1.68
   5   3  10    8.47    1.70
   5   3  11    8.61    1.41
   5   3  11    9.31    1.61
   5   3  11   12.29    1.94
  -5  -3 -12    3.13    0.82
   5   3  12    2.10    0.76
   5   4 -11   27.15    2.73
  -5  -4  11   26.80    2.29
   5   4 -11   25.28    2.45
   5   4 -11   29.37    2.47
  -5  -4  10    4.96    1.35
   5   4 -10    3.95    1.21
   5   4 -10    3.45    1.39
  -5  -4   9  283.15    9.48
   5   4  -9  313.98   10.65
  -5  -4   8   -0.23    0.98
   5   4  -8   -0.03    1.01
   5   4  -7    0.04    1.04
   5   4  -7    1.26    0.97
   5   4  -7    2.02    1.15
  -5  -4   7   -0.36    1.09
   5   4  -6  103.65    6.54
  -5  -4   6   95.34   10.98
   5   4  -6   94.48   12.00
  -5  -4   6  114.14   12.04
   5   4  -6  110.59    5.86
  -5  -4   5   28.83    6.16
   5   4  -5   35.51    7.21
   5   4  -5   31.75    3.64
  -5  -4   5   33.50    6.18
   5   4  -4   95.48    7.01
   5   4  -4  100.80    6.12
  -5  -4   4   99.11   10.63
   5   4  -4  100.08   11.49
  -5  -4   4   99.20   10.34
   5   4  -3    0.01    0.92
  -5  -4   3   -1.01    1.49
   5   4  -3    0.97    1.15
   5   4  -3    2.10    2.26
  -5  -4   3    1.21    1.60
   5   4  -3    2.67    1.15
   5   4  -2  180.42    9.17
   5   4  -2  183.85   14.92
   5   4  -2  161.77   13.38
  -5  -4   2  161.87   12.52
  -5  -4   2  186.57   12.55
   5   4  -2  176.87    8.24
   5   4  -1  142.59    7.76
   5   4  -1  153.95    7.66
   5   4  -1  146.23   13.14
  -5  -4   1  145.65   10.29
   5   4  -1  152.92   12.61
  -5  -4   1  138.20   11.18
   5   4   0  599.51   24.37
  -5  -4   0  629.49   22.60
   5   4   0  635.59   27.05
   5   4   0  624.78   15.08
   5   4   1    7.46    1.88
   5   4   1    5.78    1.64
  -5  -4  -1    4.21    1.91
   5   4   1    4.58    2.68
  -5  -4  -1    7.90    2.85
   5   4   2  811.76   16.01
   5   4   2  805.28   18.36
   5   4   2  773.90   16.80
   5   4   2  760.71   16.64
   5   4   2  825.44   30.47
  -5  -4  -2  844.04   27.17
   5   4   3  195.99    9.71
   5   4   3  188.05    8.02
   5   4   3  184.97    8.75
   5   4   3  183.34    8.36
   5   4   3  191.92    8.44
  -5  -4  -3  201.13   13.63
   5   4   3  201.91   15.17
  -5  -4  -3  205.05   13.82
   5   4   4    5.07    1.70
   5   4   4    5.94    1.73
   5   4   4    3.91    1.49
   5   4   4    4.09    1.66
   5   4   4    6.30    2.27
  -5  -4  -4    5.17    2.30
  -5  -4  -4    8.00    3.07
   5   4   5   25.14    3.34
   5   4   5   20.94    5.40
  -5  -4  -5   32.91    5.82
  -5  -4  -5   31.93    5.88
   5   4   5   27.41    3.40
   5   4   5   27.11    3.37
   5   4   6   15.26    2.59
   5   4   6   13.55    2.35
   5   4   6   14.90    2.68
   5   4   6   14.45    4.21
  -5  -4  -6   20.84    5.02
  -5  -4  -6   12.83    3.82
   5   4   7   70.14    5.06
   5   4   7   71.03    5.44
   5   4   7   62.78    5.09
   5   4   8   29.12    3.12
   5   4   8   30.32    3.19
   5   4   8   30.94    3.52
   5   4   8   28.63    3.46
   5   4   9  177.94    8.16
   5   4   9  161.30    7.39
   5   4  10    2.17    0.98
   5   4  10    2.71    1.36
   5   4  10    0.41    0.83
   5   4  11  153.26    6.08
   5   4  11  154.42    6.08
   5   4  12   31.48    2.26
  -5  -4 -12   30.82    2.21
  -5  -5  11  141.41    4.62
   5   5 -11  150.45    4.87
   5   5 -10    0.07    0.70
   5   5 -10    1.91    0.99
  -5  -5  10    1.39    0.85
   5   5  -9   34.25    3.63
   5   5  -9   34.06    3.36
  -5  -5   9   37.19    3.32
   5   5  -8   -0.53    1.04
   5   5  -8    0.47    1.32
  -5  -5   8   -0.03    0.86
   5   5  -8   -0.23    1.09
  -5  -5   7    9.87    1.91
   5   5  -7    9.17    2.27
   5   5  -7   12.59    2.91
  -5  -5   6    6.36    1.68
   5   5  -6    2.99    1.45
   5   5  -6    3.68    1.85
   5   5  -5   35.79    4.28
   5   5  -5   37.72    3.98
  -5  -5   5   36.83    3.49
  -5  -5   5   38.85    7.35
   5   5  -5   32.44    6.96
  -5  -5   5   37.92    7.02
   5   5  -4  107.15    6.40
  -5  -5   4  121.27   12.25
   5   5  -4   95.89   11.83
  -5  -5   4  106.96   11.27
   5   5  -3    0.63    1.10
  -5  -5   3   -1.75    1.97
   5   5  -3   -0.86    1.74
  -5  -5   3   -2.01    2.00
   5   5  -2   20.74    2.66
  -5  -5   2   25.83    5.19
  -5  -5   2   22.57    5.00
   5   5  -2   22.50    5.22
   5   5  -2   19.53    2.95
   5   5  -1   38.12    4.11
   5   5  -1   37.85    3.33
   5   5  -1   39.98    6.97
  -5  -5   1   35.81    6.07
   5   5  -1   35.96    6.84
   5   5  -1   39.28    4.12
  -5  -5   1   26.83    4.69
   5   5   0 1109.82   36.88
   5   5   0 1125.01   21.08
   5   5   0 1113.52   35.83
  -5  -5   0 1087.37   31.54
   5   5   0 1088.17   20.77
   5   5   1   47.89    3.94
   5   5   1   44.02    4.19
  -5  -5  -1   43.93    6.21
  -5  -5  -1   54.43    7.17
   5   5   1   54.08    8.12
   5   5   2   35.49    3.56
   5   5   2   34.12    3.91
   5   5   2   41.08    7.11
   5   5   2   35.39    3.84
  -5  -5  -2   38.57    5.89
   5   5   2   36.55    3.83
   5   5   3  127.35    6.86
   5   5   3  137.91    7.64
  -5  -5  -3  142.77   11.65
   5   5   3  137.59   12.89
   5   5   3  138.73    7.37
  -5  -5  -3  142.63   11.74
   5   5   3  135.26    7.43
   5   5   4  104.85    6.69
  -5  -5  -4  104.65   10.08
   5   5   4  103.54   11.17
   5   5   4  102.92    6.28
   5   5   4  110.13    6.59
  -5  -5  -4  100.01   10.17
   5   5   5  136.94    7.71
  -5  -5  -5  147.78   12.42
   5   5   5  146.81   13.15
  -5  -5  -5  152.46   13.00
   5   5   5  136.19    7.10
   5   5   5  139.25    7.59
   5   5   6   12.44    2.48
   5   5   6   10.20    2.37
  -5  -5  -6   11.67    3.76
  -5  -5  -6   14.93    4.09
   5   5   6   15.04    2.47
   5   5   7   13.92    2.61
   5   5   7   17.21    2.36
   5   5   7   16.58    2.80
   5   5   8   14.72    2.56
   5   5   8   13.79    2.59
   5   5   9    8.94    1.79
   5   5   9    8.74    1.94
   5   5  10   12.50    1.89
   5   5  10   12.46    1.98
   5   5  11   24.83    2.35
   5   5  11   22.51    1.83
   5   5  11   26.15    2.44
   5   5  12   19.84    1.56
  -5  -5 -12   22.26    1.81
   5   6 -11   29.13    2.09
  -5  -6  10   -0.50    0.65
   5   6 -10   -0.20    0.62
   5   6  -9   -0.26    0.78
  -5  -6   9    0.29    0.71
   5   6  -9   -0.15    0.61
  -5  -6   8   54.53    3.96
   5   6  -8   60.72    4.59
  -5  -6   7   50.12    3.97
   5   6  -7   60.09    4.82
  -5  -6   6   13.92    2.20
   5   6  -6   12.37    2.38
  -5  -6   5    2.41    1.10
   5   6  -5    1.06    1.13
   5   6  -4   64.21    5.06
   5   6  -4   69.43   10.61
  -5  -6   4   66.40    9.50
  -5  -6   4   42.28    7.57
   5   6  -3  111.29    6.43
  -5  -6   3  111.95   11.91
   5   6  -3  101.92   12.29
  -5  -6   3  101.48   10.86
   5   6  -2  418.57   12.08
  -5  -6   2  388.25   20.04
   5   6  -2  412.72   23.97
  -5  -6   2  407.17   21.99
   5   6  -1   11.60    4.08
  -5  -6   1   14.12    4.19
   5   6  -1   12.54    2.16
   5   6  -1    9.66    2.50
   5   6  -1    9.13    2.06
   5   6  -1   12.60    4.16
   5   6  -1    9.42    2.18
  -5  -6   0   36.90    6.05
   5   6   0   50.68    4.92
   5   6   0   39.54    3.48
   5   6   0   44.74    7.81
   5   6   0   37.36    4.12
  -5  -6   0   33.34    6.08
   5   6   0   47.26    7.98
  -5  -6  -1  273.87   15.98
   5   6   1  293.53   11.00
  -5  -6  -1  276.44   16.31
   5   6   1  307.05   12.05
   5   6   1  294.06   19.24
   5   6   2   12.65    2.58
  -5  -6  -2   19.39    4.33
   5   6   2   18.61    4.64
   5   6   2   12.13    2.59
   5   6   3   24.33    3.41
   5   6   3   25.59    3.30
   5   6   3   29.18    6.09
  -5  -6  -3   29.69    5.28
  -5  -6  -3   25.65    5.06
   5   6   3   23.18    3.17
   5   6   4   17.87    2.75
  -5  -6  -4   21.47    4.73
   5   6   4   19.29    5.23
  -5  -6  -4   22.18    4.69
   5   6   4   25.99    3.52
   5   6   5    8.35    2.20
   5   6   5   10.26    2.12
  -5  -6  -5    7.59    1.69
  -5  -6  -5    6.18    2.93
  -5  -6  -5    3.37    2.01
   5   6   6  138.45    7.65
   5   6   6  133.39    7.63
  -5  -6  -6  159.42    7.04
   5   6   7   25.74    3.36
   5   6   7   23.37    3.27
  -5  -6  -7   20.22    2.50
   5   6   8    3.00    1.30
   5   6   8    3.37    1.51
   5   6   9   29.92    3.13
   5   6   9   35.45    3.39
   5   6  10   59.21    3.74
   5   6  10   68.27    4.11
   5   6  11   23.93    2.20
   5   6  11   24.64    1.77
   5   6  11   26.50    2.12
   5   7 -10   41.15    2.29
   5   7 -10   39.99    2.71
   5   7  -9    0.76    0.64
  -5  -7   9   -0.46    0.52
   5   7  -9    0.27    0.62
   5   7  -8   19.50    2.39
  -5  -7   8   17.49    2.04
   5   7  -8   16.42    2.29
  -5  -7   7   40.24    3.23
   5   7  -7   43.38    3.88
  -5  -7   6   64.51    4.17
   5   7  -6   71.99    5.15
   5   7  -5  146.16    7.54
   5   7  -4    9.92    2.22
   5   7  -3   44.26    4.17
   5   7  -2  305.80   21.63
  -5  -7   2  302.66   19.66
   5   7  -2  320.83   10.88
   5   7  -2  319.94   12.05
  -5  -7   1  203.44   14.13
  -5  -7   1  209.68    8.01
   5   7  -1  204.38    8.47
   5   7  -1  219.90   18.21
  -5  -7   1  177.99   14.64
   5   7  -1  191.72   16.60
   5   7  -1  210.00   10.05
   5   7  -1  191.68    9.27
  -5  -7   0   67.63    7.80
  -5  -7   0   63.63    4.38
   5   7   0   60.13    4.50
  -5  -7   0   61.32    8.42
   5   7   0   60.97    5.62
   5   7   0   59.55    5.14
   5   7   0   62.69    9.26
  -5  -7  -1    7.40    1.67
   5   7   1    7.58    1.53
   5   7   1    8.90    2.25
   5   7   1    6.29    1.79
  -5  -7  -1   13.18    3.61
  -5  -7  -2    2.37    1.98
   5   7   2    0.94    1.08
   5   7   2    1.36    1.20
  -5  -7  -2    1.21    1.49
   5   7   2    4.61    3.15
   5   7   2   -0.37    0.93
   5   7   3   99.02    6.71
  -5  -7  -3  103.16   10.32
  -5  -7  -3  105.96   10.21
   5   7   3   98.38    6.21
   5   7   4   43.13    4.01
   5   7   4   34.23    3.90
   5   7   5    5.45    1.68
   5   7   6    2.28    1.24
   5   7   6    2.64    1.47
  -5  -7  -6    1.44    0.79
   5   7   7    2.13    1.38
   5   7   7    1.41    1.03
  -5  -7  -7    1.10    0.87
  -5  -7  -8   24.44    2.55
   5   7   8   20.40    2.68
   5   7   8   25.58    2.96
   5   7   9    8.79    1.73
  -5  -7  -9    6.91    1.17
   5   7   9    6.95    1.52
   5   7  10   31.07    2.51
   5   7  10   35.51    2.59
   5   7  11   21.23    1.79
   5   8  -9   18.62    1.82
   5   8  -9   21.01    1.71
   5   8  -8   62.85    3.63
   5   8  -8   53.21    3.45
  -5  -8   8   54.53    2.81
  -5  -8   7   29.00    2.55
  -5  -8   7   25.73    2.19
   5   8  -7   26.20    2.77
   5   8  -6    7.93    1.78
   5   8  -5    2.97    1.24
   5   8  -4  169.06    7.90
   5   8  -3   82.84    5.59
   5   8  -3   83.04    6.01
  -5  -8   2   35.20    3.42
   5   8  -2   30.70    3.84
   5   8  -2   39.12    3.91
   5   8  -1    1.20    0.96
  -5  -8   1    2.15    1.20
   5   8  -1    4.06    1.77
   5   8  -1    1.97    1.30
   5   8   0   10.28    2.40
  -5  -8   0    8.95    1.81
   5   8   0    8.81    2.32
  -5  -8   0   11.13    2.16
   5   8   0    9.69    2.03
   5   8   1    3.26    1.44
  -5  -8  -1    3.64    1.37
   5   8   1    3.35    1.70
  -5  -8  -1    4.53    1.44
   5   8   1    2.44    1.43
   5   8   2    1.24    1.25
   5   8   2    1.60    1.37
   5   8   2   -0.81    1.61
  -5  -8  -2    2.19    1.07
  -5  -8  -2    0.31    0.86
   5   8   3   58.90    4.57
   5   8   3   60.58    5.11
  -5  -8  -3   57.30    3.98
  -5  -8  -3   60.40    4.31
  -5  -8  -4    0.93    0.85
   5   8   4    0.30    1.02
   5   8   5   56.17    4.76
  -5  -8  -5   65.13    4.33
  -5  -8  -5   69.31    4.83
  -5  -8  -6   15.24    2.09
  -5  -8  -6   13.92    2.13
   5   8   6   12.42    2.36
  -5  -8  -7    0.17    0.56
   5   8   7    0.88    1.21
  -5  -8  -7   -1.82    0.95
   5   8   7    0.33    1.03
   5   8   8  115.91    5.82
   5   8   8  112.89    5.28
  -5  -8  -8  115.67    5.15
   5   8   9   59.32    3.69
   5   8   9   59.93    3.26
  -5  -8  -9   54.77    3.06
   5   8  10   16.98    1.60
   5   9  -8    0.52    0.43
   5   9  -8    0.44    0.41
   5   9  -7    3.39    0.93
   5   9  -7    3.49    0.99
   5   9  -7    2.68    0.74
  -5  -9   7    3.62    0.78
  -5  -9   7    2.11    0.63
   5   9  -6   18.92    2.27
   5   9  -6   21.93    2.64
  -5  -9   6   18.07    1.96
   5   9  -6   17.01    2.00
  -5  -9   6   17.39    1.93
   5   9  -5    3.33    1.27
  -5  -9   5    2.28    0.89
  -5  -9   5    1.51    1.07
   5   9  -4   51.44    4.11
  -5  -9   4   42.88    3.61
   5   9  -4   43.81    3.77
  -5  -9   4   39.30    3.34
   5   9  -3   73.14    4.98
  -5  -9   3   69.97    4.54
  -5  -9   3   81.89    5.15
   5   9  -3   70.10    5.22
   5   9  -3   68.42    5.23
   5   9  -2    5.48    1.64
  -5  -9   2    4.23    1.27
   5   9  -2    3.90    1.81
  -5  -9   2    6.45    1.75
   5   9  -2    4.37    1.59
   5   9  -1    0.64    1.07
   5   9  -1   -0.81    1.57
  -5  -9   1    0.89    0.98
  -5  -9   1   -1.18    0.86
   5   9  -1    0.12    0.93
   5   9   0    1.30    1.68
  -5  -9   0    0.76    1.07
  -5  -9   0    0.15    0.65
   5   9   0    0.05    0.90
  -5  -9  -1    4.45    1.48
   5   9   1    4.94    2.01
  -5  -9  -1    5.72    1.51
   5   9   1    6.51    1.69
   5   9   1    3.76    1.48
  -5  -9  -2   18.46    2.43
   5   9   2   15.62    3.13
  -5  -9  -2   15.89    2.23
   5   9   2   17.70    2.42
   5   9   2   14.88    2.65
  -5  -9  -3   -1.01    1.06
  -5  -9  -3    0.16    0.70
   5   9   3   -0.07    1.01
  -5  -9  -4    9.24    1.68
   5   9   4    9.20    2.03
  -5  -9  -5   11.49    1.79
  -5  -9  -5   12.22    1.94
   5   9   5   14.17    2.32
  -5  -9  -6    4.57    1.16
  -5  -9  -6    4.58    1.29
   5   9   6    4.87    1.41
  -5  -9  -7  136.80    5.63
   5   9   7  137.81    5.41
  -5  -9  -7  136.24    5.05
   5   9   7  140.68    6.24
  -5  -9  -8   44.38    2.88
   5   9   8   45.91    3.26
  -5  -9  -9   51.61    2.51
   5   9   9   54.07    2.95
  -5 -10   6   13.63    1.37
  -5 -10   6   12.35    1.17
   5  10  -6   12.34    1.54
   5  10  -5   50.36    3.22
  -5 -10   5   47.05    2.84
  -5 -10   5   47.81    2.87
   5  10  -5   42.08    3.16
   5  10  -4    2.83    1.06
   5  10  -4    1.62    1.04
   5  10  -4   -0.75    0.65
  -5 -10   4    1.32    0.75
  -5 -10   4    1.46    0.90
   5  10  -3   17.23    2.38
  -5 -10   3   24.47    2.52
   5  10  -3   20.77    2.60
  -5 -10   3   21.41    2.29
   5  10  -3   21.26    2.45
   5  10  -2    3.08    1.21
   5  10  -2    6.32    1.79
  -5 -10   2    3.50    1.17
  -5 -10   2    3.62    1.18
   5  10  -1    5.89    1.81
  -5 -10   1    6.57    1.48
  -5 -10   1    4.55    1.18
   5  10  -1    5.22    1.51
   5  10  -1    3.21    1.11
   5  10   0    1.36    1.43
  -5 -10   0    0.37    0.90
  -5 -10   0   -0.53    0.76
   5  10   0   -0.14    0.66
   5  10   0   -0.03    0.81
   5  10   1   45.65    3.83
   5  10   1   41.97    3.26
  -5 -10  -1   51.38    3.72
  -5 -10  -1   51.25    3.71
   5  10   1   56.90    4.95
  -5 -10  -2   21.43    2.40
   5  10   2   16.99    2.31
  -5 -10  -2   21.21    2.34
  -5 -10  -3   33.78    2.75
   5  10   3   27.47    2.86
  -5 -10  -3   32.55    2.88
   5  10   4   -0.29    0.61
  -5 -10  -4   -0.22    0.69
  -5 -10  -4    0.95    0.83
   5  10   5   88.64    4.23
  -5 -10  -5   93.70    4.73
  -5 -10  -5   83.44    4.15
  -5 -10  -6   60.80    3.57
  -5 -10  -6   60.66    3.22
   5  10   6   64.24    3.96
  -5 -10  -7   76.53    3.60
  -5 -10  -7   70.32    2.95
   5  10   7   75.54    3.87
  -5 -10  -8   46.30    2.31
   5  10   8   47.52    2.63
  -5 -11   4    1.34    0.55
  -5 -11   4    1.20    0.43
   5  11  -4    0.08    0.48
   5  11  -4    0.22    0.39
   5  11  -3   32.85    2.38
   5  11  -3   30.58    2.22
  -5 -11   3   35.35    2.31
  -5 -11   3   39.74    2.51
  -5 -11   2    4.54    1.00
   5  11  -2    4.10    1.04
   5  11  -2    4.86    1.00
   5  11  -2    4.32    1.15
  -5 -11   2    5.98    1.14
  -5 -11   1    8.02    1.32
   5  11  -1   11.88    1.92
  -5 -11   1   10.78    1.55
   5  11  -1    5.51    0.92
   5  11  -1    7.06    1.30
   5  11   0   38.24    2.78
  -5 -11   0   44.93    2.97
  -5 -11   0   40.40    2.86
   5  11   0   45.99    3.76
   5  11   0   34.89    2.77
   5  11   1    2.30    0.85
  -5 -11  -1    3.03    0.97
  -5 -11  -1    1.97    0.68
   5  11   2    4.90    1.03
  -5 -11  -2    4.85    1.03
  -5 -11  -2    4.15    1.02
  -5 -11  -3    0.21    0.46
   5  11   3   -0.43    0.61
  -5 -11  -3    0.01    0.55
  -5 -11  -3    0.51    0.58
  -5 -11  -4   10.47    1.34
  -5 -11  -4    9.90    1.46
   5  11   4   11.42    1.48
  -5 -11  -5   96.68    3.96
  -5 -11  -5   85.88    3.33
   5  11   5   86.73    3.80
   5  11   6   -0.27    0.45
  -5 -11  -6    0.65    0.48
  -5 -12   0    3.15    0.67
  -5 -12   0    3.51    0.68
  -5 -12  -1    0.14    0.33
  -5 -12  -1   -0.02    0.38
  -5 -12  -2   65.78    2.75
  -5 -12  -3    0.39    0.40
   6  -6  -5   19.67    1.75
   6  -6  -5   20.66    1.53
   6  -6  -4    0.27    0.53
   6  -6  -4    1.10    0.52
   6  -6  -4    0.21    0.43
   6  -6  -3   91.74    4.07
   6  -6  -3   92.54    4.19
   6  -6  -3   95.74    3.95
   6  -6  -2   29.60    2.53
   6  -6  -2   30.66    2.40
   6  -6  -2   31.78    2.39
   6  -6  -1    9.10    1.54
   6  -6  -1    9.49    1.39
   6  -6   0   69.65    3.91
   6  -6   0   66.38    3.47
   6  -6   1  144.73    5.28
   6  -6   1  148.65    5.01
   6  -6   2   27.52    2.09
   6  -6   2   30.81    2.17
   6  -6   3    1.55    0.54
   6  -5  -7    9.52    1.24
   6  -5  -7    9.45    1.07
   6  -5  -6   15.31    1.86
   6  -5  -6   17.15    1.70
   6  -5  -5   63.23    4.08
   6  -5  -5   54.43    3.08
   6  -5  -5   63.61    3.57
   6  -5  -4   42.89    3.22
   6  -5  -4   49.17    3.80
   6  -5  -4   47.42    3.29
   6  -5  -3   40.10    3.58
   6  -5  -3   41.50    3.43
   6  -5  -3   43.73    3.33
   6  -5  -2  203.54    8.00
   6  -5  -2  210.20    7.94
   6  -5  -2  217.03    7.46
   6  -5  -1  152.47    6.95
   6  -5  -1  144.37    6.57
   6  -5  -1  156.62    6.43
   6  -5   0   16.31    2.15
   6  -5   0   13.60    1.77
   6  -5   0   15.72    2.18
   6  -5   0   16.12    2.35
   6  -5   1   17.47    2.18
   6  -5   1   15.00    1.87
   6  -5   1   13.76    2.17
   6  -5   2   84.45    4.45
   6  -5   2   88.84    4.37
   6  -5   2   88.54    4.86
   6  -5   3    8.03    1.34
   6  -5   3   11.37    1.57
   6  -5   3   10.90    1.61
   6  -5   4   31.08    2.31
   6  -5   4   28.91    2.32
   6  -5   5    2.23    0.63
   6  -5   5    1.22    0.58
   6  -4  -8    9.32    1.18
   6  -4  -8   11.98    1.36
   6  -4  -7   46.05    3.28
   6  -4  -7   49.21    3.12
   6  -4  -6    1.09    0.85
   6  -4  -6    0.90    0.92
   6  -4  -5  123.29    5.72
   6  -4  -5  109.27    5.21
   6  -4  -5  121.72    6.49
   6  -4  -4  363.04   10.29
   6  -4  -4  328.55   10.10
   6  -4  -4  356.01   11.60
   6  -4  -3   73.02    4.80
   6  -4  -3   67.88    4.91
   6  -4  -3   84.02    5.81
   6  -4  -2    8.46    1.86
   6  -4  -2    8.02    1.61
   6  -4  -2    7.22    2.06
   6  -4  -2    5.57    1.50
   6  -4  -1  335.07   11.46
   6  -4  -1  319.98   11.36
   6  -4  -1  333.81   10.34
   6  -4  -1  340.92    9.86
   6  -4   0  117.11    6.77
   6  -4   0  120.06    6.71
   6  -4   0  120.46    6.21
   6  -4   0  111.00    5.82
   6  -4   1   73.97    4.80
   6  -4   1   77.89    4.96
   6  -4   1   82.24    4.63
   6  -4   1   84.92    5.69
   6  -4   1   78.24    5.14
   6  -4   2   20.17    2.47
   6  -4   2   18.51    2.52
   6  -4   2   19.22    2.26
   6  -4   2   22.02    2.92
   6  -4   3    2.01    1.04
   6  -4   3    1.45    0.98
   6  -4   3    3.17    1.34
   6  -4   3    0.81    0.65
   6  -4   4   81.22    4.34
   6  -4   4   88.64    5.01
   6  -4   4   89.34    4.30
   6  -4   4   78.01    4.28
   6  -4   5   39.40    3.16
   6  -4   5   35.30    2.48
   6  -4   5   37.20    2.64
   6  -4   6   -1.36    0.53
   6  -4   6   -0.81    0.68
   6  -4   7   15.49    1.56
   6  -3  -9    1.75    0.62
   6  -3  -8    8.33    1.46
   6  -3  -8    4.86    1.12
   6  -3  -7   79.71    4.80
   6  -3  -7   86.48    4.64
   6  -3  -6  209.26    8.55
   6  -3  -6  221.34    8.00
   6  -3  -5   14.47    2.67
   6  -3  -5   11.81    1.84
   6  -3  -5   11.53    2.27
   6  -3  -5   10.40    2.01
   6  -3  -4   59.75    4.56
   6  -3  -4   63.07    5.20
   6  -3  -4   53.01    4.39
   6  -3  -4   66.18    5.47
   6  -3  -3  399.58   11.74
   6  -3  -3  406.42   11.24
   6  -3  -3  403.24   13.29
   6  -3  -3  377.97   12.32
   6  -3  -3  420.53   13.91
   6  -3  -2   47.42    4.17
   6  -3  -2   47.04    4.76
   6  -3  -2   42.90    4.32
   6  -3  -2   48.79    4.71
   6  -3  -2   48.85    4.11
   6  -3  -1   50.01    4.26
   6  -3  -1   49.70    4.17
   6  -3  -1   50.89    4.96
   6  -3  -1   49.49    4.71
   6  -3  -1   44.33    4.73
   6  -3  -1   49.38    4.28
   6  -3   0   17.43    2.59
   6  -3   0   16.30    2.89
   6  -3   0   13.52    2.75
   6  -3   0   17.22    2.89
   6  -3   0   18.71    2.74
   6  -3   0   14.60    2.33
   6  -3   1   26.58    3.28
   6  -3   1   23.40    2.90
   6  -3   1   19.85    3.01
   6  -3   1   21.61    2.75
   6  -3   1   20.01    3.11
   6  -3   1   24.02    3.09
   6  -3   2   47.99    4.31
   6  -3   2   46.42    3.95
   6  -3   2   40.83    3.68
   6  -3   2   44.18    4.32
   6  -3   2   38.63    3.89
   6  -3   2   39.69    3.92
   6  -3   3   34.71    3.62
   6  -3   3   27.01    2.98
   6  -3   3   25.22    2.86
   6  -3   3   25.74    3.17
   6  -3   3   31.54    3.52
   6  -3   4    3.46    1.20
   6  -3   4    1.37    1.40
   6  -3   4    1.10    0.77
   6  -3   4    2.44    1.31
   6  -3   4    2.16    1.06
   6  -3   5  104.95    4.87
   6  -3   5  110.08    5.95
   6  -3   5  109.69    5.45
   6  -3   5  110.92    5.76
   6  -3   6   62.81    4.26
   6  -3   6   56.39    3.66
   6  -3   7    3.62    1.09
   6  -3   7    3.64    1.00
   6  -3   8    5.89    1.06
   6  -3   8    3.56    0.74
   6  -2 -10   14.16    1.39
   6  -2  -9   90.71    3.97
   6  -2  -9  102.58    4.43
   6  -2  -9   93.54    4.73
   6  -2  -8   25.04    2.44
   6  -2  -8   26.33    2.59
   6  -2  -8   28.96    3.21
   6  -2  -8   25.56    2.45
   6  -2  -7    7.54    1.61
   6  -2  -7   11.24    2.01
   6  -2  -7    7.20    1.48
   6  -2  -7    8.67    2.02
   6  -2  -6  366.19   13.07
   6  -2  -6  361.66   11.84
   6  -2  -6  363.85   10.85
   6  -2  -5  154.69    8.86
   6  -2  -5  150.84    7.17
   6  -2  -5  152.30    8.25
   6  -2  -5  158.31    7.40
   6  -2  -4   74.79    6.38
   6  -2  -4   73.36    5.97
   6  -2  -4   62.22    4.96
   6  -2  -4   72.50    5.13
   6  -2  -3   18.16    2.84
   6  -2  -3   19.67    2.81
   6  -2  -3   19.84    3.31
   6  -2  -3   22.29    2.99
   6  -2  -3   17.23    2.66
   6  -2  -3   17.25    3.15
   6  -2  -2   88.08    5.63
   6  -2  -2  105.96    6.62
   6  -2  -2  103.13    6.27
   6  -2  -2   97.95    7.39
   6  -2  -2   92.42    6.42
   6  -2  -2  102.81    7.08
   6  -2  -2   92.61    5.98
   6  -2  -1  109.63    7.33
   6  -2  -1  108.64    7.00
   6  -2  -1  105.93    7.71
   6  -2  -1  122.38    7.73
   6  -2  -1  104.92    6.40
   6  -2  -1  101.06    6.22
   6  -2  -1  112.76    6.29
   6  -2  -1  113.85    7.09
   6  -2  -1  109.36    6.21
   6  -2   0    8.15    2.26
   6  -2   0   10.60    2.36
   6  -2   0   15.78    2.70
   6  -2   0    9.30    2.21
   6  -2   0    7.99    2.33
   6  -2   0   10.19    2.04
   6  -2   0   10.20    2.47
   6  -2   0    8.44    1.85
   6  -2   1  125.17    6.88
   6  -2   1  119.62    6.33
   6  -2   1  122.34    7.03
   6  -2   1  131.92    7.70
   6  -2   1  124.09    7.56
   6  -2   1  116.24    8.08
   6  -2   1  131.33    7.11
   6  -2   2    6.48    1.97
   6  -2   2    9.35    1.87
   6  -2   2   12.29    2.36
   6  -2   2   11.00    2.24
   6  -2   2   13.10    2.57
   6  -2   2   10.78    2.25
   6  -2   3   63.48    4.87
   6  -2   3   66.12    4.49
   6  -2   3   62.95    5.09
   6  -2   3   63.56    5.04
   6  -2   3   61.60    4.91
   6  -2   3   65.10    5.05
   6  -2   4    0.15    0.63
   6  -2   4    2.01    1.15
   6  -2   4    0.48    1.09
   6  -2   4    0.81    1.00
   6  -2   4    1.05    1.13
   6  -2   5   15.95    2.69
   6  -2   5   22.58    2.92
   6  -2   5   23.76    2.99
   6  -2   6   40.67    3.75
   6  -2   6   43.27    3.73
   6  -2   6   42.31    3.70
   6  -2   7    3.84    1.29
   6  -2   7    3.83    1.20
   6  -2   7    3.07    1.13
   6  -2   8   79.63    4.11
   6  -2   8   80.44    4.17
   6  -2   9   22.55    1.83
   6  -2   9   24.31    1.78
   6  -1 -10   31.69    2.30
   6  -1 -10   30.97    2.30
   6  -1 -10   29.82    2.70
   6  -1  -9  156.22    5.93
   6  -1  -9  167.60    6.12
   6  -1  -9  166.61    7.65
   6  -1  -8  100.60    5.24
   6  -1  -8  105.47    5.44
   6  -1  -8  109.90    6.99
   6  -1  -7  126.07    6.18
   6  -1  -7  124.84    6.28
   6  -1  -7  141.40    8.52
   6  -1  -7  133.74    6.58
   6  -1  -6    4.04    1.57
   6  -1  -6    0.92    1.18
   6  -1  -6    1.41    1.01
   6  -1  -6   -0.19    1.34
   6  -1  -5  114.82    8.23
   6  -1  -5   99.35    6.67
   6  -1  -5  106.75    6.13
   6  -1  -5  105.72    6.35
   6  -1  -5   99.75    5.94
   6  -1  -4  161.07    9.88
   6  -1  -4  165.94    8.15
   6  -1  -4  156.73    8.60
   6  -1  -4  156.16    8.02
   6  -1  -4  151.66    7.36
   6  -1  -3   43.34    4.36
   6  -1  -3   38.72    3.95
   6  -1  -3   40.46    5.12
   6  -1  -3   39.22    4.49
   6  -1  -3   39.45    4.16
   6  -1  -3   42.07    3.92
   6  -1  -3   49.02    4.70
   6  -1  -2   63.49    4.69
   6  -1  -2   64.32    5.58
   6  -1  -2   65.86    5.10
   6  -1  -2   73.25    6.70
   6  -1  -2   61.52    5.24
   6  -1  -2   62.77    5.71
   6  -1  -2   66.36    5.59
   6  -1  -2   64.90    5.06
   6  -1  -1   -0.15    2.13
   6  -1  -1   -0.92    1.27
   6  -1  -1    0.64    0.90
   6  -1  -1    0.69    1.33
   6  -1  -1   -0.09    1.13
   6  -1  -1   -1.08    1.41
   6  -1  -1   -1.03    0.97
   6  -1  -1   -0.32    1.10
   6  -1  -1    0.97    0.83
   6  -1   0   61.39    6.13
   6  -1   0   57.32    5.13
   6  -1   0   51.92    5.13
   6  -1   0   63.15    5.75
   6  -1   0   60.43    4.99
   6  -1   0   60.42    4.95
   6  -1   0   55.27    4.25
   6  -1   0   63.28    5.62
   6  -1   0   61.19    4.71
   6  -1   1   78.48    6.09
   6  -1   1   72.93    5.89
   6  -1   1   81.44    7.10
   6  -1   1   72.22    6.28
   6  -1   1   74.96    5.63
   6  -1   1   79.23    5.64
   6  -1   1   72.85    4.98
   6  -1   1   73.09    4.78
   6  -1   1   82.47    6.41
   6  -1   1   72.20    5.30
   6  -1   2   19.24    3.95
   6  -1   2   12.92    2.69
   6  -1   2   16.08    2.66
   6  -1   2   17.52    3.14
   6  -1   2   16.12    2.65
   6  -1   2   15.80    2.82
   6  -1   2   17.18    2.35
   6  -1   2   14.84    2.49
   6  -1   2   21.57    3.56
   6  -1   2   17.20    2.76
   6  -1   3   45.68    4.39
   6  -1   3   49.44    4.52
   6  -1   3   55.01    4.63
   6  -1   3   45.96    4.47
   6  -1   3   49.98    4.78
   6  -1   3   51.63    4.57
   6  -1   4  125.68    7.17
   6  -1   4  133.15    7.26
   6  -1   4  135.25    7.22
   6  -1   4  126.25    7.09
   6  -1   4  120.28    6.78
   6  -1   4  136.76    7.29
   6  -1   5    4.67    1.46
   6  -1   5    9.18    2.13
   6  -1   5    9.07    2.15
   6  -1   5   10.15    2.13
   6  -1   6   33.19    3.60
   6  -1   6   32.29    3.51
   6  -1   6   34.45    3.55
   6  -1   7   47.25    4.07
   6  -1   7   44.36    3.81
   6  -1   7   43.32    3.60
   6  -1   8   94.37    5.10
   6  -1   8   97.20    4.78
   6  -1   8   89.75    4.67
   6  -1   9    1.28    0.53
   6  -1   9    2.98    0.84
   6  -1   9    1.53    0.82
   6  -1  10    1.96    0.73
  -6   0  11   79.59    3.07
   6   0 -11   74.02    3.63
   6   0 -11   75.64    2.94
   6   0 -10    6.85    1.24
   6   0 -10    6.53    1.65
   6   0 -10    5.94    1.24
   6   0  -9   30.08    2.84
   6   0  -9   36.24    4.00
   6   0  -9   35.53    3.00
   6   0  -8   37.11    3.44
   6   0  -8   34.66    4.31
   6   0  -8   35.46    3.33
   6   0  -7  188.34    7.90
   6   0  -7  192.60   10.53
   6   0  -7  169.37    7.62
   6   0  -7  192.09    7.91
   6   0  -6  114.96    6.23
   6   0  -6  113.27    6.26
   6   0  -6  109.82    6.67
   6   0  -6  131.45    9.06
   6   0  -6  119.82    6.84
   6   0  -5   41.91    4.40
   6   0  -5   39.42    3.82
   6   0  -5   43.84    4.50
   6   0  -5   44.32    4.11
   6   0  -5   37.23    5.00
   6   0  -4  119.61    8.78
   6   0  -4  139.27    7.48
   6   0  -4  117.14    7.41
   6   0  -4  139.00    7.52
   6   0  -4  133.63    7.92
   6   0  -4  120.11    6.47
   6   0  -3   14.99    2.94
   6   0  -3   17.89    2.79
   6   0  -3   14.89    2.61
   6   0  -3   14.79    2.48
   6   0  -3   18.70    3.81
  -6   0   3   23.05    5.10
   6   0  -3   12.91    2.84
   6   0  -3   14.92    2.27
   6   0  -2   60.69    5.38
   6   0  -2   71.07    5.33
   6   0  -2   62.96    5.57
   6   0  -2   61.03    6.33
   6   0  -2   60.33    5.16
  -6   0   2   55.56    7.89
   6   0  -2   57.11    5.34
   6   0  -2   66.90    4.65
   6   0  -2   59.23    4.94
   6   0  -1   22.00    3.48
   6   0  -1   18.74    3.09
   6   0  -1   23.36    3.18
   6   0  -1   20.50    2.91
   6   0  -1   20.08    3.06
   6   0  -1   21.96    3.96
  -6   0   1   17.14    3.93
   6   0  -1   22.84    2.67
   6   0  -1   18.23    3.17
   6   0  -1   22.04    2.75
   6   0   0    9.58    2.77
   6   0   0   11.09    2.42
   6   0   0    9.97    2.53
   6   0   0   12.50    2.37
   6   0   0   12.60    2.61
   6   0   0    7.96    1.99
   6   0   0   10.35    2.35
   6   0   0    9.56    1.98
   6   0   0   10.41    2.10
   6   0   1  196.65    9.29
   6   0   1  178.47    9.20
   6   0   1  186.76   10.73
   6   0   1  179.78    8.03
   6   0   1  184.12    8.49
   6   0   1  179.08    9.64
   6   0   1  189.91    8.72
   6   0   1  181.95   15.30
   6   0   1  194.21    9.84
   6   0   1  192.81    8.31
   6   0   2   64.28    5.84
   6   0   2   61.25    8.86
   6   0   2   57.16    5.04
   6   0   2   58.19    5.29
   6   0   2   54.64    6.08
   6   0   2   57.38    4.90
   6   0   2   61.16    5.67
   6   0   2   67.00    5.27
  -6   0  -2   60.28    8.88
  -6   0  -2   57.19    8.54
   6   0   2   71.78    5.26
   6   0   2   69.52    5.23
   6   0   3    1.44    1.22
   6   0   3    1.84    1.35
   6   0   3    1.92    1.33
   6   0   3    1.66    1.48
   6   0   3   -1.26    1.75
   6   0   3    2.31    0.98
   6   0   3    1.67    1.06
   6   0   3    0.95    1.72
   6   0   3   -0.05    1.06
   6   0   4    7.97    2.20
   6   0   4    4.65    1.39
   6   0   4    5.35    1.81
   6   0   4    3.81    1.67
   6   0   4    6.24    1.81
   6   0   4    5.37    2.10
   6   0   4    6.28    1.99
   6   0   5  212.23    9.02
   6   0   5  208.45    8.51
   6   0   5  235.52    9.73
   6   0   5  231.13    9.45
   6   0   5  222.22    9.48
   6   0   6  205.43    8.68
   6   0   6  208.91    9.05
   6   0   6  195.54    8.36
   6   0   7    6.38    1.48
   6   0   7    8.49    1.55
   6   0   7    6.87    1.96
   6   0   7    9.62    1.92
   6   0   8   15.54    1.94
   6   0   8   15.16    2.44
   6   0   8   14.59    2.03
   6   0   8   14.34    2.10
   6   0   9   35.86    2.68
   6   0   9   30.15    2.28
   6   0   9   32.66    2.95
   6   0  10   52.89    3.08
  -6  -1  11    0.99    0.47
   6   1 -11   -0.11    0.40
   6   1 -11   -0.70    0.77
   6   1 -10   26.47    2.47
   6   1 -10   26.68    2.34
   6   1 -10   29.75    3.25
   6   1  -9   96.22    5.20
   6   1  -9  100.33    5.06
   6   1  -9   99.19    6.72
   6   1  -8   46.50    3.93
   6   1  -8   47.69    5.26
   6   1  -8   44.24    3.94
   6   1  -8   51.33    3.94
   6   1  -7    0.97    0.80
   6   1  -7    0.02    0.89
   6   1  -7   -1.41    1.90
   6   1  -7   -0.14    0.92
   6   1  -6   55.93    6.12
   6   1  -6   55.86    4.48
   6   1  -6   51.27    4.88
   6   1  -6   55.01    4.31
   6   1  -6   50.36    4.27
   6   1  -5   23.26    3.25
   6   1  -5   25.88    3.14
   6   1  -5   21.96    2.82
   6   1  -5   19.15    3.27
   6   1  -5   26.84    3.23
   6   1  -5   26.16    4.42
   6   1  -4   25.55    3.34
   6   1  -4   28.76    3.55
   6   1  -4   19.86    3.80
   6   1  -4   23.85    2.86
   6   1  -4   18.97    3.21
  -6  -1   4   19.58    4.52
   6   1  -4   22.31    3.26
   6   1  -3    8.26    1.98
   6   1  -3    7.37    2.82
   6   1  -3    5.59    1.98
   6   1  -3    5.39    1.81
   6   1  -3    5.69    1.91
   6   1  -3    7.82    1.64
  -6  -1   3    5.83    2.81
   6   1  -2   38.50    4.05
   6   1  -2   32.48    4.61
   6   1  -2   33.18    3.94
   6   1  -2   37.15    3.74
   6   1  -2   38.33    4.37
   6   1  -2   39.61    4.08
   6   1  -2   37.96    4.46
   6   1  -2   34.29    6.37
   6   1  -2   41.31    3.68
  -6  -1   2   40.40    6.61
   6   1  -1  144.48    9.46
   6   1  -1  155.31    8.28
   6   1  -1  145.53    8.29
   6   1  -1  155.37    7.62
   6   1  -1  142.24    8.31
   6   1  -1  143.43    7.48
   6   1  -1  149.76    8.60
   6   1  -1  143.21   13.12
  -6  -1   1  137.57   11.31
   6   1  -1  135.35    6.81
  -6  -1   0   93.65    9.51
   6   1   0   80.79    7.15
   6   1   0   82.55    6.05
   6   1   0   77.61    6.05
   6   1   0   93.19    5.90
   6   1   0   89.57    6.67
   6   1   0   87.26    5.79
   6   1   0   92.61    6.73
   6   1   0   82.80   10.00
   6   1   0   84.55    5.52
   6   1   0   94.31    5.53
   6   1   1    7.07    2.52
   6   1   1    2.58    1.50
   6   1   1    2.09    1.41
   6   1   1    1.08    1.31
   6   1   1    3.26    1.55
   6   1   1    3.67    1.44
   6   1   1    4.03    1.74
   6   1   1    1.59    1.51
  -6  -1  -1    9.65    3.22
   6   1   1    3.46    1.99
   6   1   1    5.15    1.68
   6   1   1    4.43    1.47
   6   1   2   16.80    3.53
   6   1   2   18.65    2.90
   6   1   2   17.78    3.17
   6   1   2   13.02    2.45
   6   1   2   14.78    2.94
   6   1   2   16.22    2.54
   6   1   2   15.63    3.01
  -6  -1  -2   16.05    4.01
   6   1   2    9.70    3.58
   6   1   2   14.77    2.65
   6   1   2   18.98    2.83
   6   1   3  531.67   15.80
   6   1   3  531.26   18.39
   6   1   3  565.84   15.36
   6   1   3  535.80   14.51
   6   1   3  539.19   16.51
   6   1   3  563.04   14.70
   6   1   3  548.28   16.71
  -6  -1  -3  539.72   23.43
   6   1   3  538.50   26.11
   6   1   3  555.35   14.57
   6   1   3  559.46   14.97
   6   1   4    2.44    1.29
   6   1   4    3.11    1.81
   6   1   4    1.10    0.92
   6   1   4    1.02    1.44
   6   1   4    2.75    1.81
   6   1   4    0.98    1.15
   6   1   4    0.67    1.22
   6   1   5  140.53    6.61
   6   1   5  145.67    8.38
   6   1   5  134.35    7.00
   6   1   5  129.90    7.30
   6   1   5  135.21    6.99
   6   1   5  127.11    7.13
   6   1   5  142.53    7.68
   6   1   6  205.52    8.34
   6   1   6  201.06    8.91
   6   1   6  218.29    9.13
   6   1   6  214.88    9.30
   6   1   6  211.45    8.13
   6   1   7   47.44    4.31
   6   1   7   48.55    3.87
   6   1   7   46.95    4.14
   6   1   7   43.94    3.64
   6   1   8   53.82    4.36
   6   1   8   53.50    3.85
   6   1   8   50.08    3.95
   6   1   9    5.82    1.22
   6   1   9    4.64    1.14
   6   1  10    9.24    1.35
   6   1  10    9.36    1.53
   6   1  10    5.76    0.90
   6   1  11   85.89    3.09
   6   2 -11    6.24    1.28
  -6  -2  11    5.20    0.90
   6   2 -11    5.02    0.92
   6   2 -10    1.03    1.23
  -6  -2  10    0.90    0.74
   6   2 -10    1.40    0.58
   6   2 -10    0.49    0.67
   6   2  -9   33.53    3.14
   6   2  -9   30.07    2.80
   6   2  -9   28.62    3.00
   6   2  -9   34.41    4.10
   6   2  -8   33.20    3.37
   6   2  -8   32.18    3.09
   6   2  -8   29.41    3.47
   6   2  -8   31.93    4.27
   6   2  -7   30.91    3.42
   6   2  -7   36.09    4.16
   6   2  -7   34.86    3.39
   6   2  -7   34.60    4.98
   6   2  -6  112.72    6.49
   6   2  -6  103.36    8.25
   6   2  -6  109.20    7.34
   6   2  -6  101.13    5.69
   6   2  -5  245.80    9.29
   6   2  -5  238.00   12.48
   6   2  -5  265.78   10.12
   6   2  -5  262.43   10.50
   6   2  -5  256.04   11.49
   6   2  -5  263.77    9.09
  -6  -2   4   12.82    3.85
   6   2  -4   25.80    3.34
   6   2  -4   29.16    4.56
   6   2  -4   23.64    3.31
   6   2  -4   24.26    3.50
   6   2  -4   25.23    2.99
   6   2  -4   29.21    4.04
   6   2  -4   28.28    3.01
  -6  -2   4   25.25    5.31
  -6  -2   3   48.46    7.33
   6   2  -3   63.68    5.59
   6   2  -3   66.96    5.95
   6   2  -3   58.97    8.49
   6   2  -3   68.59    4.88
   6   2  -3   70.55    5.51
   6   2  -3   56.19    6.09
   6   2  -3   66.64    5.50
   6   2  -2   30.12    3.63
   6   2  -2   27.95    3.64
   6   2  -2   29.78    4.54
   6   2  -2   28.64    3.30
   6   2  -2   23.11    3.43
   6   2  -2   27.00    3.28
   6   2  -2   29.20    3.93
   6   2  -2   15.49    4.34
   6   2  -2   25.60    3.08
  -6  -2   2   26.31    5.42
   6   2  -1    9.45    2.24
   6   2  -1   10.17    2.81
   6   2  -1    8.47    2.17
   6   2  -1    6.80    1.81
   6   2  -1    6.38    2.14
   6   2  -1    7.84    1.86
   6   2  -1    9.06    2.41
   6   2  -1    8.17    3.31
  -6  -2   1    8.84    2.67
   6   2  -1    6.91    1.77
  -6  -2   0  162.64   12.79
   6   2   0  170.58   10.18
   6   2   0  165.68    8.57
   6   2   0  163.23    8.72
   6   2   0  167.94    7.67
   6   2   0  168.85    9.11
   6   2   0  179.52    8.17
   6   2   0  159.77    7.78
   6   2   0  169.31   14.61
   6   2   0  156.19    7.00
   6   2   0  167.66    9.05
  -6  -2  -1   88.40    9.15
   6   2   1   87.36    7.30
   6   2   1   99.15    6.63
   6   2   1   83.29    6.27
   6   2   1   92.17    5.75
   6   2   1   93.94    6.84
   6   2   1  100.07    6.10
   6   2   1   99.25    6.27
  -6  -2  -1   90.25    9.52
   6   2   1  107.94   10.61
   6   2   1   82.56   10.27
   6   2   1   94.52    5.67
   6   2   1   92.64    6.75
  -6  -2  -2    0.79    1.62
   6   2   2    0.26    1.56
   6   2   2    1.12    1.27
   6   2   2    1.28    1.13
   6   2   2    0.84    0.97
   6   2   2    1.30    1.27
   6   2   2   -0.17    0.98
   6   2   2    1.30    1.03
  -6  -2  -2   -2.23    1.77
   6   2   2   -4.35    2.26
   6   2   2    0.86    0.98
   6   2   2    0.41    1.13
   6   2   3    0.72    0.78
   6   2   3    1.31    1.99
   6   2   3    0.54    0.98
   6   2   3    0.40    1.14
   6   2   3    0.96    0.86
   6   2   3    1.70    1.01
   6   2   3    3.69    1.82
   6   2   3    0.48    0.84
   6   2   3    1.42    1.00
  -6  -2  -3   -3.13    2.27
   6   2   3   -1.25    1.23
   6   2   3    1.93    1.22
  -6  -2  -3   -6.22    2.84
   6   2   4  209.54   10.19
  -6  -2  -4  221.99   15.73
   6   2   4  197.76   15.50
   6   2   4  204.54    9.12
   6   2   4  210.56    8.94
   6   2   4  210.72   10.13
   6   2   4  224.36    8.86
   6   2   4  211.46    8.58
   6   2   4  213.89    9.45
  -6  -2  -4  177.42   13.37
   6   2   4  222.10    9.40
   6   2   5  446.22   14.27
   6   2   5  490.74   12.72
   6   2   5  483.37   13.86
   6   2   5  491.20   13.10
   6   2   5  466.24   13.92
   6   2   5  488.30   13.73
   6   2   6  161.63    7.01
   6   2   6  179.56    8.35
   6   2   6  185.80    8.05
   6   2   6  167.11    8.09
   6   2   6  193.26    8.83
   6   2   7    5.38    1.77
   6   2   7    1.32    1.03
   6   2   7    7.18    1.93
   6   2   7    1.48    1.05
   6   2   8   49.49    4.00
   6   2   8   49.18    3.95
   6   2   8   45.81    4.00
   6   2   9   92.01    4.88
   6   2   9   90.60    5.01
   6   2  10   33.05    2.35
   6   2  10   33.82    2.67
   6   2  10   34.02    2.68
   6   2  11   49.86    2.35
   6   2  11   62.46    2.84
   6   3 -11   16.22    1.48
  -6  -3  11   16.13    1.37
  -6  -3  10   18.94    1.92
   6   3 -10   16.86    2.40
   6   3 -10   16.64    1.95
   6   3 -10   18.84    2.06
  -6  -3   9   55.89    3.71
   6   3  -9   50.38    4.64
   6   3  -9   50.53    4.08
   6   3  -9   61.85    4.26
   6   3  -8   25.80    3.86
   6   3  -8   28.43    2.79
   6   3  -8   25.64    3.41
   6   3  -8   25.98    3.02
   6   3  -7  269.63   12.44
   6   3  -7  254.45    8.59
   6   3  -7  240.78   10.70
   6   3  -7  258.47    9.69
   6   3  -6   67.63    5.22
   6   3  -6   73.47    6.80
   6   3  -6   70.75    4.60
   6   3  -6   76.07    6.28
   6   3  -6   67.60    5.04
   6   3  -5    1.56    1.15
   6   3  -5    0.54    0.79
   6   3  -5    4.17    1.96
   6   3  -5    2.88    1.82
   6   3  -4   49.44    5.21
   6   3  -4   36.70    3.56
   6   3  -4   40.91    4.55
   6   3  -4   42.31    7.39
   6   3  -4   45.87    4.15
   6   3  -4   36.34    4.92
   6   3  -4   42.00    4.10
   6   3  -3  127.69    7.04
   6   3  -3  140.90    8.42
   6   3  -3  132.63    8.36
   6   3  -3  140.70   13.37
  -6  -3   3  123.30   11.79
   6   3  -3  120.32    8.62
   6   3  -3  147.58    7.92
   6   3  -2   58.24    4.83
   6   3  -2   61.41    5.59
   6   3  -2   59.60    5.60
   6   3  -2   74.12    9.75
  -6  -3   2   54.04    7.66
   6   3  -2   63.75    5.36
   6   3  -2   58.15    5.96
   6   3  -2   61.42    5.32
   6   3  -1    0.64    1.24
   6   3  -1    1.78    1.50
   6   3  -1    0.26    0.96
   6   3  -1    1.17    1.07
   6   3  -1    0.77    1.34
   6   3  -1    0.76    1.06
   6   3  -1    1.29    1.13
   6   3  -1    3.08    2.07
  -6  -3   1    4.36    2.19
   6   3  -1    1.33    1.26
   6   3   0    0.81    0.73
   6   3   0    1.80    1.51
   6   3   0    2.13    1.46
   6   3   0   -0.45    0.89
   6   3   0    0.12    1.09
   6   3   0   -0.11    1.35
   6   3   0    3.20    1.17
   6   3   0    0.55    1.07
   6   3   0    0.26    1.01
   6   3   0    1.06    1.16
  -6  -3   0   -1.01    1.32
   6   3   1  122.91    7.65
   6   3   1  121.09   12.89
   6   3   1  105.29    6.13
   6   3   1  110.24    7.96
   6   3   1  113.12    7.06
   6   3   1  118.45    7.49
   6   3   1  117.73    6.23
   6   3   1  118.66    7.73
   6   3   1  125.38    6.61
   6   3   1  117.07    6.90
   6   3   1  120.96    6.32
  -6  -3  -1  125.03   11.38
   6   3   2  138.50    8.11
  -6  -3  -2  161.71   13.00
   6   3   2  143.79   14.06
   6   3   2  125.56    6.77
   6   3   2  141.80    7.86
   6   3   2  140.25    8.20
   6   3   2  144.49    9.26
   6   3   2  146.96    7.05
   6   3   2  143.93    8.49
   6   3   2  139.25    6.88
   6   3   2  143.21    7.71
   6   3   2  147.05    7.25
  -6  -3  -2  124.79   11.41
   6   3   3  306.67   11.94
  -6  -3  -3  361.18   19.82
   6   3   3  345.11   21.80
   6   3   3  309.49   10.69
   6   3   3  309.50   13.61
   6   3   3  313.70   10.39
   6   3   3  328.45   12.61
   6   3   3  321.10   10.26
   6   3   3  319.38   11.51
  -6  -3  -3  326.52   18.42
   6   3   3  341.54   11.33
   6   3   4  798.93   17.37
   6   3   4  774.99   17.53
   6   3   4  778.85   16.60
   6   3   4  767.34   18.88
   6   3   4  796.27   18.24
  -6  -3  -4  843.62   30.96
  -6  -3  -4  753.14   28.45
   6   3   4  760.00   18.70
   6   3   5    1.52    1.24
   6   3   5    0.31    1.25
   6   3   5    1.70    1.22
   6   3   5    0.05    0.76
   6   3   5    1.50    1.60
   6   3   6   96.20    5.82
   6   3   6   90.92    5.92
   6   3   6  102.17    6.40
   6   3   6   94.47    6.07
   6   3   7    4.63    1.46
   6   3   7    2.55    1.28
   6   3   7    4.09    1.54
   6   3   7    4.11    1.46
   6   3   8    5.36    1.46
   6   3   8    3.36    1.55
   6   3   8    3.95    1.36
   6   3   9  222.42    7.72
   6   3   9  233.49    8.11
   6   3  10  100.33    4.16
   6   3  10  106.81    4.40
   6   3  10  113.31    4.98
   6   3  11   18.31    1.70
  -6  -4  10   10.42    1.31
   6   4 -10    8.58    1.44
   6   4 -10   10.30    1.61
   6   4 -10   12.47    1.64
  -6  -4   9   14.70    1.84
   6   4  -9   15.19    2.44
   6   4  -9   15.57    2.37
   6   4  -9   15.24    2.15
  -6  -4   8   12.99    1.93
   6   4  -8   11.95    2.56
   6   4  -8   17.76    2.97
   6   4  -8   18.10    2.59
  -6  -4   7   51.98    3.86
   6   4  -7   48.56    4.28
   6   4  -7   60.11    5.47
   6   4  -7   48.78    5.18
   6   4  -6  113.74    8.02
   6   4  -6  111.49    6.86
  -6  -4   6  125.13    6.06
   6   4  -6  119.41    6.68
   6   4  -6  106.82    5.95
   6   4  -6  123.44    8.04
   6   4  -5  312.05   12.89
   6   4  -5  298.54   10.43
   6   4  -5  307.92   12.07
   6   4  -5  288.46   10.44
   6   4  -5  293.32   12.89
   6   4  -4   97.76    7.37
   6   4  -4  101.18    5.98
   6   4  -4  100.64    7.18
   6   4  -4   87.13    5.97
   6   4  -4  106.64    7.84
   6   4  -3   36.46    4.74
   6   4  -3   43.48    4.91
   6   4  -3   39.13    3.61
   6   4  -3   39.88    4.72
   6   4  -3   37.83    7.25
   6   4  -3   33.88    3.94
  -6  -4   3   46.70    7.42
  -6  -4   2  118.14   11.51
   6   4  -2  126.95    8.22
   6   4  -2  105.60    7.39
   6   4  -2  135.95   13.79
   6   4  -2  121.45    7.25
   6   4  -2  103.60    7.61
   6   4  -2  111.21    6.92
  -6  -4   1   47.64    7.15
   6   4  -1   49.74    5.20
   6   4  -1   53.05    4.81
   6   4  -1   60.42    9.52
   6   4  -1   45.15    4.75
   6   4  -1   45.14    5.00
   6   4  -1   49.46    4.75
   6   4  -1   43.98    4.20
   6   4   0  229.81   11.12
   6   4   0  214.22   10.08
   6   4   0  244.98   18.40
   6   4   0  220.51   10.66
   6   4   0  211.61    9.50
  -6  -4   0  228.03   15.58
   6   4   0  204.32    8.84
   6   4   1   50.56    4.52
   6   4   1   46.53    5.08
   6   4   1   47.66    4.06
   6   4   1   47.38    4.96
   6   4   1   55.47    4.34
   6   4   1   43.30    4.34
   6   4   1   44.14    8.00
   6   4   1   48.11    4.76
  -6  -4  -1   51.09    7.31
   6   4   2  404.94   12.67
   6   4   2  424.66   15.31
   6   4   2  415.77   12.24
   6   4   2  429.79   14.56
   6   4   2  430.63   13.47
  -6  -4  -2  444.75   22.01
   6   4   2  427.31   24.36
   6   4   2  412.98   13.56
  -6  -4  -2  443.60   21.72
   6   4   3  431.45   13.23
   6   4   3  465.47   16.15
   6   4   3  475.33   13.45
   6   4   3  441.89   14.52
   6   4   3  461.78   13.93
  -6  -4  -3  477.48   23.01
   6   4   3  482.40   25.86
  -6  -4  -3  497.70   23.31
   6   4   3  485.05   14.49
   6   4   4    1.48    1.44
   6   4   4    0.44    1.03
   6   4   4   -0.28    0.92
   6   4   4    1.12    1.27
   6   4   4    0.06    1.45
   6   4   5    1.76    1.39
   6   4   5    0.88    0.99
   6   4   5    1.88    1.38
   6   4   5    1.04    1.06
   6   4   5    1.43    0.87
   6   4   6  121.66    7.02
   6   4   6  126.61    7.14
   6   4   6  118.73    6.74
   6   4   6  119.31    6.01
   6   4   7  110.23    6.51
   6   4   7   93.31    5.91
   6   4   7  108.51    6.17
   6   4   7   90.95    5.06
   6   4   8  158.82    7.24
   6   4   8  162.86    7.47
   6   4   8  142.81    5.93
   6   4   8  154.13    6.72
   6   4   9    0.79    0.90
   6   4   9    3.05    1.20
   6   4  10   73.65    3.69
   6   4  10   86.69    4.37
   6   4  11   97.38    3.76
   6   5 -10   14.50    1.73
   6   5 -10   17.42    1.70
  -6  -5  10   13.19    1.26
  -6  -5   9    0.99    0.73
   6   5  -9    2.51    0.94
   6   5  -9    2.05    1.14
   6   5  -9    0.95    0.86
  -6  -5   8   -0.11    0.70
   6   5  -8   -0.16    0.77
   6   5  -8    1.06    1.03
   6   5  -8    1.17    1.03
   6   5  -7    0.55    1.01
   6   5  -7    4.31    1.45
  -6  -5   7    4.29    1.23
   6   5  -7    2.28    1.18
   6   5  -7    2.30    1.18
   6   5  -7    3.96    1.76
   6   5  -6   15.23    2.83
   6   5  -6   11.05    2.25
  -6  -5   6   14.22    2.00
   6   5  -6   12.76    2.36
   6   5  -6   10.58    2.16
   6   5  -5   -1.00    1.45
   6   5  -5    0.92    1.16
   6   5  -5   -0.63    1.19
   6   5  -5   -0.61    1.15
   6   5  -5    0.59    1.24
   6   5  -4   39.45    4.64
   6   5  -4   41.46    3.98
   6   5  -4   36.15    4.32
   6   5  -4   39.28    4.65
   6   5  -4   38.06    4.17
   6   5  -3  111.72    7.76
   6   5  -3  110.80    6.08
   6   5  -3   95.07    7.22
   6   5  -3   94.58    6.53
   6   5  -3  100.21    7.18
   6   5  -2    4.78    1.81
   6   5  -2   -1.18    1.57
   6   5  -2    4.66    2.12
  -6  -5   2    4.30    2.79
   6   5  -2    3.44    1.72
   6   5  -2    3.85    1.87
   6   5  -1   72.50    5.96
   6   5  -1   67.94   10.12
   6   5  -1   73.24    6.42
  -6  -5   1   72.65    9.09
   6   5  -1   75.82    6.19
   6   5  -1   73.91    5.86
   6   5   0  453.23   25.54
   6   5   0  432.05   15.19
  -6  -5   0  462.04   22.52
   6   5   0  422.29   13.94
   6   5   0  422.85   13.71
   6   5   0  440.23   14.65
   6   5   0  417.31   13.22
   6   5   1  387.60   13.06
   6   5   1  408.71   14.21
   6   5   1  391.16   11.40
   6   5   1  400.11   14.37
   6   5   1  379.17   12.64
   6   5   1  386.97   12.98
  -6  -5  -1  438.75   21.74
   6   5   1  454.41   25.48
   6   5   2    1.20    1.36
   6   5   2    2.75    2.09
   6   5   2    0.71    0.92
   6   5   2   -0.59    1.49
  -6  -5  -2    1.65    1.93
   6   5   2   -4.14    1.67
   6   5   2    3.79    1.48
   6   5   2   -2.70    2.39
   6   5   3  273.26   10.86
   6   5   3  279.09   11.45
   6   5   3  268.74   10.65
   6   5   3  282.91   10.46
   6   5   4   40.39    4.28
   6   5   4   39.41    4.13
   6   5   4   38.96    4.03
   6   5   4   44.17    4.32
   6   5   5  134.93    7.45
   6   5   5  129.78    7.18
   6   5   5  116.03    7.02
   6   5   6    7.76    2.08
   6   5   6    3.87    1.35
   6   5   6    6.60    1.98
   6   5   7    9.60    2.04
   6   5   7    7.27    1.73
   6   5   7   10.42    2.28
   6   5   8  268.48    9.32
   6   5   8  282.52    9.59
   6   5   8  272.35    8.14
   6   5   9  112.88    5.40
   6   5   9  131.55    5.99
   6   5  10    0.54    0.55
   6   5  10   -0.06    0.70
   6   5  11    9.13    1.10
   6   6  -9   70.97    4.18
  -6  -6   9   65.88    2.85
   6   6  -8    1.48    1.14
   6   6  -8    1.89    0.84
   6   6  -8   -0.07    0.25
  -6  -6   8    1.31    0.57
   6   6  -7    1.45    1.11
   6   6  -7    1.74    1.30
   6   6  -7    0.56    0.83
  -6  -6   7    1.91    0.71
   6   6  -7    1.38    0.97
   6   6  -6    8.77    1.85
   6   6  -6   12.59    2.28
   6   6  -6   12.24    2.49
   6   6  -5   12.50    2.28
   6   6  -5   11.45    2.62
   6   6  -5    8.97    2.15
   6   6  -4    0.40    0.84
   6   6  -4    1.33    1.49
   6   6  -4    0.30    1.14
   6   6  -3   61.59    4.63
   6   6  -3   62.71    5.62
   6   6  -3   54.41    5.08
   6   6  -2  162.03    7.23
   6   6  -2  156.42    8.56
   6   6  -2  157.81    8.69
   6   6  -1  125.85    7.65
   6   6  -1  121.59    7.38
   6   6   0    4.57    1.44
   6   6   0    4.84    1.85
   6   6   0    4.53    1.76
   6   6   0    4.65    1.97
   6   6   1  609.69   16.48
   6   6   1  602.37   17.58
   6   6   1  570.45   15.86
   6   6   1  611.99   14.10
   6   6   2   22.49    3.29
   6   6   2   26.11    3.12
   6   6   2   23.48    3.29
   6   6   2   26.61    3.70
   6   6   3    5.83    1.95
   6   6   3    6.37    1.89
   6   6   3    5.63    1.82
   6   6   3    8.73    2.24
   6   6   4   -0.42    1.22
   6   6   4   -1.34    1.35
   6   6   4    1.70    1.18
   6   6   5   13.83    2.68
   6   6   5   10.88    2.24
   6   6   5   13.00    2.43
   6   6   6  161.35    7.13
   6   6   6  145.36    7.56
   6   6   6  148.05    7.61
   6   6   7   71.69    4.29
   6   6   7   67.78    4.89
   6   6   7   62.07    4.75
   6   6   8   70.08    4.65
   6   6   8   73.35    4.82
   6   6   9   26.36    2.53
   6   6   9   27.22    2.64
   6   6  10   27.45    2.09
   6   6  10   26.80    2.17
   6   7  -9   42.19    2.68
   6   7  -9   48.47    2.53
   6   7  -8    8.03    1.36
   6   7  -8    5.43    1.02
   6   7  -8    7.43    1.51
   6   7  -7   14.41    1.99
   6   7  -7   11.52    2.03
   6   7  -7   12.03    1.80
   6   7  -7   11.06    1.84
   6   7  -6    0.71    0.79
   6   7  -6   -0.80    0.95
   6   7  -6    1.82    1.21
   6   7  -6   -0.90    1.16
   6   7  -5   77.42    5.07
   6   7  -5   74.29    5.60
   6   7  -5   68.47    5.15
   6   7  -4    7.00    1.84
   6   7  -4    4.44    1.81
   6   7  -4    5.87    1.99
   6   7  -3   48.76    4.13
   6   7  -3   53.60    4.92
   6   7  -3   53.07    4.91
   6   7  -2   31.27    3.22
   6   7  -2   31.14    3.72
   6   7  -2   29.61    3.81
   6   7  -1  385.36   10.84
   6   7  -1  371.48   12.95
   6   7  -1  376.58   12.17
   6   7   0    5.56    1.99
   6   7   0    6.28    1.99
   6   7   0   10.24    2.87
   6   7   1  109.77    6.93
   6   7   1   98.07    5.60
   6   7   1  107.12    7.05
   6   7   1  107.23    7.37
   6   7   2    6.59    2.06
   6   7   2    9.26    2.20
   6   7   2   10.95    2.21
   6   7   2    9.70    2.23
   6   7   3   11.78    2.56
   6   7   3   10.46    2.26
   6   7   3   11.53    2.16
   6   7   3   10.78    2.18
   6   7   4   31.76    3.76
   6   7   4   25.07    3.09
   6   7   4   24.89    3.28
   6   7   5    0.29    1.31
   6   7   5   -0.21    0.92
   6   7   5    1.17    1.18
   6   7   6  122.41    6.59
   6   7   6  129.40    6.75
   6   7   7   62.80    4.45
   6   7   7   62.63    4.49
   6   7   8    4.89    1.33
   6   7   8    4.52    1.38
   6   7   9    5.09    1.12
   6   7   9    4.02    1.05
   6   7  10   78.82    3.00
   6   7  10   88.61    3.20
   6   8  -8   20.07    1.69
   6   8  -7    1.77    0.87
   6   8  -7    2.11    0.85
   6   8  -7    1.58    0.74
  -6  -8   7    1.29    0.60
   6   8  -7    0.90    0.77
  -6  -8   6   10.54    1.27
   6   8  -6   12.34    1.88
   6   8  -6   12.38    2.14
   6   8  -6   12.62    1.96
   6   8  -6   11.81    1.94
  -6  -8   5    0.20    0.59
   6   8  -5    3.51    1.41
   6   8  -5    2.93    1.16
   6   8  -5    2.46    1.23
  -6  -8   4   14.50    1.88
   6   8  -4   14.43    2.19
   6   8  -4   10.39    2.17
   6   8  -4   14.22    2.18
   6   8  -3  136.80    6.48
   6   8  -3  133.61    7.36
   6   8  -3  119.06    6.27
   6   8  -2    3.04    1.27
   6   8  -2    2.74    1.52
   6   8  -1  165.60    7.02
   6   8  -1  160.38    8.14
   6   8   0   -0.58    1.45
  -6  -8   0    2.79    1.26
   6   8   0    1.25    1.08
   6   8   0   -0.12    1.14
   6   8   0    0.50    1.04
  -6  -8  -1    5.42    1.43
   6   8   1    6.33    1.80
   6   8   1    6.02    2.12
   6   8   1    3.65    1.70
   6   8   2    0.47    1.03
   6   8   2    0.27    0.80
   6   8   2   -0.30    1.20
   6   8   2    0.04    0.87
  -6  -8  -2    2.03    0.92
   6   8   3   10.87    1.98
   6   8   3    9.60    2.14
   6   8   3    8.17    1.88
   6   8   4   66.68    4.37
  -6  -8  -4   67.04    4.28
   6   8   4   67.89    5.09
   6   8   4   59.80    4.54
  -6  -8  -5   65.94    4.03
   6   8   5   62.40    4.59
   6   8   5   56.80    4.53
   6   8   6    8.22    1.70
  -6  -8  -6    6.84    1.26
   6   8   6    8.38    1.83
   6   8   7   27.68    2.79
   6   8   7   30.37    2.79
   6   8   8   57.81    3.54
   6   8   8   59.72    3.43
   6   8   9    6.02    1.00
   6   8   9    6.78    0.99
   6   9  -7    4.07    0.78
   6   9  -6   10.36    1.41
  -6  -9   6    7.47    1.10
   6   9  -6    8.68    1.40
   6   9  -6    7.28    1.39
   6   9  -5   16.77    1.95
  -6  -9   5   15.22    1.80
   6   9  -5   13.69    1.93
  -6  -9   5   14.17    1.44
   6   9  -4    0.25    0.66
  -6  -9   4    0.70    0.73
   6   9  -4   -0.17    1.00
  -6  -9   4    1.44    0.68
   6   9  -3  110.79    5.38
  -6  -9   3  111.60    5.38
   6   9  -3  102.84    5.77
  -6  -9   3   98.42    4.35
   6   9  -2   19.46    2.40
  -6  -9   2   22.08    2.17
   6   9  -2   21.31    2.79
  -6  -9   2   22.24    2.55
   6   9  -1    4.99    1.60
  -6  -9   1    4.22    1.27
   6   9  -1    2.89    1.24
  -6  -9   1    2.52    0.90
   6   9   0   20.97    3.02
   6   9   0   22.04    3.08
  -6  -9   0   21.93    2.43
   6   9   0   20.10    2.66
  -6  -9  -1    0.01    0.79
   6   9   1    1.07    1.37
   6   9   1   -0.25    1.02
   6   9   1   -1.20    1.03
   6   9   2   69.36    4.67
   6   9   2   73.91    5.13
   6   9   2   80.76    4.50
   6   9   2   74.89    4.61
  -6  -9  -2   73.29    3.97
   6   9   3   15.51    2.42
   6   9   3   17.86    2.13
   6   9   3   16.29    2.14
   6   9   4   11.72    1.91
  -6  -9  -4   10.63    1.67
   6   9   4   10.18    1.95
   6   9   5  114.01    5.52
  -6  -9  -5  114.51    4.89
   6   9   5  123.20    5.74
   6   9   6    4.19    1.16
  -6  -9  -6    4.76    1.04
   6   9   6    3.10    0.90
   6   9   7   42.45    2.68
   6   9   7   45.41    3.09
  -6  -9  -7   40.16    2.19
   6   9   8   35.67    2.35
  -6 -10   5   24.44    1.68
   6  10  -5   18.90    1.75
   6  10  -5   24.22    1.93
   6  10  -5   21.40    2.04
   6  10  -4   27.18    2.63
   6  10  -4   24.51    2.27
  -6 -10   4   28.08    2.13
  -6 -10   4   24.64    1.60
   6  10  -4   24.64    2.21
   6  10  -3   44.78    3.58
   6  10  -3   45.15    3.26
  -6 -10   3   49.49    3.04
  -6 -10   3   39.80    2.30
   6  10  -3   43.45    3.15
   6  10  -2    0.04    0.89
   6  10  -2    1.78    0.90
  -6 -10   2    0.52    0.68
  -6 -10   2   -0.61    0.47
   6  10  -2   -0.19    0.70
   6  10  -1    1.89    0.96
   6  10  -1    1.41    0.94
  -6 -10   1    0.94    0.64
  -6 -10   1    1.20    0.67
   6  10  -1    2.18    0.98
   6  10   0    8.10    1.67
   6  10   0   11.70    1.91
  -6 -10   0   12.93    1.71
   6  10   0   12.60    1.77
  -6 -10   0   10.99    1.39
   6  10   1   21.68    2.37
   6  10   1   18.93    2.37
  -6 -10  -1   21.42    2.07
   6  10   1   21.19    2.15
  -6 -10  -1   21.36    1.91
   6  10   2   25.36    2.65
  -6 -10  -2   25.26    2.07
   6  10   3   35.40    2.62
   6  10   3   38.38    3.04
  -6 -10  -3   37.75    2.82
   6  10   4   16.15    1.85
  -6 -10  -4   15.90    1.76
   6  10   4   15.30    1.88
   6  10   5    7.19    1.26
  -6 -10  -5    7.56    1.14
   6  10   5    7.31    1.16
  -6 -10  -6   20.62    1.54
   6  10   6   20.37    1.53
   6  10   6   22.74    1.92
   6  10   7    4.14    0.81
  -6 -11   3    4.49    0.72
   6  11  -2    3.00    0.77
   6  11  -2    4.21    0.93
  -6 -11   2    4.42    0.80
   6  11  -1   21.87    1.87
   6  11  -1   20.88    1.82
  -6 -11   0    2.41    0.66
   6  11   0    2.22    0.77
   6  11   1   17.16    1.65
  -6 -11  -1   16.35    1.44
   6  11   2    2.12    0.68
  -6 -11  -2    3.24    0.81
  -6 -11  -3    0.71    0.44
  -6 -11  -4    6.35    0.88
   7  -5  -1   47.59    2.57
   7  -5   0    9.17    1.16
   7  -4  -5    5.57    1.04
   7  -4  -5    5.76    0.88
   7  -4  -4   40.78    2.44
   7  -4  -4   37.65    2.30
   7  -4  -4   45.05    3.07
   7  -4  -3   77.05    3.57
   7  -4  -3   79.78    3.92
   7  -4  -3   72.77    4.09
   7  -4  -2   30.39    2.35
   7  -4  -2   30.27    2.63
   7  -4  -2   34.09    2.91
   7  -4  -1   22.45    2.04
   7  -4  -1   26.05    2.55
   7  -4  -1   19.65    2.15
   7  -4   0  102.28    4.16
   7  -4   0  103.64    4.97
   7  -4   0  103.01    4.56
   7  -4   1   53.37    2.85
   7  -4   1   57.80    3.59
   7  -4   1   58.94    3.13
   7  -4   2   23.93    1.73
   7  -4   2   27.27    2.28
   7  -4   2   27.85    2.12
   7  -4   3    2.26    0.71
   7  -4   4  129.22    3.88
   7  -3  -7   56.86    2.44
   7  -3  -6    2.29    0.87
   7  -3  -6    1.55    0.61
   7  -3  -5  163.57    6.32
   7  -3  -5  175.48    5.59
   7  -3  -4    5.28    1.49
   7  -3  -4    6.61    1.33
   7  -3  -4    5.01    1.28
   7  -3  -3   58.97    3.62
   7  -3  -3   60.19    4.06
   7  -3  -3   60.05    4.39
   7  -3  -2  194.20    6.62
   7  -3  -2  187.71    7.48
   7  -3  -2  199.31    8.10
   7  -3  -1    5.08    1.16
   7  -3  -1    6.02    1.64
   7  -3  -1    5.45    1.29
   7  -3  -1    6.12    1.54
   7  -3   0    5.95    1.23
   7  -3   0    5.56    1.44
   7  -3   0    7.00    1.42
   7  -3   0    4.94    1.64
   7  -3   1  115.30    5.42
   7  -3   1  103.85    5.62
   7  -3   1  103.17    5.38
   7  -3   1  100.75    4.53
   7  -3   2   91.78    4.42
   7  -3   2   88.03    4.94
   7  -3   2   98.64    4.93
   7  -3   3   17.83    1.92
   7  -3   3   16.30    1.96
   7  -3   3   17.31    2.06
   7  -3   4   13.81    1.55
   7  -3   4   14.51    1.85
   7  -3   5   20.37    1.63
   7  -3   5   18.18    1.82
   7  -3   6   81.75    3.09
   7  -2  -8    2.11    0.60
   7  -2  -7   15.50    1.63
   7  -2  -7   13.24    1.45
   7  -2  -6   45.41    2.99
   7  -2  -6   42.99    3.23
   7  -2  -6   41.81    3.28
   7  -2  -5  158.35    5.95
   7  -2  -5  145.83    5.54
   7  -2  -5  156.53    6.85
   7  -2  -5  162.60    7.17
   7  -2  -4  130.06    5.62
   7  -2  -4  131.65    6.07
   7  -2  -4  145.35    7.18
   7  -2  -4  130.12    6.90
   7  -2  -3   24.17    2.52
   7  -2  -3   21.42    2.75
   7  -2  -3   24.06    3.27
   7  -2  -3   21.13    2.97
   7  -2  -2   28.65    3.26
   7  -2  -2   28.97    3.46
   7  -2  -2   33.23    3.82
   7  -2  -2   28.99    2.78
   7  -2  -1  125.34    6.24
   7  -2  -1  124.40    6.83
   7  -2  -1  117.80    6.87
   7  -2  -1  116.25    7.13
   7  -2  -1  111.47    5.41
   7  -2   0   16.94    2.12
   7  -2   0   22.58    2.71
   7  -2   0   19.82    2.92
   7  -2   0   26.96    3.56
   7  -2   0   20.20    3.13
   7  -2   0   17.33    2.43
   7  -2   1    0.53    0.63
   7  -2   1    1.81    1.39
   7  -2   1    0.09    1.14
   7  -2   1    1.12    1.08
   7  -2   1    0.22    0.98
   7  -2   2   16.60    2.29
   7  -2   2   12.38    2.17
   7  -2   2   19.29    2.50
   7  -2   2   15.93    2.43
   7  -2   3  162.43    6.91
   7  -2   3  146.81    6.61
   7  -2   3  159.15    6.66
   7  -2   3  163.03    6.60
   7  -2   4   23.27    2.61
   7  -2   4   23.08    2.36
   7  -2   4   23.90    2.53
   7  -2   4   22.97    2.53
   7  -2   5   -0.25    0.77
   7  -2   5   -0.14    0.84
   7  -2   5    0.26    0.55
   7  -2   6   96.78    4.25
   7  -2   6  104.81    4.23
   7  -2   7    1.71    0.59
   7  -2   7    1.03    0.47
   7  -1  -8   11.61    1.70
   7  -1  -8   10.27    1.28
   7  -1  -7   59.72    3.36
   7  -1  -7   59.72    4.34
   7  -1  -7   51.93    3.06
   7  -1  -6   38.46    2.98
   7  -1  -6   34.91    3.11
   7  -1  -5   16.33    2.10
   7  -1  -5   14.49    1.92
   7  -1  -5   16.81    2.91
   7  -1  -5   15.58    2.44
   7  -1  -4   79.82    4.66
   7  -1  -4   78.13    4.95
   7  -1  -4   74.39    5.99
   7  -1  -4   77.82    5.01
   7  -1  -4   86.00    5.80
   7  -1  -3   50.85    3.74
   7  -1  -3   56.62    4.57
   7  -1  -3   60.96    5.59
   7  -1  -3   53.72    4.50
   7  -1  -3   51.98    4.71
   7  -1  -2   16.62    2.53
   7  -1  -2   10.40    2.24
   7  -1  -2   16.93    3.02
   7  -1  -2    8.98    2.07
   7  -1  -2   14.78    2.09
   7  -1  -2   12.01    2.95
   7  -1  -2   14.65    2.61
   7  -1  -1   -0.30    1.06
   7  -1  -1    0.20    1.38
   7  -1  -1   -0.56    1.05
   7  -1  -1   -0.28    1.16
   7  -1  -1    1.30    1.28
   7  -1  -1    0.70    1.00
   7  -1  -1    1.09    1.46
   7  -1  -1    1.63    1.52
   7  -1   0  159.35    7.55
   7  -1   0  167.14    7.63
   7  -1   0  147.91    6.11
   7  -1   0  169.09    8.46
   7  -1   0  151.96    8.00
   7  -1   0  160.98    8.46
   7  -1   0  166.56    9.44
   7  -1   0  157.62    6.92
   7  -1   1   57.78    4.64
   7  -1   1   54.11    4.73
   7  -1   1   58.50    5.14
   7  -1   1   51.22    5.34
   7  -1   1   54.50    4.19
   7  -1   1   63.37    4.72
   7  -1   2   10.74    2.21
   7  -1   2   10.77    2.21
   7  -1   2    4.72    1.62
   7  -1   2    5.93    1.60
   7  -1   2    9.26    2.03
   7  -1   3   30.55    3.32
   7  -1   3   29.52    3.29
   7  -1   3   29.00    3.25
   7  -1   3   27.27    2.98
   7  -1   3   29.57    3.20
   7  -1   4   99.57    5.59
   7  -1   4   95.65    5.28
   7  -1   4   97.03    5.43
   7  -1   4  106.85    5.70
   7  -1   5   67.36    4.30
   7  -1   5   69.75    4.43
   7  -1   5   76.42    4.58
   7  -1   6    1.14    0.81
   7  -1   6    1.25    0.95
   7  -1   6    1.02    0.72
   7  -1   7    9.57    1.32
   7  -1   7   11.60    1.54
   7  -1   7   13.78    1.62
   7  -1   8    0.81    0.53
   7   0  -9   28.38    2.38
   7   0  -9   29.84    1.79
   7   0  -8    4.26    1.31
   7   0  -8    2.59    0.81
   7   0  -7  153.45    5.59
   7   0  -7  167.88    8.06
   7   0  -6   86.24    4.52
   7   0  -6   84.74    4.81
   7   0  -6   91.09    6.53
   7   0  -6   81.51    4.83
   7   0  -5   34.16    3.01
   7   0  -5   36.77    3.57
   7   0  -5   38.05    4.61
   7   0  -5   30.46    3.36
   7   0  -4   31.53    2.96
   7   0  -4   23.88    3.17
   7   0  -4   36.47    3.57
   7   0  -4   35.09    3.84
   7   0  -4   36.24    4.55
   7   0  -4   37.01    3.56
   7   0  -3   17.96    2.81
   7   0  -3   19.05    3.12
   7   0  -3   16.80    3.01
   7   0  -3   17.34    2.27
   7   0  -3   19.93    3.02
   7   0  -3   12.01    2.98
   7   0  -2  185.23    9.02
   7   0  -2  179.66   10.31
   7   0  -2  193.31    9.02
   7   0  -2  187.89    9.32
   7   0  -2  173.46    6.80
   7   0  -2  198.38    9.37
   7   0  -1   13.56    2.80
   7   0  -1   13.91    2.71
   7   0  -1    6.79    2.56
   7   0  -1   16.45    3.09
   7   0  -1   13.97    2.54
   7   0  -1   12.50    2.70
   7   0  -1   16.13    2.71
   7   0   0    4.40    2.23
   7   0   0    3.92    1.67
   7   0   0    4.18    1.73
   7   0   0    5.22    2.17
   7   0   0    6.91    1.96
   7   0   0    3.77    1.84
   7   0   0    3.55    1.79
   7   0   0    2.99    0.99
[truncated: 3,470,404 more chars]
