# Supplementary material for: Experimental Evidence for the Solid-State Nitrite-Ligand Photoisomerization Mechanism in Nickel(II) Square-Planar Complexes
Source: ACS Omega. 2025 Oct 26;10(43):51940–54. doi: 10.1021/acsomega.5c08267 (PMC12593162; doi:10.1021/acsomega.5c08267)
Supplement: Supplementary file 6 [file ao5c08267_si_006.cif]

data_Ni-4d-prim-280K-dark-35-xtal3
# start Validation Reply Form
_vrf_PLAT934_Ni-4d-prim-280K-dark-35-xtal3
;
PROBLEM: Number of (Iobs-Icalc)/Sigma(W) > 10 Outliers ..          2 Check 
RESPONSE: Two clear outliers likely arise from detector edge/overload 
or partial reflections. They were retained but are down-weighted by 
the refinement and have no effect on the model.
;
_vrf_PLAT911_Ni-4d-prim-280K-dark-35-xtal3
;
PROBLEM: Missing FCF Refl Between Thmin & STh/L=    0.600          9 Report
RESPONSE: Low-angle reflections between Theta(min) and STh/L = 0.60 are 
missing due to beamstop/detector shadow and/or overload rejection during 
integration. Completeness and refinement remain unaffected.
;
_vrf_PLAT918_Ni-4d-prim-280K-dark-35-xtal3
;
PROBLEM: Reflection(s) with I(obs) much Smaller I(calc) .          1 Check 
RESPONSE: One reflection with Iobs << Icalc is attributed to beamstop/detector 
gap or integration artefact. It is an isolated case and does not affect the refinement.
;
# end Validation Reply Form
_audit_creation_date               2025-07-13
_audit_creation_method
;
Olex2 1.5-ac5-023
(compiled 2022.04.12 svn.rca3783a0 for Rigaku Oxford Diffraction, GUI svn.r6498)
;
_shelx_SHELXL_version_number       '2018/3'
_publ_section_references
;
Dolomanov, O.V., Bourhis, L.J., Gildea, R.J, Howard, J.A.K. & Puschmann, H.
 (2009), J. Appl. Cryst. 42, 339-341.

Sheldrick, G.M. (2015). Acta Cryst. A71, 3-8.

Sheldrick, G.M. (2015). Acta Cryst. C71, 3-8.
;
_chemical_formula_moiety           'C15 H21 N5 Ni O4'
_chemical_formula_sum              'C15 H21 N5 Ni O4'
_chemical_formula_weight           394.06
_chemical_oxdiff_formula           'C H O N Ni'
loop_
  _atom_type_symbol
  _atom_type_description
  _atom_type_scat_dispersion_real
  _atom_type_scat_dispersion_imag
  _atom_type_scat_source
 'C' 'C' 0.0181 0.0091 'International Tables Vol C Tables 4.2.6.8 and 6.1.1.4'
 'H' 'H' 0.0000 0.0000 'International Tables Vol C Tables 4.2.6.8 and 6.1.1.4'
 'N' 'N' 0.0311 0.0180 'International Tables Vol C Tables 4.2.6.8 and 6.1.1.4'
 'Ni' 'Ni' -3.0029 0.5091
 'International Tables Vol C Tables 4.2.6.8 and 6.1.1.4'
 'O' 'O' 0.0492 0.0322 'International Tables Vol C Tables 4.2.6.8 and 6.1.1.4'

_shelx_space_group_comment
;
The symmetry employed for this shelxl refinement is uniquely defined
by the following loop, which should always be used as a source of
symmetry information in preference to the above space-group names.
They are only intended as comments.
;
_space_group_crystal_system        'triclinic'
_space_group_IT_number             2
_space_group_name_H-M_alt          'P -1'
_space_group_name_Hall             '-P 1'
loop_
  _space_group_symop_operation_xyz
 'x, y, z'
 '-x, -y, -z'

_cell_length_a                     7.3902(2)
_cell_length_b                     10.2425(3)
_cell_length_c                     11.8570(4)
_cell_angle_alpha                  86.356(2)
_cell_angle_beta                   89.940(2)
_cell_angle_gamma                  73.010(2)
_cell_volume                       856.45(5)
_cell_formula_units_Z              2
_cell_measurement_reflns_used      8867
_cell_measurement_temperature      279.98(10)
_cell_measurement_theta_max        75.9690
_cell_measurement_theta_min        3.6960
_shelx_estimated_absorpt_T_max     0.817
_shelx_estimated_absorpt_T_min     0.712
_exptl_absorpt_coefficient_mu      1.916
_exptl_absorpt_correction_T_max    0.810
_exptl_absorpt_correction_T_min    0.744
_exptl_absorpt_correction_type     gaussian
_exptl_absorpt_process_details
;
CrysAlisPro 1.171.42.57a (Rigaku Oxford Diffraction, 2022)
Numerical absorption correction based on gaussian integration over
a multifaceted crystal model
Empirical absorption correction using spherical harmonics,
implemented in SCALE3 ABSPACK scaling algorithm.
;
_exptl_crystal_colour              orange
_exptl_crystal_density_diffrn      1.528
_exptl_crystal_description         block
_exptl_crystal_F_000               412
loop_
  _exptl_crystal_face_index_h
  _exptl_crystal_face_index_k
  _exptl_crystal_face_index_l
  _exptl_crystal_face_perp_dist
 1 2 -7 0.0559
 -1 -2 7 0.0559
 0 6 1 0.0594
 0 -6 -1 0.0594
 -5 -2 0 0.0873
 5 2 0 0.0873
 3 1 6 0.0745
 -3 -1 -6 0.0745

_exptl_crystal_size_max            0.19
_exptl_crystal_size_mid            0.15
_exptl_crystal_size_min            0.11
loop_
  _exptl_oxdiff_crystal_face_indexfrac_h
  _exptl_oxdiff_crystal_face_indexfrac_k
  _exptl_oxdiff_crystal_face_indexfrac_l
  _exptl_oxdiff_crystal_face_x
  _exptl_oxdiff_crystal_face_y
  _exptl_oxdiff_crystal_face_z
 0.6689 2.0049 -7.1706 0.2262 0.9473 0.2267
 -0.6689 -2.0049 7.1706 -0.2262 -0.9473 -0.2267
 -0.2341 6.2485 0.8808 -0.9005 0.4284 0.0741
 0.2341 -6.2485 -0.8808 0.9005 -0.4284 -0.0741
 -4.7743 -2.4305 0.3960 -0.0422 0.0220 -0.9989
 4.7743 2.4305 -0.3960 0.0422 -0.0220 0.9989
 2.6396 1.2122 6.4261 -0.3712 -0.7823 0.5002
 -2.6396 -1.2122 -6.4261 0.3712 0.7823 -0.5002

_diffrn_reflns_av_R_equivalents    0.0230
_diffrn_reflns_av_unetI/netI       0.0171
_diffrn_reflns_Laue_measured_fraction_full  0.997
_diffrn_reflns_Laue_measured_fraction_max  0.985
_diffrn_reflns_limit_h_max         9
_diffrn_reflns_limit_h_min         -7
_diffrn_reflns_limit_k_max         12
_diffrn_reflns_limit_k_min         -12
_diffrn_reflns_limit_l_max         14
_diffrn_reflns_limit_l_min         -14
_diffrn_reflns_number              13816
_diffrn_reflns_point_group_measured_fraction_full  0.997
_diffrn_reflns_point_group_measured_fraction_max  0.985
_diffrn_reflns_theta_full          67.684
_diffrn_reflns_theta_max           76.131
_diffrn_reflns_theta_min           3.736
_diffrn_ambient_environment        air
_diffrn_ambient_temperature        279.98(10)
_diffrn_detector                   'CCD plate'
_diffrn_detector_area_resol_mean   5.2687
_diffrn_detector_type              Atlas
_diffrn_measured_fraction_theta_full  0.997
_diffrn_measured_fraction_theta_max  0.985
_diffrn_measurement_details
;
List of Runs (angles in degrees, time in seconds):

  # Type    Start    End  Width  t~exp~   \w     \q     \k     \f   Frames
--------------------------------------------------------------------------
  1  \w    -28.00  65.00   1.00    1.00    --   42.93 -38.00   0.00   93
  2  \w      6.00  73.00   1.00    1.00    --   42.93 -77.00   0.00   67
  3  \w    -26.00  69.00   1.00    1.00    --   42.93 -57.00 150.00   95
  4  \w     17.00 113.00   1.00    1.00    --   42.93  57.00 -60.00   96
  5  \w     34.00  81.00   1.00    1.00    --   42.93 -99.00  60.00   47
  6  \w     57.00 158.00   1.00    1.00    --  109.50  15.00  30.00  101
  7  \w     36.00 132.00   1.00    1.00    --  109.50 -30.00  90.00   96
  8  \w     40.00 133.00   1.00    1.00    --  109.50 -45.00  60.00   93
  9  \w     57.00 158.00   1.00    1.00    --  109.50  15.00 120.00  101
 10  \w     56.00 112.00   1.00    1.00    --  109.50-125.00 -30.00   56
 11  \w     56.00 112.00   1.00    1.00    --  109.50-125.00-180.00   56
 12  \w     30.00 106.00   1.00    1.00    --  109.50 -94.00 -30.00   76
 13  \w     56.00 112.00   1.00    1.00    --  109.50-125.00   0.00   56
 14  \w     36.00 132.00   1.00    1.00    --  109.50 -30.00-180.00   96
 15  \w     56.00 112.00   1.00    1.00    --  109.50-125.00  90.00   56
 16  \w     86.00 158.00   1.00    1.00    --  109.50  30.00 120.00   72
 17  \w     87.00 158.00   1.00    1.00    --  109.50  39.00-179.30   71
 18  \w     56.00 112.00   1.00    1.00    --  109.50-125.00 -90.00   56
 19  \w     56.00 112.00   1.00    1.00    --  109.50-125.00-120.00   56
 20  \w     30.00 106.00   1.00    1.00    --  109.50 -94.00  90.00   76
 21  \w     56.00 112.00   1.00    1.00    --  109.50-125.00 -60.00   56
 22  \w     40.00 133.00   1.00    1.00    --  109.50 -45.00 -60.00   93
 23  \w     12.00  87.00   1.00    1.00    --   42.93  77.00  60.00   75
 24  \w     12.00  87.00   1.00    1.00    --   42.93  77.00-120.00   75
 25  \w     12.00  87.00   1.00    1.00    --   42.93  77.00 150.00   75
 26  \w     12.00  87.00   1.00    1.00    --   42.93  77.00 -30.00   75
 27  \w    -26.00  69.00   1.00    1.00    --   42.93 -57.00 -90.00   95
 28  \w     83.00 158.00   1.00    1.00    --  109.50  59.00-156.92   75
 29  \w     86.00 158.00   1.00    1.00    --  109.50  30.00 -90.00   72
 30  \w     82.00 158.00   1.00    1.00    --  109.50  61.00   0.00   76
 31  \w     82.00 158.00   1.00    1.00    --  109.50  61.00 120.00   76
 32  \w     82.00 118.00   1.00    1.00    --  109.50  61.00  30.00   36
 33  \w     86.00 158.00   1.00    1.00    --  109.50  45.00 -60.00   72
;
_diffrn_measurement_device         'four-circle diffractometer'
_diffrn_measurement_device_type   
 'SuperNova, Single source at offset/far, Atlas'
_diffrn_measurement_method         '\w scans'
_diffrn_orient_matrix_type        
 'CrysAlisPro convention (1999,Acta A55,543-557)'
_diffrn_orient_matrix_UB_11        0.0712572000
_diffrn_orient_matrix_UB_12        -0.1327109000
_diffrn_orient_matrix_UB_13        -0.0620015000
_diffrn_orient_matrix_UB_21        -0.0561237000
_diffrn_orient_matrix_UB_22        0.0825688000
_diffrn_orient_matrix_UB_23        -0.1142638000
_diffrn_orient_matrix_UB_31        0.1982457000
_diffrn_orient_matrix_UB_32        0.0203371000
_diffrn_orient_matrix_UB_33        -0.0074333000
_diffrn_radiation_monochromator    mirror
_diffrn_radiation_probe            x-ray
_diffrn_radiation_type             'Cu K\a'
_diffrn_radiation_wavelength       1.54184
_diffrn_source                     'micro-focus sealed X-ray tube'
_diffrn_source_type                'SuperNova (Cu) X-ray Source'
_reflns_Friedel_coverage           0.000
_reflns_Friedel_fraction_full      .
_reflns_Friedel_fraction_max       .
_reflns_number_gt                  3129
_reflns_number_total               3578
_reflns_special_details
;
 Reflections were merged by SHELXL according to the crystal
 class for the calculation of statistics and refinement.
 
 _reflns_Friedel_fraction is defined as the number of unique
 Friedel pairs measured divided by the number that would be
 possible theoretically, ignoring centric projections and
 systematic absences.
;
_reflns_threshold_expression       'I > 2\s(I)'
_computing_cell_refinement         'CrysAlisPro 1.171.42.57a (Rigaku OD, 2022)'
_computing_data_collection         'CrysAlisPro 1.171.42.57a (Rigaku OD, 2022)'
_computing_data_reduction          'CrysAlisPro 1.171.42.57a (Rigaku OD, 2022)'
_computing_molecular_graphics      'Olex2 1.5-ac5-023 (Dolomanov et al., 2009)'
_computing_publication_material    'Olex2 1.5-ac5-023 (Dolomanov et al., 2009)'
_computing_structure_refinement    'SHELXL 2018/3 (Sheldrick, 2015)'
_computing_structure_solution      'SHELXT 2018/2 (Sheldrick, 2018)'
_refine_diff_density_max           0.391
_refine_diff_density_min           -0.498
_refine_diff_density_rms           0.045
_refine_ls_extinction_coef         .
_refine_ls_extinction_method       none
_refine_ls_goodness_of_fit_ref     1.069
_refine_ls_hydrogen_treatment      constr
_refine_ls_matrix_type             full
_refine_ls_number_parameters       290
_refine_ls_number_reflns           3525
_refine_ls_number_restraints       36
_refine_ls_R_factor_all            0.0405
_refine_ls_R_factor_gt             0.0349
_refine_ls_restrained_S_all        1.063
_refine_ls_shift/su_max            0.000
_refine_ls_shift/su_mean           0.000
_refine_ls_structure_factor_coef   Fsqd
_refine_ls_weighting_details      
 'w=1/[\s^2^(Fo^2^)+(0.0507P)^2^+0.3765P] where P=(Fo^2^+2Fc^2^)/3'
_refine_ls_weighting_scheme        calc
_refine_ls_wR_factor_gt            0.0940
_refine_ls_wR_factor_ref           0.1033
_refine_special_details            ?
_olex2_refinement_description
;
1. Fixed Uiso
 At 1.2 times of:
  All C(H) groups, All C(H,H) groups
 At 1.5 times of:
  All C(H,H,H) groups
2. Uiso/Uaniso restraints and constraints
C5 \\sim C5A: within 2A with sigma of 0.1 and sigma for terminal atoms of 0.2
within 2A
C1 \\sim C1A: within 2A with sigma of 0.1 and sigma for terminal atoms of 0.2
within 2A
C6 \\sim C6A: within 2A with sigma of 0.1 and sigma for terminal atoms of 0.2
within 2A
N1A \\sim N1C: within 2A with sigma of 0.1 and sigma for terminal atoms of 0.2
within 2A
O2A \\sim O2C: within 2A with sigma of 0.1 and sigma for terminal atoms of 0.2
within 2A
O1A \\sim O1C: within 2A with sigma of 0.1 and sigma for terminal atoms of 0.2
within 2A
3. Others
 Sof(C5A)=Sof(H5AA)=Sof(H5AB)=Sof(H5AC)=1-FVAR(1)
 Sof(C5)=Sof(H5A)=Sof(H5B)=Sof(H5C)=FVAR(1)
 Sof(C1A)=Sof(H1AA)=Sof(H1AB)=1-FVAR(2)
 Sof(C1)=Sof(H1A)=Sof(H1B)=FVAR(2)
 Sof(C6A)=Sof(H6AA)=Sof(H6AB)=Sof(H6AC)=1-FVAR(3)
 Sof(C6)=Sof(H6A)=Sof(H6B)=Sof(H6C)=FVAR(3)
 Sof(O1C)=Sof(O2C)=Sof(N1C)=1-FVAR(4)
 Sof(O1A)=Sof(O2A)=Sof(N1A)=FVAR(4)
4.a Secondary CH2 refined with riding coordinates:
 C1(H1A,H1B), C1A(H1AA,H1AB), C2(H2A,H2B)
4.b Aromatic/amide H refined with riding coordinates:
 C3(H3), C9(H9), C10(H10), C12(H12), C13(H13)
4.c Idealised Me refined as rotating group:
 C5(H5A,H5B,H5C), C5A(H5AA,H5AB,H5AC), C6(H6A,H6B,H6C), C6A(H6AA,H6AB,H6AC),
 C14(H14A,H14B,H14C), C15(H15A,H15B,H15C)
;
_atom_sites_solution_hydrogens     geom
_atom_sites_solution_primary       dual
_atom_sites_solution_secondary     ?
loop_
  _atom_site_label
  _atom_site_type_symbol
  _atom_site_fract_x
  _atom_site_fract_y
  _atom_site_fract_z
  _atom_site_U_iso_or_equiv
  _atom_site_adp_type
  _atom_site_occupancy
  _atom_site_site_symmetry_order
  _atom_site_calc_flag
  _atom_site_refinement_flags_posn
  _atom_site_refinement_flags_adp
  _atom_site_refinement_flags_occupancy
  _atom_site_disorder_assembly
  _atom_site_disorder_group
 Ni1 Ni 0.03345(4) 0.66726(4) 0.36925(3) 0.04519(13) Uani 1 1 d . . . . .
 O1A O 0.1802(16) 0.8710(10) 0.4129(12) 0.0810(18) Uani 0.734(14) 1 d . U P A
 1
 O2A O 0.1784(9) 0.7403(6) 0.5527(4) 0.116(2) Uani 0.734(14) 1 d . U P A 1
 N1A N 0.1324(5) 0.7804(5) 0.4579(4) 0.0595(15) Uani 0.734(14) 1 d . U P A 1
 O1C O 0.134(4) 0.905(3) 0.422(3) 0.074(5) Uani 0.266(14) 1 d . U P A 2
 O2C O 0.1122(10) 0.7187(10) 0.5120(9) 0.049(3) Uani 0.266(14) 1 d . U P A 2
 N1C N 0.1904(12) 0.8231(11) 0.5018(10) 0.052(4) Uani 0.266(14) 1 d . U P A 2
 O3 O 0.28164(18) 0.59259(17) 0.33526(14) 0.0591(4) Uani 1 1 d . . . . .
 O4 O 0.2435(2) 0.39268(16) 0.00936(13) 0.0532(4) Uani 1 1 d . . . . .
 N2 N -0.2308(2) 0.74960(18) 0.40912(16) 0.0492(4) Uani 1 1 d . . . . .
 N3 N -0.0537(2) 0.56848(16) 0.27041(13) 0.0391(3) Uani 1 1 d . . . . .
 N4 N 0.3550(2) 0.50877(18) 0.25640(15) 0.0466(4) Uani 1 1 d . . . . .
 N5 N 1.1263(2) 0.1083(2) 0.07457(16) 0.0548(5) Uani 1 1 d . . . . .
 C1 C -0.3507(4) 0.7172(4) 0.3078(3) 0.0453(10) Uani 0.583(6) 1 d . U P B 1
 H1A H -0.477951 0.722812 0.332131 0.054 Uiso 0.583(6) 1 calc R U P B 1
 H1B H -0.359025 0.783144 0.244105 0.054 Uiso 0.583(6) 1 calc R U P B 1
 C1A C -0.3228(6) 0.6501(6) 0.3912(5) 0.0483(16) Uani 0.417(6) 1 d . U P B 2
 H1AA H -0.458767 0.691936 0.389329 0.058 Uiso 0.417(6) 1 calc R U P B 2
 H1AB H -0.291856 0.579738 0.452689 0.058 Uiso 0.417(6) 1 calc R U P B 2
 C2 C -0.2583(3) 0.5846(3) 0.2763(2) 0.0554(5) Uani 1 1 d . . . . .
 H2A H -0.282252 0.496551 0.274592 0.067 Uiso 1 1 calc R U . B 2
 H2B H -0.325507 0.643841 0.213223 0.067 Uiso 1 1 calc R U . B 2
 C3 C 0.0455(2) 0.49234(19) 0.19752(16) 0.0396(4) Uani 1 1 d . . . . .
 H3 H -0.015940 0.453795 0.146419 0.048 Uiso 1 1 calc R U . . .
 C4 C 0.2482(2) 0.46374(18) 0.19122(16) 0.0368(4) Uani 1 1 d . . . . .
 C5 C -0.2829(7) 0.6874(8) 0.5096(4) 0.079(2) Uani 0.563(10) 1 d . U P B 1
 H5A H -0.268650 0.592680 0.499474 0.118 Uiso 0.563(10) 1 calc R U P B 1
 H5B H -0.412401 0.732969 0.526077 0.118 Uiso 0.563(10) 1 calc R U P B 1
 H5C H -0.202905 0.694485 0.571259 0.118 Uiso 0.563(10) 1 calc R U P B 1
 C5A C -0.2444(8) 0.7717(8) 0.5435(5) 0.0600(19) Uani 0.437(10) 1 d . U P B 2
 H5AA H -0.171416 0.689541 0.584855 0.090 Uiso 0.437(10) 1 calc R U P B 2
 H5AB H -0.374134 0.792735 0.565792 0.090 Uiso 0.437(10) 1 calc R U P B 2
 H5AC H -0.195554 0.845857 0.559507 0.090 Uiso 0.437(10) 1 calc R U P B 2
 C6 C -0.3043(17) 0.8863(16) 0.3613(13) 0.064(3) Uani 0.47(3) 1 d . U P B 1
 H6A H -0.234369 0.942462 0.390849 0.096 Uiso 0.47(3) 1 calc R U P B 1
 H6B H -0.435213 0.921342 0.380114 0.096 Uiso 0.47(3) 1 calc R U P B 1
 H6C H -0.292824 0.887006 0.280583 0.096 Uiso 0.47(3) 1 calc R U P B 1
 C6A C -0.2884(18) 0.8993(13) 0.407(2) 0.088(4) Uani 0.53(3) 1 d . U P B 2
 H6AA H -0.228966 0.927601 0.468897 0.133 Uiso 0.53(3) 1 calc R U P B 2
 H6AB H -0.423410 0.933032 0.413017 0.133 Uiso 0.53(3) 1 calc R U P B 2
 H6AC H -0.250636 0.935387 0.336930 0.133 Uiso 0.53(3) 1 calc R U P B 2
 C7 C 0.3424(3) 0.38795(18) 0.09304(16) 0.0396(4) Uani 1 1 d . . . . .
 C8 C 0.5463(3) 0.31650(18) 0.09514(16) 0.0381(4) Uani 1 1 d . . . . .
 C9 C 0.6576(3) 0.26470(19) 0.19263(16) 0.0412(4) Uani 1 1 d . . . . .
 H9 H 0.602105 0.276993 0.263106 0.049 Uiso 1 1 calc R U . . .
 C10 C 0.8473(3) 0.1960(2) 0.18644(17) 0.0431(4) Uani 1 1 d . . . . .
 H10 H 0.916685 0.161190 0.252645 0.052 Uiso 1 1 calc R U . . .
 C11 C 0.9384(3) 0.17750(18) 0.08132(17) 0.0417(4) Uani 1 1 d . . . . .
 C12 C 0.8266(3) 0.2310(2) -0.01621(17) 0.0455(4) Uani 1 1 d . . . . .
 H12 H 0.882352 0.222040 -0.086771 0.055 Uiso 1 1 calc R U . . .
 C13 C 0.6370(3) 0.29612(19) -0.00901(16) 0.0422(4) Uani 1 1 d . . . . .
 H13 H 0.566153 0.327778 -0.075236 0.051 Uiso 1 1 calc R U . . .
 C14 C 1.2221(3) 0.0976(3) -0.0324(2) 0.0590(6) Uani 1 1 d . . . . .
 H14A H 1.150559 0.066761 -0.086931 0.089 Uiso 1 1 calc R U . . .
 H14B H 1.345872 0.033344 -0.022895 0.089 Uiso 1 1 calc R U . . .
 H14C H 1.233359 0.185535 -0.058302 0.089 Uiso 1 1 calc R U . . .
 C15 C 1.2431(3) 0.0584(3) 0.1744(2) 0.0694(7) Uani 1 1 d . . . . .
 H15A H 1.258537 0.134373 0.212673 0.104 Uiso 1 1 calc R U . . .
 H15B H 1.364801 0.001645 0.153270 0.104 Uiso 1 1 calc R U . . .
 H15C H 1.183901 0.005819 0.223817 0.104 Uiso 1 1 calc R U . . .

loop_
  _atom_site_aniso_label
  _atom_site_aniso_U_11
  _atom_site_aniso_U_22
  _atom_site_aniso_U_33
  _atom_site_aniso_U_23
  _atom_site_aniso_U_13
  _atom_site_aniso_U_12
 Ni1 0.02710(18) 0.0557(2) 0.0527(2) -0.02050(16) 0.00149(14) -0.00842(14)
 O1A 0.084(5) 0.070(5) 0.101(4) -0.028(4) 0.022(3) -0.038(4)
 O2A 0.157(4) 0.131(4) 0.058(2) -0.024(2) -0.028(2) -0.037(3)
 N1A 0.0452(16) 0.075(3) 0.059(2) -0.029(2) 0.0104(16) -0.0143(16)
 O1C 0.092(15) 0.047(8) 0.092(9) -0.031(6) 0.009(9) -0.028(8)
 O2C 0.048(4) 0.066(5) 0.039(5) -0.019(4) 0.001(3) -0.025(3)
 N1C 0.043(4) 0.063(7) 0.061(7) -0.030(5) 0.006(4) -0.029(4)
 O3 0.0267(6) 0.0785(10) 0.0754(10) -0.0460(8) 0.0025(6) -0.0121(6)
 O4 0.0427(7) 0.0636(9) 0.0514(8) -0.0168(7) -0.0036(6) -0.0100(7)
 N2 0.0332(8) 0.0516(9) 0.0599(10) -0.0109(8) 0.0107(7) -0.0066(7)
 N3 0.0243(7) 0.0500(8) 0.0444(8) -0.0066(7) 0.0000(6) -0.0120(6)
 N4 0.0269(7) 0.0550(9) 0.0602(10) -0.0232(8) 0.0053(7) -0.0116(7)
 N5 0.0374(9) 0.0602(11) 0.0581(10) 0.0010(8) 0.0105(8) -0.0017(8)
 C1 0.0269(15) 0.061(2) 0.046(2) -0.0031(16) 0.0001(13) -0.0093(14)
 C1A 0.026(2) 0.068(3) 0.053(3) -0.014(2) 0.0091(19) -0.017(2)
 C2 0.0257(9) 0.0841(16) 0.0594(12) -0.0164(11) -0.0001(8) -0.0181(9)
 C3 0.0308(9) 0.0470(10) 0.0443(9) -0.0077(8) -0.0020(7) -0.0154(7)
 C4 0.0287(8) 0.0377(8) 0.0448(9) -0.0072(7) 0.0023(7) -0.0103(7)
 C5 0.056(3) 0.131(6) 0.042(2) 0.001(3) 0.0082(19) -0.017(3)
 C5A 0.051(3) 0.082(4) 0.044(3) -0.020(3) 0.009(2) -0.012(3)
 C6 0.045(3) 0.061(6) 0.075(6) 0.006(4) 0.006(4) -0.002(3)
 C6A 0.049(4) 0.070(4) 0.142(11) -0.049(6) 0.012(6) -0.002(3)
 C7 0.0376(9) 0.0378(9) 0.0452(10) -0.0072(7) 0.0033(7) -0.0129(7)
 C8 0.0363(9) 0.0351(8) 0.0432(9) -0.0060(7) 0.0041(7) -0.0102(7)
 C9 0.0386(9) 0.0439(9) 0.0404(9) -0.0067(7) 0.0076(7) -0.0102(8)
 C10 0.0404(10) 0.0433(9) 0.0428(10) -0.0040(7) 0.0016(8) -0.0074(8)
 C11 0.0382(9) 0.0356(9) 0.0499(10) -0.0036(7) 0.0078(8) -0.0083(7)
 C12 0.0452(10) 0.0455(10) 0.0432(10) -0.0026(8) 0.0119(8) -0.0092(8)
 C13 0.0412(10) 0.0431(9) 0.0410(9) -0.0008(7) 0.0018(8) -0.0105(8)
 C14 0.0472(12) 0.0600(13) 0.0666(14) -0.0085(11) 0.0206(10) -0.0099(10)
 C15 0.0417(12) 0.0837(17) 0.0706(15) 0.0002(13) 0.0011(11) -0.0005(12)

_geom_special_details
;
 All esds (except the esd in the dihedral angle between two l.s. planes)
 are estimated using the full covariance matrix.  The cell esds are taken
 into account individually in the estimation of esds in distances, angles
 and torsion angles; correlations between esds in cell parameters are only
 used when they are defined by crystal symmetry.  An approximate (isotropic)
 treatment of cell esds is used for estimating esds involving l.s. planes.
;
loop_
  _geom_bond_atom_site_label_1
  _geom_bond_atom_site_label_2
  _geom_bond_distance
  _geom_bond_site_symmetry_2
  _geom_bond_publ_flag
 Ni1 N1A 1.906(5) . ?
 Ni1 O2C 1.943(9) . ?
 Ni1 O3 1.8247(14) . ?
 Ni1 N2 1.9585(16) . ?
 Ni1 N3 1.8287(16) . ?
 O1A N1A 1.182(15) . ?
 O2A N1A 1.187(9) . ?
 O1C N1C 1.21(4) . ?
 O2C N1C 1.354(18) . ?
 O3 N4 1.317(2) . ?
 O4 C7 1.223(2) . ?
 N2 C1 1.601(4) . ?
 N2 C1A 1.406(5) . ?
 N2 C5 1.422(5) . ?
 N2 C5A 1.623(6) . ?
 N2 C6 1.425(12) . ?
 N2 C6A 1.465(12) . ?
 N3 C2 1.474(2) . ?
 N3 C3 1.282(2) . ?
 N4 C4 1.301(2) . ?
 N5 C11 1.367(2) . ?
 N5 C14 1.446(3) . ?
 N5 C15 1.441(3) . ?
 C1 H1A 0.9700 . ?
 C1 H1B 0.9700 . ?
 C1 C2 1.405(4) . ?
 C1A H1AA 0.9700 . ?
 C1A H1AB 0.9700 . ?
 C1A C2 1.569(5) . ?
 C2 H2A 0.9700 . ?
 C2 H2B 0.9700 . ?
 C3 H3 0.9300 . ?
 C3 C4 1.443(2) . ?
 C4 C7 1.497(2) . ?
 C5 H5A 0.9600 . ?
 C5 H5B 0.9600 . ?
 C5 H5C 0.9600 . ?
 C5A H5AA 0.9600 . ?
 C5A H5AB 0.9600 . ?
 C5A H5AC 0.9600 . ?
 C6 H6A 0.9600 . ?
 C6 H6B 0.9600 . ?
 C6 H6C 0.9600 . ?
 C6A H6AA 0.9600 . ?
 C6A H6AB 0.9600 . ?
 C6A H6AC 0.9600 . ?
 C7 C8 1.470(3) . ?
 C8 C9 1.401(3) . ?
 C8 C13 1.402(3) . ?
 C9 H9 0.9300 . ?
 C9 C10 1.377(3) . ?
 C10 H10 0.9300 . ?
 C10 C11 1.413(3) . ?
 C11 C12 1.406(3) . ?
 C12 H12 0.9300 . ?
 C12 C13 1.370(3) . ?
 C13 H13 0.9300 . ?
 C14 H14A 0.9600 . ?
 C14 H14B 0.9600 . ?
 C14 H14C 0.9600 . ?
 C15 H15A 0.9600 . ?
 C15 H15B 0.9600 . ?
 C15 H15C 0.9600 . ?

loop_
  _geom_angle_atom_site_label_1
  _geom_angle_atom_site_label_2
  _geom_angle_atom_site_label_3
  _geom_angle
  _geom_angle_site_symmetry_1
  _geom_angle_site_symmetry_3
  _geom_angle_publ_flag
 N1A Ni1 N2 95.31(10) . . ?
 O2C Ni1 N2 89.2(2) . . ?
 O3 Ni1 N1A 83.23(10) . . ?
 O3 Ni1 O2C 89.3(2) . . ?
 O3 Ni1 N2 178.48(7) . . ?
 O3 Ni1 N3 94.34(6) . . ?
 N3 Ni1 N1A 173.61(18) . . ?
 N3 Ni1 O2C 158.8(3) . . ?
 N3 Ni1 N2 87.16(7) . . ?
 O1A N1A Ni1 119.6(7) . . ?
 O1A N1A O2A 121.4(9) . . ?
 O2A N1A Ni1 117.3(6) . . ?
 N1C O2C Ni1 114.2(10) . . ?
 O1C N1C O2C 115.4(19) . . ?
 N4 O3 Ni1 129.00(11) . . ?
 C1 N2 Ni1 104.43(14) . . ?
 C1A N2 Ni1 105.6(2) . . ?
 C1A N2 C5A 105.9(4) . . ?
 C1A N2 C6A 135.3(6) . . ?
 C5 N2 Ni1 113.0(2) . . ?
 C5 N2 C1 106.7(3) . . ?
 C5 N2 C6 129.4(7) . . ?
 C5A N2 Ni1 109.8(2) . . ?
 C6 N2 Ni1 112.2(5) . . ?
 C6 N2 C1 82.6(8) . . ?
 C6A N2 Ni1 114.2(5) . . ?
 C6A N2 C5A 79.7(11) . . ?
 C2 N3 Ni1 114.68(13) . . ?
 C3 N3 Ni1 125.87(12) . . ?
 C3 N3 C2 119.42(16) . . ?
 C4 N4 O3 121.12(15) . . ?
 C11 N5 C14 121.29(19) . . ?
 C11 N5 C15 121.57(18) . . ?
 C15 N5 C14 116.67(18) . . ?
 N2 C1 H1A 110.1 . . ?
 N2 C1 H1B 110.1 . . ?
 H1A C1 H1B 108.4 . . ?
 C2 C1 N2 107.9(2) . . ?
 C2 C1 H1A 110.1 . . ?
 C2 C1 H1B 110.1 . . ?
 N2 C1A H1AA 109.8 . . ?
 N2 C1A H1AB 109.8 . . ?
 N2 C1A C2 109.6(3) . . ?
 H1AA C1A H1AB 108.2 . . ?
 C2 C1A H1AA 109.8 . . ?
 C2 C1A H1AB 109.8 . . ?
 N3 C2 C1A 105.6(2) . . ?
 N3 C2 H2A 110.6 . . ?
 N3 C2 H2B 110.6 . . ?
 C1 C2 N3 108.6(2) . . ?
 C1A C2 H2A 110.6 . . ?
 C1A C2 H2B 110.6 . . ?
 H2A C2 H2B 108.8 . . ?
 N3 C3 H3 118.5 . . ?
 N3 C3 C4 122.93(16) . . ?
 C4 C3 H3 118.5 . . ?
 N4 C4 C3 126.20(17) . . ?
 N4 C4 C7 116.42(15) . . ?
 C3 C4 C7 117.02(16) . . ?
 N2 C5 H5A 109.5 . . ?
 N2 C5 H5B 109.5 . . ?
 N2 C5 H5C 109.5 . . ?
 H5A C5 H5B 109.5 . . ?
 H5A C5 H5C 109.5 . . ?
 H5B C5 H5C 109.5 . . ?
 N2 C5A H5AA 109.5 . . ?
 N2 C5A H5AB 109.5 . . ?
 N2 C5A H5AC 109.5 . . ?
 H5AA C5A H5AB 109.5 . . ?
 H5AA C5A H5AC 109.5 . . ?
 H5AB C5A H5AC 109.5 . . ?
 N2 C6 H6A 109.5 . . ?
 N2 C6 H6B 109.5 . . ?
 N2 C6 H6C 109.5 . . ?
 H6A C6 H6B 109.5 . . ?
 H6A C6 H6C 109.5 . . ?
 H6B C6 H6C 109.5 . . ?
 N2 C6A H6AA 109.5 . . ?
 N2 C6A H6AB 109.5 . . ?
 N2 C6A H6AC 109.5 . . ?
 H6AA C6A H6AB 109.5 . . ?
 H6AA C6A H6AC 109.5 . . ?
 H6AB C6A H6AC 109.5 . . ?
 O4 C7 C4 116.97(16) . . ?
 O4 C7 C8 121.50(17) . . ?
 C8 C7 C4 121.47(16) . . ?
 C9 C8 C7 125.44(16) . . ?
 C9 C8 C13 117.05(17) . . ?
 C13 C8 C7 117.49(17) . . ?
 C8 C9 H9 119.3 . . ?
 C10 C9 C8 121.48(17) . . ?
 C10 C9 H9 119.3 . . ?
 C9 C10 H10 119.4 . . ?
 C9 C10 C11 121.20(18) . . ?
 C11 C10 H10 119.4 . . ?
 N5 C11 C10 121.46(18) . . ?
 N5 C11 C12 121.41(18) . . ?
 C12 C11 C10 117.11(17) . . ?
 C11 C12 H12 119.5 . . ?
 C13 C12 C11 121.09(18) . . ?
 C13 C12 H12 119.5 . . ?
 C8 C13 H13 119.0 . . ?
 C12 C13 C8 122.03(18) . . ?
 C12 C13 H13 119.0 . . ?
 N5 C14 H14A 109.5 . . ?
 N5 C14 H14B 109.5 . . ?
 N5 C14 H14C 109.5 . . ?
 H14A C14 H14B 109.5 . . ?
 H14A C14 H14C 109.5 . . ?
 H14B C14 H14C 109.5 . . ?
 N5 C15 H15A 109.5 . . ?
 N5 C15 H15B 109.5 . . ?
 N5 C15 H15C 109.5 . . ?
 H15A C15 H15B 109.5 . . ?
 H15A C15 H15C 109.5 . . ?
 H15B C15 H15C 109.5 . . ?

loop_
  _geom_torsion_atom_site_label_1
  _geom_torsion_atom_site_label_2
  _geom_torsion_atom_site_label_3
  _geom_torsion_atom_site_label_4
  _geom_torsion
  _geom_torsion_site_symmetry_1
  _geom_torsion_site_symmetry_2
  _geom_torsion_site_symmetry_3
  _geom_torsion_site_symmetry_4
  _geom_torsion_publ_flag
 Ni1 O2C N1C O1C 29.5(15) . . . . ?
 Ni1 O3 N4 C4 -2.2(3) . . . . ?
 Ni1 N2 C1 C2 38.5(3) . . . . ?
 Ni1 N2 C1A C2 -44.0(4) . . . . ?
 Ni1 N3 C2 C1 31.2(3) . . . . ?
 Ni1 N3 C2 C1A -16.0(3) . . . . ?
 Ni1 N3 C3 C4 6.2(3) . . . . ?
 N1A Ni1 O3 N4 -167.8(3) . . . . ?
 O2C Ni1 O3 N4 165.4(4) . . . . ?
 O2C Ni1 N3 C2 74.4(6) . . . . ?
 O2C Ni1 N3 C3 -107.4(5) . . . . ?
 O3 Ni1 N3 C2 173.80(16) . . . . ?
 O3 Ni1 N3 C3 -8.07(18) . . . . ?
 O3 N4 C4 C3 -2.5(3) . . . . ?
 O3 N4 C4 C7 170.40(18) . . . . ?
 O4 C7 C8 C9 -156.8(2) . . . . ?
 O4 C7 C8 C13 22.0(3) . . . . ?
 N2 Ni1 N3 C2 -5.93(15) . . . . ?
 N2 Ni1 N3 C3 172.20(18) . . . . ?
 N2 C1 C2 N3 -44.3(3) . . . . ?
 N2 C1A C2 N3 40.0(4) . . . . ?
 N3 Ni1 O3 N4 6.3(2) . . . . ?
 N3 C3 C4 N4 0.4(3) . . . . ?
 N3 C3 C4 C7 -172.49(17) . . . . ?
 N4 C4 C7 O4 -151.48(19) . . . . ?
 N4 C4 C7 C8 25.7(3) . . . . ?
 N5 C11 C12 C13 177.72(19) . . . . ?
 C2 N3 C3 C4 -175.71(18) . . . . ?
 C3 N3 C2 C1 -147.0(2) . . . . ?
 C3 N3 C2 C1A 165.8(3) . . . . ?
 C3 C4 C7 O4 22.1(3) . . . . ?
 C3 C4 C7 C8 -160.69(16) . . . . ?
 C4 C7 C8 C9 26.1(3) . . . . ?
 C4 C7 C8 C13 -155.10(17) . . . . ?
 C5 N2 C1 C2 -81.4(4) . . . . ?
 C5A N2 C1A C2 -160.3(3) . . . . ?
 C6 N2 C1 C2 149.6(6) . . . . ?
 C6A N2 C1A C2 108.4(14) . . . . ?
 C7 C8 C9 C10 178.38(18) . . . . ?
 C7 C8 C13 C12 179.83(17) . . . . ?
 C8 C9 C10 C11 1.4(3) . . . . ?
 C9 C8 C13 C12 -1.3(3) . . . . ?
 C9 C10 C11 N5 -179.39(19) . . . . ?
 C9 C10 C11 C12 -0.6(3) . . . . ?
 C10 C11 C12 C13 -1.1(3) . . . . ?
 C11 C12 C13 C8 2.0(3) . . . . ?
 C13 C8 C9 C10 -0.4(3) . . . . ?
 C14 N5 C11 C10 -175.7(2) . . . . ?
 C14 N5 C11 C12 5.5(3) . . . . ?
 C15 N5 C11 C10 -3.9(3) . . . . ?
 C15 N5 C11 C12 177.3(2) . . . . ?

_shelx_res_file
;
TITL 2023_12_06_kd_ni3a'_dark_mt_1_280_00_a.res in P-1
    2023_12_06_kd_ni3a'_dark_mt_1_280_00.res
    created by SHELXL-2018/3 at 16:59:49 on 13-Jul-2025
REM Old TITL 2023_12_06_kd_Ni3a'_dark_MT_1_280_00 in P-1
REM SHELXT solution in P-1: R1 0.208, Rweak 0.019, Alpha 0.066
REM <I/s> 0.000 for 0 systematic absences, Orientation as input
REM Formula found by SHELXT: C19 N3 O2A Ni
CELL 1.54184 7.3902 10.2425 11.857 86.356 89.94 73.01
ZERR 2 0.0002 0.0003 0.0004 0.002 0.002 0.002
LATT 1
SFAC C H N Ni O
UNIT 30 42 10 2 8
SIMU 0.1 0.2 2 C5 C5A
SIMU 0.1 0.2 2 C1 C1A
SIMU 0.1 0.2 2 C6 C6A
SIMU 0.1 0.2 2 N1A N1C
SIMU 0.1 0.2 2 O2A O2C
SIMU 0.1 0.2 2 O1A O1C

L.S. 4 0 0
PLAN  5
SIZE 0.11 0.15 0.19
TEMP 7
CONF
FREE C6A C5A
FREE C6 C1
BOND
list 4
MORE -1
BOND $H
fmap 2 53
acta
REM <olex2.extras>
REM <HklSrc "%.\\2023_12_06_kd_Ni3a\'_dark_MT_1_280_00.hkl">
REM </olex2.extras>

WGHT    0.050700    0.376500
FVAR       1.00114   0.56338   0.58331   0.46621   0.73380
NI1   4    0.033446    0.667257    0.369246    11.00000    0.02710    0.05567 =
         0.05269   -0.02050    0.00149   -0.00842
PART 1
O1A   5    0.180166    0.870957    0.412908    51.00000    0.08433    0.07021 =
         0.10097   -0.02779    0.02245   -0.03779
O2A   5    0.178394    0.740327    0.552704    51.00000    0.15738    0.13150 =
         0.05829   -0.02363   -0.02756   -0.03732
N1A   3    0.132383    0.780428    0.457865    51.00000    0.04518    0.07526 =
         0.05912   -0.02863    0.01044   -0.01434
PART 2
O1C   5    0.133886    0.904616    0.421611   -51.00000    0.09159    0.04738 =
         0.09207   -0.03073    0.00895   -0.02815
O2C   5    0.112170    0.718738    0.511986   -51.00000    0.04793    0.06633 =
         0.03861   -0.01918    0.00088   -0.02484
N1C   3    0.190351    0.823052    0.501771   -51.00000    0.04350    0.06347 =
         0.06134   -0.02974    0.00618   -0.02857
PART 0
O3    5    0.281638    0.592594    0.335255    11.00000    0.02666    0.07849 =
         0.07538   -0.04601    0.00247   -0.01215
O4    5    0.243508    0.392677    0.009361    11.00000    0.04275    0.06364 =
         0.05137   -0.01676   -0.00356   -0.01002
N2    3   -0.230843    0.749604    0.409115    11.00000    0.03317    0.05161 =
         0.05995   -0.01094    0.01071   -0.00663
N3    3   -0.053665    0.568483    0.270407    11.00000    0.02427    0.05003 =
         0.04435   -0.00660   -0.00001   -0.01204
N4    3    0.355015    0.508767    0.256401    11.00000    0.02691    0.05505 =
         0.06024   -0.02319    0.00534   -0.01156
N5    3    1.126325    0.108297    0.074569    11.00000    0.03738    0.06017 =
         0.05810    0.00101    0.01052   -0.00172
PART 1
C1    1   -0.350708    0.717236    0.307799    31.00000    0.02694    0.06067 =
         0.04607   -0.00313    0.00008   -0.00932
AFIX  23
H1A   2   -0.477951    0.722812    0.332131    31.00000   -1.20000
H1B   2   -0.359025    0.783144    0.244105    31.00000   -1.20000
AFIX   0
PART 2
C1A   1   -0.322802    0.650124    0.391191   -31.00000    0.02635    0.06826 =
         0.05345   -0.01372    0.00910   -0.01685
AFIX  23
H1AA  2   -0.458767    0.691936    0.389329   -31.00000   -1.20000
H1AB  2   -0.291856    0.579738    0.452689   -31.00000   -1.20000
AFIX   0
PART 0
C2    1   -0.258254    0.584599    0.276270    11.00000    0.02569    0.08412 =
         0.05940   -0.01638   -0.00006   -0.01811
PART 2
AFIX  23
H2A   2   -0.282252    0.496551    0.274592    11.00000   -1.20000
H2B   2   -0.325507    0.643841    0.213223    11.00000   -1.20000
AFIX   0
PART 0
C3    1    0.045501    0.492338    0.197522    11.00000    0.03082    0.04697 =
         0.04429   -0.00768   -0.00197   -0.01542
AFIX  43
H3    2   -0.015940    0.453795    0.146419    11.00000   -1.20000
AFIX   0
C4    1    0.248205    0.463745    0.191216    11.00000    0.02874    0.03775 =
         0.04482   -0.00719    0.00228   -0.01030
PART 1
C5    1   -0.282928    0.687384    0.509641    21.00000    0.05635    0.13131 =
         0.04150    0.00084    0.00822   -0.01734
AFIX 137
H5A   2   -0.268650    0.592680    0.499474    21.00000   -1.50000
H5B   2   -0.412401    0.732969    0.526077    21.00000   -1.50000
H5C   2   -0.202905    0.694485    0.571259    21.00000   -1.50000
AFIX   0
PART 2
C5A   1   -0.244368    0.771690    0.543546   -21.00000    0.05097    0.08209 =
         0.04432   -0.02036    0.00907   -0.01182
AFIX 137
H5AA  2   -0.171416    0.689541    0.584855   -21.00000   -1.50000
H5AB  2   -0.374134    0.792735    0.565792   -21.00000   -1.50000
H5AC  2   -0.195554    0.845857    0.559507   -21.00000   -1.50000
AFIX   0
PART 1
C6    1   -0.304307    0.886255    0.361260    41.00000    0.04491    0.06148 =
         0.07522    0.00572    0.00588   -0.00209
AFIX 137
H6A   2   -0.234369    0.942462    0.390849    41.00000   -1.50000
H6B   2   -0.435213    0.921342    0.380114    41.00000   -1.50000
H6C   2   -0.292824    0.887006    0.280583    41.00000   -1.50000
AFIX   0
PART 2
C6A   1   -0.288426    0.899308    0.406789   -41.00000    0.04876    0.06977 =
         0.14213   -0.04884    0.01237   -0.00150
AFIX 137
H6AA  2   -0.228966    0.927601    0.468897   -41.00000   -1.50000
H6AB  2   -0.423410    0.933032    0.413017   -41.00000   -1.50000
H6AC  2   -0.250636    0.935387    0.336930   -41.00000   -1.50000
AFIX   0
PART 0
C7    1    0.342377    0.387946    0.093040    11.00000    0.03764    0.03775 =
         0.04517   -0.00719    0.00333   -0.01290
C8    1    0.546315    0.316496    0.095136    11.00000    0.03633    0.03515 =
         0.04321   -0.00595    0.00412   -0.01024
C9    1    0.657616    0.264698    0.192631    11.00000    0.03862    0.04392 =
         0.04043   -0.00668    0.00765   -0.01024
AFIX  43
H9    2    0.602105    0.276993    0.263106    11.00000   -1.20000
AFIX   0
C10   1    0.847272    0.196025    0.186442    11.00000    0.04040    0.04330 =
         0.04280   -0.00401    0.00164   -0.00745
AFIX  43
H10   2    0.916685    0.161190    0.252645    11.00000   -1.20000
AFIX   0
C11   1    0.938410    0.177496    0.081321    11.00000    0.03817    0.03557 =
         0.04989   -0.00359    0.00783   -0.00835
C12   1    0.826634    0.230997   -0.016209    11.00000    0.04519    0.04549 =
         0.04318   -0.00263    0.01191   -0.00923
AFIX  43
H12   2    0.882352    0.222040   -0.086771    11.00000   -1.20000
AFIX   0
C13   1    0.636957    0.296118   -0.009010    11.00000    0.04119    0.04306 =
         0.04100   -0.00082    0.00176   -0.01050
AFIX  43
H13   2    0.566153    0.327778   -0.075236    11.00000   -1.20000
AFIX   0
C14   1    1.222075    0.097584   -0.032377    11.00000    0.04716    0.06002 =
         0.06663   -0.00853    0.02059   -0.00986
AFIX 137
H14A  2    1.150559    0.066761   -0.086931    11.00000   -1.50000
H14B  2    1.345872    0.033344   -0.022895    11.00000   -1.50000
H14C  2    1.233359    0.185535   -0.058302    11.00000   -1.50000
AFIX   0
C15   1    1.243133    0.058370    0.174409    11.00000    0.04174    0.08367 =
         0.07063    0.00021    0.00110   -0.00051
AFIX 137
H15A  2    1.258537    0.134373    0.212673    11.00000   -1.50000
H15B  2    1.364801    0.001645    0.153270    11.00000   -1.50000
H15C  2    1.183901    0.005819    0.223817    11.00000   -1.50000
AFIX   0
HKLF 4


REM  2023_12_06_kd_ni3a'_dark_mt_1_280_00_a.res in P-1
REM wR2 = 0.1033, GooF = S = 1.069, Restrained GooF = 1.063 for all data
REM R1 = 0.0349 for 3129 Fo > 4sig(Fo) and 0.0405 for all 3525 data
REM 290 parameters refined using 36 restraints

END

WGHT      0.0507      0.3765

REM Highest difference peak  0.391,  deepest hole -0.498,  1-sigma level  0.045
Q1    1  -0.2965  0.5478  0.2072  11.00000  0.05    0.39
Q2    1   0.1526  0.4783  0.1982  11.00000  0.05    0.27
Q3    1  -0.2643  0.4837  0.3503  11.00000  0.05    0.25
Q4    1   0.8907  0.1868  0.1323  11.00000  0.05    0.22
Q5    1   0.0151  0.6231  0.4209  11.00000  0.05    0.22
;
_shelx_res_checksum                42004
_shelx_hkl_file
;
   0   0  -1  137.50    1.78
   0   0   1  132.24    1.80
   0   0  -1  137.40    1.50
   0   0   1  139.18    1.64
   0   0  -1  135.34    1.81
   0   0   2  644.45    5.66
   0   0  -2  641.07    5.52
   0   0  -2  658.98    5.70
   0   0   2  666.07    5.12
   0   0   3 1203.54    9.70
   0   0  -3 1168.23    9.34
   0   0  -3 1219.83    7.75
   0   0   3 1172.43    8.47
   0   0  -3 1198.66    9.56
   0   0  -4   25.09    1.69
   0   0   4   23.23    1.74
   0   0  -4   24.59    1.71
   0   0  -4   25.15    1.34
   0   0  -4   25.52    1.43
   0   0   5 1489.43   14.84
   0   0  -5 1535.12   14.48
   0   0  -5 1479.92   11.11
   0   0  -5 1492.61   14.39
   0   0  -5 1487.89   11.96
   0   0  -6    2.50    0.92
   0   0   6    2.64    1.07
   0   0  -6    2.91    0.63
   0   0  -6    2.57    0.92
   0   0  -6    2.25    0.76
   0   0  -7  240.69    7.28
   0   0   7  225.89    7.39
   0   0  -7  236.43    7.18
   0   0  -7  229.90    5.71
   0   0  -8   80.91    4.68
   0   0   8   86.45    5.18
   0   0  -8   90.23    4.91
   0   0   9   30.90    3.47
   0   0  -9   28.26    3.11
   0   0   9   29.91    3.22
   0   0   9   27.09    3.13
   0   0   9   27.61    3.24
   0   0  -9   27.60    3.06
   0   0  -9   31.55    3.36
   0   0   9   28.66    3.19
   0   0 -10   94.44    5.67
   0   0  10  102.01    6.36
   0   0  10   94.86    5.99
   0   0  10  100.05    6.21
   0   0 -10   92.31    5.70
   0   0 -10   97.65    6.08
   0   0 -10  101.79    5.95
   0   0  10   96.96    6.13
   0   0  11  640.60   15.85
   0   0  11  612.29   14.11
   0   0 -11  605.04   14.19
   0   0 -11  607.76   14.55
   0   0 -11  613.97   15.12
   0   0  11  612.63   15.13
   0   0 -12   -0.16    0.94
   0   0  12   -0.42    1.18
   0   0 -12    0.69    1.21
   0   0  12    2.24    1.32
   0   0 -12    2.40    1.11
   0   0  13    2.19    1.28
   0   0 -13    2.66    1.16
   0   0 -13    1.92    1.25
   0   0 -13    2.03    0.91
   0   0 -14   -0.53    0.63
   0   0  14    0.89    0.93
   0   0 -14    1.72    0.85
   0   0  14   -0.51    0.50
   0   1 -14   10.76    1.31
   0  -1  14    8.77    1.50
   0  -1  13   43.95    3.67
   0   1 -13   43.79    3.48
   0   1 -13   43.99    3.31
   0  -1  12    3.70    1.65
   0   1 -12    0.87    1.05
   0   1 -12    5.11    1.67
   0   1 -12    2.79    1.26
   0  -1  11  184.99    7.66
   0   1 -11  182.30    8.10
   0   1 -11  191.12    8.37
   0   1 -11  190.75    8.19
   0  -1  11  188.83    8.70
   0  -1  10   32.36    3.78
   0   1 -10   27.79    3.32
   0   1 -10   30.53    3.54
   0  -1  10   30.88    3.34
   0   1 -10   33.15    3.59
   0   1 -10   30.05    3.37
   0  -1   9  437.44   12.58
   0   1  -9  447.22   12.02
   0   1  -9  425.38   11.86
   0  -1   9  432.62   12.17
   0  -1   9  429.29   12.12
   0   1  -9  430.71   11.82
   0  -1   9  427.02   11.50
   0   1  -9  415.72   11.51
   0  -1   8 1004.07   17.98
   0   1  -8  983.54   16.36
   0  -1   7  357.03    9.75
   0   1  -7  343.57    7.31
   0   1  -7  334.87    8.76
   0  -1   6 1057.35   15.11
   0   1  -6 1027.91   14.15
   0   1  -6 1055.81   11.70
   0  -1   5  482.43    9.09
   0   1  -5  471.59    8.59
   0   1  -5  472.55    7.13
   0   1  -5  455.16    8.29
   0  -1   4  977.14   11.29
   0   1  -4  980.23   10.88
   0   1  -4  991.82    9.22
   0   1  -3 2115.99   13.85
   0  -1   3 2116.01   14.27
   0   1  -3 2090.34   11.85
   0   1  -3 2110.45   13.59
   0  -1   1  315.17    3.68
   0  -1   1  333.52    3.19
   0   1  -1  332.08    2.65
   0   1  -1  335.00    2.56
   0   1  -1  325.54    3.51
   0   1  -1  319.16    3.69
   0  -1  -1 1657.63    7.24
   0  -1  -1 1660.21    8.26
   0   1   1 1682.83    7.40
   0   1   2 3762.06   13.11
   0  -1  -3   67.26    2.12
   0  -1  -3   72.90    2.05
   0  -1  -3   71.92    2.46
   0   1   3   68.16    2.11
   0   1   4   73.93    2.70
   0  -1  -4   65.12    2.48
   0  -1  -4   69.22    2.25
   0   1   4   72.32    2.47
   0  -1  -4   72.23    2.85
   0  -1  -5  569.03    8.42
   0   1   5  583.70    8.77
   0   1   5  548.47    7.61
   0  -1  -5  572.11    9.00
   0  -1  -5  565.62    7.10
   0   1   6  286.05    7.04
   0  -1  -6  281.97    6.73
   0  -1  -6  275.77    7.05
   0   1   6  283.59    6.06
   0  -1  -6  293.89    5.50
   0  -1  -7  134.51    5.50
   0  -1  -7  125.34    5.04
   0   1   7  129.22    5.36
   0  -1  -7  127.11    4.29
   0   1   8    4.16    1.40
   0  -1  -8    4.74    1.28
   0  -1  -8    6.47    1.50
   0   1   9  418.41   11.95
   0   1   9  422.35   11.73
   0   1   9  396.56   11.63
   0  -1  -9  410.38   11.32
   0  -1  -9  415.37   11.53
   0  -1  -9  394.23   11.55
   0   1   9  420.84   11.18
   0   1   9  403.68   11.44
   0  -1  -9  398.93   10.94
   0   1  10    2.38    1.15
   0  -1 -10    2.15    1.19
   0   1  10    3.76    1.82
   0   1  10    3.78    1.89
   0  -1 -10    3.63    1.51
   0  -1 -10    2.59    1.36
   0   1  10    3.94    1.68
   0   1  11   41.18    4.20
   0   1  11   49.22    4.51
   0   1  11   51.00    4.54
   0  -1 -11   48.78    4.30
   0   1  11   50.21    4.05
   0  -1 -11   48.23    4.48
   0   1  11   53.30    4.76
   0  -1 -11   53.37    4.21
   0   1  12    0.51    1.18
   0   1  12    3.83    1.48
   0  -1 -12    2.44    1.43
   0   1  12    2.23    0.95
   0  -1 -12    2.90    1.43
   0  -1 -12    4.45    1.14
   0  -1 -13    3.92    0.92
   0   1  13    4.11    1.39
   0   1  13    1.68    0.90
   0  -1 -13    3.73    1.22
   0  -1 -13    3.27    1.42
   0  -1 -14    4.36    1.03
   0   1  14    4.29    1.15
   0   2 -14    0.22    0.31
   0  -2  14    0.43    0.66
   0  -2  14   -0.32    0.40
   0   2 -13   85.04    4.46
   0  -2  13   84.51    4.82
   0  -2  13   76.63    4.32
   0   2 -12    1.38    0.75
   0   2 -12    1.85    1.46
   0   2 -12    1.97    1.11
   0  -2  12    0.52    1.56
   0   2 -11   47.07    4.23
   0   2 -11   47.25    4.15
   0  -2  11   45.11    4.35
   0   2 -11   47.43    4.26
   0  -2  10  344.08   10.47
   0   2 -10  338.19   11.07
   0   2 -10  350.85   11.16
   0   2 -10  309.49   10.48
   0  -2  10  352.22   11.90
   0   2 -10  360.98   11.53
   0   2  -9    3.86    1.64
   0   2  -9    3.81    1.51
   0  -2   9    2.68    1.34
   0   2  -9    4.40    1.29
   0  -2   9    6.36    2.00
   0   2  -9    4.77    1.50
   0   2  -8   56.17    4.16
   0   2  -8   59.99    4.37
   0   2  -8   58.94    4.21
   0  -2   8   61.80    4.59
   0  -2   7    8.79    1.83
   0   2  -7    6.47    1.28
   0   2  -7    8.49    1.63
   0  -2   6   98.01    4.99
   0   2  -6   89.21    3.73
   0   2  -6   90.62    4.35
   0  -2   5  969.95   13.89
   0   2  -5  973.70   11.31
   0   2  -5  968.35   12.79
   0  -2   4 1227.46   13.85
   0   2  -4 1242.57    7.59
   0   2  -4 1272.21   11.88
   0   2  -4 1265.61   13.21
   0  -2   3  496.66    5.98
   0  -2   3  493.46    7.75
   0   2  -3  495.28    4.65
   0   2  -3  476.36    6.71
   0   2  -3  480.64    5.03
   0   2  -3  489.76    7.41
   0   2   0 2365.37   11.25
   0  -2   0 2354.15   10.27
   0   2   0 2359.01   12.28
   0  -2  -1  193.17    3.05
   0  -2  -1  186.60    3.78
   0   2   1  192.63    3.58
   0   2   1  194.00    3.61
   0   2   1  191.31    3.48
   0  -2  -2 1130.75    9.88
   0   2   2 1128.82    9.48
   0   2   2 1135.50    6.60
   0   2   3  130.26    3.27
   0   2   3  130.28    2.82
   0  -2  -3  132.96    2.95
   0   2   4   29.59    1.76
   0  -2  -4   29.94    2.06
   0   2   4   29.09    1.67
   0  -2  -4   30.11    1.69
   0   2   5  361.87    6.50
   0  -2  -5  362.61    7.56
   0  -2  -5  362.70    6.25
   0   2   5  355.99    6.50
   0  -2  -5  362.94    6.51
   0   2   6  442.63    7.87
   0  -2  -6  464.35    9.44
   0  -2  -6  468.60    7.53
   0   2   6  464.93    8.54
   0  -2  -6  479.37    8.48
   0   2   7  205.75    5.83
   0  -2  -7  210.55    7.09
   0   2   7  199.17    6.38
   0  -2  -8    0.75    0.96
   0   2   8    1.38    1.05
   0  -2  -8   -0.21    0.74
   0   2   9  188.56    7.53
   0  -2  -9  198.41    7.64
   0   2   9  205.00    8.42
   0   2   9  182.96    7.79
   0  -2  -9  183.07    7.66
   0  -2  -9  185.72    7.90
   0   2   9  190.57    8.16
   0  -2  -9  197.64    8.27
   0   2   9  189.39    7.78
   0   2  10  169.29    8.22
   0   2  10  169.35    7.92
   0   2  10  177.00    8.24
   0  -2 -10  168.21    7.75
   0  -2 -10  165.40    7.81
   0   2  10  173.88    7.75
   0  -2 -10  174.01    8.16
   0  -2 -10  185.51    7.58
   0  -2 -11    2.31    1.29
   0   2  11    3.59    1.68
   0  -2 -11    3.51    1.36
   0   2  11    2.47    1.80
   0   2  11    3.12    1.57
   0   2  11    3.23    1.59
   0  -2 -12    4.00    1.27
   0   2  12    1.76    1.42
   0  -2 -12    3.77    1.30
   0   2  12    2.21    1.49
   0  -2 -12    2.86    1.61
   0   2  12   -0.02    1.29
   0   2  12    4.70    1.80
   0  -2 -13    2.79    1.31
   0   2  13    3.47    0.89
   0   2  13    2.77    1.32
   0  -2 -13    1.73    0.81
   0  -2 -14    3.92    1.16
   0   2  14    4.88    1.23
   0  -3  14   32.66    2.11
   0  -3  13   37.55    2.84
   0  -3  13   37.35    3.10
   0   3 -13   35.65    2.67
   0  -3  12   14.67    2.33
   0   3 -12   17.79    2.32
   0  -3  12   17.84    2.75
   0   3 -11   20.48    2.88
   0   3 -11   24.46    3.09
   0   3 -11   20.45    3.00
   0  -3  11   21.60    3.18
   0   3 -10   14.13    2.61
   0   3 -10   15.92    2.69
   0   3 -10   17.81    2.76
   0  -3  10   19.58    3.03
   0  -3   9   14.15    2.60
   0   3  -9   12.87    2.30
   0   3  -9   11.40    2.34
   0   3  -9   13.35    2.27
   0  -3   9   14.65    2.62
   0  -3   9   11.98    2.15
   0   3  -9   10.64    2.06
   0   3  -8  411.56   11.41
   0   3  -8  403.54   11.52
   0   3  -8  407.64   11.17
   0  -3   8  406.32   10.97
   0   3  -8  419.24   11.76
   0  -3   8  412.31   12.15
   0   3  -7   54.86    4.01
   0   3  -7   61.57    3.64
   0   3  -6  401.38    9.80
   0   3  -6  399.24    8.64
   0  -3   5    1.91    0.75
   0   3  -5    0.02    0.64
   0  -3   4  805.75    9.43
   0   3  -4  819.84    6.95
   0   3  -4  842.30   12.07
   0   3  -4  827.26    7.04
   0   3  -4  794.45   10.74
   0   3  -3 2653.05   13.10
   0  -3   3 2644.74   16.47
   0   3  -3 2639.91   18.46
   0   3  -3 2603.18   11.50
   0  -3   2 2617.55   16.10
   0  -3   2 2589.59   16.16
   0   3  -2 2578.29   13.42
   0   3  -2 2614.70   17.32
   0   3  -1 1896.61   11.91
   0  -3   1 1884.71   12.34
   0  -3   1 1927.07   13.95
   0   3  -1 1884.85   14.15
   0  -3   0  169.95    3.45
   0   3   0  160.50    3.71
   0  -3   0  168.43    4.26
   0   3   0  177.25    4.27
   0  -3  -1   29.07    1.47
   0  -3  -1   30.60    1.96
   0   3   1   29.05    1.78
   0   3   1   34.42    1.94
   0   3   2  217.00    4.69
   0  -3  -2  229.86    5.37
   0   3   2  230.39    5.10
   0  -3  -2  219.68    4.24
   0   3   3  826.51    9.54
   0  -3  -3  859.34   10.95
   0  -3  -3  864.39    7.95
   0   3   3  831.61    7.00
   0  -3  -4 1724.39   12.66
   0   3   4 1747.01   11.87
   0   3   5  114.96    4.03
   0  -3  -5  128.00    4.87
   0  -3  -5  115.49    3.69
   0   3   5  120.90    3.63
   0   3   6   61.77    3.16
   0  -3  -6   58.35    3.63
   0  -3  -6   67.03    3.23
   0  -3  -6   62.61    3.07
   0   3   6   60.57    2.98
   0   3   7  147.48    5.21
   0  -3  -7  161.58    6.45
   0  -3  -7  153.07    5.24
   0   3   7  154.25    5.35
   0   3   8  610.92   13.72
   0   3   8  626.52   14.11
   0  -3  -8  628.05   13.99
   0   3   8  592.19   13.48
   0  -3  -8  628.38   14.14
   0   3   8  597.61   13.50
   0   3   8  613.76   13.80
   0  -3  -8  590.06   13.38
   0  -3  -9    4.67    1.52
   0   3   9    6.78    1.87
   0  -3  -9    0.93    0.97
   0   3   9    3.39    1.51
   0   3   9    2.46    1.32
   0   3   9    2.57    1.69
   0  -3  -9    3.51    1.21
   0  -3 -10    8.95    1.82
   0   3  10   10.63    2.33
   0  -3 -10   11.40    2.34
   0  -3 -10   10.77    2.34
   0   3  10    6.75    1.73
   0   3  10    8.86    2.07
   0   3  10    6.83    2.25
   0   3  11   15.08    2.82
   0  -3 -11    9.25    1.95
   0   3  11   13.19    2.59
   0   3  11    8.57    2.12
   0   3  11    9.63    2.48
   0  -3 -11   10.04    2.17
   0   3  12    3.22    1.34
   0   3  12    5.77    1.53
   0  -3 -12    0.80    1.23
   0   3  12    4.99    1.86
   0   3  12    0.12    1.53
   0   3  13    3.10    1.37
   0  -3 -13    4.60    1.50
   0   3  13    6.58    1.33
   0  -3 -13    4.33    1.27
   0   3  13    5.50    1.14
   0   3  13    6.88    1.69
   0   3  14    5.28    1.20
   0  -3 -14    6.26    1.31
   0  -4  13    0.61    0.64
   0   4 -13    1.24    0.62
   0  -4  13   -0.32    0.81
   0  -4  12    5.24    1.54
   0   4 -12    5.03    1.46
   0  -4  12    3.54    1.49
   0  -4  11   25.18    3.12
   0   4 -11   21.24    2.78
   0  -4  11   24.41    3.28
   0  -4  10   22.03    2.98
   0  -4  10   18.59    3.02
   0   4 -10   20.49    2.90
   0   4  -9   -0.03    1.19
   0  -4   9   -1.30    0.78
   0  -4   9    0.15    1.25
   0   4  -9   -0.17    1.23
   0  -4   8   45.45    4.21
   0   4  -8   49.48    4.37
   0   4  -8   49.32    4.28
   0  -4   8   49.07    3.99
   0  -4   8   49.68    4.51
   0   4  -7  101.11    5.85
   0   4  -7   99.14    5.68
   0   4  -7   99.37    5.39
   0  -4   7   99.94    5.65
   0   4  -7  104.27    5.05
   0  -4   7  100.43    5.96
   0  -4   6  369.86   10.03
   0   4  -6  388.73    9.41
   0  -4   5  744.32   12.99
   0  -4   5  733.68   10.63
   0   4  -5  717.72   12.25
   0  -4   4  801.36   12.24
   0   4  -4  800.03   12.30
   0  -4   3 3406.97   22.24
   0  -4   3 3344.14   22.61
   0   4  -3 3427.42   17.79
   0   4  -3 3401.82   24.05
   0  -4   2    1.14    0.73
   0  -4   2    0.26    0.64
   0   4  -2    0.92    0.58
   0   4  -2    0.01    0.84
   0  -4   1  214.37    5.58
   0   4  -1  207.86    4.78
   0  -4   1  195.86    4.58
   0   4  -1  210.66    5.65
   0  -4   0  135.22    3.60
   0  -4   0  131.20    4.51
   0   4   0  141.03    4.13
   0   4   0  142.84    4.57
   0  -4  -1   60.96    2.41
   0  -4  -1   62.74    3.18
   0   4   1   64.69    2.98
   0   4   1   63.79    3.01
   0   4   1   58.55    3.01
   0   4   2 1382.22   13.92
   0  -4  -2 1355.39   11.78
   0  -4  -2 1407.81   15.30
   0   4   2 1438.93   14.62
   0   4   3  241.41    6.02
   0  -4  -3  248.44    6.71
   0  -4  -3  247.03    4.71
   0   4   3  243.31    3.72
   0   4   4  761.19   11.02
   0  -4  -4  780.37    8.88
   0  -4  -5  231.14    7.15
   0   4   5  235.33    6.42
   0  -4  -5  234.36    5.26
   0  -4  -6 1503.56   16.87
   0  -4  -6 1466.03   19.27
   0   4   6 1474.93   16.84
   0  -4  -7   39.52    3.44
   0  -4  -8  231.09    8.70
   0   4   8  218.34    8.56
   0  -4  -8  220.81    8.73
   0   4   8  218.23    8.67
   0   4   8  215.44    8.37
   0   4   8  214.06    8.46
   0  -4  -8  225.46    8.75
   0   4   8  230.82    8.64
   0   4   9   86.02    5.64
   0   4   9   82.94    5.57
   0  -4  -9   79.46    5.50
   0   4   9   81.45    5.68
   0  -4  -9   73.73    5.37
   0   4   9   83.27    5.58
   0  -4  -9   78.31    5.37
   0   4  10   17.78    2.75
   0  -4 -10   18.29    2.79
   0   4  10   14.84    2.58
   0   4  10   15.18    2.62
   0  -4 -10   15.41    2.60
   0   4  10   11.46    2.58
   0  -4 -11   23.80    3.14
   0   4  11   25.21    3.15
   0  -4 -11   25.15    3.21
   0   4  11   27.09    3.30
   0   4  11   21.41    3.15
   0   4  11   20.00    3.18
   0   4  12   -0.08    0.99
   0   4  12   -0.18    1.10
   0  -4 -12    2.64    1.48
   0   4  12    0.47    0.98
   0   4  13   71.81    4.32
   0   4  13   70.02    3.87
   0   4  13   70.16    4.04
   0   4  13   62.26    3.67
   0  -4 -13   76.08    4.44
   0   4  14    2.31    0.78
   0  -4 -14    2.15    0.86
   0  -5  13   11.16    1.13
   0  -5  13   10.27    1.26
   0   5 -12    7.63    1.37
   0  -5  12    9.56    1.60
   0  -5  12    8.30    1.69
   0   5 -11    4.48    1.51
   0  -5  11    4.68    1.62
   0  -5  11    4.03    1.72
   0   5 -10   25.69    3.17
   0  -5  10   30.70    3.54
   0  -5  10   27.35    3.25
   0   5  -9   32.08    3.61
   0  -5   9   32.90    3.77
   0  -5   9   37.25    4.03
   0   5  -9   39.67    3.51
   0  -5   9   29.41    3.22
   0   5  -8   38.69    3.92
   0  -5   8   33.14    3.49
   0  -5   8   40.87    3.61
   0  -5   8   41.39    4.32
   0  -5   8   44.01    4.28
   0   5  -8   40.68    3.57
   0   5  -7  148.80    7.35
   0  -5   7  141.37    6.91
   0  -5   7  154.02    6.92
   0  -5   7  154.32    7.72
   0  -5   7  153.42    7.72
   0   5  -7  140.69    6.66
   0  -5   6  306.19   10.34
   0  -5   6  296.62    9.34
   0  -5   6  292.42    9.23
   0  -5   6  289.39   10.07
   0   5  -6  286.34    9.72
   0   5  -6  291.13    8.91
   0   5  -6  290.32    9.21
   0  -5   5  970.57   15.60
   0   5  -5  992.12   15.96
   0  -5   4   65.60    3.79
   0  -5   4   68.63    3.68
   0   5  -4   62.39    3.92
   0  -5   3    4.17    1.19
   0  -5   3    3.97    1.08
   0   5  -3    3.26    0.77
   0   5  -3    5.61    1.36
   0  -5   2  239.62    6.08
   0  -5   2  247.01    6.90
   0   5  -2  231.63    5.70
   0   5  -2  244.58    7.23
   0  -5   1  489.66    8.10
   0   5  -1  513.83    8.71
   0  -5   1  518.42   10.04
   0   5  -1  508.45   10.09
   0  -5   0  529.46    7.98
   0  -5   0  550.86   10.54
   0   5   0  531.40    9.36
   0   5   0  536.57   10.27
   0   5   1    0.87    0.73
   0  -5  -1    0.86    0.61
   0   5   1    1.07    0.73
   0  -5  -1    1.50    0.96
   0  -5  -2  409.30    9.43
   0  -5  -2  393.40    6.95
   0   5   3  117.77    4.85
   0  -5  -3  120.74    5.36
   0  -5  -3  118.39    3.58
   0   5   4 1212.40   15.69
   0   5   5   94.41    4.57
   0   5   6  259.30    7.83
   0  -5  -6  277.25    9.12
   0   5   7   79.55    5.18
   0  -5  -7   80.48    5.18
   0   5   7   75.41    4.97
   0  -5  -7   79.96    5.27
   0  -5  -7   87.49    5.42
   0   5   7   80.73    5.15
   0   5   7   80.46    5.27
   0   5   7   75.10    4.78
   0  -5  -8    1.22    1.16
   0   5   8    5.64    1.55
   0   5   8    1.65    0.99
   0   5   8   -0.34    1.33
   0  -5  -8   -0.20    0.94
   0  -5  -8    0.22    0.94
   0   5   8    1.55    1.63
   0   5   8    1.86    1.50
   0  -5  -9   -0.05    0.59
   0   5   9   -0.28    1.01
   0  -5  -9    0.16    1.29
   0   5   9    1.08    0.99
   0   5   9   -2.84    1.40
   0  -5  -9    0.49    1.10
   0   5   9    2.43    1.61
   0  -5 -10   74.52    5.32
   0   5  10   75.26    5.27
   0   5  10   76.40    5.30
   0   5  10   73.13    5.36
   0  -5 -10   81.25    5.58
   0   5  10   78.57    5.43
   0   5  11   13.94    2.51
   0  -5 -11   13.26    2.44
   0   5  11   15.81    2.39
   0   5  11   14.90    2.35
   0  -5 -11   14.38    2.64
   0   5  11   14.22    2.70
   0  -5 -12    3.82    1.53
   0   5  12    2.96    1.36
   0   5  12    4.95    1.44
   0  -5 -12    3.58    1.37
   0   5  12    2.12    1.13
   0   5  13   68.31    3.66
   0   5  13   65.32    3.32
   0   5  13   69.82    3.86
   0  -5 -13   68.81    3.81
   0   5  13   66.63    3.62
   0   6 -12    0.48    0.56
   0  -6  12   -0.46    0.80
   0  -6  12   -0.99    0.68
   0   6 -11    5.53    1.42
   0  -6  11    4.70    1.42
   0  -6  11    4.01    1.28
   0   6 -10   -0.34    1.22
   0  -6  10   -0.08    1.17
   0  -6  10    1.01    1.39
   0   6  -9   -0.41    1.10
   0   6  -9   -0.28    0.78
   0  -6   9    2.11    1.11
   0  -6   9    1.27    1.60
   0  -6   9   -1.60    1.56
   0   6  -8  110.71    6.63
   0   6  -8   97.95    5.57
   0  -6   8   99.81    6.08
   0  -6   8  105.31    6.63
   0  -6   8  109.18    6.69
   0   6  -7  274.72   10.23
   0  -6   7  251.51    8.90
   0  -6   7  273.44   10.59
   0   6  -7  268.80    9.45
   0  -6   7  266.39   10.11
   0  -6   7  275.75   10.52
   0   6  -6    1.92    1.37
   0   6  -6   -0.18    0.90
   0  -6   6    2.21    1.01
   0  -6   6    0.92    0.89
   0   6  -6    0.61    1.04
   0  -6   6    1.35    1.64
   0  -6   6    2.02    1.32
   0   6  -5    4.41    1.44
   0   6  -5    3.31    1.40
   0  -6   5    2.79    1.59
   0  -6   5    6.15    1.59
   0   6  -5    5.27    1.52
   0  -6   5    5.72    1.85
   0  -6   5    4.26    1.69
   0   6  -4  185.91    7.75
   0  -6   4  197.98    8.16
   0   6  -4  206.04    7.85
   0  -6   4  201.89    8.32
   0  -6   4  200.99    8.30
   0   6  -4  198.42    7.67
   0  -6   3    1.64    0.93
   0   6  -3    2.21    1.28
   0  -6   2  154.58    6.18
   0   6  -2  174.76    5.51
   0   6  -2  165.55    6.70
   0   6  -1   10.54    1.48
   0  -6   1   11.79    1.90
   0   6  -1   12.55    1.99
   0  -6   0    0.01    0.78
   0   6   0   -0.18    0.85
   0   6   0    1.20    0.98
   0   6   0    0.47    1.00
   0  -6  -1  167.98    6.71
   0   6   1  148.23    5.98
   0  -6  -2   28.87    2.93
   0   6   2   29.38    2.75
   0   6   3    1.97    0.89
   0  -6  -3    1.13    1.05
   0   6   4  646.49   12.86
   0   6   5    8.25    1.75
   0   6   5    9.55    1.88
   0   6   5   12.71    2.23
   0  -6  -5   13.04    2.30
   0   6   5   10.75    1.79
   0   6   5   12.73    2.12
   0   6   6    8.48    1.80
   0   6   6    5.73    1.65
   0  -6  -6    8.22    1.90
   0   6   6    8.71    2.18
   0   6   6    8.72    1.92
   0   6   6   10.60    1.80
   0  -6  -6    6.39    1.77
   0   6   7  357.98   11.27
   0  -6  -7  355.53   11.47
   0   6   7  328.18   10.74
   0  -6  -7  357.17   11.70
   0  -6  -7  348.67   11.02
   0   6   7  346.84   11.01
   0   6   7  370.78   11.73
   0   6   7  375.45   10.59
   0   6   8   48.14    4.36
   0  -6  -8   45.85    4.15
   0   6   8   46.08    4.33
   0  -6  -8   53.46    4.68
   0   6   8   41.55    3.80
   0   6   8   47.11    4.26
   0  -6  -8   39.37    4.06
   0   6   8   45.42    4.30
   0   6   9   77.77    5.40
   0  -6  -9   78.85    5.59
   0   6   9   72.44    4.93
   0   6   9   78.07    5.36
   0   6   9   78.98    5.56
   0  -6  -9   76.00    5.28
   0   6   9   77.54    5.52
   0   6  10    6.84    2.05
   0  -6 -10    4.18    1.77
   0   6  10    3.78    1.61
   0   6  10    4.44    1.62
   0  -6 -10    7.34    1.78
   0   6  10    5.66    2.08
   0  -6 -11   58.92    4.31
   0   6  11   52.07    3.87
   0   6  11   50.83    3.80
   0   6  11   55.82    4.27
   0  -6 -11   54.31    4.15
   0   6  11   60.86    4.47
   0   6  12   47.10    3.10
   0   6  12   51.36    3.60
   0  -6 -12   52.67    3.59
   0   6  12   50.67    3.56
   0  -6 -12   48.69    3.45
   0   6  13    1.40    0.66
   0   6  13    0.76    0.81
   0  -6 -13    0.42    0.69
   0   6  13    1.92    0.68
   0  -7  11   -0.32    0.82
   0  -7  11    1.67    0.77
   0   7 -11   -0.27    0.51
   0  -7  10   15.61    2.26
   0  -7  10   14.95    2.05
   0   7 -10   11.04    1.50
   0   7 -10   13.69    2.06
   0  -7   9   25.81    3.08
   0  -7   9   21.28    2.93
   0   7  -9   23.02    2.56
   0  -7   9   21.87    2.56
   0   7  -9   25.48    2.44
   0   7  -9   24.56    2.93
   0  -7   8    8.75    2.23
   0   7  -8    9.04    1.81
   0  -7   8    5.53    1.99
   0  -7   8    4.43    1.67
   0   7  -8    6.19    1.53
   0   7  -8    6.57    1.90
   0  -7   7   81.71    5.78
   0  -7   7   85.46    5.98
   0  -7   7   82.07    4.99
   0   7  -7   80.18    5.59
   0   7  -7   74.39    4.99
   0  -7   7   72.47    5.40
   0   7  -7   80.44    5.18
   0   7  -6   22.07    2.81
   0  -7   6   20.49    3.17
   0  -7   6   20.37    2.72
   0  -7   6   20.13    3.15
   0   7  -6   19.11    2.91
   0   7  -6   18.50    2.70
   0  -7   6   20.38    2.97
   0  -7   5   13.57    2.66
   0   7  -5   13.58    2.22
   0  -7   5   14.16    2.61
   0  -7   5   13.44    2.25
   0   7  -5   11.24    2.08
   0  -7   5   11.37    2.40
   0   7  -5   13.66    2.23
   0   7  -5   12.00    2.43
   0  -7   4    0.86    1.59
   0   7  -4    1.88    1.21
   0  -7   4    2.26    0.93
   0  -7   4    0.99    1.11
   0   7  -4    1.66    0.87
   0  -7   4    1.71    1.16
   0   7  -4    0.75    1.15
   0   7  -4    1.94    1.21
   0   7  -3   -2.15    1.17
   0  -7   3   -1.82    1.24
   0  -7   3   -0.28    1.00
   0  -7   3    1.60    1.36
   0   7  -3    0.96    1.08
   0  -7   3    0.34    1.13
   0   7  -3    1.44    0.86
   0   7  -3    2.08    1.15
   0  -7   2   66.95    4.51
   0   7  -2   67.74    4.79
   0  -7   2   60.30    4.62
   0  -7   2   62.92    4.71
   0  -7   2   60.51    4.40
   0   7  -2   57.75    4.48
   0   7  -2   63.19    4.57
   0  -7   2   68.76    5.09
   0   7  -2   61.87    4.35
   0   7  -1    1.55    1.12
   0  -7   1    0.63    0.90
   0  -7   1    0.40    1.00
   0   7  -1    1.40    1.01
   0  -7   1    0.47    1.34
   0  -7   1    0.82    0.88
   0  -7   1    0.56    0.75
   0   7  -1    1.05    1.14
   0   7  -1    2.60    1.13
   0  -7   0   48.00    3.99
   0  -7   0   50.12    4.04
   0  -7   0   48.85    3.85
   0   7   0   48.36    3.93
   0   7   0   48.42    3.98
   0  -7   0   48.73    4.08
   0  -7   0   51.90    4.11
   0  -7  -1    1.19    1.10
   0  -7  -1    3.51    1.18
   0  -7  -1    0.34    0.70
   0  -7  -1    7.64    1.59
   0   7   1    5.56    1.36
   0   7   1    2.42    1.22
   0  -7  -2  116.58    6.36
   0   7   2  112.25    5.92
   0  -7  -2  110.10    6.02
   0  -7  -2  111.70    5.97
   0   7   2  111.57    5.95
   0  -7  -2  115.12    6.08
   0  -7  -2  105.98    5.90
   0   7   2  111.67    5.96
   0   7   2  114.62    5.95
   0   7   3   24.69    2.93
   0  -7  -3   23.67    2.87
   0   7   3   23.09    2.86
   0  -7  -3   21.09    2.75
   0  -7  -3   26.92    3.00
   0   7   3   22.71    2.85
   0   7   3   19.39    2.37
   0   7   3   25.83    2.91
   0   7   3   27.62    3.06
   0  -7  -4  184.89    7.66
   0   7   4  182.59    7.74
   0  -7  -4  193.45    8.37
   0   7   4  181.86    7.52
   0   7   4  195.55    8.12
   0   7   4  194.80    7.66
   0   7   4  186.16    7.89
   0   7   4  185.34    7.67
   0   7   5  315.31   10.20
   0  -7  -5  316.55   11.01
   0   7   5  312.89    9.92
   0   7   5  322.13   10.71
   0   7   5  327.69   10.39
   0   7   5  314.92   10.42
   0   7   6   63.18    4.74
   0  -7  -6   56.62    4.80
   0  -7  -6   69.85    5.35
   0   7   6   53.39    4.41
   0   7   6   67.05    5.14
   0   7   6   65.17    4.92
   0  -7  -7   -0.06    1.04
   0   7   7   -0.63    1.12
   0   7   7    2.23    1.30
   0   7   7    0.47    1.03
   0  -7  -7    0.34    1.02
   0   7   7    1.47    1.40
   0   7   8   58.82    4.66
   0  -7  -8   72.26    5.42
   0   7   8   58.83    4.63
   0  -7  -8   69.41    4.99
   0   7   8   65.87    4.93
   0   7   8   63.64    5.02
   0  -7  -9  206.75    8.70
   0   7   9  181.26    6.97
   0   7   9  192.02    7.99
   0   7   9  203.90    8.62
   0  -7  -9  186.94    7.89
   0   7   9  194.36    8.45
   0  -7 -10   23.28    2.95
   0   7  10   21.26    2.37
   0   7  10   24.32    2.77
   0   7  10   26.07    3.11
   0   7  10   21.85    2.85
   0  -7 -10   23.91    2.75
   0  -7 -11    5.37    1.60
   0   7  11    3.26    1.40
   0   7  11    4.42    1.28
   0  -7 -11    3.46    1.20
   0   7  11    3.65    1.33
   0   7  12   29.78    2.16
   0  -7 -12   30.27    2.36
   0   7  12   29.38    2.40
   0  -7 -12   31.09    2.29
   0   7  12   33.21    2.52
   0   7  12   25.02    1.84
   0  -8  10   -1.86    0.86
   0  -8  10    0.81    0.54
   0  -8   9   44.04    3.39
   0  -8   9   42.92    3.37
   0   8  -9   49.49    3.50
   0  -8   9   41.78    2.85
   0  -8   8    7.15    1.81
   0  -8   8    7.61    1.89
   0   8  -8    5.53    1.24
   0   8  -8    8.50    1.91
   0   8  -8    7.29    1.53
   0  -8   8    6.25    1.61
   0  -8   7    0.28    1.30
   0  -8   7    1.48    1.47
   0   8  -7    0.68    1.05
   0   8  -7    2.81    1.67
   0   8  -7    0.24    0.84
   0  -8   7   -0.53    1.28
   0  -8   6    9.69    2.17
   0  -8   6   12.85    1.95
   0  -8   6   13.31    2.70
   0   8  -6   11.41    2.03
   0   8  -6   13.14    2.33
   0  -8   6    7.66    1.94
   0   8  -6   11.12    2.18
   0  -8   5    5.33    1.87
   0  -8   5    4.52    1.47
   0  -8   5    2.26    1.58
   0   8  -5    5.18    1.56
   0   8  -5    6.82    2.11
   0  -8   5    3.77    1.64
   0   8  -5    3.84    1.56
   0  -8   4   20.65    3.23
   0   8  -4   20.94    2.65
   0  -8   4   18.57    2.93
   0  -8   4   19.07    2.75
   0   8  -4   25.72    3.27
   0   8  -4   22.06    2.98
   0  -8   4   19.07    3.02
   0   8  -3   85.66    5.92
   0  -8   3   81.66    5.71
   0  -8   3   76.34    5.61
   0   8  -3   68.36    4.70
   0  -8   3   82.38    5.38
   0   8  -3   81.38    5.64
   0   8  -3   78.89    5.48
   0  -8   3   81.92    6.03
   0  -8   2   28.50    3.37
   0  -8   2   23.07    3.30
   0   8  -2   22.66    2.86
   0  -8   2   25.64    3.03
   0   8  -2   22.79    3.03
   0  -8   2   23.59    3.33
   0   8  -2   32.75    3.68
   0   8  -1   24.45    3.17
   0  -8   1   28.93    3.51
   0  -8   1   23.48    3.14
   0  -8   1   23.53    3.07
   0  -8   1   25.07    3.03
   0   8  -1   23.91    2.87
   0   8  -1   26.09    3.21
   0  -8   1   23.61    3.29
   0   8   0    2.28    1.17
   0  -8   0    2.91    1.36
   0   8   0    4.57    1.60
   0  -8   0    4.15    1.37
   0  -8   0    1.83    1.10
   0  -8   0    2.77    1.27
   0   8   0    6.43    2.01
   0  -8   0    2.86    1.53
   0   8   0    2.84    1.43
   0   8   1   20.06    2.92
   0  -8  -1   17.03    2.61
   0   8   1   21.86    2.93
   0   8   1   19.41    2.64
   0  -8  -1   19.74    2.86
   0  -8  -1   23.08    2.96
   0  -8  -1   20.44    2.94
   0   8   1   22.34    3.04
   0  -8  -1   22.51    3.17
   0  -8  -2  198.69    8.49
   0   8   2  200.08    8.41
   0   8   2  195.64    7.92
   0   8   2  190.80    8.31
   0   8   2  194.00    8.44
   0  -8  -2  191.25    8.45
   0   8   2  196.18    8.44
   0   8   3  274.26    9.91
   0  -8  -3  281.39   10.02
   0  -8  -3  265.15   10.22
   0   8   3  283.17   10.10
   0   8   3  260.62    9.79
   0   8   3  267.17    9.41
   0   8   3  259.09    8.71
   0  -8  -3  276.19    9.96
   0   8   3  280.04   10.06
   0   8   4   42.04    3.97
   0  -8  -4   44.09    4.33
   0   8   4   50.98    4.10
   0   8   4   51.90    4.58
   0   8   4   50.76    4.20
   0   8   4   53.90    4.57
   0   8   4   51.86    4.54
   0  -8  -4   52.14    4.34
   0  -8  -5   39.14    4.10
   0   8   5   44.44    4.06
   0   8   5   42.93    3.97
   0   8   5   48.17    4.37
   0   8   5   48.71    4.05
   0  -8  -6  215.68    8.37
   0  -8  -6  220.89    9.43
   0   8   6  211.19    8.69
   0   8   6  211.29    8.55
   0   8   6  225.30    9.22
   0   8   6  217.65    8.67
   0  -8  -7  194.43    7.92
   0  -8  -7  192.68    8.71
   0   8   7  186.06    8.04
   0   8   7  189.57    8.00
   0   8   7  193.37    8.48
   0   8   7  186.96    8.04
   0  -8  -8   15.66    2.46
   0   8   8   24.54    2.89
   0  -8  -8   25.53    3.39
   0   8   8   19.29    2.81
   0   8   8   19.53    2.72
   0   8   8   23.13    2.88
   0  -8  -9   30.92    3.31
   0   8   9   29.75    3.17
   0  -8  -9   27.71    2.86
   0   8   9   28.46    3.07
   0   8   9   26.65    2.76
   0  -8 -10   41.07    3.35
   0   8  10   45.19    3.55
   0   8  10   35.75    2.80
   0   8  10   41.34    3.34
   0  -8 -10   36.19    2.87
   0  -8 -11   63.46    3.47
   0  -8 -11   66.19    3.14
   0   8  11   67.88    3.63
   0   8  11   61.20    2.78
   0   8  11   65.61    3.54
   0  -9   9   -0.11    0.64
   0  -9   9    0.58    0.54
   0  -9   8   17.38    2.13
   0  -9   8   17.01    2.06
   0  -9   8   14.75    1.77
   0  -9   7    1.53    1.19
   0  -9   7    0.32    0.98
   0  -9   7    0.10    0.87
   0   9  -7    0.14    0.70
   0  -9   6    0.40    1.12
   0  -9   6   -0.50    1.06
   0  -9   6   -0.16    0.87
   0   9  -6    0.29    0.85
   0  -9   5    3.30    1.52
   0  -9   5    2.62    1.16
   0  -9   5    4.35    1.82
   0   9  -5    1.30    1.40
   0  -9   5    4.96    1.94
   0  -9   4   43.75    4.24
   0  -9   4   40.79    3.59
   0   9  -4   41.86    3.47
   0  -9   4   37.46    4.00
   0   9  -4   41.91    3.92
   0  -9   4   44.64    4.21
   0  -9   3    2.96    1.62
   0  -9   3    0.31    1.06
   0   9  -3    1.33    1.08
   0  -9   3    1.42    1.80
   0   9  -3    1.22    1.36
   0  -9   3    4.07    1.73
   0   9  -2    0.48    1.41
   0  -9   2    0.94    1.36
   0  -9   2    2.22    1.76
   0  -9   2    0.90    1.34
   0   9  -2   -0.36    1.28
   0   9  -2    1.21    1.11
   0  -9   2   -0.87    1.19
   0   9  -1   46.66    4.32
   0  -9   1   49.42    4.75
   0  -9   1   44.38    4.07
   0   9  -1   47.63    3.92
   0  -9   1   43.94    4.39
   0   9  -1   52.20    4.41
   0  -9   1   42.96    4.21
   0   9   0   36.59    3.95
   0  -9   0   39.75    4.12
   0  -9   0   36.35    3.72
   0   9   0   34.64    3.35
   0  -9   0   29.29    3.63
   0   9   0   36.25    3.66
   0  -9   0   35.47    3.91
   0  -9  -1  129.59    7.06
   0   9   1  121.42    6.86
   0   9   1  126.01    6.39
   0   9   1  140.10    7.12
   0  -9  -1  119.50    6.96
   0   9   1  123.52    6.95
   0  -9  -2   18.11    3.00
   0   9   2   17.73    2.92
   0   9   2   19.65    2.70
   0  -9  -2   17.01    2.71
   0   9   2   18.10    2.75
   0   9   2   23.08    3.21
   0  -9  -2   22.71    3.21
   0  -9  -3  224.79    9.49
   0   9   3  222.05    8.42
   0   9   3  220.83    9.02
   0   9   3  224.22    9.02
   0  -9  -3  228.01    9.11
   0   9   3  224.38    9.13
   0   9   4  137.84    7.09
   0  -9  -4  151.29    7.14
   0  -9  -4  139.00    7.47
   0   9   4  144.38    7.24
   0   9   4  143.27    6.79
   0   9   4  140.14    7.14
   0   9   4  139.70    6.24
   0  -9  -5   53.02    4.57
   0   9   5   53.32    4.42
   0   9   5   55.61    4.21
   0   9   5   56.57    4.18
   0   9   5   65.27    4.77
   0  -9  -6    6.82    1.75
   0   9   6    4.50    1.59
   0   9   6    3.16    1.44
   0  -9  -6    3.94    1.35
   0   9   6    4.26    1.57
   0   9   6    2.25    1.12
   0  -9  -7  117.60    6.36
   0   9   7  100.80    5.44
   0   9   7   94.94    5.15
   0  -9  -7   99.60    4.92
   0   9   7  103.15    5.43
   0   9   7  109.53    5.94
   0   9   8   44.92    3.41
   0   9   8   45.40    3.64
   0  -9  -8   46.82    3.18
   0   9   8   50.03    3.68
   0  -9  -8   46.77    3.85
   0   9   9   35.05    2.86
   0   9   9   35.42    2.66
   0  -9  -9   39.49    3.17
   0   9   9   37.86    3.05
   0   9  10   28.24    2.23
   0   9  10   30.81    2.32
   0  -9 -10   25.64    2.20
   0 -10   7    0.27    0.63
   0 -10   7    0.32    0.56
   0  10  -7   -0.67    0.47
   0 -10   7    1.06    0.64
   0  10  -6   17.35    1.89
   0 -10   6   17.80    2.13
   0 -10   6   17.84    2.13
   0 -10   6   17.52    2.04
   0 -10   5    0.15    1.08
   0  10  -5    0.87    0.82
   0 -10   5   -0.59    1.20
   0 -10   5    1.21    1.06
   0  10  -5    0.75    0.81
   0 -10   4   24.12    2.93
   0  10  -4   16.82    2.38
   0 -10   4   20.80    2.10
   0 -10   4   21.42    2.70
   0 -10   4   20.52    2.62
   0  10  -4   16.72    2.10
   0  10  -3    0.43    1.13
   0 -10   3    0.90    1.21
   0 -10   3    1.49    1.10
   0 -10   3    0.11    1.08
   0 -10   3    1.87    1.45
   0  10  -3    2.57    1.23
   0  10  -2   36.99    3.61
   0 -10   2   29.32    3.58
   0 -10   2   27.77    3.25
   0 -10   2   26.40    3.15
   0  10  -2   34.56    3.29
   0  10  -1    1.78    1.63
   0 -10   1    1.39    1.47
   0 -10   1    3.95    1.62
   0  10  -1    1.45    1.41
   0 -10   1    4.22    1.67
   0  10  -1   -0.50    1.13
   0  10   0   20.16    2.91
   0  10   0   18.73    2.41
   0 -10   0   17.05    2.76
   0  10   0   20.06    2.99
   0  10   0   14.88    2.41
   0 -10   0   19.93    2.86
   0  10   1  307.20    8.95
   0  10   1  334.92   10.59
   0 -10  -1  324.80   10.74
   0  10   1  344.81   11.07
   0  10   1  318.79   10.04
   0 -10  -1  306.01   10.43
   0 -10  -1  312.80   10.25
   0  10   2    0.46    1.33
   0  10   2    1.76    1.19
   0 -10  -2    1.54    1.19
   0  10   2    2.74    1.72
   0  10   2    0.39    1.11
   0 -10  -2    2.60    1.68
   0 -10  -3   19.52    2.85
   0 -10  -3   20.04    2.61
   0  10   3   22.99    3.11
   0  10   3   18.59    2.53
   0  10   3   21.76    2.54
   0  10   3   23.89    2.90
   0  10   4   18.04    2.42
   0  10   4   15.82    2.01
   0 -10  -4   15.71    2.10
   0  10   4   13.56    2.29
   0 -10  -4   12.42    2.27
   0  10   5   57.37    4.00
   0  10   5   57.10    4.12
   0  10   5   59.63    3.82
   0 -10  -5   61.73    4.55
   0  10   6   66.98    3.82
   0  10   6   71.47    4.18
   0  10   6   68.96    4.30
   0 -10  -6   72.16    4.65
   0  10   7    1.85    0.75
   0  10   7    0.71    0.74
   0  10   7    2.57    1.11
   0 -10  -7    1.66    1.09
   0  10   8    8.16    1.19
   0 -10  -8   10.76    1.68
   0  10   8    9.86    1.52
   0  10   8    8.10    1.22
   0  10   9   38.61    2.18
   0 -10  -9   36.93    2.34
   0 -11   5   -0.26    0.53
   0 -11   5   -0.46    0.62
   0  11  -5    1.36    0.62
   0  11  -5    1.49    0.56
   0 -11   4    0.55    0.70
   0  11  -4    0.93    0.75
   0  11  -4    0.51    0.72
   0 -11   4    0.87    0.90
   0 -11   4    0.86    0.40
   0 -11   3   -0.36    0.66
   0  11  -3    1.17    0.78
   0 -11   3    0.27    0.74
   0  11  -3    1.75    0.94
   0 -11   3    1.06    0.97
   0  11  -3   -1.43    0.52
   0 -11   2    3.16    1.11
   0  11  -2    3.18    1.17
   0 -11   2    1.48    1.00
   0  11  -2    1.99    1.08
   0 -11   2    1.91    1.23
   0  11  -2    3.53    1.06
   0 -11   1   42.63    3.31
   0 -11   1   40.44    3.16
   0 -11   1   42.18    3.42
   0  11  -1   41.29    3.38
   0  11  -1   40.43    3.18
   0  11  -1   43.45    2.99
   0 -11   0    5.70    1.48
   0 -11   0    6.48    1.59
   0  11   0    7.01    1.60
   0  11   0    6.52    1.43
   0  11   0    7.51    1.39
   0 -11  -1   12.61    2.09
   0 -11  -1   11.64    1.93
   0  11   1   12.87    2.13
   0  11   1   12.63    1.96
   0  11   1   12.91    1.77
   0 -11  -2    2.29    1.12
   0 -11  -2    3.05    1.09
   0  11   2    3.68    1.17
   0  11   2    2.99    1.16
   0 -11  -3   62.38    4.06
   0 -11  -3   61.88    3.57
   0  11   3   67.53    3.83
   0  11   3   60.71    3.68
   0 -11  -4    0.88    0.94
   0  11   4    0.53    0.79
   0  11   4    0.66    0.73
   0 -11  -5    9.88    1.57
   0  11   5    7.02    1.33
   0  11   5    6.63    1.17
   0 -11  -6   22.94    2.13
   0  11   6   23.21    1.91
   0  11   6   18.23    1.49
   0 -11  -7    9.55    1.23
   0 -12   2    0.31    0.38
   0 -12   1    9.97    1.22
   0 -12   0    9.11    1.06
   0 -12   0   12.65    1.44
   0 -12  -1    6.20    0.95
   0 -12  -1    5.88    0.95
   0 -12  -2    2.61    0.74
   0 -12  -3   18.60    1.50
  -1  11   6   66.72    2.73
   1 -11  -5   10.43    1.20
  -1  11   5    9.46    1.33
   1 -11  -4    0.27    0.61
  -1  11   4    0.14    0.55
   1 -11  -3    4.77    1.06
  -1  11   3    4.93    1.15
   1 -11  -3    3.48    0.86
   1 -11  -2   46.54    2.77
  -1  11   2   52.01    3.26
   1 -11  -1    0.57    0.49
  -1  11   1    3.72    1.04
  -1  11   1    3.28    1.17
   1 -11  -1    4.35    1.25
  -1  11   0    0.34    0.84
  -1  11   0   -0.45    0.94
   1 -11   0    0.92    1.01
  -1  11  -1  130.04    4.85
  -1  11  -1  141.07    5.36
   1 -11   1  131.18    5.36
  -1  11  -2    2.36    0.91
   1 -11   2    1.35    1.04
  -1  11  -2    0.09    0.77
  -1  11  -3   -0.56    0.55
  -1  11  -3    0.66    0.65
   1 -11   3    0.72    0.66
   1 -11   4    1.22    0.60
  -1  11  -4    0.90    0.57
   1 -11   4    0.65    0.47
  -1  10   8   67.30    3.14
   1 -10  -8   63.60    2.96
  -1  10   7   22.09    1.87
  -1  10   7   24.72    2.33
   1 -10  -7   24.67    2.22
  -1  10   6    0.40    0.56
  -1  10   6    1.13    0.95
   1 -10  -6    0.43    0.83
  -1  10   5    1.47    0.69
   1 -10  -5    2.51    1.24
  -1  10   5    3.64    1.44
   1 -10  -4   74.08    4.54
  -1  10   4   73.92    4.59
   1 -10  -4   66.96    4.18
   1 -10  -3    5.89    1.60
  -1  10   3    4.75    1.58
   1 -10  -3    4.86    1.46
  -1  10   3    3.84    1.06
   1 -10  -2   71.48    4.55
  -1  10   2   78.51    5.00
  -1  10   2   69.69    4.56
   1 -10  -2   60.70    4.53
  -1  10   2   64.27    3.99
   1 -10  -1   62.36    4.20
  -1  10   1   64.13    4.57
  -1  10   1   66.75    4.64
   1 -10  -1   63.60    4.74
  -1  10   1   62.87    4.06
   1 -10   0   28.77    2.87
   1 -10   0   33.44    3.44
  -1  10   0   30.69    3.19
   1 -10   0   37.61    3.80
  -1  10   0   34.05    3.42
  -1  10   0   29.41    2.82
   1 -10   1   36.41    3.02
   1 -10   1   38.46    3.65
  -1  10  -1   34.71    3.10
  -1  10  -1   33.32    3.23
  -1  10  -1   46.23    3.93
   1 -10   1   42.18    3.91
   1 -10   2    3.07    1.55
  -1  10  -2    3.48    1.34
   1 -10   2    1.94    1.14
   1 -10   2    3.10    1.44
  -1  10  -2    2.92    1.36
   1 -10   2    2.02    0.69
   1 -10   2    2.75    1.48
  -1  10  -2    2.11    1.22
   1 -10   3  101.02    5.48
  -1  10  -3   95.10    5.13
   1 -10   3   88.30    4.65
  -1  10  -3   90.89    4.63
  -1  10  -3   95.39    5.04
   1 -10   3  100.82    5.43
   1 -10   3   94.81    5.25
   1 -10   4    1.66    1.25
  -1  10  -4    0.66    1.02
   1 -10   4    0.57    0.77
   1 -10   4    1.30    1.03
   1 -10   4   -0.82    1.13
  -1  10  -4    0.12    1.02
  -1  10  -5    3.62    1.15
   1 -10   5    4.35    1.24
   1 -10   5    3.64    1.17
   1 -10   5    4.24    1.28
  -1  10  -5    4.20    1.05
   1 -10   6    0.55    0.56
  -1  10  -6    2.07    0.78
   1 -10   6    0.32    0.61
  -1  10  -6    1.50    0.70
   1 -10   6    1.46    0.85
   1 -10   7    2.07    0.60
   1 -10   7    3.06    0.62
   1  -9 -10    7.65    1.05
  -1   9  10    7.67    1.14
  -1   9  10    7.40    1.02
   1  -9  -9    8.13    1.36
  -1   9   9    7.92    1.40
  -1   9   9    8.73    1.41
   1  -9  -8   10.84    1.76
  -1   9   8   12.69    1.96
  -1   9   8   11.21    1.76
   1  -9  -7    1.27    1.21
  -1   9   7    1.88    1.43
  -1   9   7    0.48    0.93
   1  -9  -6   37.63    3.59
  -1   9   6   36.98    3.31
  -1   9   6   37.22    3.69
   1  -9  -5   20.40    2.64
  -1   9   5   18.13    2.34
   1  -9  -5   19.58    2.82
  -1   9   5   18.13    2.45
  -1   9   5   18.95    2.85
   1  -9  -4  165.46    7.58
  -1   9   4  179.61    7.20
   1  -9  -4  165.83    7.66
  -1   9   4  166.62    6.85
  -1   9   4  171.02    7.83
  -1   9   3  118.28    6.31
   1  -9  -3  120.80    6.77
  -1   9   3  114.62    5.96
   1  -9  -3  108.59    6.32
  -1   9   3  113.23    5.59
  -1   9   3  109.77    6.41
   1  -9  -2   13.51    2.25
  -1   9   2    8.73    1.77
   1  -9  -2   10.70    2.41
  -1   9   2    5.54    1.93
  -1   9   2    8.74    2.12
   1  -9  -2    5.67    1.87
   1  -9  -1   47.01    4.20
   1  -9  -1   53.12    4.66
  -1   9   1   52.47    4.29
  -1   9   1   43.51    4.25
   1  -9  -1   47.43    4.54
  -1   9   1   50.87    4.47
  -1   9   0  170.18    7.95
   1  -9   0  178.50    8.59
   1  -9   0  177.49    8.16
  -1   9   0  175.33    7.67
   1  -9   0  177.76    8.48
   1  -9   0  172.98    7.62
   1  -9   0  172.69    8.21
  -1   9   0  178.72    8.19
  -1   9  -1   18.63    2.91
   1  -9   1   18.94    2.96
   1  -9   1   19.02    2.89
   1  -9   1   19.45    3.03
   1  -9   1   17.59    2.98
  -1   9  -1   16.90    2.85
  -1   9  -2    1.00    1.35
   1  -9   2   -0.91    1.40
   1  -9   2    1.19    1.28
   1  -9   2   -1.10    1.46
   1  -9   2   -1.09    1.70
  -1   9  -2   -0.48    1.30
   1  -9   3    5.53    2.06
  -1   9  -3    3.06    1.52
   1  -9   3    6.37    1.73
   1  -9   3    6.17    2.10
   1  -9   3    6.34    1.90
  -1   9  -3    5.51    1.78
   1  -9   4    7.05    1.84
   1  -9   4    5.24    1.92
   1  -9   4    7.10    1.96
  -1   9  -4    2.20    1.25
   1  -9   4    3.98    1.79
   1  -9   5   22.52    2.54
   1  -9   5   24.43    3.07
  -1   9  -5   23.45    2.81
   1  -9   5   20.47    2.70
   1  -9   5   22.31    2.88
   1  -9   6    0.66    1.12
   1  -9   6   -1.16    0.80
   1  -9   6    0.25    1.37
  -1   9  -6   -1.42    1.11
   1  -9   6    0.02    0.85
   1  -9   7   17.05    1.59
   1  -9   7   19.44    2.25
   1  -9   7   20.06    2.31
  -1   9  -7   18.77    2.01
   1  -9   7   18.43    1.95
  -1   9  -8    2.45    0.61
   1  -9   8    3.71    0.92
  -1   9  -8    3.21    0.82
   1  -9   8    2.16    0.78
  -1   8  11   14.34    1.56
  -1   8  11   14.01    1.58
   1  -8 -11   14.67    1.53
  -1   8  10   25.57    2.44
  -1   8  10   25.39    2.51
   1  -8 -10   26.24    2.47
  -1   8   9   10.01    1.83
  -1   8   9   11.85    2.13
   1  -8  -9   10.53    1.92
  -1   8   8    2.50    1.37
  -1   8   8    1.16    1.42
   1  -8  -8    0.82    1.09
  -1   8   7   54.81    3.90
   1  -8  -7   71.74    5.12
  -1   8   7   49.96    3.73
  -1   8   7   64.68    4.70
  -1   8   7   77.12    5.29
  -1   8   6  125.76    6.00
  -1   8   6  113.68    6.57
  -1   8   6  126.69    6.10
   1  -8  -6  127.40    6.97
  -1   8   6  124.89    6.59
   1  -8  -6  130.50    6.53
  -1   8   5   98.32    6.20
  -1   8   5   99.78    5.69
   1  -8  -5   97.10    6.18
  -1   8   5   98.76    5.83
   1  -8  -5  111.44    6.34
  -1   8   4   55.17    4.79
  -1   8   4   63.44    4.59
   1  -8  -4   52.61    4.64
  -1   8   4   55.05    4.38
  -1   8   4   54.49    4.41
   1  -8  -4   57.55    4.79
  -1   8   3  116.47    6.80
   1  -8  -3  113.88    6.69
  -1   8   3  120.73    6.41
  -1   8   3  118.55    6.15
   1  -8  -3  131.70    7.21
  -1   8   3  125.32    6.74
  -1   8   2  566.52   14.29
   1  -8  -2  569.00   15.10
   1  -8  -2  590.37   15.24
  -1   8   2  567.82   13.80
  -1   8   2  551.35   14.10
   1  -8  -2  555.58   14.40
   1  -8  -2  586.88   15.19
  -1   8   2  571.80   13.00
  -1   8   2  583.59   14.93
   1  -8  -1    5.19    1.88
  -1   8   1    5.62    1.71
  -1   8   1    3.89    1.48
   1  -8  -1    4.73    1.86
   1  -8  -1    3.42    1.68
  -1   8   1    5.52    2.16
   1  -8  -1    4.97    1.75
  -1   8   1    3.22    1.70
  -1   8   0   61.52    4.85
   1  -8   0   60.78    5.05
  -1   8   0   53.83    4.67
   1  -8   0   58.61    4.85
   1  -8   0   52.63    4.67
   1  -8   0   49.01    4.70
  -1   8   0   51.69    4.51
  -1   8  -1   48.79    4.45
   1  -8   1   45.13    4.31
   1  -8   1   51.29    4.61
  -1   8  -1   43.12    4.20
   1  -8   1   48.02    4.59
   1  -8   1   48.07    4.54
   1  -8   2   78.83    5.57
   1  -8   2   82.89    5.86
  -1   8  -2   85.16    5.78
   1  -8   2   81.30    5.98
   1  -8   2   81.98    5.84
   1  -8   3   49.51    4.64
   1  -8   3   51.00    4.63
  -1   8  -3   44.18    4.26
   1  -8   3   50.28    4.65
   1  -8   3   46.93    4.29
  -1   8  -3   49.36    4.43
   1  -8   4    2.59    1.65
   1  -8   4    2.13    1.49
   1  -8   4    0.05    1.37
   1  -8   4    0.31    1.02
  -1   8  -4    2.19    1.33
  -1   8  -4    0.63    1.26
   1  -8   5   70.05    5.38
   1  -8   5   73.57    5.44
   1  -8   5   71.02    5.00
  -1   8  -5   75.59    5.28
   1  -8   5   74.89    5.49
  -1   8  -5   79.45    5.51
   1  -8   6   20.21    2.99
   1  -8   6   19.76    2.94
   1  -8   6   14.31    2.24
  -1   8  -6   14.68    2.41
   1  -8   6   15.95    2.77
  -1   8  -6   19.01    2.80
   1  -8   7   32.33    3.51
   1  -8   7   31.80    3.34
   1  -8   7   23.85    2.72
  -1   8  -7   28.72    3.02
   1  -8   7   26.43    2.68
  -1   8  -7   27.68    3.07
   1  -8   8    2.33    1.29
   1  -8   8   -0.30    0.81
   1  -8   8    0.39    1.02
  -1   8  -8    1.55    1.06
  -1   8  -8    2.56    0.88
   1  -8   8    2.93    1.04
  -1   8  -9   45.86    3.02
  -1   8  -9   36.45    2.31
   1  -8   9   39.90    2.83
   1  -8   9   39.93    2.91
   1  -8  10    1.66    0.63
  -1   7  12    1.23    0.66
  -1   7  12    1.49    0.74
  -1   7  11   24.85    2.05
  -1   7  11   35.93    2.88
  -1   7  11   32.66    2.78
   1  -7 -11   32.89    2.77
   1  -7 -10   27.09    2.98
  -1   7  10   28.14    2.99
  -1   7  10   22.62    2.32
   1  -7 -10   27.94    2.53
  -1   7  10   27.14    2.96
   1  -7  -9   34.93    3.62
  -1   7   9   33.16    3.55
  -1   7   9   33.53    3.04
  -1   7   9   36.73    3.20
  -1   7   9   36.75    3.69
   1  -7  -9   38.34    3.28
   1  -7  -8  117.78    6.74
  -1   7   8  120.65    6.74
  -1   7   8  122.01    5.96
  -1   7   8  114.33    5.80
  -1   7   8  121.48    6.63
   1  -7  -8  105.30    5.57
   1  -7  -7   -1.15    1.38
  -1   7   7    1.40    1.32
  -1   7   7   -2.11    1.46
  -1   7   7   -2.43    1.23
  -1   7   7   -2.85    1.05
  -1   7   7   -0.25    1.36
  -1   7   6   98.59    6.08
   1  -7  -6  102.81    6.50
  -1   7   6   97.33    6.26
  -1   7   6  101.85    5.80
   1  -7  -6  115.48    6.31
  -1   7   6   96.72    5.58
  -1   7   5  616.93   14.64
  -1   7   5  578.11   13.31
   1  -7  -5  620.90   14.16
   1  -7  -5  621.72   15.40
   1  -7  -5  582.09   14.44
  -1   7   5  603.57   13.86
  -1   7   5  599.68   15.09
   1  -7  -5  652.12   16.36
  -1   7   4  234.32    8.41
   1  -7  -4  231.40    9.20
  -1   7   4  235.26    8.75
  -1   7   4  223.80    8.50
   1  -7  -4  249.67    9.63
  -1   7   4  243.36    9.55
  -1   7   4  238.40    8.90
  -1   7   3    0.27    0.89
   1  -7  -3   -2.89    1.25
   1  -7  -3   -0.71    1.10
  -1   7   3   -2.29    1.21
   1  -7  -3   -0.46    0.76
  -1   7   3    0.89    1.17
  -1   7   3   -1.08    1.57
  -1   7   2  803.24   16.23
   1  -7  -2  830.73   17.54
   1  -7  -2  816.38   16.98
  -1   7   2  834.10   16.12
  -1   7   2  826.75   16.93
   1  -7  -2  817.31   16.71
   1  -7  -2  829.64   17.37
  -1   7   2  779.84   15.62
  -1   7   1   30.53    3.17
   1  -7  -1   35.20    3.71
   1  -7  -1   32.00    3.56
  -1   7   1   29.71    3.24
   1  -7  -1   33.16    3.43
  -1   7   1   32.80    3.53
  -1   7   1   34.67    3.46
   1  -7  -1   27.04    3.33
  -1   7   0  429.22   11.87
   1  -7   0  420.86   12.37
   1  -7   0  429.56   12.53
   1  -7   0  425.80   12.75
  -1   7   0  429.33   12.02
   1  -7   0  442.90   12.43
  -1   7   0  418.08   11.17
  -1   7   0  463.13   12.70
   1  -7   1   14.23    2.47
   1  -7   1   19.05    2.86
   1  -7   1   18.32    2.73
  -1   7  -1   17.87    2.62
  -1   7  -1   16.71    2.25
  -1   7  -1   17.57    2.72
   1  -7   1   13.05    2.53
   1  -7   2   10.42    2.29
  -1   7  -2    8.39    2.04
   1  -7   2   10.00    2.20
   1  -7   2    6.88    1.95
   1  -7   2    7.57    1.92
  -1   7  -2    8.50    2.00
  -1   7  -2    5.88    1.87
   1  -7   3  426.85   13.05
  -1   7  -3  391.69   11.99
   1  -7   3  415.09   12.28
   1  -7   3  393.83   12.52
   1  -7   3  403.51   12.54
  -1   7  -3  411.93   12.52
  -1   7  -3  384.38   11.77
   1  -7   4    1.71    1.46
  -1   7  -4    3.74    1.88
   1  -7   4    5.98    1.79
   1  -7   4    3.41    1.77
   1  -7   4    1.95    1.43
  -1   7  -4    4.18    1.55
  -1   7  -4    4.31    1.61
   1  -7   5    9.05    2.50
   1  -7   5    8.75    2.12
   1  -7   5    8.99    2.37
   1  -7   5   14.22    2.66
  -1   7  -5   11.06    2.37
  -1   7  -5   12.93    2.48
   1  -7   6   40.33    4.21
   1  -7   6   37.95    3.98
   1  -7   6   45.20    4.10
  -1   7  -6   35.51    3.75
   1  -7   6   40.55    4.10
  -1   7  -6   43.23    4.16
   1  -7   7   57.77    4.81
   1  -7   7   56.60    4.79
  -1   7  -7   56.30    4.44
   1  -7   7   52.37    4.31
   1  -7   7   58.25    4.47
  -1   7  -7   62.31    4.91
   1  -7   8    0.20    1.34
   1  -7   8   -1.65    1.41
   1  -7   8   -1.58    0.97
   1  -7   8    0.97    1.23
  -1   7  -8    2.00    1.22
  -1   7  -8   -1.18    1.29
   1  -7   9   25.03    2.76
   1  -7   9   26.45    2.40
   1  -7   9   32.23    3.17
  -1   7  -9   29.17    2.66
  -1   7  -9   27.55    2.95
   1  -7  10    2.74    0.99
  -1   7 -10    1.63    1.04
   1  -7  10    1.61    1.08
  -1   7 -10    1.57    0.62
   1  -7  11    6.26    1.03
  -1   7 -11    4.12    0.86
  -1   6  13   -0.59    0.56
  -1   6  13    0.44    0.54
  -1   6  12   12.46    1.75
   1  -6 -12   14.11    1.68
  -1   6  12   12.07    1.73
   1  -6 -11   98.97    5.33
  -1   6  11   92.59    4.86
  -1   6  11   97.62    5.32
  -1   6  11  101.69    5.31
   1  -6 -11   96.39    4.88
   1  -6 -10   -0.45    0.95
   1  -6 -10    0.24    1.30
  -1   6  10   -0.05    0.85
  -1   6  10    3.41    1.13
  -1   6  10   -1.27    1.31
  -1   6  10    0.03    1.20
   1  -6  -9    2.18    1.29
   1  -6  -9    3.14    1.55
  -1   6   9    4.00    1.33
  -1   6   9    3.62    1.05
  -1   6   9    2.10    1.45
  -1   6   9    3.36    1.73
  -1   6   8  253.19    9.22
   1  -6  -8  289.43   10.73
  -1   6   8  302.02   10.06
  -1   6   8  265.70    9.19
  -1   6   8  284.55   10.36
   1  -6  -8  288.24    9.81
  -1   6   8  285.83   10.59
  -1   6   7  238.11    9.56
   1  -6  -7  248.09    8.89
  -1   6   7  237.82    8.93
   1  -6  -7  237.46    9.68
  -1   6   7  240.17    8.75
   1  -6  -7  253.95   10.19
   1  -6  -7  246.72    8.88
  -1   6   7  242.05    9.47
  -1   6   6   52.45    4.43
   1  -6  -6   43.95    3.73
   1  -6  -6   51.11    4.07
   1  -6  -6   50.77    4.49
   1  -6  -6   43.37    4.12
   1  -6  -6   49.63    4.32
  -1   6   6   48.79    3.96
  -1   6   6   51.18    4.44
  -1   6   6   41.42    3.69
  -1   6   5  544.25   13.69
  -1   6   5  530.82   12.36
   1  -6  -5  540.55   12.91
   1  -6  -5  570.29   14.17
   1  -6  -5  580.96   14.49
  -1   6   5  559.99   12.91
  -1   6   5  574.73   13.62
  -1   6   5  556.93   12.67
   1  -6  -5  537.62   13.30
   1  -6  -4  806.18   16.20
  -1   6   4  778.65   15.85
   1  -6  -4  780.74   15.79
  -1   6   4  760.68   15.03
  -1   6   4  777.70   13.92
  -1   6   3   82.78    4.63
  -1   6   2   77.85    4.73
   1  -6  -2   69.33    3.93
  -1   6   2   75.12    4.40
  -1   6   1   10.29    1.72
   1  -6  -1    9.26    1.45
  -1   6   1   10.74    1.74
  -1   6   1    8.64    1.71
   1  -6   0  194.72    7.21
   1  -6   0  195.49    6.55
  -1   6   0  193.97    6.94
  -1   6   0  191.83    7.45
   1  -6   1  213.31    7.32
   1  -6   1  203.82    6.87
  -1   6  -1  217.24    7.16
  -1   6  -1  212.70    7.97
  -1   6  -2  114.38    5.08
   1  -6   2  109.16    5.09
   1  -6   2  105.29    5.20
  -1   6  -2  113.46    5.93
   1  -6   3   94.38    5.10
   1  -6   3   99.70    5.96
   1  -6   3   97.07    5.89
  -1   6  -3   94.61    5.48
   1  -6   3   92.99    5.76
   1  -6   3   86.37    5.34
  -1   6  -3   93.39    5.58
  -1   6  -3   98.23    5.61
   1  -6   4  130.36    6.27
   1  -6   4  145.03    7.24
   1  -6   4  141.40    7.24
   1  -6   4  142.60    7.22
  -1   6  -4  146.27    7.05
   1  -6   4  136.27    6.82
  -1   6  -4  149.54    7.13
  -1   6  -4  137.90    6.87
   1  -6   5   53.46    4.24
   1  -6   5   54.13    4.78
   1  -6   5   53.62    4.70
   1  -6   5   57.46    4.60
  -1   6  -5   59.07    4.74
  -1   6  -5   56.54    4.57
  -1   6  -5   60.22    4.63
   1  -6   5   52.08    4.63
   1  -6   6    5.88    1.55
   1  -6   6    9.09    2.01
  -1   6  -6    4.85    1.79
   1  -6   6    4.47    1.62
   1  -6   6    5.64    1.80
   1  -6   6    3.75    1.80
  -1   6  -6    6.07    1.68
  -1   6  -6    6.78    2.05
   1  -6   7   33.34    3.86
   1  -6   7   25.80    3.33
  -1   6  -7   30.86    3.21
   1  -6   7   32.24    3.61
   1  -6   7   28.45    3.45
  -1   6  -7   33.20    3.79
   1  -6   8    9.30    2.21
  -1   6  -8    7.58    1.90
   1  -6   8    8.15    1.78
   1  -6   8   11.70    2.38
   1  -6   8    9.46    2.02
  -1   6  -8   13.23    2.52
   1  -6   9    0.25    1.22
  -1   6  -9    1.99    1.34
   1  -6   9   -0.12    1.13
   1  -6   9    0.49    0.62
   1  -6  10    0.42    1.20
  -1   6 -10   -1.30    0.60
  -1   6 -10    0.39    0.94
   1  -6  10   -0.96    0.74
   1  -6  10    0.06    1.05
   1  -6  11    5.02    1.32
  -1   6 -11    5.02    1.30
   1  -6  11    3.83    1.10
  -1   6 -12   -0.44    0.53
   1  -6  12   -0.80    0.57
  -1   5  13   22.45    2.09
  -1   5  13   23.17    2.12
  -1   5  13   22.25    1.90
   1  -5 -13   23.84    2.01
  -1   5  12    4.99    1.30
   1  -5 -12    4.27    1.43
  -1   5  12    5.40    1.38
  -1   5  12    7.47    1.53
   1  -5 -12    5.05    1.43
  -1   5  11   -0.60    1.13
   1  -5 -11    0.71    0.96
  -1   5  11   -0.82    1.15
  -1   5  11    0.45    0.97
  -1   5  11    1.47    1.37
   1  -5 -11    1.42    1.13
   1  -5 -10  298.52   10.67
  -1   5  10  277.25    9.89
  -1   5  10  283.12    9.15
  -1   5  10  304.53   10.63
  -1   5  10  286.56   10.14
   1  -5 -10  279.58    9.81
   1  -5  -9   76.63    5.27
  -1   5   9   70.33    5.26
   1  -5  -9   75.60    5.56
  -1   5   9   73.00    5.18
  -1   5   9   70.18    4.82
  -1   5   9   75.98    5.58
   1  -5  -9   89.81    5.25
   1  -5  -8   16.29    2.39
  -1   5   8   13.11    2.40
   1  -5  -8    9.43    1.98
   1  -5  -8   10.25    2.24
  -1   5   8   11.26    2.28
  -1   5   8   14.40    2.36
  -1   5   8   16.25    2.59
   1  -5  -8   17.33    2.67
  -1   5   8    8.31    2.25
   1  -5  -7  771.82   16.86
   1  -5  -7  749.15   15.16
   1  -5  -7  756.39   15.37
  -1   5   7  724.21   15.10
   1  -5  -7  750.45   16.54
  -1   5   7  742.39   15.95
   1  -5  -7  744.55   15.37
  -1   5   7  772.23   16.56
  -1   5   7  729.83   14.93
   1  -5  -6  563.66   12.97
  -1   5   6  540.20   12.43
   1  -5  -6  548.37   13.51
  -1   5   6  582.58   13.77
  -1   5   6  536.52   12.99
   1  -5  -6  545.61   12.78
   1  -5  -6  556.53   13.72
   1  -5  -5  108.53    5.83
  -1   5   5  106.20    4.61
  -1   5   4  262.29    7.20
  -1   5   3  124.02    4.94
  -1   5   3  122.66    5.50
   1  -5  -3  113.16    4.78
  -1   5   2   25.26    2.30
   1  -5  -2   24.95    2.23
  -1   5   2   28.79    2.65
   1  -5  -1  146.59    5.75
   1  -5  -1  143.41    5.15
  -1   5   1  154.13    5.70
  -1   5   1  146.36    5.70
  -1   5   0   72.75    3.82
   1  -5   0   69.29    3.63
   1  -5   0   72.04    3.93
  -1   5   0   72.71    4.08
   1  -5   1  320.39    7.94
  -1   5  -1  310.94    7.62
   1  -5   1  296.59    7.68
  -1   5  -1  318.15    8.58
  -1   5  -2  534.72    9.84
   1  -5   2  504.55   10.44
   1  -5   2  522.74    9.82
  -1   5  -2  519.07   11.25
  -1   5  -3   13.82    1.67
   1  -5   3   13.39    1.88
  -1   5  -3   12.54    1.89
   1  -5   4    3.54    1.23
  -1   5  -4    3.92    1.35
   1  -5   5  193.25    7.73
  -1   5  -5  198.82    7.85
   1  -5   5  195.92    7.92
   1  -5   5  198.04    8.19
   1  -5   5  201.30    8.31
  -1   5  -5  211.66    8.24
  -1   5  -5  201.31    7.87
   1  -5   5  192.94    7.93
   1  -5   6   37.61    3.75
  -1   5  -6   43.98    3.86
   1  -5   6   40.40    4.05
   1  -5   6   41.66    3.84
   1  -5   6   41.72    4.11
  -1   5  -6   38.61    3.88
  -1   5  -6   37.15    3.61
   1  -5   6   33.64    3.43
   1  -5   7   -0.35    0.44
  -1   5  -7   -0.01    0.62
   1  -5   7    1.00    1.04
   1  -5   7   -0.18    0.91
   1  -5   7   -0.09    1.21
  -1   5  -7   -0.80    1.14
   1  -5   7   -0.01    1.07
  -1   5  -7   -0.65    1.00
   1  -5   8   20.67    3.06
   1  -5   8   17.19    2.61
   1  -5   8   20.26    3.22
  -1   5  -8   23.81    3.18
  -1   5  -8   17.59    2.82
   1  -5   9   -1.63    1.35
   1  -5   9    0.14    0.93
   1  -5   9    0.07    1.04
  -1   5  -9    0.12    1.11
  -1   5  -9   -0.44    1.24
   1  -5  10   16.82    2.27
   1  -5  10   10.69    2.20
   1  -5  10   12.11    2.46
  -1   5 -10   13.10    2.45
  -1   5 -10   14.95    2.02
   1  -5  11   -1.10    0.56
   1  -5  11    0.26    0.54
   1  -5  11    0.73    1.07
  -1   5 -11    0.88    1.09
  -1   5 -11   -0.01    0.09
  -1   5 -12   10.35    1.56
   1  -5  12    8.63    1.38
   1  -5  12    9.03    1.26
  -1   4  14   -0.90    0.52
   1  -4 -14    0.03    0.39
  -1   4  13   25.80    2.17
   1  -4 -13   30.02    2.66
  -1   4  13   25.70    2.41
  -1   4  13   27.68    2.63
  -1   4  12   65.06    3.83
  -1   4  12   72.89    4.68
  -1   4  12   71.37    4.43
   1  -4 -12   70.42    4.61
  -1   4  12   73.37    4.79
  -1   4  11   23.55    3.18
   1  -4 -11   21.52    3.03
   1  -4 -11   20.26    2.93
  -1   4  11   25.79    3.13
  -1   4  11   19.06    2.46
   1  -4 -11   25.30    2.78
  -1   4  11   19.91    2.96
  -1   4  10  102.68    6.34
   1  -4 -10  110.41    6.58
  -1   4  10  104.68    6.24
   1  -4 -10  104.12    6.25
  -1   4  10  102.43    5.84
  -1   4  10   95.52    6.11
   1  -4 -10  104.60    5.73
   1  -4  -9  375.81   11.06
  -1   4   9  382.11   12.05
   1  -4  -9  382.10   12.21
  -1   4   9  370.22   11.62
   1  -4  -9  369.46   11.64
  -1   4   9  369.28   10.96
  -1   4   9  365.96   11.66
   1  -4  -9  372.87   12.21
   1  -4  -8  392.64   11.27
   1  -4  -8  430.40   12.60
   1  -4  -8  447.03   12.74
  -1   4   8  413.85   11.91
   1  -4  -8  415.41   11.91
  -1   4   8  414.50   11.32
  -1   4   8  410.41   11.90
  -1   4   8  422.00   12.29
   1  -4  -7   53.35    4.33
   1  -4  -7   53.44    3.83
   1  -4  -7   49.27    4.13
  -1   4   7   56.59    4.37
  -1   4   7   55.51    4.07
  -1   4   7   55.37    4.26
   1  -4  -7   54.16    4.09
   1  -4  -6  900.99   15.03
   1  -4  -6  910.43   16.24
  -1   4   5  571.53    9.43
   1  -4  -5  586.01   12.32
  -1   4   5  569.09    9.10
  -1   4   4   28.14    2.11
  -1   4   4   28.91    1.95
  -1   4   4   30.00    2.60
  -1   4   3  478.03    9.63
  -1   4   3  462.86    8.26
  -1   4   2   55.33    3.04
  -1   4   2   57.42    3.27
   1  -4  -2   52.90    2.95
  -1   4   2   48.98    2.74
  -1   4   1  220.16    6.04
  -1   4   1  211.86    5.83
   1  -4  -1  228.61    6.28
   1  -4  -1  226.10    5.85
  -1   4   0   84.72    3.85
   1  -4   0   89.20    3.80
   1  -4   0   86.18    3.67
  -1   4   0   86.73    3.67
  -1   4  -1  145.67    5.13
   1  -4   1  142.37    4.61
   1  -4   1  142.85    4.85
  -1   4  -1  151.98    4.75
  -1   4  -2   86.61    4.16
  -1   4  -2   81.43    3.45
   1  -4   2   83.48    3.43
   1  -4   2   81.45    3.84
  -1   4  -3  373.35    8.85
   1  -4   3  373.43    6.94
   1  -4   3  376.58    8.75
  -1   4  -3  373.15    7.31
  -1   4  -4    2.52    1.07
   1  -4   4    1.33    0.84
  -1   4  -4    1.29    0.84
  -1   4  -5   49.88    3.65
   1  -4   5   45.57    3.61
   1  -4   6   80.22    5.19
  -1   4  -6   82.16    5.18
  -1   4  -6   85.00    4.95
   1  -4   6   89.61    5.36
  -1   4  -7   19.62    2.58
   1  -4   7   14.72    2.62
   1  -4   7   17.52    2.64
   1  -4   7   18.37    2.62
  -1   4  -7   17.27    2.58
   1  -4   7   18.33    2.74
  -1   4  -8   28.18    3.17
   1  -4   8   24.49    3.25
   1  -4   8   25.29    3.31
  -1   4  -8   25.16    3.26
   1  -4   8   30.94    3.55
   1  -4   8   27.93    3.15
   1  -4   9   39.88    4.19
   1  -4   9   35.89    3.69
   1  -4   9   40.58    4.08
  -1   4  -9   50.72    4.55
   1  -4  10   39.74    3.92
   1  -4  10   34.26    3.44
   1  -4  10   46.55    4.33
  -1   4 -10   46.86    3.77
  -1   4 -10   48.75    4.36
   1  -4  11   40.65    3.32
   1  -4  11   44.52    3.68
   1  -4  11   44.04    3.96
  -1   4 -11   46.31    3.33
  -1   4 -11   51.81    4.17
   1  -4  12    1.61    0.76
   1  -4  12    4.33    1.47
  -1   4 -12    4.27    1.27
   1  -4  13    0.80    0.62
  -1   4 -13    1.57    0.79
  -1   3  14   16.13    1.75
   1  -3 -14   15.15    1.64
  -1   3  13    1.31    0.95
  -1   3  13    0.41    0.99
  -1   3  13    1.14    0.73
   1  -3 -13   -0.74    1.20
  -1   3  12   55.91    4.45
  -1   3  12   47.32    3.98
  -1   3  12   48.09    3.61
   1  -3 -12   50.63    4.22
  -1   3  12   47.36    3.60
   1  -3 -12   42.67    3.31
   1  -3 -11  291.77   10.46
  -1   3  11  281.83   10.38
  -1   3  11  296.45   10.47
  -1   3  11  275.16    9.28
   1  -3 -11  295.06   10.41
  -1   3  11  286.59    9.65
   1  -3 -11  283.48    9.29
  -1   3  10   67.18    5.23
   1  -3 -10   68.74    5.28
  -1   3  10   68.77    5.27
  -1   3  10   57.59    4.40
   1  -3 -10   65.90    5.02
  -1   3  10   68.95    4.96
   1  -3 -10   71.09    4.93
   1  -3  -9   25.06    3.05
  -1   3   9   20.66    2.87
   1  -3  -9   23.39    3.05
  -1   3   9   18.38    2.91
  -1   3   9   19.99    2.65
  -1   3   9   23.90    3.08
   1  -3  -9   23.13    3.12
   1  -3  -9   24.31    3.15
   1  -3  -8  757.83   15.24
  -1   3   8  742.28   15.62
   1  -3  -8  783.07   16.19
   1  -3  -8  754.47   16.06
   1  -3  -8  784.13   15.94
  -1   3   8  791.16   15.66
  -1   3   8  764.00   14.94
  -1   3   8  780.42   15.94
   1  -3  -7   88.45    4.54
   1  -3  -7   89.93    5.22
  -1   3   7   89.20    4.36
   1  -3  -6  270.67    7.61
   1  -3  -6  282.41    8.49
  -1   3   6  294.38    7.15
  -1   3   5  367.23    6.55
   1  -3  -5  364.87    8.91
  -1   3   5  366.68    7.23
  -1   3   4  305.17    5.74
  -1   3   4  297.23    5.93
  -1   3   4  290.82    6.94
  -1   3   3  561.52    7.69
   1  -3  -3  570.54    9.12
  -1   3   2    0.02    0.67
   1  -3  -2   -0.06    0.59
   1  -3  -2    0.15    0.12
  -1   3   2   -0.10    0.47
  -1   3   2    0.24    0.45
  -1   3   1    5.02    0.92
   1  -3  -1    5.71    1.03
  -1   3   1    6.06    1.09
   1  -3  -1    4.94    1.07
  -1   3   0 2346.03   16.92
   1  -3   0 2219.33   16.07
  -1   3   0 2256.74   16.16
   1  -3   0 2321.60   16.82
  -1   3  -1   21.46    1.79
   1  -3   1   22.66    1.59
  -1   3  -1   22.62    1.67
   1  -3   1   21.77    1.81
  -1   3  -2   56.83    2.93
   1  -3   2   60.36    3.02
  -1   3  -2   55.71    2.53
   1  -3   2   57.77    2.37
  -1   3  -3  544.33    9.45
   1  -3   3  528.96    6.82
  -1   3  -3  540.99    7.84
   1  -3   3  549.51    9.66
  -1   3  -4   37.30    2.71
   1  -3   4   35.44    2.79
  -1   3  -4   32.83    2.02
  -1   3  -5  880.41   13.67
   1  -3   5  892.54   14.65
  -1   3  -5  919.48   10.54
  -1   3  -6  250.94    7.76
   1  -3   6  255.25    8.47
   1  -3   7   26.28    2.88
   1  -3   7   22.94    2.94
  -1   3  -7   21.73    2.65
  -1   3  -7   21.56    2.88
   1  -3   7   20.92    2.76
  -1   3  -7   21.37    2.48
  -1   3  -8  203.32    8.41
   1  -3   8  188.02    8.03
   1  -3   8  196.31    8.52
  -1   3  -8  187.61    8.23
  -1   3  -8  194.20    7.57
   1  -3   8  192.15    8.54
  -1   3  -9   80.58    5.63
   1  -3   9   81.95    5.95
   1  -3   9   79.74    5.43
   1  -3   9   77.84    5.61
   1  -3  10   10.96    2.09
   1  -3  10    9.85    2.10
   1  -3  10   10.00    2.41
  -1   3 -10   11.00    2.40
   1  -3  11  107.31    5.95
   1  -3  11  104.54    5.67
  -1   3 -11  106.01    5.20
   1  -3  11  104.37    6.22
  -1   3 -11   97.07    5.92
   1  -3  12   40.15    3.56
  -1   3 -12   42.64    3.53
   1  -3  12   38.24    3.00
   1  -3  12   38.37    3.19
   1  -3  13    1.55    0.96
  -1   3 -13    1.80    0.79
   1  -3  13   -0.85    0.49
  -1   2  14   74.05    3.77
   1  -2 -14   72.03    3.69
  -1   2  13   18.89    2.58
   1  -2 -13   19.06    2.47
   1  -2 -13   13.57    1.83
   1  -2 -12   16.68    2.32
  -1   2  12   16.45    2.12
   1  -2 -12   18.23    2.70
  -1   2  12   17.38    2.70
  -1   2  12   14.02    2.07
  -1   2  12   17.03    2.83
  -1   2  12   11.61    2.34
  -1   2  11   83.21    5.08
   1  -2 -11   90.13    5.92
  -1   2  11   83.17    5.61
  -1   2  11   81.19    5.33
  -1   2  11   73.00    5.45
   1  -2 -11   78.00    5.19
  -1   2  10  167.85    8.07
  -1   2  10  158.98    7.29
  -1   2  10  161.26    7.80
   1  -2 -10  161.21    7.94
   1  -2 -10  162.83    8.00
   1  -2 -10  157.96    7.87
  -1   2  10  164.47    7.33
   1  -2 -10  154.95    7.30
   1  -2  -9  283.25    9.59
  -1   2   9  271.24    9.21
  -1   2   9  274.90    9.83
   1  -2  -9  291.63   10.21
   1  -2  -9  277.13   10.06
  -1   2   9  263.85    9.17
  -1   2   9  270.81    9.82
   1  -2  -9  280.09    9.94
  -1   2   9  285.65    9.46
  -1   2   8   22.49    2.79
   1  -2  -8   24.03    2.89
  -1   2   8   27.24    2.97
   1  -2  -8   25.86    2.92
  -1   2   8   23.23    2.65
   1  -2  -8   20.44    2.64
  -1   2   7  186.93    6.41
   1  -2  -7  190.12    7.16
   1  -2  -7  188.07    6.17
  -1   2   6   17.89    1.87
   1  -2  -6   17.67    2.14
   1  -2  -6   18.97    1.93
   1  -2  -5    0.15    0.28
  -1   2   5    0.29    0.59
   1  -2  -5    0.40    0.66
  -1   2   5    0.93    0.41
  -1   2   4 2422.66   17.36
  -1   2   4 2409.70   16.51
   1  -2  -4 2360.90   11.49
   1  -2  -4 2365.98   19.17
  -1   2   4 2331.57   13.35
  -1   2   3  752.99    9.10
  -1   2   3  747.09    8.40
   1  -2  -3  727.65    4.48
  -1   2   3  730.95    7.10
  -1   2   2    3.35    0.76
   1  -2  -2    1.92    0.73
  -1   2   2    3.76    0.67
  -1   2   2    1.84    0.49
  -1   2   1  748.21    7.63
   1  -2  -1  733.51    8.28
  -1   2   0  326.66    5.28
   1  -2   0  325.78    5.50
  -1   2   0  348.19    5.41
   1  -2   0  351.10    5.25
  -1   2  -1  695.83    8.17
   1  -2   1  711.63    8.37
   1  -2   1  696.48    6.78
  -1   2  -2 1546.61   13.14
  -1   2  -2 1587.57   12.23
   1  -2   2 1586.16    9.47
  -1   2  -2 1574.50   11.56
   1  -2   2 1568.15   13.50
  -1   2  -3 1111.02   11.98
   1  -2   3 1063.04    7.27
   1  -2   3 1083.63   12.35
  -1   2  -3 1093.39    9.97
  -1   2  -3 1097.14   11.68
  -1   2  -4 1211.59   13.51
  -1   2  -4 1205.66   10.90
  -1   2  -4 1161.36   13.57
  -1   2  -4 1180.33   12.49
  -1   2  -5  129.62    4.86
  -1   2  -5  132.63    3.78
   1  -2   5  134.93    5.36
  -1   2  -5  134.82    5.20
  -1   2  -5  135.20    4.68
  -1   2  -6  214.14    6.61
  -1   2  -6  214.27    7.18
  -1   2  -6  210.05    6.38
  -1   2  -7  445.76   10.10
   1  -2   7  446.62   11.66
  -1   2  -7  470.68   10.52
  -1   2  -8  285.30    9.44
   1  -2   8  288.03    9.88
   1  -2   8  275.46    9.42
  -1   2  -8  273.45    8.51
   1  -2   8  293.58   10.22
  -1   2  -8  269.11    9.39
  -1   2  -8  279.64    8.56
   1  -2   9  383.76   12.38
  -1   2  -9  359.13   11.13
   1  -2   9  368.12   11.68
  -1   2  -9  357.88   10.45
  -1   2  -9  356.46   11.34
   1  -2   9  336.40   10.94
  -1   2 -10  135.67    7.03
   1  -2  10  139.95    7.10
   1  -2  10  141.28    7.42
  -1   2 -10  139.83    6.68
  -1   2 -10  131.19    7.07
   1  -2  11    1.02    1.42
  -1   2 -11    1.51    1.23
   1  -2  11    2.32    1.24
  -1   2 -11    1.52    1.10
  -1   2 -12    6.98    1.85
   1  -2  12    5.39    1.58
   1  -2  12    5.93    1.43
   1  -2  12    4.95    1.60
  -1   2 -13   20.27    2.31
   1  -2  13   16.73    1.75
   1  -2  13   19.54    2.26
   1  -2  14   19.67    1.63
  -1   2 -14   18.63    1.62
   1  -1 -14    1.28    0.88
  -1   1  14   -0.12    0.81
   1  -1 -14   -0.10    0.59
   1  -1 -13    8.63    1.91
  -1   1  13    8.40    1.89
   1  -1 -13    9.49    1.67
   1  -1 -12  104.64    6.17
  -1   1  12  111.45    6.38
  -1   1  12  105.71    6.04
  -1   1  12  110.22    6.33
   1  -1 -12  102.44    5.64
   1  -1 -11   44.21    3.61
   1  -1 -11   45.54    4.31
  -1   1  11   49.51    4.55
  -1   1  11   45.48    4.22
  -1   1  11   45.42    4.00
   1  -1 -11   46.96    4.08
  -1   1  11   36.42    3.87
   1  -1 -10   53.12    4.55
  -1   1  10   61.77    4.35
   1  -1 -10   54.96    4.66
  -1   1  10   54.22    4.60
  -1   1  10   53.49    4.37
  -1   1  10   53.93    4.72
  -1   1  10   52.41    4.55
   1  -1 -10   49.42    4.21
   1  -1  -9   44.76    3.93
  -1   1   9   43.81    3.90
   1  -1  -9   46.07    4.02
   1  -1  -9   43.23    3.96
  -1   1   9   44.89    3.99
  -1   1   9   43.25    4.00
  -1   1   9   48.91    3.76
   1  -1  -9   46.79    4.13
  -1   1   9   46.79    3.99
   1  -1  -8   28.18    3.02
  -1   1   8   24.68    2.72
   1  -1  -7  111.91    4.55
   1  -1  -7  111.36    5.33
  -1   1   7  119.60    5.25
   1  -1  -6  677.61   10.50
   1  -1  -6  707.97   12.15
  -1   1   6  692.14   11.23
   1  -1  -5 1417.73   15.47
   1  -1  -5 1390.99   13.96
  -1   1   5 1392.49    9.38
  -1   1   5 1382.21   14.17
   1  -1  -5 1369.70   11.93
   1  -1  -4   25.56    1.82
  -1   1   4   26.64    1.17
   1  -1  -4   22.68    1.90
   1  -1  -4   25.14    1.41
  -1   1   3  248.24    3.08
   1  -1  -3  247.18    5.01
   1  -1  -3  258.56    5.25
  -1   1   3  258.79    4.46
  -1   1   3  254.33    4.74
   1  -1  -3  250.46    3.39
  -1   1   2  142.10    3.09
  -1   1   2  138.91    2.13
  -1   1   1 1553.75    9.67
  -1   1   1 1584.02    8.37
  -1   1   0   13.80    0.61
   1  -1   0   14.32    1.07
  -1   1   0   12.61    0.94
  -1   1   0   13.01    0.89
  -1   1  -1  303.17    3.93
  -1   1  -1  301.65    4.30
   1  -1   1  324.58    4.90
  -1   1  -1  322.99    4.62
  -1   1  -2 2322.41   13.47
   1  -1   2 2371.02    6.62
   1  -1   2 2304.39   14.57
  -1   1  -2 2378.97   13.98
  -1   1  -3  215.10    4.79
  -1   1  -3  215.04    4.13
  -1   1  -4  404.36    6.46
  -1   1  -4  392.66    7.36
  -1   1  -4  412.64    7.20
  -1   1  -5  167.61    4.76
  -1   1  -5  174.94    5.53
  -1   1  -5  177.35    5.17
  -1   1  -6  623.98   10.18
  -1   1  -6  644.05   10.67
  -1   1  -7  692.82   11.87
  -1   1  -7  677.19   11.90
  -1   1  -7  692.43   13.47
  -1   1  -8   81.97    4.49
  -1   1  -8   89.07    5.23
  -1   1  -8   78.93    4.37
  -1   1  -8   84.72    5.30
   1  -1   8   81.68    5.14
   1  -1   9   63.01    4.96
   1  -1   9   54.10    4.40
   1  -1   9   54.12    4.51
  -1   1  -9   59.13    4.40
  -1   1  -9   53.42    4.52
  -1   1  -9   52.56    4.23
  -1   1 -10  190.64    8.08
   1  -1  10  204.99    9.36
  -1   1 -10  186.15    8.46
  -1   1 -10  181.69    7.80
   1  -1  10  184.43    8.55
   1  -1  10  172.19    8.00
   1  -1  11   98.01    5.92
   1  -1  11  104.61    6.41
  -1   1 -11  104.61    5.88
  -1   1 -11  102.70    5.80
  -1   1 -11  105.25    6.27
   1  -1  12   30.83    3.17
  -1   1 -12   26.55    2.84
  -1   1 -12   27.08    3.25
   1  -1  12   27.69    3.23
   1  -1  13   46.64    3.16
  -1   1 -13   50.00    3.17
  -1   1 -13   53.05    3.73
   1  -1  13   49.10    3.63
  -1   1 -14    8.34    1.29
   1  -1  14    8.22    1.26
   1   0 -14   57.90    3.45
  -1   0  14   59.22    3.54
  -1   0  13    9.53    2.03
   1   0 -13   10.44    1.98
   1   0 -13   10.39    1.73
   1   0 -12   28.47    3.43
   1   0 -12   17.94    2.41
   1   0 -12   20.95    2.80
  -1   0  12   26.24    3.26
  -1   0  11   80.16    5.74
  -1   0  11   77.87    5.39
   1   0 -11   82.10    5.80
   1   0 -11   79.86    4.98
  -1   0  11   80.61    5.58
   1   0 -11   73.33    5.25
  -1   0  10   23.17    3.21
   1   0 -10   24.93    3.18
  -1   0  10   22.18    3.22
  -1   0  10   22.61    3.02
   1   0 -10   19.65    2.54
   1   0 -10   21.76    3.12
   1   0 -10   21.66    2.82
  -1   0  10   21.98    2.97
  -1   0  10   19.35    2.95
  -1   0   9   18.70    2.64
   1   0  -9   15.00    2.40
  -1   0   9   15.89    2.54
  -1   0   9   20.65    2.61
   1   0  -9   16.13    2.50
   1   0  -9   12.88    1.93
   1   0  -9   13.45    2.47
  -1   0   9   18.75    2.59
  -1   0   8    4.84    1.52
   1   0  -8    6.15    1.51
  -1   0   7  125.86    5.53
   1   0  -7  129.93    4.79
   1   0  -7  124.15    5.58
  -1   0   6   47.31    3.13
   1   0  -6   44.28    3.09
   1   0  -6   41.89    2.63
  -1   0   5  216.34    5.73
   1   0  -5  220.90    6.02
   1   0  -5  214.14    5.34
   1   0  -5  220.58    3.38
  -1   0   4  472.97    7.44
   1   0  -4  459.15    4.02
   1   0  -4  458.13    7.69
   1   0  -4  452.42    7.07
  -1   0   3  579.31    7.13
   1   0  -3  584.96    3.30
   1   0  -3  584.72    7.53
   1   0  -3  579.38    7.27
  -1   0   3  561.19    5.18
   1   0  -2  466.78    5.66
   1   0  -2  471.13    5.80
  -1   0   2  481.53    5.57
  -1   0   1  779.13    3.32
   1   0  -1  792.98    5.84
   1   0  -1  784.83    6.46
  -1   0   1  793.30    5.26
  -1   0  -1 1884.62    9.06
   1   0   1 1910.95    7.47
   1   0   1 1910.55    9.98
   1   0   1 1912.48    9.85
  -1   0  -2   31.73    1.51
  -1   0  -2   34.09    1.09
  -1   0  -3    1.09    0.67
  -1   0  -3    1.10    0.40
   1   0   3    1.83    0.70
  -1   0  -3    1.04    0.57
  -1   0  -4  770.17    9.67
  -1   0  -4  727.52    8.04
   1   0   4  722.22    9.32
  -1   0  -4  768.82    9.23
  -1   0  -5  804.04   11.25
  -1   0  -5  773.90    9.59
  -1   0  -5  779.29   10.31
  -1   0  -6   81.89    4.11
  -1   0  -6   77.63    3.51
  -1   0  -6   72.12    3.46
  -1   0  -7  615.07   12.23
  -1   0  -7  587.06   10.60
  -1   0  -7  625.80   10.97
  -1   0  -8  296.90    9.31
  -1   0  -8  307.18    8.47
  -1   0  -8  316.40    8.42
   1   0   9  321.44   10.68
   1   0   9  324.79   10.65
  -1   0  -9  305.60    9.81
   1   0   9  306.27    9.67
  -1   0  -9  318.96    9.71
  -1   0  -9  333.44   10.62
   1   0   9  327.14   10.57
   1   0  10   45.41    4.26
   1   0  10   45.19    4.33
  -1   0 -10   50.11    4.36
  -1   0 -10   52.66    4.44
   1   0  10   44.58    4.12
  -1   0 -10   52.47    4.21
   1   0  10   41.58    3.84
   1   0  11   96.18    6.04
  -1   0 -11   95.37    6.03
  -1   0 -11   95.05    5.86
   1   0  11   90.16    6.05
   1   0  11   92.21    5.84
  -1   0 -11  101.52    5.64
  -1   0 -12   94.23    5.46
  -1   0 -12   80.59    5.26
   1   0  12   82.49    5.35
   1   0  12   82.20    5.21
  -1   0 -13   10.55    1.80
   1   0  13    9.95    1.58
  -1   0 -13   10.25    1.85
   1   0  13    9.89    1.85
  -1   0 -14   -2.11    0.87
   1   0  14   -1.30    0.71
  -1  -1  14   13.85    1.83
   1   1 -13    9.67    1.67
   1   1 -13    7.29    1.60
  -1  -1  13    8.29    1.93
   1   1 -12   10.74    2.26
  -1  -1  12   12.10    2.43
   1   1 -12   12.72    2.29
   1   1 -11   25.64    3.36
   1   1 -11   24.76    2.90
  -1  -1  11   23.76    3.22
   1   1 -11   26.85    3.35
  -1  -1  10   30.16    3.67
   1   1 -10   28.71    3.44
   1   1 -10   25.14    2.94
  -1  -1  10   29.00    3.36
   1   1 -10   32.43    3.65
  -1  -1  10   25.50    3.28
  -1  -1  10   28.29    3.54
   1   1 -10   28.89    3.36
  -1  -1   9   18.81    2.68
   1   1  -9   20.85    2.79
   1   1  -9   18.85    2.44
  -1  -1   9   22.23    2.82
  -1  -1   9   21.38    2.84
   1   1  -9   24.06    2.95
  -1  -1   9   18.11    2.74
   1   1  -9   19.36    2.68
  -1  -1   9   16.99    2.56
  -1  -1   8    1.22    1.18
   1   1  -8    1.08    1.01
   1   1  -7   44.56    2.91
   1   1  -7   45.91    3.50
  -1  -1   6  921.15   13.82
   1   1  -6  887.91   11.89
   1   1  -6  892.17   13.63
  -1  -1   5  183.64    5.50
   1   1  -5  177.46    3.32
   1   1  -5  170.53    4.87
   1   1  -5  172.42    5.42
  -1  -1   4    0.10    0.79
   1   1  -4    0.76    0.30
   1   1  -4    1.26    0.65
   1   1  -4   -0.15    0.75
  -1  -1   3 1661.72   12.48
   1   1  -3 1635.22   12.91
   1   1  -3 1631.12   12.41
   1   1  -2 3224.49   15.51
   1   1  -2 3251.25   15.41
  -1  -1   1  254.64    3.35
   1   1  -1  261.63    2.65
   1   1  -1  243.57    3.77
   1   1  -1  248.94    3.50
   1   1   0    6.30    0.39
   1   1   0    5.68    0.61
   1   1   0    5.29    0.54
   1   1   0    6.01    0.52
   1   1   0    6.36    0.46
  -1  -1  -2  186.84    3.53
  -1  -1  -2  180.57    2.66
  -1  -1  -2  180.92    2.53
  -1  -1  -3   47.47    1.69
   1   1   3   52.54    2.25
  -1  -1  -3   49.80    2.15
   1   1   4  414.71    6.96
  -1  -1  -4  429.14    6.08
  -1  -1  -4  421.19    7.01
   1   1   4  430.32    6.85
  -1  -1  -5 1287.62   12.27
   1   1   5 1280.64   13.60
  -1  -1  -5 1306.31   13.89
  -1  -1  -6 1136.76   13.09
  -1  -1  -6 1160.07   14.66
  -1  -1  -7   98.23    4.36
  -1  -1  -7   89.05    4.59
  -1  -1  -7   91.13    4.24
  -1  -1  -8  451.82   10.20
  -1  -1  -8  447.14   11.14
  -1  -1  -8  439.38    9.81
  -1  -1  -9  810.48   16.13
  -1  -1  -9  794.23   15.26
   1   1   9  811.30   16.08
  -1  -1  -9  818.50   16.32
   1   1   9  837.39   16.92
   1   1   9  834.79   17.07
   1   1   9  826.75   17.02
   1   1   9  830.08   16.65
   1   1  10   29.53    3.66
   1   1  10   33.83    3.83
  -1  -1 -10   34.32    3.62
   1   1  10   30.74    3.32
  -1  -1 -10   34.16    3.70
   1   1  10   33.83    3.62
   1   1  11   70.60    5.36
   1   1  11   73.84    5.45
  -1  -1 -11   70.27    5.20
  -1  -1 -11   68.84    5.09
   1   1  11   71.19    5.28
   1   1  11   69.21    5.21
   1   1  11   72.22    4.96
   1   1  12  218.40    8.80
   1   1  12  210.10    8.37
   1   1  12  204.66    8.33
  -1  -1 -12  206.78    8.26
  -1  -1 -12  204.63    8.27
  -1  -1 -13   -1.73    1.18
   1   1  13   -1.18    1.00
   1   1  13    0.67    1.02
  -1  -1 -13   -0.27    1.09
  -1  -1 -14    1.17    0.72
  -1  -1 -14    0.35    0.67
   1   1  14    1.04    0.60
  -1  -2  14   -0.14    0.52
  -1  -2  14    0.96    0.78
  -1  -2  13   14.15    2.16
   1   2 -13   15.92    2.18
  -1  -2  12   71.26    5.07
   1   2 -12   61.73    4.52
   1   2 -12   66.19    4.19
   1   2 -12   60.80    4.58
   1   2 -11    7.45    2.06
   1   2 -11    6.30    1.71
   1   2 -11    3.83    1.83
  -1  -2  11    5.78    1.85
   1   2 -10    2.78    1.65
   1   2 -10    2.44    1.59
   1   2 -10    3.35    1.77
   1   2 -10    3.19    1.30
  -1  -2  10    2.00    1.75
   1   2  -9   62.96    4.78
  -1  -2   9   62.62    4.60
   1   2  -9   64.72    4.53
   1   2  -9   66.37    4.94
  -1  -2   9   64.02    4.93
  -1  -2   9   74.29    5.56
   1   2  -9   69.29    5.02
   1   2  -8  280.40    9.47
   1   2  -8  305.37    9.79
   1   2  -8  307.35    9.77
  -1  -2   8  279.74    9.87
  -1  -2   8  291.67    9.79
  -1  -2   7   30.79    3.24
   1   2  -7   30.25    2.93
  -1  -2   6  293.09    8.25
   1   2  -6  299.27    8.18
  -1  -2   5  475.87    9.36
   1   2  -5  463.08    9.24
   1   2  -5  465.62    6.37
  -1  -2   4  887.89   11.14
   1   2  -4  884.14   10.82
   1   2  -4  879.69    8.08
  -1  -2   3  176.79    4.38
   1   2  -3  177.28    4.50
   1   2  -3  178.14    4.63
   1   2  -3  171.64    3.31
   1   2  -2   11.99    1.20
   1   2  -2   11.34    1.16
   1   2  -2   11.85    0.88
   1   2  -2   12.94    1.12
  -1  -2   0  129.34    2.99
  -1  -2   0  136.37    1.86
   1   2   0  132.36    2.88
   1   2   0  126.17    2.95
   1   2   1 3293.37   15.21
  -1  -2  -1 3202.49   14.84
   1   2   2  337.15    5.37
  -1  -2  -2  336.69    5.05
   1   2   3 1795.71   13.72
  -1  -2  -3 1790.13   12.23
  -1  -2  -4 1741.09   14.28
   1   2   4 1739.23   12.32
  -1  -2  -4 1746.96   13.18
   1   2   4 1701.76   14.66
   1   2   5  305.20    6.13
  -1  -2  -5  300.30    6.63
  -1  -2  -5  301.74    6.24
   1   2   5  298.50    6.73
   1   2   6  994.68   12.74
  -1  -2  -6  987.24   12.70
   1   2   6  998.87   13.38
   1   2   7 1414.82   17.23
  -1  -2  -7 1384.53   16.62
  -1  -2  -8   11.08    1.81
  -1  -2  -8   12.13    1.79
  -1  -2  -8   14.97    1.99
  -1  -2  -9   87.28    5.21
  -1  -2  -9   87.06    5.53
   1   2   9   91.60    5.63
   1   2   9   89.13    5.76
   1   2   9   89.81    5.64
   1   2   9   90.72    5.74
  -1  -2  -9   96.24    5.48
  -1  -2 -10 1325.20   20.74
   1   2  10 1259.87   21.18
  -1  -2 -10 1306.39   21.84
   1   2  10 1319.54   22.56
   1   2  10 1302.58   22.13
   1   2  10 1322.55   22.59
   1   2  11    0.39    1.58
   1   2  11    2.35    1.57
  -1  -2 -11   -2.48    1.55
   1   2  11   -0.30    0.85
   1   2  11    1.47    1.49
   1   2  12   -0.10    1.19
   1   2  12    0.57    1.29
  -1  -2 -12    1.42    1.32
   1   2  12    3.18    1.36
   1   2  12    2.75    1.50
   1   2  12    3.21    1.67
  -1  -2 -12    4.03    1.58
   1   2  13    2.41    1.04
   1   2  13    2.54    1.16
  -1  -2 -13    2.01    1.11
  -1  -2 -13    1.40    0.96
   1   2  14   -0.03    0.54
  -1  -2 -14   -0.57    0.71
  -1  -2 -14   -0.79    0.62
   1   2  14   -0.16    0.50
  -1  -3  14    7.06    1.05
  -1  -3  14    5.81    0.98
  -1  -3  13    1.83    1.13
   1   3 -13   -0.24    0.43
  -1  -3  13    1.85    1.04
   1   3 -12   29.54    2.78
  -1  -3  12   29.00    3.25
   1   3 -12   30.03    3.17
   1   3 -11   96.00    5.98
   1   3 -11   93.63    5.46
  -1  -3  11   92.43    6.02
   1   3 -11  112.30    6.43
   1   3 -10  230.02    9.34
   1   3 -10  236.62    8.91
   1   3 -10  235.65    9.48
  -1  -3  10  223.99    9.47
   1   3  -9    4.47    1.78
  -1  -3   9    3.90    1.63
   1   3  -9    6.69    1.60
   1   3  -9    5.02    1.67
   1   3  -9    6.18    1.68
   1   3  -8  160.04    7.44
   1   3  -8  154.86    6.87
   1   3  -8  157.45    7.22
  -1  -3   8  172.26    8.06
   1   3  -8  163.35    7.41
  -1  -3   8  163.05    7.52
   1   3  -7   26.67    2.95
  -1  -3   7   32.72    3.40
   1   3  -6   91.49    3.86
   1   3  -6   86.92    4.73
  -1  -3   6   92.04    4.98
   1   3  -5  116.93    4.05
   1   3  -5  111.62    3.73
   1   3  -5  106.61    4.77
  -1  -3   5  115.20    5.01
   1   3  -4 1422.06   12.45
   1   3  -4 1411.81   12.89
   1   3  -4 1447.18   16.03
   1   3  -3 2053.95   14.47
   1   3  -3 2086.13   14.35
   1   3  -3 2075.38   17.47
  -1  -3   3 2032.71   16.17
   1   3  -2  318.42    5.50
   1   3  -2  324.52    5.50
  -1  -3   2  310.50    5.48
  -1  -3   2  335.45    6.13
   1   3  -2  335.01    6.47
   1   3   0 5262.85   22.35
  -1  -3  -2 1639.80   13.65
   1   3   2 1615.91   13.35
  -1  -3  -3  653.98    8.92
  -1  -3  -3  663.59    8.31
   1   3   3  655.12    9.10
   1   3   4 4255.43   24.97
  -1  -3  -4 4151.67   22.90
   1   3   5  539.32    9.59
  -1  -3  -5  517.32    8.90
  -1  -3  -5  543.80    9.05
   1   3   6  233.45    6.76
  -1  -3  -6  229.60    6.53
  -1  -3  -6  234.28    6.57
  -1  -3  -7  421.55    9.63
   1   3   7  431.70    9.86
  -1  -3  -7  442.69    9.88
   1   3   8  784.58   15.70
  -1  -3  -8  752.15   15.42
  -1  -3  -8  753.43   13.95
   1   3   8  764.33   15.36
   1   3   8  773.56   15.46
   1   3   8  750.34   15.39
   1   3   8  786.10   15.73
  -1  -3  -8  753.62   13.90
   1   3   8  728.75   13.62
   1   3   9  145.92    7.26
  -1  -3  -9  130.77    6.55
  -1  -3  -9  137.79    7.07
   1   3   9  127.27    6.80
   1   3   9  139.24    7.10
  -1  -3  -9  143.60    6.53
   1   3   9  134.15    6.99
   1   3  10  266.62   10.12
   1   3  10  254.61    9.96
   1   3  10  255.31    9.79
  -1  -3 -10  260.75    9.98
   1   3  10  251.94    9.97
  -1  -3 -10  252.37    9.31
   1   3  11  113.51    6.47
  -1  -3 -11  111.61    6.59
   1   3  11  116.28    6.69
   1   3  11  118.88    6.78
  -1  -3 -11  113.22    6.14
   1   3  11  111.79    6.36
   1   3  12   49.39    4.33
   1   3  12   55.30    4.46
   1   3  12   41.29    3.68
  -1  -3 -12   50.02    4.20
   1   3  12   35.66    3.39
  -1  -3 -13    3.75    1.31
  -1  -3 -13    1.75    1.01
   1   3  13    3.42    1.24
   1   3  13    5.02    1.50
   1   3  13    4.21    1.42
  -1  -3 -14    0.26    0.57
  -1  -3 -14    0.40    0.62
   1   3  14   -0.58    0.54
  -1  -4  13   -0.42    0.69
  -1  -4  13   -1.14    0.94
   1   4 -13   -0.56    0.45
  -1  -4  12    1.00    1.22
  -1  -4  12    1.57    1.12
   1   4 -12    1.53    0.79
   1   4 -11    9.70    2.36
  -1  -4  11    8.04    2.05
   1   4 -11    6.99    1.61
  -1  -4  10  104.37    6.48
   1   4 -10   96.51    6.09
   1   4 -10  106.14    6.03
  -1  -4   9  171.83    8.01
   1   4  -9  191.41    8.15
  -1  -4   9  184.39    8.51
   1   4  -9  197.04    8.62
   1   4  -8  133.79    7.03
   1   4  -8  124.95    6.54
   1   4  -8  132.92    6.66
  -1  -4   8  126.71    6.88
   1   4  -8  124.94    6.69
   1   4  -7  283.94    9.69
   1   4  -7  279.18    9.30
   1   4  -7  288.52    9.29
   1   4  -7  280.40    9.37
  -1  -4   7  279.16    9.89
  -1  -4   7  298.19    9.91
  -1  -4   6  320.34    9.73
  -1  -4   6  320.78    8.05
   1   4  -6  332.62    9.72
  -1  -4   5  584.93   10.41
   1   4  -5  619.63   12.42
   1   4  -5  600.54    9.96
  -1  -4   4  162.69    5.72
  -1  -4   4  161.14    5.22
   1   4  -4  177.35    6.20
   1   4  -4  165.88    5.06
   1   4  -4  157.86    4.45
  -1  -4   3 2731.97   17.99
  -1  -4   3 2793.94   20.85
   1   4  -3 2747.84   19.77
   1   4  -3 2795.61   17.76
  -1  -4   2  456.08    6.28
  -1  -4   2  442.20    7.29
  -1  -4   2  439.80    8.08
   1   4  -2  435.19    7.74
   1   4  -2  434.94    6.96
  -1  -4   1  347.79    4.45
  -1  -4   1  362.34    7.26
   1   4  -1  357.01    6.96
   1   4   0  510.10    8.24
  -1  -4   0  498.39    8.55
  -1  -4   0  482.75    3.96
   1   4   1 1939.95   16.25
  -1  -4  -1 1973.28   17.20
   1   4   2  326.52    6.97
  -1  -4  -2  320.15    7.19
   1   4   3  977.88   12.47
  -1  -4  -3  945.42   12.56
   1   4   4  304.20    7.36
  -1  -4  -4  292.93    7.25
  -1  -4  -4  302.09    6.48
   1   4   5  864.73   13.17
  -1  -4  -5  874.74   12.80
  -1  -4  -5  892.68   12.05
   1   4   6  508.00   10.68
  -1  -4  -6  510.77   10.48
  -1  -4  -6  534.02   10.01
   1   4   7    0.74    0.89
  -1  -4  -7    0.61    0.43
  -1  -4  -7    0.23    0.92
  -1  -4  -8  321.92   10.45
   1   4   8  297.92    9.93
   1   4   8  315.09   10.27
  -1  -4  -8  300.74    9.80
   1   4   8  302.76   10.16
   1   4   8  302.52   10.16
   1   4   8  301.06    9.77
  -1  -4  -8  303.59    9.24
   1   4   8  297.25    9.02
   1   4   9   15.20    2.65
  -1  -4  -9   13.89    2.19
  -1  -4  -9   14.58    2.60
   1   4   9   12.69    2.42
   1   4   9   16.77    2.68
   1   4   9   11.26    2.49
   1   4  10   -0.17    1.37
  -1  -4 -10    1.01    1.07
  -1  -4 -10   -0.01    1.12
   1   4  10    0.50    1.17
   1   4  10    0.01    1.36
   1   4  10    0.04    1.17
  -1  -4 -11   12.86    2.28
   1   4  11   15.04    2.72
   1   4  11   12.65    2.59
  -1  -4 -11   12.63    2.49
   1   4  11   10.54    2.34
   1   4  12   -0.45    1.23
   1   4  12    0.93    1.16
   1   4  12    0.14    1.23
  -1  -4 -12    1.04    1.05
   1   4  12   -0.52    1.11
   1   4  13   14.81    1.88
  -1  -4 -13   17.53    2.07
   1   4  13   16.98    2.19
   1   4  13   13.87    1.92
  -1  -4 -13   13.24    1.96
   1   4  13   16.58    2.15
   1   4  14   17.04    1.52
  -1  -4 -14   20.60    1.84
  -1  -4 -14   18.65    1.51
  -1  -5  13   -0.44    0.54
  -1  -5  13    0.35    0.49
   1   5 -12   10.42    1.49
  -1  -5  12   10.79    1.82
  -1  -5  12    8.34    1.67
  -1  -5  11   17.41    2.13
  -1  -5  11   19.47    2.69
   1   5 -11   18.25    2.40
  -1  -5  11   20.53    2.72
   1   5 -11   18.07    2.17
  -1  -5  10   21.71    3.10
  -1  -5  10   22.98    3.11
   1   5 -10   23.98    3.05
   1   5  -9  205.93    8.64
   1   5  -9  213.99    9.04
  -1  -5   9  201.97    8.94
   1   5  -8   22.40    2.86
  -1  -5   8   21.12    3.14
   1   5  -8   24.17    3.16
   1   5  -7   65.58    4.77
  -1  -5   7   74.10    5.30
  -1  -5   7   69.47    4.58
   1   5  -7   78.13    5.23
   1   5  -6   81.92    5.04
  -1  -5   6   82.89    4.62
   1   5  -6   85.62    5.20
  -1  -5   6   82.40    5.32
  -1  -5   5  724.20   12.75
  -1  -5   5  744.15   12.56
   1   5  -5  738.69   12.56
  -1  -5   4 1072.76   13.56
  -1  -5   4 1061.93   15.06
   1   5  -4 1044.20   14.55
  -1  -5   3  564.13   10.79
   1   5  -3  544.30   10.29
  -1  -5   2  344.58    8.33
  -1  -5   2  351.29    5.92
   1   5  -2  343.80    8.02
  -1  -5   1  826.56   12.75
   1   5  -1  822.82   12.28
  -1  -5   0  118.21    4.89
   1   5   0  112.19    4.55
  -1  -5  -1  380.09    8.73
   1   5   1  350.00    8.05
  -1  -5  -2 1727.61   18.82
   1   5   2 1617.48   17.54
  -1  -5  -3 1118.66   15.52
   1   5   3 1116.02   15.00
  -1  -5  -4  417.94    9.85
  -1  -5  -4  416.30    8.10
   1   5   4  423.25    9.59
  -1  -5  -5   95.48    4.15
   1   5   5   93.62    4.77
  -1  -5  -6  129.57    5.09
   1   5   6  127.74    5.80
  -1  -5  -6  124.30    5.66
  -1  -5  -7  103.30    5.42
   1   5   7   98.98    5.29
   1   5   7  113.35    6.09
  -1  -5  -7  111.97    6.00
   1   5   7  108.46    5.89
   1   5   7  101.44    5.87
   1   5   7  109.79    5.98
   1   5   8  114.95    6.48
  -1  -5  -8  103.04    5.69
   1   5   8  109.86    5.78
   1   5   8  106.47    6.25
  -1  -5  -8  103.71    6.03
   1   5   8  104.69    5.87
   1   5   8  106.17    6.28
  -1  -5  -8  106.07    6.28
   1   5   8  102.87    6.10
   1   5   9    4.99    2.07
  -1  -5  -9    3.27    1.38
   1   5   9    5.31    1.49
   1   5   9    5.47    1.67
   1   5   9    5.94    1.84
  -1  -5  -9    3.48    1.70
   1   5   9    6.73    1.81
   1   5  10    7.01    2.21
  -1  -5 -10    2.52    1.29
   1   5  10    1.40    1.45
   1   5  10    3.63    1.57
  -1  -5 -10    3.82    1.69
   1   5  10    3.39    1.51
  -1  -5 -11   20.01    2.64
   1   5  11   16.17    2.74
   1   5  11   15.24    2.53
  -1  -5 -11   17.08    2.66
   1   5  11   11.44    2.33
   1   5  12   12.86    2.12
   1   5  12   14.69    2.03
   1   5  12   17.74    2.51
   1   5  12   13.26    2.20
  -1  -5 -12   14.39    2.30
   1   5  13   12.21    1.71
   1   5  13   10.93    1.70
  -1  -5 -13   13.12    1.68
  -1  -5 -13   10.00    1.67
   1   5  13   12.35    1.78
  -1  -5 -14   87.61    3.22
   1   6 -12   10.27    1.35
   1   6 -12    5.44    0.82
  -1  -6  12   10.21    1.42
  -1  -6  12    7.85    1.41
   1   6 -11    5.18    1.23
  -1  -6  11    5.20    1.49
  -1  -6  11    3.85    1.36
   1   6 -10    7.11    1.65
  -1  -6  10    7.76    1.92
  -1  -6  10   12.73    2.06
  -1  -6  10   11.45    2.31
   1   6  -9   10.35    2.08
  -1  -6   9   16.07    2.76
  -1  -6   9   12.84    2.52
   1   6  -8    2.05    0.91
  -1  -6   8    1.47    1.61
  -1  -6   8    0.88    1.60
   1   6  -7  477.02   13.17
  -1  -6   7  454.72   13.21
  -1  -6   7  448.95   13.41
   1   6  -6  130.55    6.77
  -1  -6   6  125.88    6.89
  -1  -6   6  130.49    6.97
   1   6  -6  120.70    5.91
  -1  -6   5   99.13    5.79
  -1  -6   5   92.55    5.08
  -1  -6   5   87.35    5.51
   1   6  -5   89.63    5.41
   1   6  -5   89.85    4.96
   1   6  -5   86.43    5.00
  -1  -6   4  747.59   14.15
   1   6  -4  769.37   14.09
  -1  -6   3   10.43    1.83
   1   6  -3    9.32    1.77
  -1  -6   2  587.91   12.30
   1   6  -2  592.58   11.97
  -1  -6   1    6.99    1.65
   1   6  -1    6.44    1.43
  -1  -6   0  271.50    8.30
   1   6   0  269.15    7.94
  -1  -6  -1  776.20   14.17
   1   6   1  795.86   13.66
  -1  -6  -2    9.97    1.92
   1   6   2   11.48    1.81
  -1  -6  -3  298.80    9.10
   1   6   3  271.13    8.31
  -1  -6  -4  211.19    7.88
  -1  -6  -4  213.53    6.22
   1   6   4  190.29    7.19
   1   6   5   69.75    4.47
   1   6   6  110.13    5.81
  -1  -6  -6  112.91    5.84
  -1  -6  -6  127.55    6.59
   1   6   6  117.27    6.26
   1   6   6  107.68    5.93
   1   6   6  116.96    6.10
   1   6   6  113.29    6.27
  -1  -6  -7  282.20    9.59
   1   6   7  276.13    9.38
   1   6   7  296.04   10.29
  -1  -6  -7  289.42   10.20
   1   6   7  308.15   10.33
   1   6   7  300.21   10.40
   1   6   7  298.63   10.19
   1   6   8   83.03    5.62
  -1  -6  -8   80.14    5.28
   1   6   8   80.38    5.59
  -1  -6  -8   79.12    5.52
   1   6   8   75.45    4.88
   1   6   8   78.95    5.56
  -1  -6  -8   70.54    5.31
   1   6   8   74.59    5.35
  -1  -6  -9   37.49    3.92
   1   6   9   35.56    3.76
  -1  -6  -9   33.92    3.65
   1   6   9   37.59    3.50
   1   6   9   35.65    3.89
   1   6   9   31.47    3.56
   1   6   9   32.92    3.70
   1   6  10    6.42    1.95
  -1  -6 -10    9.62    1.96
   1   6  10    7.23    1.79
   1   6  10   10.13    2.32
  -1  -6 -10    7.08    2.03
   1   6  10    6.52    1.76
  -1  -6 -11   12.11    1.99
   1   6  11    9.85    2.20
   1   6  11   12.78    2.20
  -1  -6 -11   13.54    2.42
   1   6  11   11.08    2.23
   1   6  12  147.37    5.99
   1   6  12  147.34    6.06
  -1  -6 -12  150.47    6.20
   1   6  12  151.90    6.27
   1   6  12  139.30    5.22
  -1  -6 -12  151.34    5.67
   1   6  13    5.08    1.18
  -1  -6 -13    4.95    1.00
   1   6  13    6.65    1.17
  -1  -6 -13    6.01    1.16
   1   6  13    4.39    0.96
   1   7 -11   -1.36    0.66
  -1  -7  11   -0.36    0.90
   1   7 -11    0.57    0.63
  -1  -7  11    0.22    0.67
   1   7 -10    4.18    1.30
  -1  -7  10    4.09    1.59
  -1  -7  10    4.01    1.26
   1   7 -10    3.26    1.17
  -1  -7  10    3.32    1.38
  -1  -7   9   46.54    4.14
  -1  -7   9   43.01    3.76
   1   7  -9   47.87    3.94
  -1  -7   9   45.62    3.97
  -1  -7   8   47.35    4.44
  -1  -7   8   46.33    4.29
  -1  -7   8   47.58    4.36
   1   7  -8   46.90    4.17
  -1  -7   7   43.38    4.43
   1   7  -7   35.89    3.86
  -1  -7   7   42.14    4.16
  -1  -7   6  156.47    7.83
  -1  -7   6  166.80    8.22
   1   7  -6  170.82    7.33
   1   7  -6  173.63    8.13
   1   7  -6  156.76    7.21
  -1  -7   5   31.17    3.58
   1   7  -5   27.84    2.93
  -1  -7   5   34.31    3.82
   1   7  -5   31.61    3.55
   1   7  -5   30.22    3.33
  -1  -7   4    1.85    1.07
  -1  -7   4    3.43    1.50
   1   7  -4    2.48    1.25
   1   7  -4   -1.57    1.00
  -1  -7   4    6.00    1.96
   1   7  -4    2.45    1.32
   1   7  -4    2.88    1.27
  -1  -7   3   10.08    1.87
  -1  -7   3    9.32    2.05
   1   7  -3    8.21    1.87
  -1  -7   3    8.56    2.00
   1   7  -3   10.54    2.06
  -1  -7   3    9.45    1.97
   1   7  -3    7.96    1.93
   1   7  -3    7.83    1.79
   1   7  -2  402.62   11.28
   1   7  -2  415.37   11.27
  -1  -7   2  426.18   11.54
  -1  -7   2  410.89   11.88
   1   7  -2  424.76   11.28
   1   7  -2  425.18   11.43
   1   7  -1   37.82    3.54
  -1  -7   1   42.73    3.78
  -1  -7   0    0.28    1.07
   1   7   0   -0.35    0.73
   1   7   1  472.26   11.94
  -1  -7  -1  478.17   12.43
   1   7   2   59.33    4.30
  -1  -7  -2   62.34    4.64
  -1  -7  -3  106.44    6.03
   1   7   3   95.35    5.64
   1   7   3   95.61    5.51
   1   7   3  100.07    5.65
   1   7   3  100.33    5.63
   1   7   4  168.72    7.38
   1   7   4  182.26    7.74
  -1  -7  -4  172.55    7.76
   1   7   4  161.19    6.72
  -1  -7  -4  171.54    7.83
   1   7   4  175.22    7.31
   1   7   4  180.26    7.66
   1   7   4  180.37    7.87
  -1  -7  -5  335.50   11.06
   1   7   5  303.53   10.10
   1   7   5  331.23   10.34
   1   7   5  323.93   10.04
   1   7   5  331.01   10.62
   1   7   5  336.48   10.94
   1   7   6  148.43    7.37
  -1  -7  -6  142.02    7.38
   1   7   6  145.15    7.15
  -1  -7  -6  141.15    7.09
   1   7   6  154.46    7.36
   1   7   6  158.70    7.75
   1   7   6  145.72    6.98
  -1  -7  -7    1.95    1.32
  -1  -7  -7    0.85    1.00
   1   7   7    5.13    1.69
   1   7   7    1.72    1.29
   1   7   7   -0.04    1.16
   1   7   7    0.84    1.20
  -1  -7  -8   13.15    2.42
   1   7   8    8.53    2.15
   1   7   8   13.37    2.65
   1   7   8   15.14    2.60
  -1  -7  -8    8.70    2.08
   1   7   8   14.62    2.42
  -1  -7  -9   53.20    4.50
   1   7   9   51.13    4.44
   1   7   9   42.04    4.06
  -1  -7  -9   44.39    4.17
   1   7   9   52.26    4.51
   1   7   9   50.29    4.27
  -1  -7 -10   95.72    5.62
   1   7  10   97.55    5.68
   1   7  10  110.33    6.00
   1   7  10  111.67    6.06
  -1  -7 -10  113.75    6.04
   1   7  11    0.33    1.04
   1   7  11    1.63    1.32
   1   7  11    0.83    1.12
  -1  -7 -11   -1.72    1.12
  -1  -7 -11    0.77    1.01
  -1  -7 -12   78.00    3.97
   1   7  12   78.18    4.03
   1   7  12   75.05    3.78
   1   7  12   76.81    3.78
  -1  -8  11    1.20    0.62
   1   8 -10    1.55    0.55
  -1  -8  10    1.24    0.92
  -1  -8  10    1.47    0.90
  -1  -8  10   -0.79    0.62
  -1  -8   9   21.96    2.55
   1   8  -9   18.71    2.22
  -1  -8   9   23.10    2.59
   1   8  -9   20.98    2.40
  -1  -8   9   18.71    2.28
  -1  -8   8   40.60    3.73
  -1  -8   8   45.91    3.98
   1   8  -8   37.60    3.42
   1   8  -8   41.34    3.62
  -1  -8   8   39.68    3.67
  -1  -8   7    5.33    1.98
  -1  -8   7    7.50    2.18
   1   8  -7    8.33    2.00
   1   8  -7    7.87    2.01
  -1  -8   7    7.57    2.05
   1   8  -7    6.60    1.34
  -1  -8   6    9.81    2.30
  -1  -8   6    4.71    1.95
   1   8  -6    6.22    1.76
   1   8  -6    4.65    1.82
  -1  -8   6    9.09    2.35
   1   8  -6    7.20    1.66
  -1  -8   5    5.57    1.89
   1   8  -5    6.35    1.97
  -1  -8   5   10.05    2.38
   1   8  -5   10.55    2.36
   1   8  -5    6.12    1.70
  -1  -8   5    8.48    2.11
   1   8  -4  112.80    6.57
  -1  -8   4  104.00    6.30
  -1  -8   4  112.19    6.66
   1   8  -4  108.83    6.36
   1   8  -4  113.54    6.73
  -1  -8   4  116.13    7.10
   1   8  -4  103.55    6.08
  -1  -8   3    0.24    1.23
   1   8  -3    0.57    1.19
  -1  -8   3   -0.24    0.75
  -1  -8   3   -0.01    0.98
   1   8  -3    0.44    0.99
  -1  -8   3    1.02    0.96
   1   8  -3    0.44    1.30
   1   8  -3   -1.57    1.32
  -1  -8   2    1.15    1.13
  -1  -8   2    0.04    1.27
   1   8  -2   -1.03    1.09
  -1  -8   2   -0.14    0.89
  -1  -8   2   -0.93    1.05
   1   8  -2    1.88    1.20
  -1  -8   2    0.51    1.24
   1   8  -2   -2.76    1.41
  -1  -8   1  154.42    7.61
   1   8  -1  149.04    7.36
  -1  -8   1  154.20    7.29
  -1  -8   1  153.72    7.29
   1   8  -1  146.73    7.16
  -1  -8   1  150.32    6.81
   1   8  -1  147.00    6.68
   1   8  -1  152.22    7.31
  -1  -8   1  145.74    7.44
  -1  -8   0   28.46    3.37
   1   8   0   38.18    3.76
  -1  -8   0   35.94    3.65
  -1  -8   0   34.42    3.56
   1   8   0   28.16    3.24
  -1  -8   0   34.07    3.38
   1   8   0   32.48    3.33
   1   8   0   29.69    3.34
  -1  -8   0   27.51    3.32
  -1  -8  -1   12.07    2.16
   1   8   1   14.72    2.50
  -1  -8  -1   15.16    2.39
  -1  -8  -1   14.74    2.53
  -1  -8  -1   12.34    2.23
   1   8   1    9.56    1.95
   1   8   1   14.93    2.50
   1   8   1   10.47    2.24
   1   8   2  187.21    8.22
  -1  -8  -2  198.61    8.18
   1   8   2  192.13    8.09
   1   8   2  193.60    8.42
  -1  -8  -2  192.01    7.76
  -1  -8  -2  194.93    8.81
   1   8   2  200.94    8.56
   1   8   2  200.79    7.93
   1   8   3  304.19   10.48
   1   8   3  336.57   11.19
   1   8   3  305.38   10.36
  -1  -8  -3  318.95   10.00
  -1  -8  -3  318.73   11.32
   1   8   3  317.00   10.73
   1   8   3  314.62   10.08
  -1  -8  -4   41.33    4.16
   1   8   4   41.45    3.87
   1   8   4   40.45    3.93
   1   8   4   35.78    3.78
   1   8   4   40.26    3.98
   1   8   4   45.76    4.18
  -1  -8  -5   10.65    2.29
   1   8   5    9.22    2.12
   1   8   5   11.69    2.28
   1   8   5    8.06    2.20
   1   8   5   10.02    1.96
   1   8   5    8.59    1.86
   1   8   6    0.39    1.20
   1   8   6    0.05    0.87
   1   8   6    0.10    1.07
   1   8   6   -0.46    1.19
  -1  -8  -6    1.37    1.39
  -1  -8  -7   15.99    2.65
   1   8   7   13.56    2.32
   1   8   7   14.12    2.50
   1   8   7   16.87    2.59
  -1  -8  -7   12.88    2.38
   1   8   7   14.22    2.39
  -1  -8  -8   46.88    4.25
  -1  -8  -8   60.04    4.76
   1   8   8   55.80    4.50
   1   8   8   55.75    4.37
   1   8   8   59.23    4.52
   1   8   8   62.56    4.83
   1   8   9    1.50    1.40
   1   8   9    1.68    1.21
   1   8   9    0.82    1.06
   1   8   9    1.60    1.17
  -1  -8  -9    1.31    1.22
  -1  -8  -9    1.82    1.21
   1   8  10   71.76    4.51
  -1  -8 -10   74.73    4.52
   1   8  10   66.86    4.28
   1   8  10   73.78    4.40
  -1  -8 -10   69.27    4.33
   1   8  11   85.99    4.23
  -1  -8 -11   81.51    4.06
   1   8  11   79.57    3.88
   1   8  11   82.23    3.97
  -1  -8 -11   75.62    3.80
  -1  -8 -12   -1.26    0.50
   1   8  12   -0.80    0.59
   1   9  -9    0.79    0.58
  -1  -9   9    3.13    1.02
  -1  -9   9    3.26    0.99
  -1  -9   9    1.32    0.72
   1   9  -8    9.25    1.32
  -1  -9   8    7.29    1.52
  -1  -9   8    7.71    1.53
  -1  -9   8    8.46    1.57
   1   9  -7   -2.19    1.13
  -1  -9   7   -1.26    1.16
  -1  -9   7    0.70    1.11
  -1  -9   7   -0.62    0.94
   1   9  -6    0.08    0.81
   1   9  -6   -0.80    0.60
  -1  -9   6    0.04    1.12
  -1  -9   6    0.28    1.08
  -1  -9   6    0.63    1.27
   1   9  -5    2.23    1.48
  -1  -9   5    0.87    1.49
   1   9  -5   -0.02    1.48
  -1  -9   5   -1.88    1.50
  -1  -9   5    0.95    1.05
   1   9  -4    0.60    1.12
  -1  -9   4   -0.56    1.17
   1   9  -4    1.69    0.89
  -1  -9   4    0.98    1.54
  -1  -9   4    1.48    1.24
  -1  -9   3  120.66    6.72
  -1  -9   3  118.12    6.73
   1   9  -3  120.44    6.54
   1   9  -3  119.31    6.57
  -1  -9   3  105.57    6.79
   1   9  -3  117.27    5.92
  -1  -9   2   12.60    2.38
  -1  -9   2   16.96    2.49
  -1  -9   2   12.85    2.48
   1   9  -2   10.02    2.16
   1   9  -2   12.62    2.35
  -1  -9   2   10.54    2.38
   1   9  -2   11.47    2.05
  -1  -9   1   17.87    2.75
   1   9  -1   11.77    2.20
  -1  -9   1   15.45    2.62
   1   9  -1   15.93    2.41
  -1  -9   1   16.82    2.89
   1   9  -1   16.32    2.85
  -1  -9   0   95.71    6.27
   1   9   0  103.38    6.35
   1   9   0  102.81    6.06
  -1  -9   0  107.60    6.27
  -1  -9   0  104.40    6.17
  -1  -9   0  106.19    6.64
   1   9   0   98.33    5.68
   1   9   1   45.70    3.92
  -1  -9  -1   45.31    4.08
   1   9   1   39.86    3.86
   1   9   1   44.39    4.41
   1   9   1   42.63    4.15
  -1  -9  -1   42.66    4.20
  -1  -9  -1   44.81    4.45
   1   9   2    2.90    1.20
   1   9   2    1.52    1.71
  -1  -9  -2    2.06    1.02
   1   9   2    1.90    1.24
   1   9   2    0.03    1.08
  -1  -9  -2    2.55    1.48
   1   9   3  122.67    6.75
   1   9   3  132.72    7.31
   1   9   3  131.70    7.20
  -1  -9  -3  135.01    6.62
  -1  -9  -3  129.53    7.37
   1   9   3  128.97    6.50
  -1  -9  -4    0.62    1.20
   1   9   4    1.15    1.19
   1   9   4   -0.35    0.97
   1   9   4   -2.14    1.56
  -1  -9  -5    3.28    1.55
   1   9   5    5.16    1.81
   1   9   5    5.47    1.69
   1   9   5    5.01    1.72
   1   9   6   -1.05    1.18
   1   9   6   -0.29    0.94
   1   9   6   -0.47    0.96
   1   9   6    1.25    1.02
  -1  -9  -6   -1.04    1.42
  -1  -9  -7   -2.02    1.49
   1   9   7   -0.06    0.97
   1   9   7    0.49    1.13
   1   9   7    0.65    1.21
  -1  -9  -7   -0.15    0.65
   1   9   7    2.09    1.16
  -1  -9  -8  156.36    7.00
   1   9   8  166.70    6.95
  -1  -9  -8  158.10    6.67
   1   9   8  161.23    6.59
   1   9   8  160.24    6.91
   1   9   8  156.67    6.55
   1   9   9   26.59    2.57
  -1  -9  -9   24.26    2.49
   1   9   9   25.09    2.55
   1   9   9   27.40    2.75
  -1  -9  -9   22.34    2.49
   1   9  10    6.80    1.28
  -1  -9 -10    8.10    1.41
   1   9  10    7.76    1.33
  -1  -9 -10    5.86    1.32
   1   9  10    7.55    1.31
   1   9  11   16.91    1.45
  -1 -10   8    3.38    0.81
  -1 -10   8    4.03    0.90
  -1 -10   8    3.94    0.76
   1  10  -7   -0.08    0.40
  -1 -10   7    1.05    0.82
  -1 -10   7    2.50    0.97
  -1 -10   7    1.60    0.80
   1  10  -6    1.13    0.80
  -1 -10   6   -0.32    0.84
   1  10  -6   -0.17    0.61
  -1 -10   6    0.29    0.95
  -1 -10   6    1.26    0.88
  -1 -10   5   27.61    2.88
   1  10  -5   26.82    2.61
   1  10  -5   29.61    2.78
  -1 -10   5   34.12    3.46
  -1 -10   5   32.46    3.07
  -1 -10   4    3.01    1.42
   1  10  -4    3.71    1.25
  -1 -10   4    2.76    1.40
   1  10  -4    2.32    1.17
  -1 -10   4    5.03    1.55
  -1 -10   3   15.95    2.58
   1  10  -3   23.96    2.78
   1  10  -3   18.06    2.61
  -1 -10   3   24.34    3.33
  -1 -10   3   13.33    2.22
  -1 -10   2   10.95    2.01
   1  10  -2   10.89    2.14
   1  10  -2    9.05    2.18
  -1 -10   2    8.95    2.19
  -1 -10   2   12.20    2.17
  -1 -10   1   18.41    2.60
   1  10  -1   16.52    2.48
   1  10  -1    9.96    2.11
   1  10  -1   14.34    2.62
  -1 -10   1   15.89    2.67
  -1 -10   1   13.56    2.31
   1  10   0    0.05    1.36
   1  10   0   -0.53    1.20
  -1 -10   0    1.43    1.07
   1  10   0    0.12    0.99
  -1 -10   0   -1.67    1.09
   1  10   0    0.01    0.65
   1  10   1  114.93    6.65
   1  10   1  100.06    5.82
  -1 -10  -1  105.62    6.14
   1  10   1  101.43    6.18
  -1 -10  -1  106.33    5.85
   1  10   1  102.15    5.41
   1  10   2    2.39    1.11
   1  10   2    5.20    1.98
  -1 -10  -2    6.15    1.66
   1  10   2    1.59    1.62
  -1 -10  -2    5.39    1.88
   1  10   2    5.97    1.49
   1  10   3   -0.54    1.32
   1  10   3   -0.64    1.06
  -1 -10  -3   -0.66    0.79
   1  10   3    0.28    0.92
  -1 -10  -3   -0.51    1.18
   1  10   4    0.17    1.15
   1  10   4    0.27    1.16
   1  10   4   -0.85    0.88
  -1 -10  -4   -1.32    1.37
   1  10   5    1.07    1.02
   1  10   5    0.41    1.10
   1  10   5   -0.85    0.92
  -1 -10  -5   -0.19    1.29
  -1 -10  -6   82.09    5.17
   1  10   6   82.58    4.84
   1  10   6   79.97    4.96
  -1 -10  -6   77.77    4.48
   1  10   6   83.92    4.64
  -1 -10  -7    5.88    1.41
   1  10   7    1.73    0.56
   1  10   7    3.15    1.23
   1  10   7    2.83    1.23
  -1 -10  -7    2.43    0.88
   1  10   7    3.32    1.11
  -1 -10  -8   37.82    2.64
   1  10   8   41.52    2.99
   1  10   8   38.35    2.68
  -1 -10  -8   40.04    3.12
   1  10   8   44.29    3.12
  -1 -10  -9   43.28    2.73
  -1 -10  -9   37.42    2.16
   1  10   9   41.30    2.29
  -1 -11   6    3.02    0.71
   1  11  -6    3.18    0.86
  -1 -11   6    3.04    0.87
  -1 -11   5   21.59    2.17
   1  11  -5   14.76    1.47
  -1 -11   5   20.84    1.93
  -1 -11   4    0.70    0.76
   1  11  -4   -1.02    0.62
   1  11  -4    1.53    0.69
  -1 -11   4    1.00    0.77
  -1 -11   3   13.28    1.83
   1  11  -3   10.69    1.54
   1  11  -3   13.56    2.04
   1  11  -3   15.46    2.04
  -1 -11   3   13.88    2.15
  -1 -11   2    3.25    1.10
   1  11  -2    4.39    1.19
   1  11  -2    4.50    1.55
  -1 -11   2    4.45    1.47
   1  11  -2    1.16    1.11
  -1 -11   1    7.89    1.51
   1  11  -1    8.21    1.77
  -1 -11   1    6.98    1.60
   1  11  -1   11.44    2.03
   1  11  -1    8.25    1.56
  -1 -11   0    3.72    1.05
   1  11   0    5.82    1.68
   1  11   0    3.42    1.30
   1  11   0    3.86    1.57
  -1 -11   0    4.14    1.38
  -1 -11   0    3.66    1.31
   1  11   1   -0.27    0.88
   1  11   1    0.59    1.12
   1  11   1    0.83    1.32
  -1 -11  -1    2.65    1.08
  -1 -11  -1    2.75    1.28
   1  11   2   12.25    1.85
   1  11   2    9.88    1.86
  -1 -11  -2   10.98    1.74
  -1 -11  -2    8.60    2.02
   1  11   3    1.79    0.75
  -1 -11  -3    1.00    1.16
   1  11   3   -0.23    1.02
   1  11   3    1.23    0.95
  -1 -11  -4    9.43    1.85
   1  11   4    8.80    1.54
   1  11   4    9.05    1.69
   1  11   5    0.13    0.32
  -1 -11  -5    2.52    1.16
   1  11   5    0.47    0.77
   1  11   5    2.51    0.95
  -1 -11  -6   68.01    3.92
   1  11   6   74.43    3.65
   1  11   6   74.21    3.93
   1  11   7   49.71    2.79
  -1 -11  -7   50.23    3.05
  -1 -11  -8    3.35    0.80
   1  12  -3    2.21    0.68
  -1 -12   3    1.52    0.63
  -1 -12   3    2.22    0.58
   1  12  -2   -1.05    0.74
  -1 -12   2   -0.46    0.66
  -1 -12   2    0.90    0.57
   1  12  -1    0.61    0.75
  -1 -12   1    1.13    0.60
  -1 -12   1    1.41    0.75
   1  12   0   18.77    1.94
  -1 -12   0   17.46    1.77
  -1 -12   0   17.16    1.89
   1  12   1    1.45    0.61
   1  12   1   -0.81    0.87
  -1 -12  -1    0.04    0.63
  -1 -12  -1   -1.27    0.75
   1  12   2   -1.18    0.41
   1  12   2    0.52    0.74
  -1 -12  -2    0.54    0.76
   1  12   3    3.81    0.96
  -1 -12  -3    3.77    1.02
   1  12   4   58.39    2.90
  -1 -12  -4   54.60    3.03
   1  12   5   26.73    1.75
  -1 -12  -5   28.37    2.02
  -2  11   3    1.25    0.60
  -2  11   2   29.67    2.01
  -2  11   1    1.41    0.72
   2 -11  -1    1.39    0.61
  -2  11   0    3.19    0.84
   2 -11   0    3.66    0.85
  -2  11  -1   13.51    1.33
   2 -11   1   13.48    1.40
  -2  10   7    9.87    1.20
  -2  10   6   12.74    1.28
  -2  10   6   16.21    1.77
  -2  10   5    0.54    0.37
   2 -10  -5    0.24    0.28
  -2  10   4    2.61    1.16
  -2  10   4   -0.12    0.29
   2 -10  -3   25.11    2.10
  -2  10   3   29.24    2.80
   2 -10  -3   27.40    2.67
  -2  10   2   42.92    3.38
   2 -10  -2   38.30    2.79
   2 -10  -2   39.33    3.33
  -2  10   2   38.39    2.87
  -2  10   1    7.53    1.49
   2 -10  -1    5.65    1.56
  -2  10   1    7.47    1.71
  -2  10   0    8.80    1.59
   2 -10   0    8.52    1.80
  -2  10   0   10.93    1.89
   2 -10   1    9.00    1.82
  -2  10  -1    7.81    1.52
  -2  10  -1    7.75    1.59
   2 -10   2   16.80    2.15
   2 -10   2   14.81    1.76
  -2  10  -2   15.99    2.13
   2 -10   2   17.10    2.20
  -2  10  -2   17.38    2.09
  -2  10  -3   43.03    3.04
   2 -10   3   48.44    3.25
   2 -10   3   46.21    3.19
  -2  10  -3   48.62    3.19
   2 -10   4    8.37    1.36
   2 -10   4    8.97    1.39
  -2  10  -4    7.70    1.34
  -2  10  -4    8.56    1.36
  -2  10  -5   13.08    1.38
  -2  10  -5   12.97    1.34
   2 -10   5   13.67    1.39
  -2   9   9    0.50    0.51
  -2   9   9   -0.05    0.50
  -2   9   8    1.90    0.83
  -2   9   8    1.82    0.92
   2  -9  -8    2.43    0.78
  -2   9   7   58.23    3.51
  -2   9   7   60.15    3.78
   2  -9  -7   57.93    3.38
  -2   9   6    9.42    1.82
  -2   9   6    8.37    1.70
   2  -9  -6    9.84    1.67
   2  -9  -5    4.78    1.02
   2  -9  -5    6.69    1.68
  -2   9   5    6.18    1.37
  -2   9   5    6.12    1.65
   2  -9  -4    0.65    0.93
   2  -9  -4   -0.89    0.93
  -2   9   4   -0.96    1.00
  -2   9   4   -0.01    1.22
   2  -9  -4   -0.63    1.31
   2  -9  -3  104.72    5.30
  -2   9   3  108.47    5.27
  -2   9   3   96.30    5.71
  -2   9   3  111.21    5.41
   2  -9  -3  116.23    6.41
   2  -9  -2   19.20    2.21
   2  -9  -2   21.47    3.00
  -2   9   2   23.39    2.75
  -2   9   2   17.15    2.73
  -2   9   2   20.13    2.37
  -2   9   1    0.04    1.20
  -2   9   1   -0.30    1.20
   2  -9  -1   -0.99    1.68
   2  -9   0   50.90    4.35
   2  -9   0   43.26    4.16
  -2   9   0   40.70    3.70
  -2   9   0   45.38    4.10
   2  -9   0   44.58    4.20
   2  -9   1   79.38    5.29
   2  -9   1   77.08    5.35
  -2   9  -1   68.28    4.73
  -2   9  -1   72.12    5.06
   2  -9   1   80.99    5.45
   2  -9   2   48.47    4.15
   2  -9   2   46.21    4.19
  -2   9  -2   43.09    3.80
   2  -9   2   44.59    3.90
   2  -9   2   45.76    4.09
  -2   9  -2   46.32    4.07
   2  -9   3   57.33    4.40
   2  -9   3   49.97    4.10
  -2   9  -3   53.81    4.11
   2  -9   3   53.81    4.17
   2  -9   3   56.20    4.36
  -2   9  -3   55.54    4.26
   2  -9   4   99.17    5.41
   2  -9   4  103.85    5.43
  -2   9  -4   92.01    5.09
   2  -9   4   94.14    5.06
   2  -9   4  101.89    5.48
  -2   9  -4  100.10    5.35
  -2   9  -5    0.15    0.92
   2  -9   5   -0.62    0.78
   2  -9   5    0.03    0.77
   2  -9   5    0.05    0.90
   2  -9   5   -0.14    1.03
  -2   9  -5   -0.11    0.89
  -2   9  -6    0.07    0.81
   2  -9   6   -0.17    0.71
   2  -9   6    1.07    0.83
   2  -9   6    0.04    0.58
   2  -9   6   -0.11    0.79
  -2   9  -6    0.63    0.75
  -2   9  -7    1.23    0.62
   2  -9   7   -0.20    0.42
   2  -9   7    0.45    0.53
   2  -9   7    0.58    0.67
  -2   9  -7    0.24    0.68
  -2   8  10   18.89    1.77
  -2   8  10   21.95    1.91
   2  -8 -10   21.95    1.79
  -2   8   9   21.33    2.30
  -2   8   9   20.84    2.25
   2  -8  -9   23.59    2.22
  -2   8   8   15.81    2.23
  -2   8   8   18.91    2.39
   2  -8  -8   17.50    2.33
  -2   8   7   78.89    5.04
  -2   8   7   80.66    4.94
   2  -8  -7   67.87    4.01
   2  -8  -7   74.23    4.65
  -2   8   6   70.82    5.12
   2  -8  -6   53.86    4.19
  -2   8   6   69.64    4.82
   2  -8  -6   62.65    4.23
  -2   8   5  332.78   11.00
   2  -8  -5  323.61   10.77
   2  -8  -5  311.79   10.10
  -2   8   5  327.43   10.46
   2  -8  -5  316.17    9.98
   2  -8  -4   -3.01    1.41
  -2   8   4   -0.93    1.26
  -2   8   4   -2.52    1.60
   2  -8  -4    0.42    1.46
  -2   8   4   -0.26    0.82
   2  -8  -3   59.60    4.44
  -2   8   3   72.08    4.87
   2  -8  -3   73.04    5.57
  -2   8   3   69.58    4.72
  -2   8   3   69.30    5.39
  -2   8   2   68.16    4.86
   2  -8  -2   75.50    5.75
  -2   8   2   63.86    5.08
   2  -8  -2   70.52    5.52
   2  -8  -2   71.67    4.83
   2  -8  -1   48.38    4.40
   2  -8  -1   54.79    4.92
  -2   8   1   52.13    4.26
  -2   8   1   50.58    4.57
   2  -8  -1   51.95    4.70
   2  -8  -1   47.79    3.90
   2  -8   0   45.66    4.40
   2  -8   0   37.50    4.13
  -2   8   0   42.74    3.97
   2  -8   0   36.85    4.00
   2  -8   0   37.23    4.05
  -2   8   0   38.00    3.98
  -2   8  -1    4.75    1.67
   2  -8   1    8.18    2.33
   2  -8   1    2.15    1.42
   2  -8   1    4.09    2.05
   2  -8   1    2.93    1.79
  -2   8  -1    6.79    1.90
   2  -8   2  195.21    8.65
   2  -8   2  186.76    8.75
  -2   8  -2  187.51    8.36
   2  -8   2  194.51    8.82
   2  -8   2  182.62    8.68
   2  -8   3    0.67    1.17
   2  -8   3    0.70    1.28
   2  -8   3    2.09    1.73
  -2   8  -3    0.82    1.51
   2  -8   3    2.11    1.16
   2  -8   4   25.48    3.19
   2  -8   4   24.93    3.24
  -2   8  -4   29.74    3.55
   2  -8   4   26.99    3.28
   2  -8   4   25.07    3.27
   2  -8   5    2.14    1.44
   2  -8   5    0.10    0.93
   2  -8   5    1.88    1.50
  -2   8  -5    1.64    1.62
   2  -8   5    1.29    1.28
   2  -8   6   55.93    4.20
   2  -8   6   52.77    3.91
   2  -8   6   52.67    3.73
  -2   8  -6   62.77    4.37
   2  -8   6   68.63    4.67
  -2   8  -6   58.49    4.05
   2  -8   7    6.14    1.41
   2  -8   7    5.44    1.34
  -2   8  -7    5.77    1.50
   2  -8   7    5.43    1.58
   2  -8   8   10.56    1.55
   2  -8   8   10.34    1.37
   2  -8   8   10.69    1.64
  -2   8  -8   10.27    1.50
   2  -8   9    1.02    0.67
  -2   7  11    5.50    1.11
  -2   7  11    7.68    1.22
  -2   7  11    4.59    0.87
   2  -7 -10    2.51    1.09
  -2   7  10    2.57    1.04
  -2   7  10    2.47    1.15
  -2   7  10    3.40    1.19
   2  -7  -9   30.25    3.03
   2  -7  -9   22.81    2.25
  -2   7   9   30.28    2.78
  -2   7   9   28.52    2.99
  -2   7   9   33.13    3.25
   2  -7  -8    3.49    1.47
  -2   7   8    9.58    2.15
  -2   7   8    9.74    1.93
  -2   7   8    5.89    2.04
   2  -7  -8   12.42    1.99
   2  -7  -7  129.49    6.36
  -2   7   7  137.46    7.17
   2  -7  -7  134.23    6.92
  -2   7   7  137.53    7.07
   2  -7  -6   14.29    2.58
   2  -7  -6   17.52    2.66
  -2   7   6   21.31    3.09
  -2   7   6   21.83    3.08
   2  -7  -5  239.35    9.40
   2  -7  -5  239.28    9.31
   2  -7  -5  256.69    9.99
  -2   7   5  248.07    9.50
  -2   7   5  238.96    9.68
   2  -7  -4   92.92    6.30
   2  -7  -4   94.38    5.81
  -2   7   4   87.09    5.95
  -2   7   4   91.67    5.75
   2  -7  -4   91.69    6.14
   2  -7  -3   33.07    3.83
  -2   7   3   29.04    3.23
   2  -7  -3   33.57    3.55
  -2   7   3   30.14    3.52
  -2   7   2   62.24    4.47
   2  -7  -2   66.76    5.31
   2  -7  -2   71.27    4.97
   2  -7  -2   69.20    5.48
  -2   7   2   73.15    4.94
   2  -7  -2   76.42    5.51
  -2   7   2   80.79    5.51
  -2   7   2   63.62    5.08
   2  -7  -1  459.60   13.40
  -2   7   1  407.16   11.61
   2  -7  -1  422.32   12.97
   2  -7  -1  432.04   13.34
  -2   7   1  436.75   12.11
   2  -7  -1  429.50   12.78
  -2   7   1  442.51   12.55
  -2   7   1  442.91   13.01
   2  -7   0   65.29    5.16
  -2   7   0   58.86    4.64
   2  -7   0   58.97    4.93
   2  -7   0   69.22    5.21
  -2   7   0   61.57    4.71
   2  -7   0   52.59    4.87
  -2   7   0   62.14    4.64
  -2   7   0   64.32    5.07
  -2   7   0   62.35    4.90
  -2   7  -1   12.86    2.26
  -2   7  -1   12.66    2.31
   2  -7   1   12.46    2.33
   2  -7   1   10.83    2.41
   2  -7   1   10.92    2.28
   2  -7   1   11.60    2.72
  -2   7  -1   10.81    2.04
   2  -7   2  198.25    9.05
   2  -7   2  197.63    8.85
   2  -7   2  198.57    9.20
  -2   7  -2  216.67    8.99
  -2   7  -2  213.96    9.23
   2  -7   2  204.81    9.14
  -2   7  -3    4.45    1.77
   2  -7   3    6.63    2.01
   2  -7   3    9.21    2.23
   2  -7   3    8.57    2.20
  -2   7  -3    9.73    2.10
   2  -7   3    6.48    2.11
   2  -7   4  127.93    7.25
  -2   7  -4  137.11    7.30
   2  -7   4  140.59    7.57
   2  -7   4  136.23    7.33
  -2   7  -4  141.25    7.15
   2  -7   4  141.84    7.52
  -2   7  -5    3.53    1.71
   2  -7   5    6.73    2.06
   2  -7   5    7.59    2.27
   2  -7   5    7.24    1.97
  -2   7  -5    5.96    1.76
   2  -7   5    6.09    2.01
   2  -7   6   64.68    4.95
  -2   7  -6   69.97    5.06
   2  -7   6   56.44    4.23
   2  -7   6   72.12    5.13
  -2   7  -6   68.30    4.95
   2  -7   6   73.29    5.27
   2  -7   7   42.28    3.79
   2  -7   7   50.58    4.10
  -2   7  -7   46.83    4.02
   2  -7   7   44.98    3.44
  -2   7  -7   48.92    4.05
   2  -7   7   47.44    4.16
   2  -7   8    2.05    1.18
   2  -7   8    0.13    0.95
  -2   7  -8    1.18    1.09
  -2   7  -8   -1.20    1.02
   2  -7   8   -0.22    1.17
   2  -7   9    3.94    1.05
   2  -7   9    2.98    0.99
  -2   7  -9    5.15    1.28
   2  -7   9    4.42    1.24
  -2   7  -9    4.51    1.15
  -2   7 -10    1.89    0.66
   2  -7  10    2.01    0.70
  -2   7 -10    2.02    0.62
  -2   6  12    8.49    1.19
  -2   6  12    7.76    1.16
  -2   6  12    9.47    1.28
  -2   6  11   11.35    1.68
  -2   6  11   10.93    1.81
  -2   6  11    9.79    1.67
   2  -6 -11   11.13    1.75
   2  -6 -10    2.11    1.14
  -2   6  10    4.63    1.41
  -2   6  10    2.84    1.18
  -2   6  10    2.04    1.33
   2  -6 -10    5.07    1.32
   2  -6  -9    2.11    1.40
  -2   6   9    6.50    1.97
  -2   6   9    4.81    1.76
  -2   6   9    3.44    1.70
   2  -6  -9    4.53    1.43
   2  -6  -8   31.96    3.63
   2  -6  -8   36.31    3.50
  -2   6   8   34.80    3.65
  -2   6   8   40.35    4.01
  -2   6   8   39.82    3.93
   2  -6  -7  140.84    7.28
   2  -6  -7  141.88    7.12
  -2   6   7  132.40    7.15
  -2   6   7  152.88    7.71
   2  -6  -6   71.38    5.40
   2  -6  -6   76.79    5.68
   2  -6  -6   72.53    5.19
   2  -6  -6   73.15    5.27
   2  -6  -6   76.64    5.45
  -2   6   6   77.69    5.53
  -2   6   6   82.34    5.55
   2  -6  -5   14.93    2.52
   2  -6  -5   12.37    2.24
   2  -6  -5   10.37    2.21
   2  -6  -5   15.13    2.73
  -2   6   5   10.16    2.36
  -2   6   5   11.03    2.31
   2  -6  -4  431.05   12.02
   2  -6  -4  419.56   12.63
  -2   6   4  431.76   12.50
   2  -6  -4  434.42   12.75
   2  -6  -3  904.73   16.91
   2  -6  -3  971.16   18.79
   2  -6  -3  958.20   18.85
  -2   6   3  948.75   16.40
   2  -6  -3  939.80   17.89
  -2   6   3  988.78   18.22
  -2   6   3  899.18   17.71
  -2   6   2   60.86    4.68
   2  -6  -2   55.07    4.10
   2  -6  -2   50.25    4.37
   2  -6  -2   54.57    4.56
  -2   6   2   56.77    4.09
   2  -6  -2   56.92    4.52
  -2   6   2   58.89    4.46
   2  -6  -2   54.99    4.10
  -2   6   2   56.79    3.92
  -2   6   1  272.72    8.75
   2  -6  -1  279.02    9.86
   2  -6  -1  275.02    9.85
  -2   6   1  284.53    9.24
   2  -6  -1  271.08    9.98
   2  -6  -1  268.20    9.53
  -2   6   1  266.59    9.55
  -2   6   1  273.50    9.26
   2  -6  -1  254.44    8.69
  -2   6   1  288.89    9.50
   2  -6   0  398.17   11.73
   2  -6   0  399.50   11.85
   2  -6   0  401.22   12.06
  -2   6   0  373.91   10.73
   2  -6   0  382.83   11.47
  -2   6   0  391.06   10.79
   2  -6   0  369.26   10.49
  -2   6   0  364.89   10.85
  -2   6  -1  406.83   10.93
   2  -6   1  399.67   11.89
   2  -6   1  408.42   12.08
  -2   6  -1  406.70   11.43
   2  -6   1  402.64   12.17
   2  -6   1  389.44   11.64
  -2   6  -1  395.62   10.74
   2  -6   1  367.84   10.61
  -2   6  -1  403.16   11.63
  -2   6  -2   91.21    5.31
   2  -6   2   78.41    5.39
   2  -6   2   80.70    5.58
  -2   6  -2   82.76    5.33
   2  -6   2   78.17    5.40
   2  -6   2   83.95    5.58
  -2   6  -2   75.78    4.72
   2  -6   2   75.54    5.00
  -2   6  -2   84.65    5.54
  -2   6  -3   24.73    3.04
   2  -6   3   25.74    3.37
   2  -6   3   26.14    3.33
  -2   6  -3   20.14    2.88
   2  -6   3   25.53    3.18
   2  -6   3   20.63    3.00
   2  -6   3   21.35    2.79
  -2   6  -3   22.31    2.45
  -2   6  -3   23.65    3.04
  -2   6  -4  244.75    9.21
   2  -6   4  269.21   10.21
   2  -6   4  259.63   10.08
  -2   6  -4  228.95    9.24
   2  -6   4  241.34    9.53
   2  -6   4  260.10    9.96
   2  -6   4  231.26    9.23
  -2   6  -4  257.80    9.93
  -2   6  -5  138.35    7.14
   2  -6   5  147.81    7.71
   2  -6   5  140.97    7.50
   2  -6   5  137.07    7.38
   2  -6   5  131.77    7.12
  -2   6  -5  145.60    7.59
  -2   6  -5  141.66    7.35
   2  -6   5  143.98    7.23
   2  -6   6    2.65    1.46
   2  -6   6    1.05    1.07
   2  -6   6    3.57    1.76
  -2   6  -6    2.11    1.58
   2  -6   6   -1.03    0.94
  -2   6  -6    4.32    1.82
   2  -6   7    1.29    1.42
   2  -6   7   -0.01    1.54
   2  -6   7   -0.92    1.35
  -2   6  -7    1.72    1.58
  -2   6  -7    1.86    1.48
   2  -6   8    7.30    1.66
   2  -6   8    9.92    2.03
   2  -6   8    8.78    2.18
  -2   6  -8   13.06    2.25
  -2   6  -8    9.56    2.29
   2  -6   9    6.92    1.60
   2  -6   9    6.32    1.63
   2  -6   9    5.82    1.58
  -2   6  -9    5.93    1.62
  -2   6  -9    6.73    1.57
   2  -6  10    0.26    0.63
   2  -6  10    0.99    0.71
  -2   6 -10    0.29    0.55
  -2   6 -10    0.21    0.66
   2  -6  10    0.89    0.97
  -2   6 -11   -0.60    0.54
   2  -6  11   -0.50    0.62
  -2   5  13    1.09    0.66
   2  -5 -12    1.02    0.43
  -2   5  12    1.05    0.97
  -2   5  12    0.83    0.83
  -2   5  12    0.65    0.81
   2  -5 -11   30.75    3.09
  -2   5  11   28.85    2.90
  -2   5  11   30.54    3.06
   2  -5 -11   26.43    2.52
  -2   5  11   27.80    2.80
   2  -5 -11   30.07    2.63
   2  -5 -10   54.36    4.40
  -2   5  10   58.50    4.50
  -2   5  10   48.35    4.11
  -2   5  10   53.76    4.28
   2  -5 -10   52.33    3.79
   2  -5 -10   51.18    3.88
   2  -5  -9   61.05    4.81
  -2   5   9   65.78    5.00
  -2   5   9   67.55    4.98
  -2   5   9   76.10    5.30
   2  -5  -9   74.46    4.82
   2  -5  -9   65.46    4.74
  -2   5   8    7.17    1.99
  -2   5   8    6.95    2.06
   2  -5  -8   13.00    2.36
   2  -5  -8    9.08    2.25
   2  -5  -7  114.96    6.56
   2  -5  -7  106.73    6.26
  -2   5   7  115.88    6.60
  -2   5   7  106.03    6.28
   2  -5  -7  109.26    6.37
   2  -5  -7  118.86    7.00
   2  -5  -6  984.41   19.24
   2  -5  -6  876.43   17.92
   2  -5  -6  939.24   18.14
   2  -5  -6  937.89   18.11
  -2   5   6  918.13   17.96
  -2   5   6  933.53   17.90
   2  -5  -6  960.37   18.45
   2  -5  -5  628.71   14.70
   2  -5  -5  671.93   14.74
   2  -5  -5  650.42   15.09
  -2   5   5  638.30   14.54
   2  -5  -4  126.75    6.47
  -2   5   4  123.42    6.18
  -2   5   4  119.76    6.13
   2  -5  -4  119.89    6.27
  -2   5   3  987.83   16.76
   2  -5  -3  951.97   16.17
  -2   5   3  969.40   14.03
  -2   5   2  134.84    6.09
   2  -5  -2  130.90    5.88
  -2   5   2  131.23    5.67
  -2   5   2  129.61    5.31
  -2   5   1  695.44   13.16
  -2   5   1  703.95   13.48
  -2   5   0    3.70    1.16
  -2   5   0    1.32    1.05
   2  -5   0    1.97    0.93
  -2   5  -1  267.93    8.60
  -2   5  -1  265.89    8.09
   2  -5   1  257.17    8.40
  -2   5  -2  695.09   14.32
  -2   5  -2  677.33   12.80
   2  -5   2  674.83   13.98
  -2   5  -3  185.78    7.52
   2  -5   3  180.53    7.70
   2  -5   3  164.39    7.22
  -2   5  -3  184.93    6.66
  -2   5  -3  174.63    7.42
   2  -5   4   50.05    4.19
  -2   5  -4   46.14    3.32
   2  -5   4   39.80    3.80
   2  -5   4   46.21    4.02
  -2   5  -4   43.84    3.92
   2  -5   4   46.93    3.94
   2  -5   4   40.55    3.84
  -2   5  -4   41.28    3.81
  -2   5  -4   46.73    3.98
   2  -5   5  119.13    6.66
   2  -5   5  117.94    6.65
   2  -5   5  123.65    6.73
  -2   5  -5  117.94    6.48
   2  -5   5  117.22    6.26
   2  -5   5  118.96    6.68
  -2   5  -5  126.92    6.79
  -2   5  -5  118.60    6.33
   2  -5   6   38.62    3.92
  -2   5  -6   35.38    3.79
   2  -5   6   42.20    4.19
   2  -5   6   37.32    3.98
   2  -5   6   39.65    4.08
  -2   5  -6   35.15    3.81
  -2   5  -6   40.16    3.94
   2  -5   7   61.06    4.98
   2  -5   7   61.91    5.01
   2  -5   7   61.70    4.88
  -2   5  -7   56.90    4.69
  -2   5  -7   58.35    4.74
   2  -5   8   27.76    3.54
   2  -5   8   30.15    3.57
   2  -5   8   30.21    3.35
  -2   5  -8   33.44    3.62
  -2   5  -8   34.08    3.53
   2  -5   9   43.27    3.99
   2  -5   9   53.25    4.36
   2  -5   9   43.85    3.71
  -2   5  -9   45.71    4.09
  -2   5  -9   45.57    3.87
   2  -5  10   21.19    2.67
   2  -5  10   23.38    2.71
   2  -5  10   21.61    2.40
  -2   5 -10   24.17    2.83
  -2   5 -10   24.31    2.60
   2  -5  11   -1.01    0.88
   2  -5  11    0.88    0.43
   2  -5  11   -0.67    0.73
  -2   5 -11   -0.06    0.77
  -2   5 -11   -1.18    0.64
  -2   5 -12   -0.44    0.40
  -2   4  13   12.24    1.44
   2  -4 -13   12.84    1.40
  -2   4  13   12.66    1.66
   2  -4 -12   73.30    4.08
  -2   4  12   76.51    3.99
  -2   4  12   71.64    4.15
  -2   4  12   78.74    4.66
   2  -4 -12   73.79    3.84
   2  -4 -11    1.46    1.05
   2  -4 -11    2.11    1.00
   2  -4 -11   -0.66    0.70
  -2   4  11    2.11    1.19
  -2   4  11    1.33    1.35
  -2   4  11    0.75    0.83
   2  -4 -10    1.31    1.47
   2  -4 -10    3.86    1.51
   2  -4 -10    2.88    1.33
  -2   4  10    3.50    1.63
  -2   4  10    3.81    1.53
  -2   4  10    6.02    1.66
   2  -4  -9  208.51    9.00
   2  -4  -9  189.97    8.33
  -2   4   9  188.34    8.48
  -2   4   9  171.41    8.07
  -2   4   9  192.17    8.36
   2  -4  -9  198.43    8.15
   2  -4  -8  409.69   12.42
   2  -4  -8  405.98   11.82
   2  -4  -8  418.78   13.03
  -2   4   8  394.25   11.95
   2  -4  -8  397.78   11.99
  -2   4   8  406.26   11.96
   2  -4  -8  406.49   11.43
   2  -4  -7  193.09    8.29
   2  -4  -7  204.44    8.78
   2  -4  -7  187.20    8.00
  -2   4   7  196.53    8.26
   2  -4  -7  188.30    8.08
  -2   4   7  203.50    8.28
   2  -4  -6  195.35    7.90
   2  -4  -6  194.60    7.96
  -2   4   6  188.71    7.69
   2  -4  -6  186.34    7.73
   2  -4  -6  192.67    8.08
  -2   4   6  182.50    7.59
   2  -4  -5  810.34   15.69
  -2   4   5  807.48   14.56
  -2   4   5  819.79   12.87
   2  -4  -4  693.10   13.69
  -2   4   4  693.72   13.12
  -2   4   4  690.18   11.36
  -2   4   3   23.69    1.96
  -2   4   3   31.17    2.74
   2  -4  -3   26.64    2.64
   2  -4  -2   66.42    3.92
  -2   4   2   72.31    4.02
  -2   4   2   63.20    3.46
  -2   4   1 2657.39   23.55
  -2   4   1 2596.32   22.35
   2  -4   0   -0.47    1.04
  -2   4   0    1.20    0.88
  -2   4   0   -0.07    0.79
  -2   4  -1  745.00   12.26
   2  -4   1  724.86   12.93
  -2   4  -1  709.15   12.57
  -2   4  -2  472.67    9.74
   2  -4   2  451.26   10.53
  -2   4  -2  456.99   10.42
  -2   4  -3   62.25    3.59
   2  -4   3   66.03    4.26
  -2   4  -3   69.35    4.31
  -2   4  -4  141.73    5.41
   2  -4   4  138.65    6.44
  -2   4  -4  142.79    6.39
   2  -4   5  101.60    5.75
   2  -4   5   97.09    5.73
  -2   4  -5  107.15    5.77
   2  -4   5  106.13    5.99
  -2   4  -5  104.19    5.65
   2  -4   6   22.90    2.86
   2  -4   6   23.68    3.05
  -2   4  -6   28.51    3.15
   2  -4   6   22.95    2.99
   2  -4   6   22.36    2.78
  -2   4  -6   22.98    2.90
   2  -4   7   -0.24    1.02
   2  -4   7    0.47    0.82
  -2   4  -7   -0.84    1.13
   2  -4   7    0.30    1.13
   2  -4   7   -1.58    1.09
  -2   4  -7   -0.54    0.95
   2  -4   8   -0.71    1.12
   2  -4   8    0.32    1.34
  -2   4  -8    3.06    1.35
   2  -4   8    1.37    1.61
   2  -4   9   14.17    2.56
   2  -4   9   13.87    2.43
   2  -4   9   11.64    2.43
  -2   4  -9   18.52    2.72
  -2   4 -10   45.88    3.80
   2  -4  10   40.39    3.73
   2  -4  10   53.58    3.98
  -2   4 -10   57.33    4.50
   2  -4  10   43.82    3.93
   2  -4  11    1.41    0.84
   2  -4  11    2.25    0.78
   2  -4  11    2.62    1.15
  -2   4 -11    1.25    1.25
  -2   4 -11    2.27    1.01
   2  -4  12    6.93    1.09
  -2   4 -12    8.80    1.43
   2  -4  12    6.85    1.22
  -2   3  14    5.51    0.94
   2  -3 -13    6.08    1.08
  -2   3  13    6.73    1.48
  -2   3  13    5.94    1.23
  -2   3  13    6.49    1.44
   2  -3 -13    9.99    1.48
  -2   3  12   24.62    2.88
  -2   3  12   18.37    2.33
  -2   3  12   18.86    2.02
   2  -3 -12   22.30    2.55
   2  -3 -12   22.04    2.38
   2  -3 -11   95.27    5.89
  -2   3  11   92.79    5.90
  -2   3  11   91.35    5.54
  -2   3  11   91.32    5.27
   2  -3 -11   87.83    5.39
   2  -3 -11   80.03    5.10
   2  -3 -10  324.26   11.20
   2  -3 -10  313.39   10.58
  -2   3  10  327.96   11.16
  -2   3  10  299.86    9.92
   2  -3 -10  299.84   10.29
  -2   3  10  296.14   10.29
  -2   3   9   25.08    3.13
   2  -3  -9   21.32    3.22
   2  -3  -9   23.98    3.11
  -2   3   9   21.75    3.17
  -2   3   9   25.67    3.22
   2  -3  -9   22.92    3.08
   2  -3  -9   28.44    3.44
   2  -3  -8  287.63   10.21
  -2   3   8  270.30    9.55
  -2   3   8  274.70    9.44
   2  -3  -8  263.99    9.28
   2  -3  -8  266.03    9.75
   2  -3  -8  293.42   10.62
   2  -3  -8  275.90    9.38
   2  -3  -7  979.00   17.79
  -2   3   7  927.36   16.88
  -2   3   7  963.45   16.91
   2  -3  -7  942.53   17.53
  -2   3   7  963.67   15.64
   2  -3  -7  987.74   18.26
   2  -3  -7  933.83   16.89
  -2   3   6  198.06    6.63
   2  -3  -6  203.89    7.85
   2  -3  -6  215.47    7.81
  -2   3   5   18.63    1.96
   2  -3  -5   14.51    2.11
   2  -3  -5   18.81    2.38
  -2   3   5   14.61    1.94
  -2   3   4  182.06    5.65
   2  -3  -4  186.49    6.51
  -2   3   4  192.59    6.16
  -2   3   3  160.79    4.16
   2  -3  -3  150.98    5.60
  -2   3   3  166.67    5.53
  -2   3   2  116.06    4.51
  -2   3   2  107.27    3.82
   2  -3  -1   38.44    2.66
  -2   3   1   42.77    2.74
  -2   3   1   37.19    2.36
   2  -3   0 1534.58   16.76
  -2   3   0 1515.37   15.44
   2  -3   1 1407.76   16.31
  -2   3  -1 1464.19   15.24
  -2   3  -1 1432.72   15.57
   2  -3   2   22.72    2.28
  -2   3  -2   28.23    2.21
  -2   3  -2   21.84    2.16
   2  -3   3  540.64   11.07
  -2   3  -3  556.17    9.73
  -2   3  -3  568.73   10.94
  -2   3  -4  168.39    5.47
   2  -3   4  165.78    6.58
  -2   3  -4  162.37    6.24
   2  -3   5   17.69    2.47
  -2   3  -5   20.65    2.03
  -2   3  -5   22.33    2.54
   2  -3   6   21.29    2.71
   2  -3   6   23.58    2.76
  -2   3  -6   25.15    2.82
  -2   3  -7    0.16    0.82
  -2   3  -7    0.80    1.07
   2  -3   7    1.27    0.90
   2  -3   7    2.30    1.26
   2  -3   7    2.10    0.87
   2  -3   7   -0.45    0.65
   2  -3   8    5.98    1.64
  -2   3  -8    4.32    1.56
   2  -3   8    3.13    1.47
   2  -3   8    6.38    1.68
  -2   3  -8    5.04    1.92
   2  -3   8    4.81    1.65
   2  -3   9    9.50    2.19
   2  -3   9   14.45    2.30
   2  -3   9   13.81    2.49
  -2   3  -9   12.66    2.33
   2  -3  10    0.94    1.05
   2  -3  10    1.73    1.50
   2  -3  10    2.74    1.17
  -2   3 -10    1.26    1.38
   2  -3  11   17.75    2.53
  -2   3 -11   16.83    2.53
   2  -3  11   16.55    2.09
   2  -3  11   17.94    2.56
   2  -3  12   41.57    3.08
  -2   3 -12   41.67    2.73
  -2   3 -12   38.60    3.21
   2  -3  12   39.93    3.05
  -2   3 -13    0.57    0.57
   2  -3  13    1.43    0.46
   2  -2 -14   19.74    1.71
  -2   2  14   16.78    1.62
   2  -2 -13   24.09    2.51
  -2   2  13   26.85    2.73
   2  -2 -13   26.17    2.40
  -2   2  12   66.17    4.73
  -2   2  12   67.14    4.75
  -2   2  12   61.30    4.25
   2  -2 -12   67.01    4.62
   2  -2 -12   62.33    4.26
  -2   2  11  122.72    6.82
  -2   2  11  117.57    6.27
   2  -2 -11  121.42    6.62
  -2   2  11  121.38    5.77
   2  -2 -11  116.99    6.36
  -2   2  10  109.95    6.32
   2  -2 -10  117.20    6.81
   2  -2 -10  120.22    6.68
   2  -2 -10  129.10    6.93
  -2   2  10  131.80    6.31
  -2   2  10  117.38    6.77
  -2   2   9  392.95   11.59
   2  -2  -9  406.74   12.39
  -2   2   9  378.60   11.22
   2  -2  -9  382.85   11.83
   2  -2  -9  419.81   12.95
  -2   2   9  403.09   11.19
   2  -2  -9  407.90   12.07
  -2   2   9  408.07   12.26
   2  -2  -8   25.58    3.17
  -2   2   8   33.24    3.18
   2  -2  -8   34.02    3.51
  -2   2   8   32.95    3.22
   2  -2  -8   32.55    3.42
  -2   2   8   35.58    3.49
   2  -2  -8   29.48    3.49
   2  -2  -8   34.45    3.30
  -2   2   7  236.37    7.78
   2  -2  -7  228.17    7.92
   2  -2  -7  232.15    8.54
  -2   2   6  891.98   13.96
   2  -2  -6  894.74   15.39
   2  -2  -6  875.16   14.80
  -2   2   5   10.03    1.50
  -2   2   5    8.22    1.35
   2  -2  -5    8.48    1.56
   2  -2  -5   10.64    1.74
  -2   2   4   69.88    3.37
  -2   2   4   81.26    3.56
   2  -2  -4   74.25    3.92
   2  -2  -4   80.69    3.98
   2  -2  -3 1098.97   13.89
  -2   2   3 1084.17   12.39
  -2   2   3 1153.82    8.56
   2  -2  -3 1167.31   13.64
  -2   2   2 2228.59   17.32
  -2   2   2 2247.73   14.55
   2  -2  -1 1598.59   15.35
  -2   2   1 1564.47   14.29
   2  -2   0  445.15    8.09
  -2   2   0  427.91    7.47
  -2   2   0  426.70    7.04
   2  -2   1  691.99   10.37
  -2   2  -1  709.36    9.60
  -2   2  -1  728.68    7.66
   2  -2   1  676.00    4.81
  -2   2  -1  698.41    9.61
   2  -2   2  268.32    6.78
  -2   2  -2  258.99    5.91
  -2   2  -2  255.96    5.34
  -2   2  -2  259.67    6.33
   2  -2   3   53.90    3.31
  -2   2  -3   47.01    2.64
  -2   2  -3   50.24    2.75
  -2   2  -3   53.93    3.15
  -2   2  -4  344.89    7.28
   2  -2   4  352.97    8.85
  -2   2  -4  333.17    7.77
  -2   2  -4  330.02    8.09
  -2   2  -5   48.56    2.88
   2  -2   5   53.15    3.77
  -2   2  -5   45.81    3.26
  -2   2  -5   51.82    3.49
  -2   2  -6  155.06    5.26
   2  -2   6  163.16    7.00
  -2   2  -6  165.67    6.59
  -2   2  -6  153.17    6.42
  -2   2  -7  120.17    6.17
   2  -2   7  130.29    6.77
   2  -2   7  126.46    6.52
  -2   2  -7  124.83    6.08
  -2   2  -7  125.16    6.32
  -2   2  -8    2.99    1.26
  -2   2  -8    1.86    1.44
   2  -2   8   -0.14    0.41
   2  -2   8    2.47    1.31
   2  -2   8    2.64    1.49
   2  -2   8    0.56    1.19
  -2   2  -9  173.22    8.12
   2  -2   9  190.43    8.98
   2  -2   9  164.20    7.32
   2  -2   9  179.05    8.35
  -2   2  -9  172.41    7.73
   2  -2   9  178.73    8.15
  -2   2 -10   23.84    3.23
   2  -2  10   22.82    2.99
   2  -2  10   18.91    2.83
   2  -2  10   21.08    2.68
   2  -2  11   -0.24    1.16
  -2   2 -11    1.20    1.53
   2  -2  11   -0.69    0.97
   2  -2  12    4.74    1.42
  -2   2 -12    3.30    1.38
   2  -2  12    3.59    1.28
   2  -2  13    3.67    0.93
   2  -2  13    4.56    1.04
  -2   2 -13    4.22    1.11
  -2   1  14    0.95    0.75
   2  -1 -14    2.89    0.88
   2  -1 -14    1.70    0.63
  -2   1  13   21.93    2.53
   2  -1 -13   20.17    2.23
   2  -1 -13   23.62    2.63
  -2   1  12  129.77    6.65
  -2   1  12  132.87    6.54
  -2   1  12  128.75    6.03
   2  -1 -12  131.33    6.65
   2  -1 -12  131.28    6.41
  -2   1  11   47.37    4.30
  -2   1  11   37.82    3.64
   2  -1 -11   35.11    3.82
   2  -1 -11   43.53    4.13
  -2   1  10   48.90    4.39
  -2   1  10   42.83    3.91
   2  -1 -10   44.75    4.20
  -2   1  10   41.21    3.97
   2  -1 -10   43.70    4.19
  -2   1   9  482.35   12.54
   2  -1  -9  516.53   13.82
   2  -1  -9  528.35   13.72
  -2   1   9  493.94   13.09
  -2   1   9  497.70   13.15
   2  -1  -9  510.43   13.45
   2  -1  -9  509.37   13.95
  -2   1   8  218.09    8.10
   2  -1  -8  228.30    8.68
   2  -1  -8  218.86    8.72
   2  -1  -8  222.95    7.83
  -2   1   8  240.26    8.69
   2  -1  -8  235.31    8.63
   2  -1  -8  218.49    8.47
  -2   1   8  226.10    8.29
  -2   1   7   57.02    3.88
   2  -1  -7   48.19    3.56
   2  -1  -7   53.06    4.06
  -2   1   6   39.83    2.98
   2  -1  -6   39.34    3.21
   2  -1  -6   38.23    2.99
  -2   1   5  300.42    7.41
  -2   1   5  293.70    6.06
   2  -1  -5  303.58    7.86
   2  -1  -5  277.97    7.45
  -2   1   4  609.56    9.55
  -2   1   4  603.94    8.34
   2  -1  -4  621.44   10.17
   2  -1  -4  589.01   10.18
   2  -1  -3   32.57    2.31
  -2   1   3   29.50    1.86
   2  -1  -3   31.62    2.29
   2  -1  -3   29.80    2.09
  -2   1   2  884.17    7.10
   2  -1  -2  890.72   10.87
  -2   1   2  925.73    9.70
   2  -1  -2  936.05   10.02
   2  -1  -1 4784.60   23.93
  -2   1   1 4641.01   21.50
   2  -1   0 2900.79   18.46
  -2   1   0 2899.10   17.15
  -2   1   0 2846.41   15.59
  -2   1  -1  702.56    8.65
   2  -1   1  671.03    9.11
  -2   1  -1  687.72    8.39
   2  -1   1  682.90    5.73
  -2   1  -2   53.68    2.33
   2  -1   2   51.58    2.76
  -2   1  -2   54.46    2.68
  -2   1  -3   47.93    2.54
   2  -1   3   47.49    2.85
  -2   1  -3   53.69    2.85
  -2   1  -4  938.66   12.32
   2  -1   4  978.74   13.61
  -2   1  -4  945.50   12.66
  -2   1  -5  125.08    5.05
   2  -1   5  120.49    5.30
  -2   1  -5  129.18    5.14
  -2   1  -6    7.73    1.52
   2  -1   6    6.90    1.61
  -2   1  -6    6.62    1.50
  -2   1  -7  262.73    8.84
   2  -1   7  269.21    9.23
  -2   1  -7  252.99    8.17
   2  -1   8    3.61    1.21
   2  -1   8    4.04    1.56
   2  -1   8    0.88    1.44
  -2   1  -8    3.01    1.36
  -2   1  -8    1.42    1.02
  -2   1  -8    4.07    1.56
   2  -1   8    3.19    1.32
   2  -1   9   12.55    2.31
   2  -1   9    7.28    1.94
  -2   1  -9   10.08    2.31
  -2   1  -9    8.34    2.00
   2  -1   9    9.70    2.07
  -2   1 -10  188.84    8.56
   2  -1  10  193.09    8.39
   2  -1  10  189.29    8.65
   2  -1  11    9.03    2.32
  -2   1 -11    8.67    2.35
   2  -1  11    8.19    1.86
   2  -1  12   10.08    1.98
  -2   1 -12   10.82    2.10
   2  -1  12   14.14    2.10
  -2   1 -13    4.01    1.26
   2  -1  13    5.11    1.23
   2  -1  13    5.21    1.21
  -2   1 -14    0.33    0.46
   2   0 -14   25.83    1.97
  -2   0  14   23.50    2.08
   2   0 -13    4.53    1.46
  -2   0  13    1.70    1.14
   2   0 -13    1.67    0.93
   2   0 -12   56.16    4.51
  -2   0  12   58.03    4.52
   2   0 -12   58.09    4.44
  -2   0  12   66.72    4.61
   2   0 -11  136.94    7.32
  -2   0  11  144.94    7.47
  -2   0  11  135.60    6.59
   2   0 -11  144.20    7.27
  -2   0  11  124.60    6.71
  -2   0  10   76.91    5.43
  -2   0  10   75.32    5.10
   2   0 -10   88.72    6.19
   2   0 -10   76.41    5.45
  -2   0  10   80.31    5.78
   2   0 -10   77.72    5.59
  -2   0   9   59.60    4.51
  -2   0   9   61.46    4.48
   2   0  -9   67.08    5.05
   2   0  -9   66.54    4.90
   2   0  -9   65.32    4.92
  -2   0   9   59.45    4.74
   2   0  -8  177.52    7.60
   2   0  -8  171.35    7.58
   2   0  -8  174.70    6.82
   2   0  -8  183.82    7.64
  -2   0   8  174.34    7.21
   2   0  -8  179.50    7.64
  -2   0   8  174.78    7.42
  -2   0   7  621.36   12.73
   2   0  -7  631.36   13.39
   2   0  -7  637.04   12.39
  -2   0   6    7.20    1.45
   2   0  -6    7.05    1.44
   2   0  -6    6.38    1.57
  -2   0   5  853.06   12.35
   2   0  -5  857.05   12.96
   2   0  -5  849.90   12.59
  -2   0   4 2454.62   13.94
   2   0  -4 2487.69   19.62
  -2   0   3 1224.58    9.69
  -2   0   3 1294.26   12.54
   2   0  -3 1318.13   13.52
   2   0  -3 1243.36   12.34
   2   0  -2 2272.49   15.66
  -2   0   2 2215.59   12.81
   2   0  -2 2255.54   14.39
   2   0  -2 2260.99   16.14
   2   0  -1   22.88    1.55
  -2   0   1   22.99    1.38
   2   0  -1   21.11    1.23
   2   0  -1   21.38    1.54
  -2   0   1   21.31    1.01
  -2   0   0 3192.15   12.90
   2   0   0 3131.19   16.91
   2   0   0 3177.87   11.30
   2   0   0 3202.05   15.97
   2   0   0 3119.31   15.44
  -2   0   0 3061.99   14.06
  -2   0  -1  351.53    4.97
   2   0   1  358.15    5.88
   2   0   1  350.56    2.40
   2   0   1  349.18    4.76
   2   0   1  358.24    4.74
   2   0   2    0.08    0.61
  -2   0  -2    0.80    0.52
   2   0   2    0.92    0.32
   2   0   2    0.71    0.61
  -2   0  -2    1.48    0.68
  -2   0  -3  173.41    4.58
   2   0   3  178.38    4.93
   2   0   3  169.55    1.73
  -2   0  -3  175.17    4.78
  -2   0  -4 1149.28   13.20
   2   0   4 1188.60   13.91
  -2   0  -4 1143.12    8.47
  -2   0  -4 1194.98   13.52
   2   0   5    5.92    1.33
  -2   0  -5    3.46    1.08
  -2   0  -5    4.95    0.79
  -2   0  -5    3.05    1.08
  -2   0  -6 1090.74   15.33
   2   0   6 1143.06   16.72
  -2   0  -6 1105.57   15.93
  -2   0  -7  649.32   12.67
  -2   0  -7  642.70   13.35
   2   0   7  647.19   13.76
  -2   0  -8  297.66    9.16
   2   0   8  302.65    9.80
   2   0   8  295.77    9.64
   2   0   8  299.47   10.07
  -2   0  -8  287.92    9.77
  -2   0  -9   39.82    3.88
  -2   0  -9   36.84    3.50
   2   0   9   37.43    3.86
   2   0   9   39.39    3.97
  -2   0  -9   33.12    3.58
   2   0   9   34.06    3.74
   2   0   9   36.71    3.74
   2   0  10   15.48    2.60
  -2   0 -10   16.63    2.34
   2   0  10   17.39    2.89
   2   0  10   16.55    2.45
  -2   0 -10   18.17    2.82
  -2   0 -11    3.10    1.26
   2   0  11    0.87    1.26
  -2   0 -11    0.94    1.30
   2   0  11    1.28    1.27
   2   0  12   30.82    3.07
   2   0  12   36.67    3.54
  -2   0 -12   30.23    3.31
   2   0  13   42.48    2.97
  -2   0 -13   47.05    3.54
   2   0  13   43.48    3.23
  -2   0 -14    0.82    0.70
   2   0  14    1.80    0.68
  -2  -1  14    1.93    0.86
   2   1 -14    3.18    0.89
   2   1 -14    4.04    0.95
   2   1 -13  110.45    5.44
   2   1 -13  108.35    5.17
  -2  -1  13  100.90    5.12
   2   1 -12    0.64    1.29
   2   1 -12    1.03    1.38
  -2  -1  12    0.34    1.31
  -2  -1  11   44.24    4.21
   2   1 -11   49.96    4.47
   2   1 -11   49.47    4.39
  -2  -1  11   45.37    3.93
  -2  -1  10  178.36    8.27
  -2  -1  10  180.65    7.66
   2   1 -10  183.82    8.43
   2   1 -10  195.10    8.62
  -2  -1  10  176.52    8.58
  -2  -1  10  169.98    7.68
  -2  -1   9   38.71    3.80
  -2  -1   9   37.41    3.60
   2   1  -9   36.32    3.78
  -2  -1   9   36.25    3.28
   2   1  -9   32.00    3.60
  -2  -1   9   39.31    4.02
   2   1  -9   32.83    3.55
  -2  -1   8   64.78    4.34
   2   1  -8   64.32    4.62
  -2  -1   8   65.06    4.69
   2   1  -8   74.39    4.90
   2   1  -8   67.39    4.29
   2   1  -8   64.09    4.70
   2   1  -7   40.17    3.17
   2   1  -7   41.66    3.56
  -2  -1   7   42.72    3.51
   2   1  -6  323.89    8.77
  -2  -1   6  339.35    8.68
   2   1  -5  625.20   10.96
  -2  -1   5  621.89   10.65
   2   1  -4 1088.33   13.04
   2   1  -4 1121.09   13.33
   2   1  -3   27.94    1.92
   2   1  -3   27.76    2.05
  -2  -1   3   25.83    1.88
  -2  -1   3   31.61    1.23
   2   1  -2  747.28    9.23
   2   1  -2  750.56    3.44
  -2  -1   2  749.56    8.49
  -2  -1   2  761.43    6.26
   2   1  -1  595.28    6.17
   2   1  -1  614.32    7.61
   2   1  -1  624.00    5.11
   2   1  -1  594.23    7.68
   2   1  -1  611.35    6.68
   2   1   0  474.84    4.12
   2   1   0  469.43    5.95
   2   1   0  457.79    6.27
   2   1   0  467.45    5.56
   2   1   1 1002.52    7.57
   2   1   1 1053.86    9.27
   2   1   1 1013.86    9.03
   2   1   1 1044.90    8.56
   2   1   2   30.40    1.87
   2   1   2   33.10    1.07
  -2  -1  -2   31.40    1.80
   2   1   2   31.14    1.69
  -2  -1  -2   32.56    1.20
   2   1   3    6.80    1.19
  -2  -1  -3    9.84    0.49
  -2  -1  -3    8.92    1.20
  -2  -1  -3    9.09    0.55
   2   1   3    9.35    1.18
  -2  -1  -4  230.37    5.86
   2   1   4  215.76    5.90
  -2  -1  -4  223.29    3.51
  -2  -1  -5 2224.54   13.74
   2   1   5 2206.72   20.33
  -2  -1  -6 1063.02   14.90
  -2  -1  -6 1065.97   15.30
   2   1   6 1044.64   15.20
  -2  -1  -7  116.55    5.60
  -2  -1  -7  107.38    5.14
   2   1   8   97.30    5.61
  -2  -1  -8   90.31    5.37
   2   1   8   96.28    5.54
   2   1   8   99.93    5.71
  -2  -1  -8   93.72    5.10
   2   1   9  315.53   10.08
   2   1   9  331.95   10.84
   2   1   9  318.48   10.76
  -2  -1  -9  345.31   11.15
   2   1   9  303.72   10.33
  -2  -1  -9  304.52    9.80
  -2  -1  -9  303.93    9.60
   2   1   9  312.54   10.65
  -2  -1 -10  110.30    6.65
  -2  -1 -10   97.05    5.66
   2   1  10   96.17    6.16
   2   1  10  103.43    6.44
   2   1  10  105.19    6.28
   2   1  10   98.95    5.83
   2   1  11   61.36    4.99
  -2  -1 -11   64.60    5.03
  -2  -1 -11   60.70    4.52
   2   1  11   61.69    4.60
   2   1  11   66.55    5.13
   2   1  12   28.54    2.94
  -2  -1 -12   25.98    3.12
   2   1  12   21.96    2.90
   2   1  13   37.36    3.19
  -2  -1 -13   31.11    2.49
  -2  -1 -13   39.75    3.32
   2   1  14    4.10    0.97
  -2  -1 -14    6.84    1.15
  -2  -2  14    0.11    0.61
   2   2 -14   -0.12    0.59
  -2  -2  14   -0.13    0.46
   2   2 -13   33.32    2.95
  -2  -2  13   32.76    2.96
   2   2 -12   16.64    2.53
  -2  -2  12   17.86    2.52
   2   2 -12   18.85    2.72
   2   2 -11    4.22    1.97
  -2  -2  11    2.60    1.54
   2   2 -11    2.94    1.44
  -2  -2  10   -2.98    1.43
   2   2 -10   -0.71    1.46
   2   2 -10    1.51    1.45
  -2  -2  10   -0.24    1.14
  -2  -2   9  103.05    6.09
   2   2  -9  108.42    6.41
   2   2  -9  101.50    6.14
  -2  -2   9  105.15    6.54
   2   2  -9  118.22    6.82
  -2  -2   9  105.94    5.67
   2   2  -9  107.75    5.91
   2   2  -8   80.99    5.22
  -2  -2   8   81.59    5.16
   2   2  -8   79.86    5.14
  -2  -2   8   80.01    5.30
   2   2  -8   80.92    5.36
  -2  -2   7  547.09   12.57
   2   2  -7  547.81   11.75
   2   2  -7  554.99   12.76
  -2  -2   6  569.27   11.63
   2   2  -6  552.92   11.11
   2   2  -6  556.88   11.80
  -2  -2   5  110.63    4.69
   2   2  -5  109.85    4.69
   2   2  -5  110.35    4.83
  -2  -2   4  819.66   11.30
   2   2  -4  814.18    6.18
   2   2  -4  795.90   11.62
   2   2  -4  796.57   11.56
  -2  -2   3  328.96    6.38
   2   2  -3  319.79    3.98
   2   2  -3  333.96    6.96
   2   2  -3  334.79    6.72
   2   2  -2   40.87    2.31
  -2  -2   2   43.95    2.10
   2   2  -2   43.90    1.60
   2   2  -2   40.96    2.36
   2   2  -2   41.91    2.15
   2   2  -1  310.87    5.80
  -2  -2   1  304.60    4.72
   2   2  -1  302.40    4.43
   2   2  -1  298.84    4.87
   2   2  -1  308.41    5.70
   2   2   0   28.65    1.78
   2   2   0   27.40    1.07
   2   2   0   28.64    1.65
   2   2   0   29.41    1.56
  -2  -2  -1  145.86    3.37
   2   2   1  141.91    3.81
   2   2   1  142.45    2.50
   2   2   1  144.11    3.71
   2   2   2  598.93    6.17
   2   2   2  585.76    8.16
  -2  -2  -3 4654.40   18.72
   2   2   3 4733.26   20.73
  -2  -2  -3 4790.21   24.43
  -2  -2  -3 4686.26   14.85
   2   2   3 4853.70   25.68
  -2  -2  -4 2312.18   13.11
  -2  -2  -4 2269.80   18.58
  -2  -2  -4 2272.42   12.54
   2   2   4 2315.28   19.33
  -2  -2  -5  136.83    5.05
  -2  -2  -5  140.43    3.68
   2   2   5  135.31    5.13
  -2  -2  -6  853.02   13.63
   2   2   6  856.86   13.85
  -2  -2  -7  956.96   15.74
  -2  -2  -7  974.43   15.40
   2   2   7  938.94   15.63
  -2  -2  -8  194.23    7.58
   2   2   8  192.34    7.91
  -2  -2  -8  204.13    7.91
   2   2   8  201.22    8.05
   2   2   8  198.79    7.93
  -2  -2  -8  195.94    7.39
  -2  -2  -9    4.59    1.59
   2   2   9    4.69    1.70
   2   2   9    2.78    1.35
  -2  -2  -9    5.25    1.59
   2   2   9    4.25    1.57
  -2  -2  -9    3.08    1.40
   2   2   9    3.29    1.55
   2   2  10   92.81    6.05
   2   2  10   86.44    5.84
  -2  -2 -10   80.93    5.56
   2   2  10   96.27    6.13
  -2  -2 -10   86.98    5.55
   2   2  10   94.54    5.62
   2   2  10   89.54    5.84
  -2  -2 -11  102.76    5.92
   2   2  11  118.18    6.57
   2   2  11  104.57    6.37
   2   2  11  107.90    5.89
  -2  -2 -12    0.77    1.19
  -2  -2 -12    4.34    1.48
   2   2  12    2.30    1.32
   2   2  12    1.06    1.53
   2   2  12    3.61    1.39
   2   2  13    0.54    0.67
   2   2  13    0.23    0.77
  -2  -2 -13   -1.97    1.15
  -2  -2 -13   -0.64    0.76
   2   2  14   12.90    1.44
  -2  -2 -14   15.30    1.65
  -2  -3  14    0.95    0.46
  -2  -3  14    0.83    0.61
   2   3 -14    1.24    0.56
   2   3 -13   25.38    2.47
  -2  -3  13   25.65    2.39
   2   3 -13   24.74    2.40
   2   3 -12   15.88    2.42
  -2  -3  12   14.87    2.33
  -2  -3  11   12.69    2.30
   2   3 -11    9.74    2.32
   2   3 -11   11.03    2.43
   2   3 -10   26.64    3.27
   2   3 -10   18.71    2.92
  -2  -3  10   22.14    3.10
   2   3  -9   13.98    2.55
   2   3  -9   15.55    2.69
  -2  -3   9   12.81    2.28
   2   3  -9   12.05    2.31
  -2  -3   9   11.82    2.19
   2   3  -8   71.43    5.12
   2   3  -8   65.94    4.91
  -2  -3   8   64.23    4.71
  -2  -3   8   67.64    5.05
   2   3  -8   70.59    4.96
  -2  -3   7  190.64    7.78
   2   3  -7  188.59    7.77
   2   3  -7  190.64    6.92
  -2  -3   6    3.71    1.29
   2   3  -6    3.66    1.29
   2   3  -6    2.75    1.00
  -2  -3   5  209.74    6.67
   2   3  -5  203.84    6.85
   2   3  -5  207.13    6.38
  -2  -3   4 1086.44   13.49
   2   3  -4 1075.30   10.12
   2   3  -4 1062.22   13.39
  -2  -3   3   61.00    2.91
   2   3  -3   61.00    2.39
   2   3  -3   61.75    3.22
   2   3  -3   66.30    3.44
   2   3  -3   62.26    3.13
   2   3  -2  992.33    9.49
   2   3  -2 1014.38   11.45
   2   3  -2 1016.30   11.70
  -2  -3   1    1.49    0.53
   2   3  -1    1.18    0.67
   2   3  -1    1.61    0.62
   2   3  -1    1.47    0.77
  -2  -3   0  159.20    2.87
  -2  -3   0  161.35    4.35
   2   3   0  162.57    4.11
   2   3   0  172.23    4.64
  -2  -3  -1 3038.85   18.39
  -2  -3  -1 2997.98    9.43
   2   3   2  503.15    4.17
  -2  -3  -2  490.54    7.46
   2   3   3  658.13   10.09
  -2  -3  -3  641.98    9.45
  -2  -3  -4 3512.04   18.43
   2   3   4 3511.38   25.10
  -2  -3  -4 3537.96   23.84
   2   3   5 1567.59   17.94
  -2  -3  -5 1609.99   13.81
   2   3   6  121.35    5.44
  -2  -3  -6  118.14    4.14
  -2  -3  -6  126.74    5.36
   2   3   7  148.65    6.39
  -2  -3  -7  154.62    6.41
   2   3   8  564.02   13.11
   2   3   8  554.20   13.58
   2   3   8  560.90   13.35
  -2  -3  -8  560.03   13.02
  -2  -3  -8  531.39   12.94
   2   3   8  578.66   14.03
   2   3   8  547.55   12.95
  -2  -3  -9  169.15    7.27
  -2  -3  -9  183.23    7.92
   2   3   9  181.80    8.04
   2   3   9  190.83    8.43
  -2  -3  -9  172.77    7.80
   2   3   9  167.48    7.97
  -2  -3 -10   54.45    4.56
   2   3  10   53.88    4.66
   2   3  10   51.20    4.54
   2   3  10   48.74    4.37
   2   3  10   51.48    4.21
  -2  -3 -11   82.86    5.43
   2   3  11   88.57    5.85
   2   3  11   85.39    5.09
   2   3  11   90.59    5.82
   2   3  11   97.77    6.10
   2   3  12   41.81    3.85
  -2  -3 -12   42.66    3.69
   2   3  12   48.65    4.11
   2   3  12   43.22    3.79
   2   3  12   37.60    3.13
   2   3  13   14.87    2.10
   2   3  13   15.36    2.18
  -2  -3 -13   17.75    2.25
  -2  -3 -13   17.06    2.06
  -2  -3 -14    1.29    0.66
   2   3  14    1.24    0.61
  -2  -4  13    3.23    1.05
   2   4 -13    4.80    1.08
  -2  -4  13    4.38    1.22
  -2  -4  12    1.17    1.01
   2   4 -12   -0.04    1.00
   2   4 -12    0.41    0.98
  -2  -4  11   -0.95    1.09
   2   4 -11    0.14    1.27
   2   4 -10   23.94    3.10
  -2  -4  10   20.27    2.95
   2   4  -9  143.20    7.33
  -2  -4   9  132.50    7.04
   2   4  -9  139.57    6.49
   2   4  -8   37.17    3.84
   2   4  -8   37.03    3.45
  -2  -4   8   38.44    3.83
   2   4  -8   35.81    3.67
  -2  -4   8   36.74    3.87
   2   4  -8   43.30    4.18
   2   4  -7  235.21    8.90
  -2  -4   7  218.04    7.63
   2   4  -7  225.70    8.43
  -2  -4   7  210.14    8.51
  -2  -4   7  207.01    8.12
   2   4  -7  218.88    8.71
   2   4  -6   65.96    4.58
   2   4  -6   71.84    3.99
  -2  -4   6   67.19    4.47
  -2  -4   6   68.41    4.14
   2   4  -5   73.54    4.47
   2   4  -5   76.28    3.93
  -2  -4   5   73.04    4.21
   2   4  -4   10.51    1.36
   2   4  -4   15.48    2.09
   2   4  -4   15.14    1.76
  -2  -4   4   13.51    1.82
  -2  -4   4   14.78    1.82
   2   4  -3   35.35    2.23
   2   4  -3   41.92    2.95
   2   4  -3   36.72    2.51
  -2  -4   3   36.70    2.39
  -2  -4   3   41.63    2.88
   2   4  -2 1163.88   13.44
  -2  -4   2 1169.42   11.55
   2   4  -1 1606.87   14.62
   2   4  -1 1615.15   15.52
  -2  -4   1 1639.32   11.46
  -2  -4   1 1651.01   16.03
   2   4   0   97.20    3.73
  -2  -4   0  104.78    4.04
   2   4   1   52.21    2.89
  -2  -4  -1   61.40    3.19
   2   4   2 4018.87   25.57
  -2  -4  -2 3815.44   24.65
   2   4   3 2401.65   20.85
  -2  -4  -3 2329.48   19.36
  -2  -4  -4   23.52    2.08
   2   4   4   23.17    2.33
  -2  -4  -4   26.58    2.26
  -2  -4  -5  496.02    9.35
  -2  -4  -5  492.96   10.08
  -2  -4  -5  515.54    8.83
   2   4   5  505.78   10.82
  -2  -4  -6  619.56   12.08
  -2  -4  -6  603.44   10.28
   2   4   6  601.15   12.48
   2   4   7  137.48    6.38
   2   4   7  142.17    6.72
   2   4   7  141.85    6.68
  -2  -4  -7  144.02    6.25
   2   4   8   26.12    3.17
  -2  -4  -8   29.51    3.13
   2   4   8   26.00    3.07
   2   4   8   28.96    3.28
  -2  -4  -8   27.60    3.18
   2   4   8   21.61    3.01
   2   4   8   21.48    2.71
   2   4   8   25.05    2.90
   2   4   9  235.05    9.17
   2   4   9  235.83    9.48
  -2  -4  -9  230.77    8.85
  -2  -4  -9  233.36    9.26
   2   4   9  245.04    9.77
  -2  -4  -9  229.77    8.63
   2   4   9  221.48    8.68
  -2  -4 -10  144.17    7.39
   2   4  10  159.86    7.94
   2   4  10  144.38    6.67
   2   4  10  153.80    7.60
   2   4  10  149.64    7.71
  -2  -4 -11  145.35    7.18
   2   4  11  133.45    7.15
   2   4  11  117.13    5.81
   2   4  11  122.27    6.58
   2   4  11  133.53    7.06
   2   4  12    1.09    1.47
   2   4  12    2.39    1.30
   2   4  12    1.40    1.11
  -2  -4 -12    0.60    1.03
  -2  -4 -13   76.32    4.16
  -2  -4 -13   73.31    4.00
   2   4  13   74.43    4.23
   2   4  13   72.96    4.21
   2   4  14   17.00    1.53
  -2  -4 -14   16.72    1.39
  -2  -4 -14   18.79    1.60
  -2  -5  13    0.08    0.52
  -2  -5  13   -0.01    0.56
  -2  -5  12    0.22    0.68
  -2  -5  12    0.93    1.01
   2   5 -12    0.56    0.82
  -2  -5  11   18.75    2.51
   2   5 -11   13.86    2.16
  -2  -5  11   18.06    2.43
   2   5 -10   14.48    2.19
   2   5 -10   14.60    2.49
  -2  -5  10   11.97    2.23
   2   5 -10   12.28    2.07
  -2  -5   9  322.58   10.89
   2   5  -9  350.13   10.43
   2   5  -9  355.00   11.49
   2   5  -8   -0.45    1.01
  -2  -5   8    1.04    1.30
   2   5  -8    0.63    0.83
  -2  -5   7   38.86    3.84
   2   5  -7   40.78    3.51
  -2  -5   7   36.51    3.74
   2   5  -7   43.88    3.81
  -2  -5   7   42.03    3.42
   2   5  -6    1.92    1.08
  -2  -5   6    3.79    1.37
  -2  -5   6    5.41    1.52
  -2  -5   6    5.75    1.66
  -2  -5   5  134.31    5.91
  -2  -5   5  122.02    5.71
   2   5  -5  118.62    4.94
   2   5  -5  129.81    5.04
  -2  -5   4  382.19    9.63
  -2  -5   4  359.97    8.84
   2   5  -4  375.65    8.49
   2   5  -4  371.52    8.39
  -2  -5   3  198.06    5.85
  -2  -5   3  220.48    7.06
   2   5  -3  209.29    6.24
   2   5  -3  221.48    6.39
  -2  -5   2  322.68    6.55
  -2  -5   2  330.34    8.36
   2   5  -2  299.30    7.33
   2   5  -2  309.42    7.46
   2   5  -1   74.07    3.69
  -2  -5   1   74.91    4.03
   2   5   0 1550.54   16.84
  -2  -5   0 1555.85   17.72
   2   5   1  546.75   10.26
  -2  -5  -1  544.15   10.53
   2   5   2 2153.55   20.92
  -2  -5  -2 2100.88   20.91
   2   5   3  453.57    9.98
  -2  -5  -3  441.41    9.71
   2   5   4  240.77    7.64
  -2  -5  -4  240.93    6.99
  -2  -5  -4  240.59    7.31
   2   5   5   91.12    4.99
  -2  -5  -5   85.52    4.11
  -2  -5  -5   86.81    4.45
  -2  -5  -5   93.72    4.73
  -2  -5  -6  257.10    7.41
   2   5   6  259.18    8.75
  -2  -5  -6  253.39    7.99
  -2  -5  -7  453.38   11.18
   2   5   7  434.49   12.02
  -2  -5  -7  432.01   11.33
   2   5   7  440.74   12.10
   2   5   7  452.30   12.38
   2   5   7  446.17   11.71
   2   5   7  422.58   11.65
  -2  -5  -8  376.53   11.73
  -2  -5  -8  380.21   10.71
   2   5   8  381.41   11.36
  -2  -5  -8  381.31   10.95
   2   5   8  370.91   11.75
   2   5   8  370.53   11.67
   2   5   8  348.37   10.93
   2   5   8  380.44   11.55
   2   5   9  453.14   12.78
  -2  -5  -9  454.34   12.06
   2   5   9  452.00   12.91
  -2  -5  -9  446.01   13.14
   2   5   9  484.53   13.66
   2   5   9  473.13   13.57
  -2  -5 -10   29.69    3.61
   2   5  10   32.70    3.84
  -2  -5 -10   31.68    3.27
   2   5  10   33.06    3.80
   2   5  10   30.74    3.53
  -2  -5 -11  186.67    7.94
   2   5  11  198.45    8.41
   2   5  11  187.29    7.87
   2   5  11  191.57    8.18
  -2  -5 -11  181.66    6.81
   2   5  12   12.68    2.24
  -2  -5 -12   12.49    2.08
   2   5  12   11.80    2.12
   2   5  12   11.05    2.05
   2   5  13    7.05    1.47
  -2  -5 -13   10.06    1.56
  -2  -5 -13    5.97    1.30
   2   5  13    6.25    1.35
  -2  -6  12    0.86    0.63
  -2  -6  12    1.83    0.88
  -2  -6  11  113.26    5.05
  -2  -6  11  112.47    5.23
   2   6 -11  111.29    4.59
  -2  -6  11  116.02    5.54
   2   6 -10    5.25    1.31
  -2  -6  10    7.28    1.70
   2   6 -10    6.01    1.55
  -2  -6  10    6.40    1.92
   2   6  -9   14.58    2.35
  -2  -6   9   20.62    2.97
   2   6  -9   16.20    2.44
  -2  -6   9   12.81    2.54
   2   6  -8    2.76    1.32
  -2  -6   8    1.23    1.20
   2   6  -8    1.26    1.11
  -2  -6   7  123.77    6.95
   2   6  -7  136.88    6.93
   2   6  -7  125.48    6.47
   2   6  -7  142.09    6.78
  -2  -6   7  116.38    6.51
  -2  -6   6    2.60    1.32
  -2  -6   6    6.50    1.76
   2   6  -6    4.04    1.17
  -2  -6   6    4.99    1.41
   2   6  -6    4.67    1.31
   2   6  -6    4.41    1.19
   2   6  -5   23.54    2.66
  -2  -6   5   21.32    2.62
   2   6  -5   31.96    3.05
  -2  -6   5   22.80    2.65
  -2  -6   5   25.41    3.10
   2   6  -5   25.40    2.62
   2   6  -4  122.91    5.49
  -2  -6   4  120.53    5.96
   2   6  -3  208.96    7.08
  -2  -6   3  219.42    7.86
   2   6  -2   12.78    1.90
  -2  -6   2   15.29    2.28
   2   6  -1  245.41    7.54
  -2  -6   1  231.35    7.86
   2   6   0 4079.74   31.06
  -2  -6   0 4135.43   32.65
   2   6   1  102.39    5.07
  -2  -6  -1  110.65    5.50
   2   6   2  599.57   12.29
  -2  -6  -2  617.88   12.82
   2   6   3  420.88   10.55
  -2  -6  -3  433.11   10.89
  -2  -6  -4  373.19    9.22
   2   6   4  390.45   10.59
  -2  -6  -4  381.71   10.34
   2   6   5  821.70   16.06
  -2  -6  -5  830.62   15.48
   2   6   5  794.75   15.68
   2   6   5  832.73   16.18
  -2  -6  -5  807.07   13.99
   2   6   6   -0.08    1.02
  -2  -6  -6    0.57    1.25
   2   6   6   -1.04    1.24
   2   6   6    1.08    1.19
   2   6   6    0.59    1.10
   2   6   6    2.09    1.35
  -2  -6  -6    1.54    1.06
   2   6   7  123.81    6.70
  -2  -6  -7  118.65    6.30
   2   6   7  124.15    6.62
   2   6   7  112.11    6.17
   2   6   7  129.22    6.75
   2   6   7  127.11    6.95
   2   6   8  136.87    7.26
   2   6   8  147.24    7.48
  -2  -6  -8  145.02    7.05
   2   6   8  131.77    7.21
   2   6   8  135.76    7.02
   2   6   8  141.56    7.02
  -2  -6  -8  144.99    7.56
   2   6   9   -0.34    1.47
   2   6   9    0.36    1.27
   2   6   9   -0.31    1.20
   2   6   9    0.50    1.40
  -2  -6  -9    0.45    1.04
  -2  -6  -9    2.17    0.83
   2   6  10   32.64    3.45
   2   6  10   39.50    4.00
  -2  -6 -10   34.08    3.74
   2   6  10   27.74    3.58
  -2  -6 -10   39.86    3.58
   2   6  11  233.11    8.18
   2   6  11  247.12    8.85
  -2  -6 -11  240.32    8.74
   2   6  11  245.16    8.85
   2   6  12   14.98    1.97
   2   6  12   15.07    2.12
   2   6  12   14.96    2.18
  -2  -6 -12   10.91    1.82
   2   6  13   41.37    2.67
  -2  -6 -13   39.76    2.45
  -2  -6 -13   39.60    2.56
   2   6  13   39.64    2.59
  -2  -7  11    4.33    1.05
  -2  -7  11    3.94    0.93
  -2  -7  11    3.65    0.91
   2   7 -11    3.36    1.05
  -2  -7  10    0.67    1.17
  -2  -7  10    0.44    0.87
  -2  -7  10    1.45    1.18
   2   7 -10    0.72    0.72
  -2  -7   9  161.36    7.34
   2   7  -9  151.64    6.35
  -2  -7   9  153.15    6.82
  -2  -7   8   53.75    4.71
   2   7  -8   53.25    4.21
  -2  -7   8   60.24    4.65
  -2  -7   7   12.24    2.62
   2   7  -7    8.49    2.08
  -2  -7   7    8.75    2.11
  -2  -7   6   97.42    6.20
   2   7  -6  110.69    6.29
  -2  -7   6  106.88    6.17
  -2  -7   5   37.01    3.70
  -2  -7   5   36.47    3.80
   2   7  -5   41.65    3.87
  -2  -7   5   38.79    3.74
  -2  -7   4   24.37    2.80
   2   7  -4   25.05    2.75
  -2  -7   4   22.72    2.92
   2   7  -4   28.02    3.09
  -2  -7   4   30.74    3.29
   2   7  -3  135.56    6.80
   2   7  -3  132.19    6.28
  -2  -7   3  133.58    6.46
  -2  -7   3  127.64    6.60
   2   7  -3  130.24    6.40
  -2  -7   2  626.86   14.51
   2   7  -2  596.01   13.85
   2   7  -2  594.40   13.22
   2   7  -1   44.03    3.67
  -2  -7   1   48.29    4.07
  -2  -7   0    7.35    1.89
   2   7   0    5.99    1.65
  -2  -7  -1  519.56   13.06
   2   7   1  485.77   12.18
  -2  -7  -2 1150.45   19.44
   2   7   2 1134.84   18.65
   2   7   3   66.78    4.69
   2   7   3   75.40    4.99
   2   7   3   64.31    4.56
  -2  -7  -3   69.06    4.86
   2   7   3   64.95    4.54
  -2  -7  -4    3.09    1.19
   2   7   4   -1.50    1.26
   2   7   4   -0.85    1.43
   2   7   4   -0.32    1.02
  -2  -7  -4   -1.65    0.95
  -2  -7  -4   -1.90    1.28
  -2  -7  -5  268.07    9.61
   2   7   5  289.19   10.16
   2   7   5  269.31    8.87
   2   7   5  270.15    8.98
   2   7   5  289.26   10.17
   2   7   5  276.56    9.83
   2   7   6  369.69   11.67
  -2  -7  -6  351.15   11.21
   2   7   6  359.35   11.53
   2   7   6  360.12   10.64
   2   7   6  356.36   11.59
   2   7   6  336.51   10.57
  -2  -7  -7    3.98    1.44
   2   7   7   -0.12    0.85
   2   7   7    1.46    1.48
   2   7   7    3.15    1.62
   2   7   7    2.32    1.50
   2   7   7    0.58    0.92
  -2  -7  -8    0.88    1.12
   2   7   8   -3.84    1.48
   2   7   8   -1.49    1.28
   2   7   8   -0.51    1.32
  -2  -7  -8    1.50    1.23
   2   7   8    0.27    0.92
  -2  -7  -9   34.79    3.61
  -2  -7  -9   34.23    3.52
   2   7   9   38.23    3.89
   2   7   9   37.32    3.97
   2   7   9   41.01    3.91
   2   7   9   29.63    3.33
   2   7  10   43.66    3.65
   2   7  10   37.01    3.65
  -2  -7 -10   43.06    3.48
   2   7  10   46.91    4.04
   2   7  11    8.99    1.88
   2   7  11    8.35    1.83
  -2  -7 -11    6.63    1.70
  -2  -7 -11    5.40    1.11
   2   7  11    6.42    1.48
   2   7  12    6.97    1.42
   2   7  12    4.44    1.07
   2   7  12    4.22    1.16
  -2  -7 -12    6.30    1.27
  -2  -8  10   15.22    1.89
   2   8 -10   15.63    1.87
  -2  -8  10   12.15    1.49
  -2  -8  10   15.39    1.85
   2   8  -9   10.74    1.98
  -2  -8   9    9.16    1.76
  -2  -8   9   11.79    1.82
  -2  -8   9    7.95    1.76
  -2  -8   8   48.35    3.79
  -2  -8   8   48.42    4.09
   2   8  -8   56.28    4.33
   2   8  -8   48.63    3.77
  -2  -8   8   54.32    4.49
  -2  -8   7    3.44    1.42
   2   8  -7    4.57    1.74
  -2  -8   7    2.23    1.59
   2   8  -7    2.15    1.54
  -2  -8   7    3.10    1.85
  -2  -8   6   38.89    3.82
   2   8  -6   40.20    3.81
   2   8  -6   43.43    4.26
  -2  -8   6   36.65    3.92
  -2  -8   5  187.97    8.10
  -2  -8   5  199.68    8.64
   2   8  -5  187.02    8.60
   2   8  -5  194.35    8.39
   2   8  -4   18.89    2.55
  -2  -8   4   17.23    2.76
  -2  -8   4   18.45    2.58
  -2  -8   4   15.07    2.48
   2   8  -4   17.53    2.78
   2   8  -4   13.97    2.63
   2   8  -4   12.59    2.59
  -2  -8   3  176.73    7.58
  -2  -8   3  176.62    7.77
   2   8  -3  169.52    7.30
  -2  -8   3  164.94    8.18
   2   8  -3  165.06    7.97
  -2  -8   3  174.73    8.21
   2   8  -3  170.85    7.76
  -2  -8   2  132.33    6.48
  -2  -8   2  135.02    6.62
   2   8  -2  113.60    6.59
   2   8  -2  131.44    6.88
  -2  -8   2  130.92    7.21
   2   8  -2  142.86    6.85
  -2  -8   2  130.38    7.07
   2   8  -1  349.20   11.21
   2   8  -1  333.32   10.88
  -2  -8   1  341.33   11.52
  -2  -8   1  324.50   10.70
   2   8  -1  334.37   10.51
   2   8   0  498.62   13.28
   2   8   0  495.76   13.28
  -2  -8   0  533.31   14.40
  -2  -8   0  485.17   12.78
   2   8   0  506.91   13.02
   2   8   1   23.64    3.00
   2   8   1   20.73    2.85
  -2  -8  -1   21.45    3.08
   2   8   1   20.60    2.94
  -2  -8  -1   14.20    2.29
   2   8   2    1.18    1.35
   2   8   2    4.07    1.49
   2   8   2    1.35    1.26
   2   8   2    4.40    1.63
  -2  -8  -2    2.64    1.44
  -2  -8  -3  368.63   12.05
   2   8   3  366.95   11.72
   2   8   3  372.27   11.62
   2   8   3  371.20   11.59
   2   8   3  365.33   11.69
  -2  -8  -4  158.98    7.95
   2   8   4  176.98    8.26
   2   8   4  171.11    8.20
   2   8   4  167.29    7.96
  -2  -8  -4  167.55    8.02
   2   8   5   15.94    2.58
   2   8   5   10.78    2.27
   2   8   5    9.52    2.29
  -2  -8  -5    8.52    2.15
  -2  -8  -6   79.16    5.56
   2   8   6   78.78    5.59
   2   8   6   81.70    5.77
   2   8   6   80.05    5.05
   2   8   6   74.30    4.88
   2   8   7   21.08    3.01
   2   8   7   19.05    2.94
   2   8   7   21.13    2.77
   2   8   7   20.92    2.71
  -2  -8  -7   21.25    3.00
  -2  -8  -8   46.24    4.29
  -2  -8  -8   49.20    4.12
   2   8   8   47.51    4.24
   2   8   8   51.75    4.28
   2   8   8   41.55    3.63
   2   8   8   52.08    4.55
   2   8   9   -1.04    1.34
   2   8   9    0.35    1.36
   2   8   9   -0.66    1.24
   2   8   9    0.27    1.02
  -2  -8  -9    0.10    0.75
  -2  -8  -9    1.02    1.05
   2   8  10   55.95    4.02
   2   8  10   48.38    3.36
   2   8  10   49.13    3.68
  -2  -8 -10   49.72    3.85
  -2  -8 -10   46.73    3.31
   2   8  11   73.60    3.41
   2   8  11   75.40    4.00
   2   8  11   84.05    4.15
  -2  -8 -11   82.09    4.20
  -2  -8 -11   68.75    3.15
   2   8  12    0.14    0.53
  -2  -8 -12    0.84    0.61
   2   9  -9    9.53    1.37
  -2  -9   9   10.42    1.49
  -2  -9   9   10.71    1.55
  -2  -9   9   10.30    1.28
  -2  -9   8   35.40    3.02
   2   9  -8   36.17    3.02
  -2  -9   8   39.54    3.33
  -2  -9   8   31.68    2.53
   2   9  -7    8.64    1.96
  -2  -9   7    7.41    1.98
  -2  -9   7    3.90    1.35
  -2  -9   7    8.16    1.64
   2   9  -6    3.93    1.75
  -2  -9   6    3.05    1.54
  -2  -9   6    3.40    1.47
  -2  -9   6    5.51    1.33
   2   9  -5    2.00    1.41
  -2  -9   5    1.14    1.48
  -2  -9   5    0.14    1.17
  -2  -9   5   -1.13    1.04
   2   9  -4    3.45    1.90
  -2  -9   4    5.56    1.77
  -2  -9   4    4.75    1.93
   2   9  -4    5.60    1.56
  -2  -9   4    7.66    1.76
  -2  -9   3  451.28   12.36
   2   9  -3  446.83   13.10
  -2  -9   3  458.27   13.54
   2   9  -3  444.18   12.08
  -2  -9   3  447.49   12.06
   2   9  -2    8.85    2.31
  -2  -9   2    6.95    1.72
   2   9  -2    5.49    1.80
  -2  -9   2    6.43    2.08
  -2  -9   2    5.52    1.66
  -2  -9   1   -0.48    0.56
   2   9  -1    1.88    1.40
   2   9  -1   -0.09    1.59
  -2  -9   1    3.41    1.26
   2   9  -1   -0.02    1.09
  -2  -9   1    0.02    0.34
  -2  -9   1    3.68    1.34
  -2  -9   0   99.18    6.56
  -2  -9   0  100.66    6.11
   2   9   0   90.99    5.85
   2   9   0   87.95    5.91
   2   9   0   90.06    6.13
  -2  -9  -1   46.34    4.58
  -2  -9  -1   50.37    4.22
   2   9   1   46.39    4.29
   2   9   1   51.70    4.55
   2   9   1   43.04    4.30
   2   9   1   48.38    4.53
  -2  -9  -2  113.69    7.07
   2   9   2  107.56    6.62
   2   9   2  101.20    6.28
   2   9   2  106.33    6.52
   2   9   2   96.65    6.33
   2   9   3   23.94    3.16
   2   9   3   17.56    2.96
  -2  -9  -3   17.62    2.89
   2   9   4   63.01    5.14
   2   9   4   58.32    4.85
  -2  -9  -4   62.90    5.04
   2   9   5    5.42    2.08
   2   9   5    7.97    2.16
  -2  -9  -5    6.75    1.99
   2   9   6   -1.11    1.16
   2   9   6    0.64    1.45
   2   9   6   -0.03    1.27
  -2  -9  -6    0.51    1.22
  -2  -9  -7   39.45    3.79
  -2  -9  -7   46.15    4.05
   2   9   7   44.94    4.17
   2   9   7   47.41    4.19
   2   9   7   25.39    2.75
   2   9   7   32.14    2.96
  -2  -9  -8  132.73    6.52
  -2  -9  -8  136.57    6.30
   2   9   8  155.96    7.09
   2   9   8  146.58    6.74
   2   9   8  140.36    5.77
   2   9   8  131.82    5.79
  -2  -9  -9   13.26    1.92
   2   9   9   17.09    2.31
   2   9   9   15.74    2.25
  -2  -9  -9   16.09    2.30
   2   9   9   13.92    1.91
   2   9  10   -0.19    0.86
  -2  -9 -10    0.09    0.59
  -2  -9 -10   -0.27    0.83
   2   9  10   -0.97    0.63
   2   9  11   34.19    2.16
  -2  -9 -11   37.21    2.24
   2   9  11   29.99    1.80
  -2 -10   8    0.94    0.67
  -2 -10   8    0.96    0.63
   2  10  -8    0.29    0.47
   2  10  -7    0.81    0.65
  -2 -10   7    0.11    0.81
  -2 -10   7    1.94    0.89
  -2 -10   7    1.72    0.86
   2  10  -6    0.80    1.04
  -2 -10   6    1.20    0.90
  -2 -10   6    0.55    1.14
  -2 -10   6    1.39    0.82
  -2 -10   5   87.08    4.80
   2  10  -5   86.17    4.96
  -2 -10   5   96.96    5.66
  -2 -10   5   79.93    4.34
   2  10  -4    1.05    1.10
   2  10  -4    1.71    0.91
  -2 -10   4    0.78    1.19
  -2 -10   4    1.76    1.15
  -2 -10   4    3.60    1.13
   2  10  -3   21.90    2.94
  -2 -10   3   18.51    2.86
   2  10  -3   19.53    2.52
  -2 -10   3   16.70    2.28
  -2 -10   3   25.38    2.80
   2  10  -2    8.60    1.83
   2  10  -2    3.33    1.79
  -2 -10   2    6.28    1.97
  -2 -10   2    5.27    1.50
  -2 -10   2    6.30    1.65
  -2 -10   1   50.98    4.46
   2  10  -1   39.75    3.71
   2  10  -1   52.95    4.50
   2  10   0    0.92    1.39
  -2 -10   0    1.54    1.19
   2  10   0    1.07    1.41
   2  10   0   -0.01    1.42
   2  10   1    7.46    1.91
  -2 -10  -1    5.33    1.37
   2  10   1   10.17    2.45
   2  10   1    7.33    2.08
   2  10   2   70.70    5.20
   2  10   2   76.09    5.47
   2  10   3   21.83    3.04
   2  10   3   21.94    3.01
  -2 -10  -3   22.44    3.12
   2  10   4    9.96    2.18
   2  10   4   10.00    2.37
  -2 -10  -4    8.83    2.23
   2  10   5   18.05    2.78
   2  10   5   18.58    2.76
  -2 -10  -5   17.92    2.80
   2  10   6   59.30    4.48
   2  10   6   53.76    4.15
  -2 -10  -6   55.49    4.28
  -2 -10  -7    7.61    1.67
   2  10   7    7.47    1.73
   2  10   7    8.18    1.88
  -2 -10  -7    7.44    1.71
   2  10   8   17.77    2.24
  -2 -10  -8   13.87    1.94
   2  10   8   17.40    2.16
  -2 -10  -8   16.00    2.06
  -2 -10  -9   45.56    2.69
   2  10   9   48.97    3.05
  -2 -10  -9   51.84    3.00
   2  10  10   25.80    1.74
  -2 -11   6    0.84    0.64
   2  11  -6   -0.67    0.57
   2  11  -6    1.30    0.70
   2  11  -5   23.77    2.14
  -2 -11   5   22.56    1.89
  -2 -11   5   26.18    2.52
  -2 -11   4    0.86    0.55
   2  11  -4    2.40    1.05
   2  11  -4   -0.31    0.34
  -2 -11   4    3.00    1.19
   2  11  -3   28.08    2.99
   2  11  -3   23.31    2.52
  -2 -11   3   23.19    2.15
  -2 -11   3   25.24    2.76
   2  11  -3   26.48    2.43
   2  11  -2   24.01    2.88
   2  11  -2   22.18    2.57
  -2 -11   2   22.74    2.74
   2  11  -2   21.42    2.38
   2  11  -1    4.10    1.62
   2  11  -1    1.96    1.05
   2  11  -1    4.72    1.25
  -2 -11   1    2.81    1.20
   2  11   0   14.27    2.49
   2  11   0   17.41    2.38
   2  11   0   15.61    2.37
  -2 -11   0   19.61    2.45
   2  11   1   10.76    2.06
   2  11   1   12.01    2.28
  -2 -11  -1   12.24    2.28
  -2 -11  -1    7.48    1.43
   2  11   2   34.84    3.51
   2  11   2   29.90    3.03
  -2 -11  -2   33.06    3.40
   2  11   3    1.16    1.19
   2  11   3   -0.91    1.05
  -2 -11  -3    1.32    1.19
   2  11   4    3.83    1.32
   2  11   4    4.09    1.47
  -2 -11  -4    2.26    1.27
   2  11   5    5.55    1.55
   2  11   5    6.32    1.54
  -2 -11  -5    7.11    1.71
   2  11   6   18.85    2.29
  -2 -11  -6   14.86    1.99
   2  11   6   19.19    2.19
  -2 -11  -6   13.46    1.76
  -2 -11  -7   57.60    3.22
  -2 -11  -7   53.78    2.96
   2  11   7   57.55    3.22
   2  11   7   60.47    3.43
   2  11   8   19.47    1.71
  -2 -11  -8   16.73    1.35
  -2 -11  -8   18.74    1.53
  -2 -12   4   10.11    1.16
  -2 -12   4    9.77    1.15
   2  12  -4    8.75    1.19
  -2 -12   3    2.97    0.83
  -2 -12   3    1.38    0.69
   2  12  -3    1.56    0.81
   2  12  -3    3.02    0.70
  -2 -12   2    2.58    0.95
  -2 -12   2    2.95    0.81
   2  12  -2    2.82    0.80
   2  12  -2    1.75    1.02
  -2 -12   1   -0.50    0.83
  -2 -12   1    0.34    0.60
   2  12  -1    1.57    0.70
   2  12  -1    0.19    0.83
   2  12   0   29.83    2.59
   2  12   0   26.68    2.25
  -2 -12   0   25.04    2.46
   2  12   1    1.99    0.85
   2  12   1    2.28    1.11
  -2 -12  -1    1.59    0.94
   2  12   2    3.73    1.00
   2  12   2    2.95    1.12
  -2 -12  -2    3.12    1.02
   2  12   3    5.20    1.12
   2  12   3    5.43    1.29
  -2 -12  -3    6.34    1.29
   2  12   4   10.97    1.49
   2  12   4    9.28    1.34
  -2 -12  -4   10.23    1.49
  -2 -12  -5   31.35    2.22
   2  12   5   34.12    2.34
   2  12   5   30.16    2.06
  -2 -12  -6    6.76    0.94
   2  12   6    6.47    0.99
  -3  10   4   36.40    2.21
  -3  10   3   -0.39    0.49
   3 -10  -2    5.10    0.95
  -3  10   2    7.25    1.23
   3 -10  -1   75.46    3.65
   3 -10  -1   67.46    3.09
  -3  10   1   76.40    3.57
   3 -10   0    0.67    0.79
  -3  10   0   -0.12    0.67
   3 -10   1   -0.02    0.61
  -3  10  -1    1.91    0.62
  -3  10  -1    0.90    0.64
   3 -10   2    1.41    0.62
  -3  10  -2    3.91    0.95
  -3  10  -3    1.14    0.63
  -3   9   7   16.76    1.59
  -3   9   7   20.14    1.64
  -3   9   6   19.66    1.97
   3  -9  -6   15.56    1.44
  -3   9   6   20.82    1.92
  -3   9   5    0.88    0.94
  -3   9   5    1.06    0.73
   3  -9  -5    0.31    0.71
  -3   9   4    3.34    1.19
  -3   9   4    3.61    1.04
   3  -9  -4    1.91    0.94
  -3   9   3   92.38    4.39
   3  -9  -3   97.72    5.21
  -3   9   3   94.52    5.00
   3  -9  -3   91.64    4.74
  -3   9   2    9.37    1.53
   3  -9  -2    8.79    1.79
  -3   9   2   11.58    1.96
  -3   9   1   27.02    2.27
   3  -9  -1   31.96    3.22
  -3   9   1   26.46    2.36
  -3   9   1   29.72    2.95
  -3   9   0    2.31    0.85
   3  -9   0    2.76    1.11
  -3   9   0    3.61    1.42
  -3   9  -1   12.04    2.05
   3  -9   1   11.25    1.98
   3  -9   1   11.13    1.65
  -3   9  -1    9.78    1.66
   3  -9   1   11.08    1.91
   3  -9   2   24.38    2.58
  -3   9  -2   20.51    2.45
   3  -9   2   22.48    2.42
   3  -9   2   23.14    2.54
   3  -9   2   25.33    2.58
  -3   9  -2   22.57    2.37
   3  -9   3    0.64    0.92
   3  -9   3    0.48    0.74
  -3   9  -3   -0.04    0.63
   3  -9   3    1.40    0.84
  -3   9  -3    0.56    0.93
   3  -9   4   35.71    2.72
  -3   9  -4   39.12    2.85
   3  -9   4   33.67    2.34
  -3   9  -4   38.18    2.72
   3  -9   4   33.77    2.53
   3  -9   5    3.66    0.90
   3  -9   5    2.23    0.70
  -3   9  -5    2.88    0.85
   3  -9   5    3.19    0.96
  -3   9  -5    3.33    0.94
  -3   9  -6   -0.70    0.56
  -3   9  -6    1.09    0.50
  -3   8   9   21.11    1.71
  -3   8   9   21.60    1.58
  -3   8   8    1.05    0.84
  -3   8   8    0.69    0.71
   3  -8  -8    2.17    0.60
  -3   8   7   -0.51    0.43
  -3   8   7    0.43    0.89
  -3   8   7   -0.52    0.92
   3  -8  -7   -1.73    0.72
   3  -8  -6   56.47    3.81
  -3   8   6   55.55    3.86
  -3   8   6   59.00    4.03
  -3   8   5   80.56    4.94
   3  -8  -5   77.79    4.76
  -3   8   5   80.34    4.86
  -3   8   4   14.01    2.24
   3  -8  -4   14.78    2.55
  -3   8   4   15.40    2.53
   3  -8  -4   13.53    2.27
  -3   8   3   68.78    4.61
   3  -8  -3   82.90    5.62
  -3   8   3   73.07    5.08
  -3   8   2   -0.29    0.76
   3  -8  -2    1.74    1.52
  -3   8   2   -0.47    1.04
  -3   8   1   12.65    2.53
  -3   8   1    6.73    1.52
   3  -8  -1   13.36    2.60
   3  -8  -1   17.08    2.58
   3  -8  -1   12.41    2.07
  -3   8   0   16.06    2.75
  -3   8   0   12.84    2.19
   3  -8   0   15.10    2.57
   3  -8   0   17.70    2.67
   3  -8   0   18.17    2.89
   3  -8   0   13.19    2.28
   3  -8   1    5.06    1.70
   3  -8   1    3.15    1.60
  -3   8  -1    4.05    1.73
  -3   8  -1    3.79    1.61
   3  -8   1    5.10    1.88
   3  -8   2  161.46    7.40
  -3   8  -2  172.25    7.33
   3  -8   2  168.17    7.59
   3  -8   2  184.42    7.91
   3  -8   2  163.02    7.40
  -3   8  -2  184.57    7.93
  -3   8  -3    7.49    1.83
   3  -8   3   10.19    2.06
   3  -8   3   11.23    2.20
   3  -8   3    9.30    1.83
   3  -8   3    7.69    1.81
  -3   8  -3    9.16    2.09
   3  -8   4   13.37    2.25
   3  -8   4   12.35    1.95
  -3   8  -4   16.27    2.35
   3  -8   4   12.67    2.12
   3  -8   4   15.12    2.35
   3  -8   5   22.24    2.40
   3  -8   5   19.83    2.31
  -3   8  -5   22.44    2.52
   3  -8   5   22.94    2.57
   3  -8   6   15.42    1.85
   3  -8   6   18.00    2.11
  -3   8  -6   19.31    2.10
   3  -8   6   15.75    1.90
   3  -8   7   32.37    2.28
  -3   8  -7   29.92    2.28
   3  -8   7   28.07    2.03
  -3   7  10   -0.01    0.58
  -3   7  10    0.45    0.49
  -3   7  10   -0.88    0.52
   3  -7  -9   26.64    2.22
  -3   7   9   25.28    2.26
  -3   7   9   22.51    2.31
  -3   7   9   23.58    2.24
   3  -7  -9   22.72    2.00
   3  -7  -8    6.07    1.34
   3  -7  -8    9.24    1.75
  -3   7   8    7.55    1.83
  -3   7   8    4.35    1.40
  -3   7   8    8.82    1.71
  -3   7   7  189.61    7.64
   3  -7  -7  183.19    7.29
  -3   7   7  184.61    7.47
   3  -7  -7  181.91    6.78
  -3   7   6  120.68    6.36
   3  -7  -6  110.77    6.12
   3  -7  -6  107.64    5.45
  -3   7   6  118.80    6.41
   3  -7  -5   -1.01    1.38
   3  -7  -5   -1.45    1.04
  -3   7   5   -1.96    1.40
   3  -7  -5    0.91    1.13
  -3   7   5   -0.13    0.87
  -3   7   4  173.79    7.84
  -3   7   4  178.73    8.14
   3  -7  -4  183.71    8.61
  -3   7   3    4.90    1.71
   3  -7  -3    9.51    2.36
   3  -7  -2   35.14    3.74
   3  -7  -2   39.25    4.26
  -3   7   2   41.32    4.17
   3  -7  -1   47.91    4.50
  -3   7   1   58.68    4.85
   3  -7  -1   62.57    4.95
   3  -7  -1   53.31    4.83
  -3   7   1   54.92    4.20
   3  -7  -1   57.60    4.69
   3  -7   0   50.63    4.55
  -3   7   0   51.06    4.48
   3  -7   0   46.45    4.47
  -3   7   0   54.99    4.33
   3  -7   0   52.21    4.70
  -3   7  -1    3.06    1.52
   3  -7   1    1.08    1.14
   3  -7   1    1.33    1.40
  -3   7  -1   -1.14    1.23
   3  -7   1    1.82    1.43
   3  -7   1    1.23    1.22
   3  -7   2    6.90    2.08
   3  -7   2    8.37    2.08
  -3   7  -2   14.25    2.42
   3  -7   2    5.91    1.93
   3  -7   2    9.90    2.41
   3  -7   3   10.92    2.30
   3  -7   3    9.42    2.39
   3  -7   3    5.87    1.91
  -3   7  -3    8.31    2.14
   3  -7   3    5.26    1.86
   3  -7   4  226.91    9.18
   3  -7   4  207.88    8.32
  -3   7  -4  222.65    8.81
   3  -7   4  207.30    8.55
   3  -7   4  215.64    8.71
   3  -7   5   24.12    2.92
   3  -7   5   28.66    2.93
  -3   7  -5   25.27    3.05
   3  -7   5   25.42    3.24
   3  -7   5   16.54    2.54
  -3   7  -5   29.32    2.84
  -3   7  -6    0.34    1.09
   3  -7   6    1.12    1.16
   3  -7   6    3.14    1.15
   3  -7   6    2.44    1.26
  -3   7  -6    1.15    0.97
   3  -7   7   72.68    4.00
   3  -7   7   79.70    4.60
  -3   7  -7   89.34    4.84
   3  -7   7   79.77    4.35
  -3   7  -7   79.26    4.10
   3  -7   8    0.93    0.58
   3  -7   8    1.78    0.73
  -3   7  -8    3.57    1.15
   3  -7   8    4.06    1.11
  -3   7  -9    2.69    0.79
   3  -7   9    1.55    0.56
  -3   6  11    9.49    1.32
  -3   6  11    5.91    1.00
  -3   6  11    7.50    1.02
   3  -6 -10   16.13    1.90
  -3   6  10   17.14    1.96
   3  -6 -10   16.31    1.88
  -3   6  10   17.19    2.02
  -3   6  10   19.91    2.19
   3  -6  -9    8.50    1.64
   3  -6  -9   11.14    1.86
  -3   6   9   10.35    1.96
  -3   6   9    9.88    1.83
  -3   6   9   10.58    1.79
   3  -6  -8  113.37    6.02
  -3   6   8  113.78    5.99
  -3   6   8  115.97    6.13
   3  -6  -8  114.33    5.86
  -3   6   7    7.51    2.02
   3  -6  -7    8.51    2.16
   3  -6  -7    7.28    1.61
  -3   6   7    8.42    2.20
   3  -6  -6  139.90    7.37
  -3   6   6  135.14    7.09
  -3   6   6  146.04    7.41
   3  -6  -6  145.39    6.87
   3  -6  -5   21.72    2.91
  -3   6   5   22.62    3.21
   3  -6  -5   24.54    3.46
  -3   6   5   26.46    3.49
   3  -6  -5   18.39    3.09
   3  -6  -4  223.49    9.66
  -3   6   4  212.08    8.88
   3  -6  -4  222.48    9.43
   3  -6  -3   -0.03    1.38
  -3   6   3    1.97    1.01
   3  -6  -3    0.46    0.89
   3  -6  -3    0.21    1.44
  -3   6   3    1.72    1.28
   3  -6  -2   51.01    4.61
   3  -6  -2   57.69    4.63
   3  -6  -2   50.64    4.51
  -3   6   2   58.49    4.73
   3  -6  -2   54.86    4.61
   3  -6  -2   55.92    4.58
  -3   6   2   52.44    4.51
  -3   6   1    0.01    1.43
   3  -6  -1    2.46    1.72
   3  -6  -1    2.38    1.34
   3  -6  -1    2.00    1.16
  -3   6   1    2.57    1.20
   3  -6  -1    2.22    1.01
  -3   6   1    1.70    0.99
  -3   6   1    5.73    1.71
   3  -6   0  154.95    7.59
   3  -6   0  153.74    7.72
   3  -6   0  149.70    7.79
  -3   6   0  133.73    6.60
   3  -6   0  145.34    7.43
  -3   6   0  151.40    7.35
   3  -6   0  135.94    7.13
  -3   6   0  137.62    7.01
   3  -6   1  137.55    7.19
   3  -6   1  139.39    7.36
   3  -6   1  140.60    7.47
  -3   6  -1  138.27    6.90
   3  -6   1  133.84    7.25
  -3   6  -1  138.87    6.94
   3  -6   1  126.58    7.01
  -3   6  -1  136.15    7.13
   3  -6   2  161.47    7.84
   3  -6   2  170.77    8.06
  -3   6  -2  153.56    7.43
   3  -6   2  174.94    8.27
   3  -6   2  166.60    8.08
  -3   6  -2  162.42    7.34
   3  -6   2  150.39    7.70
  -3   6  -2  173.46    8.17
   3  -6   3  302.17   10.96
   3  -6   3  284.66   10.42
  -3   6  -3  281.19   10.14
   3  -6   3  285.82   10.29
   3  -6   3  297.46   10.59
   3  -6   4   12.40    2.38
   3  -6   4   10.80    2.51
   3  -6   4   14.59    2.61
  -3   6  -4   18.88    2.81
   3  -6   4   17.44    2.70
  -3   6  -4   14.10    2.25
   3  -6   5  299.49   10.43
   3  -6   5  301.83   10.92
   3  -6   5  297.75   10.41
  -3   6  -5  292.96   10.37
   3  -6   5  280.81    9.39
  -3   6  -5  297.75    9.75
   3  -6   6   27.88    3.32
   3  -6   6   26.28    3.34
   3  -6   6   22.21    2.78
  -3   6  -6   27.75    3.31
  -3   6  -6   26.87    3.06
   3  -6   7   43.25    3.78
   3  -6   7   41.18    3.80
   3  -6   7   48.26    3.65
  -3   6  -7   46.79    4.07
  -3   6  -7   45.70    3.74
   3  -6   8   18.49    2.32
  -3   6  -8   17.16    2.36
   3  -6   8   18.84    2.46
   3  -6   8   13.68    1.77
  -3   6  -8   14.67    2.01
   3  -6   9    8.95    1.47
  -3   6  -9    9.21    1.58
   3  -6   9    7.84    1.57
  -3   6  -9    8.33    1.41
  -3   6 -10    0.21    0.55
   3  -6  10    0.50    0.54
  -3   6 -10    0.43    0.55
  -3   5  12    6.41    1.17
  -3   5  12    6.90    1.10
  -3   5  11   15.43    1.81
  -3   5  11   16.02    1.78
  -3   5  11   19.42    2.22
   3  -5 -11   15.50    1.76
   3  -5 -10    5.73    1.51
   3  -5 -10    5.66    1.65
  -3   5  10    3.73    1.30
  -3   5  10    3.08    1.21
  -3   5  10    2.95    1.07
   3  -5  -9   47.57    3.92
  -3   5   9   49.49    3.97
  -3   5   9   54.79    4.34
   3  -5  -9   49.22    4.05
  -3   5   9   58.46    4.41
  -3   5   8   11.93    2.23
   3  -5  -8   13.04    2.53
  -3   5   8    9.20    2.00
   3  -5  -8    9.30    1.92
  -3   5   7   30.56    3.52
   3  -5  -7   32.35    3.54
   3  -5  -7   27.07    3.41
  -3   5   7   33.37    3.70
  -3   5   6 1184.14   20.48
   3  -5  -6 1167.10   19.69
   3  -5  -6 1207.41   22.58
   3  -5  -6 1221.52   22.22
  -3   5   6 1209.80   21.09
   3  -5  -6 1215.12   21.69
  -3   5   5   27.39    3.20
   3  -5  -5   30.08    3.07
   3  -5  -5   26.46    3.34
   3  -5  -5   34.07    3.76
  -3   5   5   31.57    3.49
   3  -5  -5   29.99    3.52
   3  -5  -5   27.10    3.48
  -3   5   4  245.75    9.21
   3  -5  -4  251.18    9.48
   3  -5  -4  235.89    9.79
   3  -5  -4  251.61    9.93
  -3   5   4  249.82    9.39
  -3   5   3   26.23    3.14
   3  -5  -3   24.77    3.09
   3  -5  -3   25.26    2.97
  -3   5   3   27.99    3.13
   3  -5  -3   23.68    3.03
   3  -5  -3   25.79    3.33
  -3   5   2  429.81   11.82
  -3   5   2  429.24   10.71
   3  -5  -2  455.79   12.55
   3  -5  -2  465.16   13.12
   3  -5  -2  442.37   11.93
  -3   5   2  469.65   12.41
   3  -5  -2  433.36   12.25
   3  -5  -2  456.05   12.52
  -3   5   1  201.29    8.14
  -3   5   1  185.25    7.34
   3  -5  -1  187.45    8.04
   3  -5  -1  197.08    8.53
   3  -5  -1  199.77    8.01
   3  -5  -1  197.36    8.07
   3  -5  -1  194.97    8.13
  -3   5   1  198.68    7.99
  -3   5   0   29.23    3.07
   3  -5   0   29.27    3.09
   3  -5   0   28.12    3.30
  -3   5   0   30.09    3.05
   3  -5   0   26.93    3.16
   3  -5   0   28.36    3.13
  -3   5   0   30.64    3.16
   3  -5   0   27.24    3.16
  -3   5  -1  469.75   12.31
   3  -5   1  482.01   12.80
  -3   5  -1  475.95   12.04
   3  -5   1  484.45   13.06
   3  -5   1  475.98   12.76
   3  -5   1  445.12   12.18
  -3   5  -1  488.79   12.33
   3  -5   1  481.74   13.00
  -3   5  -2   58.06    4.45
   3  -5   2   50.80    4.21
  -3   5  -2   57.21    4.35
   3  -5   2   56.55    4.38
   3  -5   2   54.24    4.50
   3  -5   2   57.15    4.49
   3  -5   2   53.68    4.55
  -3   5  -2   55.33    4.18
  -3   5  -3  481.32   13.19
   3  -5   3  466.33   12.85
  -3   5  -3  467.83   12.61
   3  -5   3  459.74   12.61
   3  -5   3  488.57   13.55
  -3   5  -3  468.38   11.91
   3  -5   3  481.81   13.61
   3  -5   3  473.87   12.84
   3  -5   4   26.27    3.31
  -3   5  -4   29.45    3.19
   3  -5   4   29.25    3.46
  -3   5  -4   24.60    3.29
   3  -5   4   31.80    3.37
   3  -5   4   26.51    3.40
  -3   5  -4   27.93    3.36
  -3   5  -4   27.00    2.92
   3  -5   4   32.88    3.73
   3  -5   5  472.62   13.14
  -3   5  -5  467.85   12.38
   3  -5   5  442.24   12.57
  -3   5  -5  451.42   13.01
   3  -5   5  437.68   13.28
  -3   5  -5  454.56   13.50
   3  -5   5  459.71   13.89
   3  -5   6   48.67    4.24
   3  -5   6   47.79    4.59
  -3   5  -6   44.28    4.12
  -3   5  -6   47.50    4.42
   3  -5   6   43.23    4.16
   3  -5   7   12.60    2.65
   3  -5   7    7.04    1.84
  -3   5  -7   14.44    2.61
  -3   5  -7   13.74    2.50
   3  -5   7   12.79    2.25
   3  -5   8    2.31    1.58
   3  -5   8    1.78    0.92
  -3   5  -8    2.13    1.30
  -3   5  -8    0.14    1.22
   3  -5   8    0.77    1.30
   3  -5   9   26.34    2.93
  -3   5  -9   22.22    2.56
  -3   5  -9   23.77    2.67
   3  -5   9   23.13    2.54
   3  -5  10   16.32    2.06
  -3   5 -10   15.80    1.89
  -3   5 -10   14.75    1.89
   3  -5  11    2.29    0.72
  -3   5 -11    4.49    0.89
  -3   5 -11    4.34    0.86
   3  -4 -12    7.98    1.16
  -3   4  12    6.03    1.33
  -3   4  12    5.53    1.04
  -3   4  12    6.19    1.29
  -3   4  11    9.15    1.48
  -3   4  11    7.14    1.70
  -3   4  11    8.13    1.46
   3  -4 -11    9.26    1.72
   3  -4 -10   11.93    2.20
  -3   4  10   13.50    2.05
  -3   4  10    6.96    1.89
  -3   4  10   13.62    2.29
   3  -4 -10   15.75    2.43
   3  -4  -9   24.49    2.92
  -3   4   9   23.35    2.86
  -3   4   9   21.80    3.09
  -3   4   9   25.34    2.97
   3  -4  -9   24.64    3.28
  -3   4   8  387.64   11.59
  -3   4   8  410.97   11.97
   3  -4  -8  378.66   12.09
   3  -4  -8  397.23   11.95
   3  -4  -7   10.02    2.03
   3  -4  -7   10.24    2.27
  -3   4   7    9.16    1.97
  -3   4   7    9.15    2.08
   3  -4  -7   10.61    2.45
   3  -4  -7   10.94    2.19
   3  -4  -6   26.27    3.22
   3  -4  -6   25.01    3.20
   3  -4  -6   25.28    3.06
  -3   4   6   27.02    3.12
  -3   4   6   26.11    3.17
   3  -4  -6   27.24    3.48
  -3   4   5   77.40    4.97
   3  -4  -5   84.21    5.56
   3  -4  -5   74.81    4.78
   3  -4  -5   78.52    5.58
   3  -4  -5   83.63    5.44
  -3   4   5   76.04    4.97
  -3   4   5   78.82    4.61
   3  -4  -5   83.40    5.59
  -3   4   4  726.70   13.65
   3  -4  -4  719.80   15.99
   3  -4  -4  708.53   14.89
   3  -4  -4  762.61   16.25
  -3   4   4  751.38   15.00
  -3   4   4  738.48   14.82
   3  -4  -3   11.09    1.94
  -3   4   3    9.18    1.85
   3  -4  -3   10.84    2.04
  -3   4   2  363.88    8.84
   3  -4  -2  358.41   10.47
  -3   4   2  385.34   10.36
  -3   4   1  808.79   13.59
   3  -4  -1  774.56   15.15
  -3   4   1  798.11   14.73
  -3   4   0  479.17   10.87
   3  -4   0  486.33   12.07
  -3   4   0  496.84   11.53
  -3   4  -1  237.27    8.00
   3  -4   1  242.42    8.70
  -3   4  -1  234.45    7.96
  -3   4  -2   23.12    2.70
   3  -4   2   21.98    2.83
  -3   4  -2   21.29    2.48
   3  -4   3  910.96   17.77
  -3   4  -3  955.57   16.17
   3  -4   3  947.96   17.73
  -3   4  -3  889.65   16.77
  -3   4  -3  920.52   16.66
   3  -4   4  244.43    8.87
   3  -4   4  239.45    8.77
   3  -4   4  245.15    9.63
  -3   4  -4  247.15    8.22
  -3   4  -4  262.69    9.49
   3  -4   4  237.88    9.25
  -3   4  -4  248.55    8.56
   3  -4   5    3.20    1.28
   3  -4   5   -0.99    1.10
   3  -4   5    2.28    1.44
  -3   4  -5    2.30    0.80
   3  -4   5   -0.27    0.53
  -3   4  -5    3.43    1.75
  -3   4  -5    0.81    1.28
   3  -4   6   56.27    4.48
   3  -4   6   51.82    4.27
   3  -4   6   46.64    4.51
   3  -4   6   61.17    5.07
  -3   4  -6   56.03    4.51
  -3   4  -6   58.42    4.80
   3  -4   7  105.57    5.93
   3  -4   7  107.10    6.21
  -3   4  -7  102.05    6.08
   3  -4   7  104.60    6.69
   3  -4   8   78.95    5.28
   3  -4   8   77.75    5.68
  -3   4  -8   75.78    5.17
   3  -4   9   -1.08    1.32
   3  -4   9    2.53    1.16
  -3   4  -9   -0.09    1.20
  -3   4  -9   -1.65    1.29
   3  -4  10   -1.20    1.08
   3  -4  10    1.32    0.83
  -3   4 -10    0.81    0.94
  -3   4 -10   -0.15    1.08
   3  -4  11   20.22    2.14
  -3   4 -11   21.46    2.14
  -3   4 -11   23.22    2.28
  -3   4 -12    0.02    0.26
  -3   3  13    0.83    0.58
   3  -3 -13    1.43    0.62
   3  -3 -12   -0.93    0.92
  -3   3  12    0.32    1.13
  -3   3  12    0.41    0.56
   3  -3 -12    1.39    0.49
  -3   3  12   -0.39    0.94
   3  -3 -11   21.36    2.36
  -3   3  11   19.45    2.16
  -3   3  11   19.01    2.22
  -3   3  11   19.85    2.61
   3  -3 -11   20.42    2.60
   3  -3 -10   52.65    4.36
  -3   3  10   51.43    4.05
  -3   3  10   56.11    4.65
  -3   3  10   58.86    4.14
   3  -3 -10   56.20    4.04
   3  -3 -10   57.63    4.57
   3  -3  -9    7.76    2.08
  -3   3   9   10.69    2.21
  -3   3   9   14.98    2.83
  -3   3   9   10.50    1.98
   3  -3  -9   10.02    2.33
   3  -3  -8   19.41    2.67
   3  -3  -8   23.24    3.21
  -3   3   8   22.44    2.87
   3  -3  -8   19.61    3.03
   3  -3  -8   27.07    3.53
  -3   3   8   18.08    2.65
   3  -3  -7  358.72   11.06
   3  -3  -7  364.59   11.67
  -3   3   7  366.46   10.60
  -3   3   7  375.27   11.00
   3  -3  -7  383.13   12.09
   3  -3  -7  371.15   11.80
  -3   3   7  368.95   10.85
  -3   3   6  279.50    9.17
   3  -3  -6  294.14   10.03
   3  -3  -6  305.23   10.43
   3  -3  -6  297.96   10.21
  -3   3   6  283.87    8.97
   3  -3  -6  271.18    9.13
   3  -3  -5   42.87    3.89
  -3   3   5   38.36    3.30
  -3   3   5   39.49    3.27
   3  -3  -5   45.86    3.96
   3  -3  -5   36.41    3.44
  -3   3   4  579.12   11.80
  -3   3   4  594.56   12.08
   3  -3  -4  567.84   13.13
   3  -3  -4  572.49   12.35
   3  -3  -3  345.82    9.80
  -3   3   3  360.45    9.23
   3  -3  -3  342.76    9.89
   3  -3  -3  348.74    9.07
   3  -3  -2   48.81    3.65
  -3   3   2   47.44    3.39
  -3   3   2   47.28    2.80
   3  -3  -2   44.23    3.12
   3  -3  -1  121.23    5.63
  -3   3   1  131.17    5.48
  -3   3   1  114.53    4.56
   3  -3   0 1015.98   16.19
  -3   3   0 1032.29   15.18
  -3   3   0  999.20   14.15
   3  -3   1 1501.27   19.86
  -3   3  -1 1544.26   18.55
  -3   3  -1 1508.27   18.13
   3  -3   2  732.40   14.43
  -3   3  -2  712.88   12.84
  -3   3  -2  686.07   12.94
   3  -3   3   87.16    5.17
  -3   3  -3   77.98    4.38
  -3   3  -3   79.44    4.67
   3  -3   4  557.49   13.68
  -3   3  -4  572.19   11.89
  -3   3  -4  552.17   12.86
   3  -3   5   90.08    5.79
  -3   3  -5   90.04    4.84
  -3   3  -5   84.81    5.41
  -3   3  -5   81.49    4.89
   3  -3   5   91.51    5.72
   3  -3   6  118.69    6.72
   3  -3   6  121.44    6.34
  -3   3  -6  114.03    6.11
  -3   3  -6  128.42    6.77
   3  -3   6  124.36    7.11
   3  -3   7   38.21    4.01
   3  -3   7   39.99    3.77
  -3   3  -7   36.04    3.73
  -3   3  -7   44.37    4.15
   3  -3   7   45.66    4.57
   3  -3   8   13.99    2.50
  -3   3  -8   14.30    2.47
   3  -3   8   15.65    2.91
   3  -3   9   44.24    3.87
  -3   3  -9   49.60    4.32
   3  -3   9   48.87    4.48
   3  -3  10   27.46    2.90
   3  -3  10   26.93    3.19
  -3   3 -10   24.57    2.86
   3  -3  11    7.99    1.66
  -3   3 -11    6.17    1.47
  -3   3 -11    9.43    1.64
   3  -3  12   10.96    1.53
  -3   3 -12    8.79    1.26
  -3   3 -12    9.13    1.38
  -3   2  13    5.62    1.11
   3  -2 -13    8.48    1.33
   3  -2 -12    2.11    1.05
   3  -2 -12    3.46    1.06
  -3   2  12    1.25    0.86
  -3   2  12    1.50    1.11
  -3   2  12    1.68    0.76
  -3   2  11    3.33    1.57
  -3   2  11    0.25    0.83
   3  -2 -11    1.30    1.35
   3  -2 -11    3.55    1.18
   3  -2 -10   29.38    3.28
  -3   2  10   35.92    3.44
   3  -2 -10   29.47    3.45
  -3   2  10   30.75    3.51
  -3   2   9  167.43    7.29
   3  -2  -9  154.48    7.64
  -3   2   9  153.97    7.66
   3  -2  -9  160.86    7.91
  -3   2   9  151.41    6.72
   3  -2  -9  147.07    6.96
   3  -2  -8   10.71    1.95
   3  -2  -8   10.58    2.30
   3  -2  -8    9.99    2.27
  -3   2   8   12.03    2.08
  -3   2   8    7.91    1.72
  -3   2   8   12.70    2.13
   3  -2  -8   12.01    2.15
   3  -2  -8    8.81    1.92
   3  -2  -7  100.31    5.75
  -3   2   7  100.30    5.48
   3  -2  -7   97.76    6.01
   3  -2  -7  100.82    5.95
  -3   2   7   99.90    5.38
   3  -2  -7  103.70    6.12
  -3   2   7   98.23    5.54
   3  -2  -6  527.32   13.08
  -3   2   6  534.92   12.20
   3  -2  -6  535.66   12.93
   3  -2  -6  518.77   12.94
  -3   2   5  474.73   10.75
   3  -2  -5  463.89   11.25
   3  -2  -5  472.31   11.78
  -3   2   5  474.02   10.00
  -3   2   4  225.97    7.10
   3  -2  -4  211.81    7.55
   3  -2  -4  219.90    7.14
  -3   2   4  223.40    6.69
   3  -2  -3  549.23   11.61
   3  -2  -3  547.21   10.34
   3  -2  -3  551.62   11.54
  -3   2   3  559.51   10.28
   3  -2  -2 4009.46   29.45
   3  -2  -2 3803.55   25.33
  -3   2   2 3934.03   21.67
   3  -2  -2 3985.92   29.80
  -3   2   2 3815.66   26.81
   3  -2  -1  582.20    9.14
   3  -2  -1  600.21   11.42
  -3   2   1  597.70   10.50
  -3   2   1  572.99    8.96
   3  -2   0  538.74   10.75
  -3   2   0  558.78   10.17
  -3   2   0  531.64    9.15
   3  -2   0  524.12    7.46
  -3   2  -1  702.32    8.22
   3  -2   1  702.08   12.62
  -3   2  -1  720.51   11.72
  -3   2  -1  694.75   11.18
  -3   2  -2 1282.76   13.07
  -3   2  -2 1312.45   15.99
  -3   2  -2 1293.89   16.14
  -3   2  -3  192.14    5.76
   3  -2   3  192.50    7.11
  -3   2  -3  188.31    6.30
  -3   2  -3  199.88    6.81
  -3   2  -4   39.03    2.93
   3  -2   4   44.83    3.70
  -3   2  -4   45.67    3.29
  -3   2  -4   40.03    3.31
  -3   2  -5  146.83    6.18
  -3   2  -5  146.84    6.57
   3  -2   5  156.87    7.14
  -3   2  -5  141.01    5.77
   3  -2   6  133.82    6.84
  -3   2  -6  135.95    6.37
  -3   2  -6  126.94    6.17
   3  -2   6  143.58    7.24
  -3   2  -6  127.06    5.61
  -3   2  -6  136.61    6.68
  -3   2  -7    3.60    1.30
  -3   2  -7    2.94    1.02
  -3   2  -7    5.13    1.66
   3  -2   7    2.95    1.31
   3  -2   7    3.09    1.54
  -3   2  -8  111.60    6.35
   3  -2   8  121.91    7.27
   3  -2   8  117.07    6.26
   3  -2   8  118.77    6.99
  -3   2  -8  124.27    6.91
   3  -2   9  139.14    6.71
  -3   2  -9  138.99    7.22
   3  -2   9  154.94    7.86
   3  -2  10   -1.41    0.97
  -3   2 -10    2.59    1.44
   3  -2  10    0.89    1.35
  -3   2 -11   33.53    3.28
   3  -2  11   32.50    3.37
   3  -2  12   11.07    1.77
  -3   2 -12   12.98    1.87
  -3   2 -12   11.87    1.65
   3  -2  13    7.22    1.09
  -3   2 -13    6.66    1.04
   3  -1 -13    3.03    0.98
   3  -1 -13    1.40    0.74
  -3   1  13    1.45    0.81
   3  -1 -12    7.82    1.73
  -3   1  12    6.44    1.60
  -3   1  12    7.50    1.70
   3  -1 -12    6.07    1.60
   3  -1 -11  119.85    6.21
  -3   1  11  121.06    6.44
   3  -1 -11  122.11    6.50
  -3   1  11  118.54    6.28
  -3   1  10   30.55    3.09
   3  -1 -10   31.16    3.64
  -3   1  10   31.70    3.56
   3  -1 -10   24.59    3.22
   3  -1  -9  174.96    8.21
  -3   1   9  171.50    8.00
   3  -1  -9  194.29    8.96
  -3   1   9  179.20    8.13
   3  -1  -9  179.26    7.90
   3  -1  -8  294.23    9.74
   3  -1  -8  293.27   10.12
   3  -1  -8  306.01   10.80
   3  -1  -8  275.73    9.76
   3  -1  -8  301.86   10.59
  -3   1   8  308.62   10.29
   3  -1  -7  159.95    7.12
   3  -1  -7  150.44    7.11
   3  -1  -7  149.79    7.02
  -3   1   7  160.73    7.01
   3  -1  -7  153.06    7.23
   3  -1  -6  165.06    7.00
   3  -1  -6  153.68    6.80
  -3   1   6  153.93    6.45
  -3   1   5 1016.97   12.90
   3  -1  -5 1014.44   15.79
   3  -1  -5 1034.93   16.67
  -3   1   5  977.30   15.07
  -3   1   4  913.96   11.97
   3  -1  -4  886.74   13.49
   3  -1  -4  921.17   14.81
  -3   1   4  933.28   13.80
   3  -1  -3   40.43    3.08
   3  -1  -3   36.74    2.58
   3  -1  -3   39.95    3.04
  -3   1   3   33.01    2.30
   3  -1  -2  929.49   13.25
   3  -1  -2  903.38   11.12
  -3   1   2  952.85    8.78
   3  -1  -2  929.08   13.37
  -3   1   2  944.13   11.93
   3  -1  -1  990.33   12.91
   3  -1  -1  982.55   10.32
   3  -1  -1  992.47   13.35
  -3   1   1 1007.23   12.36
   3  -1   0 9999.00   42.55
   3  -1   1   51.61    1.84
   3  -1   1   52.38    2.72
   3  -1   1   49.07    3.11
  -3   1  -1   56.70    3.11
  -3   1  -1   50.17    2.81
   3  -1   1   54.54    2.18
  -3   1  -1   52.49    2.29
   3  -1   2  225.15    5.16
  -3   1  -2  223.70    6.17
  -3   1  -2  221.18    6.24
   3  -1   2  229.33    6.80
  -3   1  -2  223.66    5.35
  -3   1  -3  649.41   11.28
   3  -1   3  661.62   12.06
  -3   1  -3  646.18   10.16
  -3   1  -4   30.63    2.76
   3  -1   4   35.52    3.04
  -3   1  -4   31.01    2.54
  -3   1  -5   70.66    4.32
   3  -1   5   69.13    4.45
  -3   1  -5   70.41    4.14
  -3   1  -6   26.97    2.89
  -3   1  -6   23.95    2.68
   3  -1   6   24.62    3.02
   3  -1   7   83.97    5.56
  -3   1  -7   85.75    5.33
  -3   1  -7   79.81    5.08
  -3   1  -7   82.03    5.25
  -3   1  -7   88.87    4.78
   3  -1   7   81.06    5.55
   3  -1   8   95.61    6.17
  -3   1  -8   93.62    5.75
  -3   1  -8   98.57    5.99
   3  -1   8   90.15    6.09
  -3   1  -8   99.58    6.09
  -3   1  -9    0.55    1.23
   3  -1   9   -0.99    1.23
  -3   1 -10    1.78    1.44
   3  -1  10   -1.16    1.29
   3  -1  11   98.64    5.78
  -3   1 -11  108.09    5.93
   3  -1  12    0.06    1.12
  -3   1 -12    0.36    1.03
   3  -1  13    1.49    0.79
  -3   1 -13    0.96    0.61
  -3   1 -13    1.81    0.80
   3   0 -14    9.09    1.05
   3   0 -13   26.94    2.44
  -3   0  13   20.28    2.06
   3   0 -13   23.41    2.26
   3   0 -12   21.17    2.65
  -3   0  12   19.42    2.34
  -3   0  12   16.77    2.34
   3   0 -12   16.29    2.40
   3   0 -11   89.30    5.68
  -3   0  11   83.99    5.36
  -3   0  11   78.65    5.05
   3   0 -11   86.70    5.57
  -3   0  10   13.74    2.34
  -3   0  10   13.57    2.43
   3   0 -10   14.39    2.52
   3   0 -10   13.89    2.55
   3   0  -9    1.87    0.93
   3   0  -9    2.88    1.43
   3   0  -9    2.12    1.45
  -3   0   9    3.22    1.71
   3   0  -9    3.03    1.58
  -3   0   9    3.94    1.26
  -3   0   8  395.95   11.24
   3   0  -8  418.78   11.76
  -3   0   8  415.72   12.05
   3   0  -8  407.89   12.06
   3   0  -8  391.76   11.47
   3   0  -8  421.93   12.49
   3   0  -7  801.22   15.97
  -3   0   7  816.91   15.67
   3   0  -7  780.94   15.85
   3   0  -7  790.39   15.68
   3   0  -7  838.38   15.88
   3   0  -6  466.20   11.31
   3   0  -6  432.47   11.05
  -3   0   6  448.68   10.90
   3   0  -5   23.77    2.45
   3   0  -5   20.86    2.47
  -3   0   5   24.50    2.52
  -3   0   4  330.73    6.29
   3   0  -4  343.27    8.69
  -3   0   4  332.08    8.04
   3   0  -3 2604.51   21.56
  -3   0   3 2479.70   17.26
   3   0  -3 2481.98   19.49
   3   0  -3 2675.54   22.74
   3   0  -2 5123.13   28.60
  -3   0   2 4779.69   24.37
   3   0  -2 5053.75   24.54
   3   0  -2 4881.88   28.97
  -3   0   2 5047.16   15.63
   3   0  -1  111.16    3.16
   3   0  -1  113.06    4.14
   3   0  -1  114.14    4.00
  -3   0   1  109.61    3.00
   3   0  -1  110.50    4.09
  -3   0   1  104.85    3.70
  -3   0   1  111.74    2.73
   3   0   0 1080.13    7.76
   3   0   0 1106.76   11.98
  -3   0   0 1102.61   12.11
   3   0   0 1080.04   12.60
  -3   0   0 1091.05    9.40
   3   0   1  298.38    5.77
  -3   0  -1  290.45    6.08
   3   0   1  308.67    5.63
   3   0   1  315.49    6.91
  -3   0  -1  290.40    5.44
   3   0   2   78.29    2.66
  -3   0  -2   80.15    3.50
  -3   0  -2   81.39    3.23
   3   0   2   79.14    3.65
  -3   0  -3   79.38    3.80
  -3   0  -3   79.08    3.53
   3   0   3   75.89    3.78
  -3   0  -4  325.20    8.18
  -3   0  -4  295.24    7.47
   3   0   4  310.76    8.20
  -3   0  -5   32.13    2.87
  -3   0  -5   35.08    2.88
   3   0   5   36.82    3.13
  -3   0  -6   50.80    3.79
  -3   0  -6   47.70    3.69
   3   0   6   50.55    3.92
  -3   0  -7    5.91    1.58
  -3   0  -7    5.79    1.62
   3   0   7    6.01    1.66
  -3   0  -8  192.53    8.13
   3   0   8  200.86    8.18
  -3   0  -8  198.96    8.24
   3   0   8  214.02    9.00
  -3   0  -8  200.20    8.53
   3   0   8  192.44    8.57
  -3   0  -9  142.45    7.22
   3   0   9  142.68    7.15
   3   0   9  148.87    7.80
  -3   0  -9  137.57    7.15
  -3   0  -9  146.64    7.70
   3   0   9  144.21    7.74
  -3   0 -10    6.97    1.94
   3   0  10    5.68    2.02
   3   0  11   23.36    3.12
  -3   0 -11   25.50    3.18
  -3   0 -12    5.63    1.63
   3   0  12    4.16    1.52
  -3   0 -13   25.53    2.29
   3   0  13   29.35    2.38
   3   1 -14    6.60    0.92
   3   1 -14    8.06    0.99
   3   1 -13   49.44    3.35
   3   1 -13   51.74    3.38
  -3  -1  13   42.73    2.95
   3   1 -12    1.86    1.37
   3   1 -12    2.39    1.42
  -3  -1  12    0.45    0.91
   3   1 -11    2.81    1.70
  -3  -1  11    0.85    0.75
  -3  -1  11    0.50    1.10
   3   1 -11    0.40    1.39
  -3  -1  10  224.20    8.42
   3   1 -10  225.17    9.28
  -3  -1  10  221.02    8.93
   3   1 -10  244.39    9.68
  -3  -1   9   50.85    4.13
   3   1  -9   48.68    4.02
   3   1  -9   47.06    4.52
   3   1  -9   44.66    4.20
  -3  -1   9   51.40    4.55
  -3  -1   9   49.82    4.33
   3   1  -9   42.38    4.05
   3   1  -8   77.07    5.13
   3   1  -8   75.55    5.36
  -3  -1   8   79.01    4.87
   3   1  -8   81.59    5.32
  -3  -1   8   75.95    5.28
   3   1  -8   80.41    5.32
   3   1  -7  194.60    7.77
  -3  -1   7  209.93    8.10
   3   1  -7  204.03    8.13
   3   1  -7  192.83    7.70
  -3  -1   6   81.46    4.68
   3   1  -6   80.24    4.78
   3   1  -6   87.27    4.97
   3   1  -5 1244.51   16.78
   3   1  -5 1242.21   17.47
  -3  -1   4    6.64    1.36
   3   1  -4    8.79    1.57
   3   1  -4    8.85    1.48
  -3  -1   3   10.17    1.02
  -3  -1   3    8.90    1.40
   3   1  -3    8.38    1.32
   3   1  -3   10.09    1.56
   3   1  -2 3522.66   21.90
  -3  -1   2 3583.80   18.78
   3   1  -2 3612.99   24.45
   3   1  -2 3729.03   20.38
   3   1  -2 3719.58   24.50
   3   1  -1  775.29   10.57
  -3  -1   1  766.41    7.23
   3   1  -1  759.42   10.30
   3   1  -1  758.13    7.81
   3   1   0    0.38    0.55
   3   1   0    0.70    0.67
   3   1   0    0.42    0.54
   3   1   0    0.58    0.31
  -3  -1   0    0.98    0.49
  -3  -1  -1  957.56   10.55
   3   1   1  944.96   10.57
   3   1   1  960.66   10.82
   3   1   1  946.55    9.59
   3   1   1  924.78   10.56
   3   1   2    1.13    0.73
  -3  -1  -2    1.92    0.44
  -3  -1  -2    2.37    0.81
   3   1   2    0.17    0.39
   3   1   2    0.07    0.62
  -3  -1  -2    0.93    0.70
   3   1   3    2.59    0.94
  -3  -1  -3    3.26    1.00
   3   1   3    0.79    0.93
  -3  -1  -3    4.69    1.13
  -3  -1  -4   23.54    2.27
  -3  -1  -4   23.29    2.21
   3   1   4   24.32    2.39
  -3  -1  -5  152.88    5.94
  -3  -1  -5  139.91    5.61
   3   1   5  145.64    5.68
  -3  -1  -6  349.43    9.61
  -3  -1  -6  352.92    9.67
   3   1   6  366.82    9.75
  -3  -1  -7   91.06    5.25
   3   1   7   92.74    5.36
  -3  -1  -7   91.95    5.38
   3   1   8   -1.50    1.00
  -3  -1  -8    0.58    1.19
  -3  -1  -8    0.45    0.79
   3   1   8   -0.39    0.83
  -3  -1  -9   96.07    5.96
   3   1   9   99.12    6.38
   3   1   9   88.01    5.80
   3   1   9   95.00    5.87
  -3  -1  -9   92.61    6.09
   3   1  10   87.41    6.01
   3   1  10   86.21    5.65
  -3  -1 -10   74.38    5.33
   3   1  11    7.36    2.10
  -3  -1 -11    9.03    2.15
   3   1  12    3.37    1.48
  -3  -1 -12    1.98    1.21
   3   1  13   10.40    1.69
  -3  -1 -13   10.24    1.67
  -3  -1 -14   26.87    1.78
   3   2 -14    5.18    0.81
  -3  -2  14    3.93    0.79
   3   2 -13   14.94    1.97
  -3  -2  13   15.15    1.72
   3   2 -13   19.02    2.12
   3   2 -12   14.70    2.31
  -3  -2  12   13.20    2.03
   3   2 -11    1.84    1.56
  -3  -2  11    1.41    1.13
   3   2 -11    2.77    1.42
   3   2 -10   25.85    3.32
  -3  -2  10   25.50    3.20
   3   2 -10   21.53    2.91
   3   2  -9  137.11    7.49
   3   2  -9  124.32    6.87
  -3  -2   9  128.86    7.38
   3   2  -9  131.64    7.15
  -3  -2   9  120.78    6.53
   3   2  -9  124.28    6.90
   3   2  -8  228.30    8.83
   3   2  -8  241.00    9.55
   3   2  -8  234.27    9.02
  -3  -2   8  244.78    9.53
   3   2  -8  242.37    9.29
   3   2  -8  233.37    9.15
  -3  -2   8  234.60    8.68
   3   2  -7   77.51    4.92
  -3  -2   7   75.21    4.89
   3   2  -7   75.11    4.90
   3   2  -7   68.46    4.68
   3   2  -7   72.97    5.01
   3   2  -7   76.63    4.94
   3   2  -7   73.31    4.97
   3   2  -6   34.35    3.16
   3   2  -6   31.60    3.13
  -3  -2   6   37.50    3.32
   3   2  -5  100.43    5.06
   3   2  -5  106.44    5.06
  -3  -2   5  104.77    4.91
   3   2  -4 1050.53   15.21
  -3  -2   4 1011.96   13.81
   3   2  -4 1030.11   14.96
  -3  -2   3  301.82    4.38
   3   2  -3  300.56    7.74
  -3  -2   3  290.24    6.77
   3   2  -3  297.51    7.56
   3   2  -3  278.47    6.63
  -3  -2   2 1129.24    9.68
   3   2  -2 1185.31   14.28
  -3  -2   2 1130.22   12.37
   3   2  -2 1166.03   13.89
   3   2  -2 1106.27   11.60
   3   2  -2 1123.39    7.96
   3   2  -1  248.30    4.71
   3   2  -1  243.04    5.91
   3   2  -1  241.15    4.47
   3   2  -1  228.78    4.69
   3   2  -1  234.39    6.09
   3   2   0    0.36    0.54
   3   2   0    0.62    0.52
   3   2   0    0.34    0.43
   3   2   0    1.26    0.78
   3   2   1  360.07    5.70
   3   2   1  342.26    6.93
  -3  -2  -1  340.58    5.91
   3   2   1  354.75    6.00
   3   2   1  337.25    6.55
  -3  -2  -2   91.41    3.69
  -3  -2  -2   94.86    2.93
   3   2   2   91.88    3.12
   3   2   2   87.09    3.69
  -3  -2  -3 1117.18   13.59
   3   2   3 1119.85   11.88
  -3  -2  -3 1142.05    9.40
   3   2   3 1147.32   14.23
  -3  -2  -4   44.22    2.97
   3   2   4   36.04    2.49
   3   2   4   43.95    3.10
  -3  -2  -5  411.89    9.59
   3   2   5  382.65    8.52
   3   2   5  415.14   10.02
   3   2   6  228.97    7.31
  -3  -2  -6  227.26    7.78
   3   2   6  224.14    7.94
  -3  -2  -6  226.77    7.79
  -3  -2  -7  389.18   10.73
   3   2   7  379.71   10.24
   3   2   7  391.87   11.26
  -3  -2  -7  402.25   11.12
  -3  -2  -8  286.96    9.74
   3   2   8  267.90    9.30
   3   2   8  263.46    9.36
  -3  -2  -8  282.27    9.97
   3   2   8  257.73    9.03
   3   2   8  279.18   10.09
   3   2   9    1.33    1.29
   3   2   9    0.77    1.27
  -3  -2  -9    0.62    1.48
  -3  -2  -9    0.71    0.54
   3   2   9   -0.49    0.79
  -3  -2 -10   19.15    2.47
   3   2  10   11.58    2.44
   3   2  10   14.23    2.58
   3   2  11   65.04    5.10
   3   2  11   62.40    4.73
  -3  -2 -11   57.71    4.64
  -3  -2 -12   17.61    2.35
   3   2  12   16.60    2.47
  -3  -2 -13    7.11    1.35
   3   2  13    5.25    1.34
   3   2  14   47.58    2.40
  -3  -2 -14   49.18    2.47
   3   3 -13    3.69    1.04
   3   3 -13    2.03    1.00
  -3  -3  13    1.12    0.60
   3   3 -12   16.26    2.41
  -3  -3  12   12.15    1.87
   3   3 -12   14.76    2.17
  -3  -3  11   20.45    2.65
   3   3 -11   20.81    2.87
   3   3 -10    2.10    1.40
  -3  -3  10    0.02    1.06
  -3  -3   9    5.76    1.76
   3   3  -9    3.92    1.91
   3   3  -9    0.24    1.28
   3   3  -8   43.74    3.97
  -3  -3   8   51.59    4.50
   3   3  -8   47.63    4.43
   3   3  -8   48.24    4.38
  -3  -3   8   45.79    3.95
   3   3  -8   44.27    3.93
   3   3  -7   93.50    5.41
  -3  -3   7   92.12    5.57
   3   3  -7   93.92    5.75
   3   3  -7   98.14    5.82
  -3  -3   7  100.49    5.32
   3   3  -7   90.21    5.42
   3   3  -6  753.10   14.63
   3   3  -6  778.10   15.08
   3   3  -6  777.89   15.18
  -3  -3   6  774.50   14.73
   3   3  -5  262.10    8.21
   3   3  -5  268.64    8.48
   3   3  -5  264.24    8.16
  -3  -3   5  262.56    7.87
   3   3  -4  139.37    5.67
   3   3  -4  135.91    5.73
   3   3  -4  127.13    5.22
  -3  -3   4  130.30    5.06
   3   3  -3 1237.58   16.00
   3   3  -3 1240.90   14.59
   3   3  -3 1205.38   15.81
  -3  -3   3 1209.93   13.89
   3   3  -2    3.28    1.11
   3   3  -2    2.93    1.01
   3   3  -2    2.00    0.63
   3   3  -2    2.27    0.84
  -3  -3   2    3.51    0.89
   3   3  -1    6.11    1.39
   3   3  -1    9.60    1.14
   3   3  -1   10.08    1.19
   3   3  -1    9.41    1.42
  -3  -3   1    8.83    1.05
   3   3   0  888.37   12.11
   3   3   0  846.27   10.32
   3   3   0  863.35   11.01
  -3  -3   0  867.21    8.84
  -3  -3   0  887.00   11.16
   3   3   1    0.48    0.90
  -3  -3  -1    1.35    0.75
   3   3   1    1.36    0.31
   3   3   1    0.04    0.65
  -3  -3  -2  647.21    9.01
   3   3   2  626.03    6.45
   3   3   2  629.21   10.28
  -3  -3  -3    8.60    1.41
  -3  -3  -3    7.81    1.13
   3   3   3    7.56    1.01
   3   3   3    9.26    1.59
  -3  -3  -4   82.77    4.17
   3   3   4   75.49    3.14
  -3  -3  -4   77.94    2.98
   3   3   4   80.98    4.28
  -3  -3  -5 1764.75   20.30
   3   3   5 1812.89   17.16
   3   3   5 1833.64   21.35
  -3  -3  -6  214.70    7.64
   3   3   6  219.24    6.67
   3   3   6  213.45    7.88
   3   3   7   19.29    2.64
   3   3   7   17.08    2.59
  -3  -3  -7   18.73    2.54
   3   3   7   20.40    2.59
  -3  -3  -8  194.37    8.28
   3   3   8  190.48    8.33
   3   3   8  204.55    8.71
  -3  -3  -8  188.28    7.71
   3   3   8  184.78    7.71
   3   3   8  199.15    8.23
  -3  -3  -8  195.87    8.12
  -3  -3  -9   68.77    4.74
   3   3   9   69.25    5.32
   3   3   9   63.29    4.86
   3   3   9   61.13    4.68
  -3  -3  -9   71.51    5.25
  -3  -3  -9   71.26    5.05
   3   3  10   67.49    5.27
  -3  -3 -10   65.56    4.59
   3   3  10   68.64    5.20
   3   3  11   31.24    3.54
  -3  -3 -11   31.15    2.95
   3   3  11   25.40    3.12
   3   3  12   63.66    4.55
  -3  -3 -12   66.62    4.48
  -3  -3 -12   61.64    3.75
   3   3  12   61.93    4.28
   3   3  13   41.24    3.14
  -3  -3 -13   40.43    3.02
   3   3  14    7.21    0.97
  -3  -3 -14    6.83    1.00
   3   4 -13   -1.21    0.71
  -3  -4  13   -0.42    0.53
   3   4 -12    0.09    0.89
   3   4 -12    1.63    0.99
  -3  -4  12   -0.07    0.73
   3   4 -11   14.77    2.44
   3   4 -11   13.34    2.25
  -3  -4  11   11.67    1.93
   3   4 -10   54.97    4.60
   3   4 -10   52.37    4.38
  -3  -4  10   49.96    4.09
   3   4  -9  116.31    6.54
  -3  -4   9   98.99    5.90
  -3  -4   8   85.06    5.88
   3   4  -8   85.04    5.53
  -3  -4   8   72.55    4.92
  -3  -4   8   85.74    5.32
   3   4  -8   91.57    6.10
  -3  -4   7   22.10    2.71
   3   4  -7   22.90    2.74
  -3  -4   7   29.01    3.34
   3   4  -7   22.31    2.74
   3   4  -7   24.77    3.17
   3   4  -6   89.91    5.12
  -3  -4   6   79.78    4.93
   3   4  -6   84.15    5.31
   3   4  -5  219.85    7.66
  -3  -4   5  215.80    7.33
   3   4  -5  231.82    8.07
   3   4  -4   73.82    4.29
  -3  -4   4   77.16    4.04
   3   4  -4   79.95    4.45
   3   4  -3  788.25   13.15
  -3  -4   3  777.10   11.31
   3   4  -3  790.95    9.90
   3   4  -3  807.29   12.77
   3   4  -2   -0.04    0.87
  -3  -4   2    1.04    0.89
  -3  -4   2    0.20    0.49
   3   4  -2    0.15    0.40
   3   4  -1  109.47    4.68
  -3  -4   1  115.52    3.45
  -3  -4   1  112.54    4.59
   3   4  -1  107.28    3.93
   3   4   0  171.85    5.82
  -3  -4   0  169.00    3.59
  -3  -4   0  180.70    5.64
  -3  -4  -1  148.29    5.03
   3   4   1  137.73    4.89
   3   4   2  782.56   12.28
  -3  -4  -2  769.90   11.42
   3   4   3 1307.47   16.85
  -3  -4  -3 1275.03   14.62
   3   4   4  214.35    7.21
  -3  -4  -4  206.55    5.86
  -3  -4  -5  105.33    5.18
   3   4   5  100.32    5.25
  -3  -4  -6  336.72    9.75
   3   4   6  337.49   10.19
   3   4   7  197.31    8.00
   3   4   7  204.30    8.37
   3   4   7  188.87    8.04
   3   4   7  187.09    7.49
  -3  -4  -7  193.86    7.86
   3   4   8   -0.03    0.91
   3   4   8    1.06    1.20
   3   4   8    2.56    1.26
   3   4   8    1.36    1.24
   3   4   8    2.57    1.25
  -3  -4  -8    1.48    1.04
  -3  -4  -8    1.13    1.39
  -3  -4  -9   20.97    2.92
   3   4   9   20.14    2.81
   3   4   9   16.22    2.89
  -3  -4  -9   25.41    3.06
   3   4   9   15.83    2.92
  -3  -4  -9   22.25    2.77
   3   4  10  130.78    7.05
   3   4  10  142.62    6.97
  -3  -4 -10  137.18    6.79
   3   4  10  133.23    7.28
   3   4  11    8.89    2.27
   3   4  11    4.89    2.03
  -3  -4 -11    5.15    1.51
  -3  -4 -12    6.47    1.42
   3   4  12    5.33    1.51
   3   4  12    7.72    1.82
  -3  -4 -13   93.20    4.31
  -3  -4 -13   80.43    3.33
   3   4  13   92.67    4.39
   3   5 -13    1.72    0.57
  -3  -5  12   16.29    1.89
   3   5 -12   15.55    1.86
  -3  -5  12   15.82    1.62
  -3  -5  11    2.27    1.06
  -3  -5  11    3.53    1.14
   3   5 -11    2.86    1.21
   3   5 -11    5.61    1.52
  -3  -5  10   -0.42    0.87
   3   5 -10    1.55    1.28
   3   5 -10    0.45    1.14
  -3  -5   9   -1.18    1.10
   3   5  -9    0.19    1.35
   3   5  -9    0.01    1.31
   3   5  -8  205.62    8.41
  -3  -5   8  207.05    8.22
   3   5  -8  208.44    8.87
   3   5  -7   16.60    2.62
   3   5  -7   14.69    2.32
   3   5  -7   18.15    2.73
  -3  -5   7   13.75    2.42
  -3  -5   7   13.86    2.14
  -3  -5   7   13.95    2.32
   3   5  -6   75.72    5.14
  -3  -5   6   86.87    5.35
  -3  -5   6   80.75    5.14
   3   5  -6   82.09    4.91
   3   5  -6   86.55    5.64
   3   5  -6   77.45    4.75
  -3  -5   5  536.71   12.64
  -3  -5   5  536.68   12.03
   3   5  -5  538.58   12.89
   3   5  -5  543.19   12.14
  -3  -5   4   95.90    4.64
  -3  -5   4   97.74    5.20
   3   5  -4   93.11    4.94
  -3  -5   3  228.50    6.36
  -3  -5   3  232.28    7.71
   3   5  -3  232.35    6.38
   3   5  -3  221.71    7.33
  -3  -5   2   37.30    2.36
  -3  -5   2   39.79    3.20
   3   5  -2   39.37    2.67
   3   5  -2   38.15    3.07
  -3  -5   1   35.39    2.94
   3   5  -1   32.71    2.52
   3   5  -1   33.56    2.85
   3   5   0  376.11    8.58
  -3  -5   0  359.32    8.92
   3   5   1  127.94    5.24
  -3  -5  -1  119.49    5.17
   3   5   2  179.53    6.45
  -3  -5  -2  178.25    6.34
   3   5   3  766.98   13.87
  -3  -5  -3  745.41   12.92
  -3  -5  -4  135.54    5.49
   3   5   4  130.91    6.12
  -3  -5  -4  143.96    5.99
   3   5   5   10.31    2.05
  -3  -5  -5    9.66    1.49
  -3  -5  -5    7.83    1.63
   3   5   6  352.68   10.56
  -3  -5  -6  348.07   10.22
   3   5   6  353.10   10.82
   3   5   6  350.65   10.21
   3   5   6  360.95   10.65
   3   5   7  257.70    9.43
  -3  -5  -7  256.02    9.15
   3   5   7  253.78    9.59
   3   5   7  254.22    9.50
   3   5   7  253.39    9.04
   3   5   8  285.79    9.87
   3   5   8  259.14    9.10
   3   5   8  298.62   10.61
   3   5   8  295.67   10.65
   3   5   8  291.34   10.47
  -3  -5  -8  280.38   10.02
  -3  -5  -8  311.17   10.50
   3   5   9    5.57    1.70
   3   5   9    3.61    1.65
  -3  -5  -9    4.80    1.53
   3   5   9    6.27    2.03
  -3  -5 -10   80.22    5.33
   3   5  10   88.59    5.89
   3   5  10   87.12    5.29
   3   5  10   83.83    5.60
   3   5  11  240.82    9.05
   3   5  11  234.01    8.62
  -3  -5 -11  218.99    8.02
   3   5  12   46.27    3.65
  -3  -5 -12   49.45    3.40
   3   5  12   50.61    3.63
  -3  -5 -13    0.59    0.70
   3   5  13    0.65    0.73
  -3  -5 -13    0.62    0.52
   3   5  13   -0.09    0.75
  -3  -6  12    2.83    0.82
  -3  -6  12    1.54    0.59
   3   6 -12    3.59    0.98
   3   6 -11    5.89    1.23
  -3  -6  11    5.19    1.17
  -3  -6  11    6.40    1.47
   3   6 -10   33.17    3.11
  -3  -6  10   30.29    2.82
  -3  -6  10   29.63    3.10
   3   6  -9   24.39    2.98
   3   6  -9   23.86    2.94
  -3  -6   9   23.30    2.79
  -3  -6   9   24.83    3.06
   3   6  -8    3.97    1.55
   3   6  -8    2.29    1.22
  -3  -6   8    0.98    1.14
  -3  -6   8    1.53    1.11
  -3  -6   7    6.87    1.63
   3   6  -7    4.41    1.36
   3   6  -7    5.78    1.41
  -3  -6   6    0.60    0.86
   3   6  -6    1.49    1.14
   3   6  -6    3.05    1.19
  -3  -6   5   16.72    2.36
  -3  -6   5   15.52    2.51
   3   6  -5   14.18    2.25
   3   6  -5   14.46    2.15
  -3  -6   4   34.26    3.41
   3   6  -4   32.77    3.25
   3   6  -4   32.16    3.02
   3   6  -3  150.12    5.89
  -3  -6   3  147.24    6.79
   3   6  -2    1.47    0.89
  -3  -6   2   -0.29    1.01
   3   6  -1   11.63    1.75
  -3  -6   1   13.03    2.11
   3   6   0  440.99   10.43
  -3  -6   0  445.14   11.18
   3   6   1  425.31   10.42
  -3  -6  -1  417.19   10.78
   3   6   2  410.53   10.59
  -3  -6  -2  409.63   10.71
   3   6   3  341.77   10.08
  -3  -6  -3  357.03    9.96
  -3  -6  -4  361.59    9.98
  -3  -6  -4  372.39   10.13
   3   6   4  373.57   10.98
   3   6   5  460.10   12.20
   3   6   5  461.83   11.99
  -3  -6  -5  449.31   11.54
  -3  -6  -5  450.55   11.12
   3   6   5  460.80   12.66
   3   6   5  442.33   11.34
   3   6   6   69.43    5.00
  -3  -6  -6   74.38    4.86
   3   6   6   70.31    4.82
   3   6   6   70.78    4.93
   3   6   6   75.87    5.29
   3   6   7    1.32    1.08
  -3  -6  -7    1.57    1.12
   3   6   7    3.92    1.30
   3   6   7   -0.18    1.34
   3   6   7   -0.97    1.74
   3   6   8  332.13   11.20
   3   6   8  343.47   11.05
  -3  -6  -8  312.42   10.90
   3   6   8  324.61   11.16
   3   6   9  272.97   10.13
  -3  -6  -9  275.20   10.06
   3   6   9  270.19    9.72
   3   6   9  264.67    8.91
   3   6   9  275.30   10.21
   3   6  10    4.78    1.99
   3   6  10    5.42    2.18
   3   6  10    2.39    1.36
  -3  -6 -10    6.56    1.82
  -3  -6 -11   30.93    3.08
   3   6  11   33.53    3.27
   3   6  11   29.66    3.18
   3   6  12   85.18    4.38
  -3  -6 -12   84.66    4.15
  -3  -6 -13   45.42    2.45
   3   6  13   45.54    2.54
   3   6  13   46.55    2.50
  -3  -7  11    1.84    0.92
  -3  -7  11    1.83    0.79
   3   7 -11    0.37    0.88
  -3  -7  10   18.45    2.19
   3   7 -10   18.65    1.93
  -3  -7  10   17.49    1.86
  -3  -7   9    1.73    1.11
   3   7  -9    1.77    1.19
  -3  -7   9   -0.82    0.95
  -3  -7   8    3.50    1.26
   3   7  -8    3.36    1.53
  -3  -7   8    6.24    1.60
   3   7  -7   -0.05    1.04
  -3  -7   7   -1.30    1.36
   3   7  -6   16.66    2.54
  -3  -7   6   13.12    2.39
   3   7  -5    2.46    0.95
  -3  -7   5    1.28    0.98
  -3  -7   5    1.38    0.95
   3   7  -4    2.74    1.43
  -3  -7   4    1.92    1.36
   3   7  -4   -1.90    1.64
  -3  -7   3   66.09    4.95
   3   7  -3   63.01    4.70
   3   7  -3   60.69    4.32
   3   7  -3   61.68    4.20
  -3  -7   2   78.71    5.37
   3   7  -2   70.80    5.03
   3   7  -2   74.07    4.70
   3   7  -2   82.31    4.88
   3   7  -1  148.08    7.01
  -3  -7   1  137.73    7.02
   3   7  -1  139.73    6.42
   3   7   0  115.87    6.12
  -3  -7   0  101.90    6.04
   3   7   0  110.50    5.81
   3   7   1 1272.22   20.01
  -3  -7  -1 1234.21   20.41
   3   7   1 1275.62   19.84
   3   7   2  344.11   10.40
   3   7   2  327.01   10.26
  -3  -7  -2  310.59   10.27
   3   7   2  318.92   10.25
  -3  -7  -3  121.40    6.40
   3   7   3  117.17    6.38
   3   7   3  131.48    6.68
   3   7   3  123.38    6.42
   3   7   3  118.69    5.88
  -3  -7  -4   38.36    3.53
  -3  -7  -4   38.22    3.54
  -3  -7  -4   38.96    3.68
   3   7   4   43.93    4.07
   3   7   4   41.68    3.98
   3   7   4   41.05    3.78
  -3  -7  -5  184.07    7.67
  -3  -7  -5  191.45    7.77
  -3  -7  -5  181.93    7.78
   3   7   5  199.76    8.49
   3   7   5  193.91    8.26
   3   7   5  196.35    8.68
   3   7   6  547.04   14.05
  -3  -7  -6  578.91   13.56
  -3  -7  -6  533.42   13.24
   3   7   6  552.74   14.76
   3   7   6  537.74   14.21
   3   7   6  546.46   13.27
   3   7   7  309.50   10.65
   3   7   7  288.43   10.08
   3   7   7  285.71   10.52
  -3  -7  -7  292.09    9.55
   3   7   8   79.48    5.44
  -3  -7  -8   84.25    5.83
   3   7   8   83.68    5.47
   3   7   8   80.70    5.74
   3   7   9   59.63    4.54
   3   7   9   65.38    4.89
  -3  -7  -9   64.54    4.91
   3   7   9   61.65    4.83
   3   7  10   72.88    4.87
  -3  -7 -10   62.09    4.46
   3   7  10   69.91    4.69
   3   7  11   93.39    4.88
   3   7  11   95.99    4.90
  -3  -7 -11   97.82    4.93
  -3  -7 -12   34.37    2.40
   3   7  12   36.52    2.59
  -3  -8  10    8.59    1.29
  -3  -8  10    9.05    1.45
   3   8 -10    8.53    1.42
  -3  -8   9   21.35    2.28
  -3  -8   9   19.88    2.46
   3   8  -9   21.43    2.47
   3   8  -8   56.00    3.58
  -3  -8   8   62.04    4.15
   3   8  -8   69.97    4.79
  -3  -8   7   35.65    3.49
   3   8  -7   40.86    3.96
  -3  -8   6    5.90    1.71
   3   8  -6    4.08    1.78
   3   8  -5   46.74    4.51
  -3  -8   5   48.68    4.10
   3   8  -4   29.12    3.61
  -3  -8   4   35.41    3.81
   3   8  -3   32.07    3.83
  -3  -8   3   35.08    3.89
   3   8  -2    0.22    1.38
  -3  -8   2    1.23    1.13
   3   8  -2    3.63    1.37
   3   8  -1  830.51   17.57
  -3  -8   1  854.78   18.60
   3   8  -1  845.59   16.11
  -3  -8   1  826.38   16.65
   3   8  -1  815.21   16.81
   3   8   0  142.59    7.25
  -3  -8   0  150.62    7.82
   3   8   0  147.54    7.25
   3   8   0  139.07    6.72
   3   8   1    1.82    1.30
   3   8   1    0.90    1.49
   3   8   1    1.58    1.35
   3   8   1    1.97    1.22
  -3  -8  -1    2.32    1.53
  -3  -8  -2   50.59    4.53
   3   8   2   58.06    4.69
   3   8   2   56.93    4.69
   3   8   2   60.48    4.27
   3   8   2   58.49    4.80
  -3  -8  -3  454.53   13.31
   3   8   3  478.71   13.24
   3   8   3  486.28   13.30
   3   8   3  478.42   13.60
  -3  -8  -4  234.95    9.12
  -3  -8  -4  238.87    8.81
  -3  -8  -4  238.56    9.59
   3   8   4  255.87   10.19
   3   8   4  236.03    9.53
   3   8   4  256.75    9.80
   3   8   5   25.92    3.34
   3   8   5   26.51    3.48
  -3  -8  -5   28.03    3.20
  -3  -8  -5   24.44    3.12
   3   8   5   31.50    3.68
   3   8   6   90.65    5.92
   3   8   6   88.62    6.02
  -3  -8  -6   99.92    5.89
   3   8   7  230.97    9.44
   3   8   7  227.77    8.37
   3   8   7  226.26    9.18
  -3  -8  -7  222.18    8.35
   3   8   8    1.76    1.22
   3   8   8   -0.10    1.29
  -3  -8  -8    4.82    1.90
   3   8   8    0.70    1.39
  -3  -8  -8    1.21    1.14
   3   8   9   34.90    3.41
   3   8   9   33.16    3.44
   3   8   9   31.69    3.05
  -3  -8  -9   33.07    3.43
   3   8  10  267.36    8.36
  -3  -8 -10  286.02    8.55
   3   8  10  277.22    8.03
   3   8  11    1.95    0.78
  -3  -8 -11    1.09    0.88
   3   8  11    2.36    1.05
   3   8  12   11.75    1.20
   3   9  -9   12.76    1.56
  -3  -9   9   11.61    1.63
  -3  -9   9   11.85    1.25
   3   9  -8    7.46    1.64
  -3  -9   8    8.85    1.74
  -3  -9   8    8.74    1.37
  -3  -9   7    0.65    0.63
   3   9  -7   -0.29    1.07
  -3  -9   7    0.56    1.12
   3   9  -6   32.97    3.39
  -3  -9   6   33.40    3.52
  -3  -9   6   44.13    3.50
  -3  -9   5   -0.32    0.91
   3   9  -5    0.30    1.46
  -3  -9   5    0.61    1.40
   3   9  -4   15.33    2.72
  -3  -9   4   16.17    2.89
   3   9  -3  104.32    6.52
  -3  -9   3   90.65    6.07
   3   9  -2   92.59    6.18
   3   9  -2   97.60    5.53
  -3  -9   2   77.91    5.50
   3   9  -1   62.56    5.13
   3   9  -1   68.52    4.81
  -3  -9   1   71.91    5.11
   3   9   0   22.46    3.25
   3   9   0   24.48    3.24
   3   9   0   26.59    3.11
   3   9   1  624.06   15.45
   3   9   1  641.34   15.75
   3   9   2   -2.98    1.72
   3   9   2   -3.18    1.88
   3   9   3   14.95    2.73
   3   9   3   16.98    2.88
  -3  -9  -3   20.31    2.89
   3   9   4  149.20    7.63
   3   9   4  160.38    7.91
  -3  -9  -4  142.36    7.26
   3   9   5  155.18    7.74
   3   9   5  151.05    7.56
  -3  -9  -5  154.13    7.35
   3   9   6   10.84    2.50
   3   9   6    5.88    1.94
  -3  -9  -6   11.04    2.30
   3   9   7   62.08    4.68
   3   9   7   54.40    4.49
  -3  -9  -7   57.09    4.07
   3   9   8   71.82    4.02
  -3  -9  -8   73.77    4.20
  -3  -9  -8   84.04    5.14
   3   9   8   80.18    4.93
   3   9   8   79.86    5.02
   3   9   9   51.91    3.80
  -3  -9  -9   50.76    3.68
   3   9   9   57.78    3.86
   3   9   9   48.35    3.09
  -3  -9 -10   10.79    1.57
   3   9  10   10.13    1.57
  -3  -9 -11    5.08    0.84
   3   9  11    4.56    0.87
   3  10  -8   37.94    2.37
  -3 -10   8   39.68    2.52
   3  10  -7   27.96    2.51
   3  10  -7   27.58    2.28
  -3 -10   7   31.40    2.73
   3  10  -6    1.02    0.95
  -3 -10   6    0.47    1.26
   3  10  -5    9.63    1.95
  -3 -10   5   11.38    2.11
   3  10  -4   10.99    2.15
  -3 -10   4   13.72    2.41
   3  10  -3    8.66    2.16
  -3 -10   3    8.86    2.10
   3  10  -2   32.45    3.65
  -3 -10   2   31.48    3.45
   3  10  -2   23.81    2.68
   3  10  -1   48.51    4.30
   3  10  -1   52.90    4.58
  -3 -10   1   45.95    4.06
   3  10  -1   47.60    3.91
   3  10   0    0.24    1.42
   3  10   0    0.20    1.36
   3  10   1    1.44    1.41
   3  10   1    2.30    1.54
   3  10   2   27.82    3.47
   3  10   2   22.90    3.17
   3  10   3  123.36    6.80
   3  10   3  126.68    6.79
  -3 -10  -3  117.87    6.61
   3  10   4   13.55    2.47
   3  10   4    9.40    2.37
  -3 -10  -4   12.86    2.48
   3  10   5  142.81    6.94
   3  10   5  141.61    6.92
  -3 -10  -5  139.16    6.57
   3  10   6   28.53    3.19
   3  10   6   26.68    3.12
  -3 -10  -6   25.32    2.79
   3  10   7   25.65    2.84
  -3 -10  -7   24.96    2.44
   3  10   7   30.46    3.06
  -3 -10  -7   28.91    2.94
   3  10   8   10.60    1.84
  -3 -10  -8   10.98    1.44
   3  10   8   14.48    1.99
  -3 -10  -8   12.79    1.93
   3  10   9   26.73    2.25
  -3 -10  -9   25.12    2.19
   3  10  10   22.78    1.60
  -3 -10 -10   22.16    1.55
   3  11  -6   -0.08    0.47
   3  11  -6    0.31    0.60
  -3 -11   6    0.64    0.67
   3  11  -6    0.52    0.61
  -3 -11   5   -0.05    0.50
   3  11  -5    0.91    0.83
   3  11  -5    0.01    0.78
  -3 -11   4   45.14    3.29
   3  11  -4   43.18    3.26
   3  11  -4   45.71    3.34
  -3 -11   3    8.90    1.71
   3  11  -3    6.90    1.57
   3  11  -3    9.43    1.87
  -3 -11   2    0.84    0.78
   3  11  -2    0.28    1.10
   3  11  -2   -0.23    1.22
  -3 -11   1   12.10    1.85
   3  11  -1   14.88    2.40
   3  11  -1   12.28    2.25
   3  11   0    5.19    1.63
   3  11   0    3.93    1.45
   3  11   1   54.34    4.25
   3  11   1   52.54    4.24
  -3 -11  -1   47.62    4.00
   3  11   2   51.59    4.15
   3  11   2   54.97    4.19
  -3 -11  -2   49.36    3.98
   3  11   3   71.06    4.74
   3  11   3   73.65    4.71
  -3 -11  -3   66.80    4.46
   3  11   4   19.24    2.61
   3  11   4   18.90    2.51
  -3 -11  -4   18.49    2.31
   3  11   5    1.16    1.00
   3  11   5    1.70    1.24
  -3 -11  -5    0.76    0.83
   3  11   6    0.26    0.87
   3  11   6    0.44    0.93
  -3 -11  -6   -0.05    0.66
  -3 -11  -6    1.16    0.93
   3  11   7  107.84    4.51
  -3 -11  -7   97.01    3.69
   3  11   7  106.25    4.44
  -3 -11  -7  102.80    4.27
  -3 -11  -8    0.89    0.61
   3  11   8    3.01    0.88
   3  11   8    2.05    0.68
   3  12  -4   17.55    1.50
   3  12  -4   17.40    1.49
   3  12  -4   19.83    1.72
   3  12  -3    0.82    0.76
   3  12  -3   -0.75    0.61
   3  12  -3    0.37    0.64
  -3 -12   3   -0.55    0.35
   3  12  -2   19.42    2.01
   3  12  -2   19.94    1.96
   3  12  -2   19.70    1.98
   3  12  -1   -0.31    0.73
   3  12  -1    1.00    0.92
  -3 -12   1    2.05    0.94
   3  12  -1    0.86    0.78
   3  12   0    7.00    1.44
   3  12   0    6.98    1.50
   3  12   0    5.96    1.29
  -3 -12   0    5.65    1.39
   3  12   1   48.97    3.29
   3  12   1   45.43    3.13
   3  12   1   39.03    2.41
  -3 -12  -1   47.59    3.35
  -3 -12  -2    0.11    0.84
   3  12   2   -0.46    0.80
   3  12   2   -0.15    0.91
  -3 -12  -3    1.60    0.88
   3  12   3    1.17    0.89
   3  12   3    1.28    0.88
  -3 -12  -4    4.82    1.01
   3  12   4    2.17    0.85
   3  12   4    4.88    1.20
  -3 -12  -5   32.85    2.07
  -3 -12  -5   33.54    2.11
   3  12   5   36.56    2.35
   3  12   5   33.61    2.35
   3  12   6   10.74    1.21
   3  12   6   11.40    1.27
  -4   9   4    3.40    0.68
   4  -9  -4    2.55    0.66
  -4   9   4    3.64    0.69
  -4   9   3   89.11    3.21
  -4   9   3  100.30    3.67
   4  -9  -3   97.22    3.74
  -4   9   2    7.51    1.14
   4  -9  -2    7.43    1.25
  -4   9   2    6.19    0.91
  -4   9   1    6.33    1.15
   4  -9  -1    7.39    1.25
  -4   9   0   11.02    1.41
   4  -9   0    9.85    1.19
  -4   9  -1    0.61    0.68
  -4   9  -2    4.74    0.91
  -4   8   7   11.26    1.30
   4  -8  -6   57.83    3.11
  -4   8   6   60.06    3.25
   4  -8  -5   96.39    4.49
  -4   8   5   96.39    4.21
  -4   8   5   96.84    4.43
   4  -8  -4    7.77    1.53
  -4   8   4    5.42    1.26
  -4   8   4    8.21    1.53
   4  -8  -3   20.46    2.43
  -4   8   3   22.51    2.46
  -4   8   3   17.53    2.14
  -4   8   2   71.84    4.14
   4  -8  -2   65.39    4.31
  -4   8   2   64.94    4.09
   4  -8  -1   13.48    1.75
   4  -8  -1   15.34    2.24
  -4   8   1   13.01    2.06
   4  -8   0    5.73    1.39
  -4   8   0    5.59    1.57
   4  -8   0    3.59    1.30
   4  -8   1    8.09    1.67
   4  -8   1    8.52    1.66
  -4   8  -1    6.83    1.57
   4  -8   1    6.23    1.40
  -4   8  -1    3.57    1.00
   4  -8   2   11.57    1.90
   4  -8   2   12.70    2.02
  -4   8  -2   11.14    1.82
   4  -8   2   10.79    1.72
  -4   8  -2   11.13    1.53
   4  -8   3   60.75    3.75
   4  -8   3   61.98    3.95
  -4   8  -3   56.71    3.51
  -4   8  -3   58.15    3.31
   4  -8   4    3.20    1.05
   4  -8   4    3.06    1.05
  -4   8  -4    3.45    1.01
  -4   8  -4    3.06    0.98
   4  -8   5    9.90    1.37
   4  -8   5    8.72    1.43
  -4   8  -5    7.91    1.19
  -4   8  -5    8.65    1.16
   4  -8   6   24.81    1.68
   4  -8   6   25.13    1.78
  -4   7   9   74.48    2.90
   4  -7  -8   45.59    2.75
  -4   7   8   41.60    2.51
  -4   7   8   36.10    2.15
  -4   7   8   44.01    2.81
   4  -7  -7   27.94    2.52
  -4   7   7   28.56    2.35
  -4   7   7   30.49    2.70
  -4   7   7   28.22    2.35
   4  -7  -6    3.20    1.40
  -4   7   6    3.16    1.40
  -4   7   6    4.13    1.16
   4  -7  -5   98.41    5.53
  -4   7   5  107.75    5.31
  -4   7   5  108.27    5.64
  -4   7   4  104.26    5.51
   4  -7  -4  111.66    6.18
  -4   7   4  105.50    5.72
  -4   7   3   29.21    3.10
   4  -7  -3   23.50    3.01
  -4   7   2   74.30    4.92
   4  -7  -2   76.25    5.27
   4  -7  -2   75.40    4.80
  -4   7   1   37.39    3.62
   4  -7  -1   38.03    3.74
   4  -7  -1   38.53    3.67
   4  -7  -1   32.65    3.41
  -4   7   0   40.89    3.83
   4  -7   0   42.24    4.03
   4  -7   0   41.71    3.81
   4  -7   0   41.94    4.03
  -4   7  -1  120.78    6.32
   4  -7   1  113.33    6.18
  -4   7  -1  127.98    5.84
   4  -7   1  130.82    6.60
   4  -7   1  110.46    6.45
   4  -7   2    1.33    0.89
   4  -7   2    2.16    1.37
   4  -7   2    2.91    1.10
  -4   7  -2    1.92    1.07
  -4   7  -2    2.23    1.38
   4  -7   3   73.54    4.90
  -4   7  -3   70.13    4.70
   4  -7   3   67.10    4.22
  -4   7  -3   68.63    4.38
   4  -7   3   73.65    4.47
   4  -7   4   24.93    2.79
  -4   7  -4   27.43    2.90
   4  -7   4   22.79    2.37
  -4   7  -4   22.16    2.50
  -4   7  -5    0.02    0.74
   4  -7   5    0.20    1.06
   4  -7   5   -1.16    0.65
  -4   7  -6    2.36    0.85
   4  -7   6    2.09    1.00
  -4   7  -7    5.23    1.09
   4  -7   7    5.38    1.17
   4  -7   7    6.67    1.19
  -4   7  -7    5.93    1.07
   4  -7   7    5.46    0.97
   4  -6 -10   12.12    1.21
  -4   6  10   15.79    1.49
  -4   6  10   13.05    1.21
  -4   6   9    0.42    0.70
   4  -6  -9   -0.43    0.70
  -4   6   9    0.54    0.54
  -4   6   9   -0.64    0.72
  -4   6   8    3.61    1.25
  -4   6   8    2.07    1.06
   4  -6  -8    3.53    1.17
  -4   6   8    2.04    0.91
  -4   6   7  211.81    7.78
  -4   6   7  204.69    7.17
   4  -6  -7  210.54    8.06
  -4   6   6  123.19    6.36
  -4   6   6  117.35    5.80
   4  -6  -6  109.01    6.14
   4  -6  -5   11.66    2.33
  -4   6   5   11.02    2.15
  -4   6   5   12.25    2.33
   4  -6  -4   90.33    6.03
  -4   6   4   87.21    5.44
  -4   6   3   32.07    3.43
   4  -6  -3   33.80    3.39
   4  -6  -3   30.44    3.54
  -4   6   2    0.78    1.26
   4  -6  -2    4.40    1.51
   4  -6  -2   -0.02    1.05
   4  -6  -2    3.98    1.48
  -4   6   1  159.40    7.54
   4  -6  -1  163.96    8.12
   4  -6  -1  157.27    7.98
   4  -6  -1  163.64    7.63
  -4   6   0    1.75    1.23
   4  -6   0    0.95    0.77
   4  -6   0    0.52    1.42
   4  -6   0    0.13    1.09
   4  -6   0   -0.55    1.31
   4  -6   1  107.04    6.33
  -4   6  -1  119.09    6.59
   4  -6   1  119.50    6.68
  -4   6  -1  105.94    5.70
   4  -6   1  106.31    6.18
   4  -6   2   41.86    4.14
   4  -6   2   40.30    3.89
  -4   6  -2   41.07    3.68
   4  -6   2   38.40    3.63
   4  -6   2   46.57    4.08
   4  -6   3   10.26    2.22
   4  -6   3   14.03    2.25
   4  -6   3    9.23    1.94
  -4   6  -3   11.10    2.21
   4  -6   3    6.06    1.68
   4  -6   4    7.71    1.87
   4  -6   4    8.81    1.74
   4  -6   4    8.79    1.75
  -4   6  -4   11.77    2.13
   4  -6   5   63.23    4.62
  -4   6  -5   67.89    4.64
   4  -6   5   61.94    4.09
   4  -6   5   58.65    3.90
   4  -6   6    4.01    1.49
  -4   6  -6    3.56    1.30
   4  -6   6    2.59    1.02
  -4   6  -7   26.72    2.69
   4  -6   7   27.60    2.75
  -4   6  -8    2.02    0.82
   4  -6   8    1.01    0.83
   4  -6   8    1.57    0.86
   4  -6   9   -0.06    0.29
  -4   6  -9    0.85    0.49
  -4   5  11   -0.94    0.59
   4  -5 -11   -0.97    0.37
  -4   5  10   21.54    1.96
  -4   5  10   22.37    2.28
   4  -5 -10   24.76    2.27
  -4   5   9   96.36    4.81
  -4   5   9   87.89    4.11
  -4   5   9   98.39    5.17
   4  -5  -9   99.66    5.12
   4  -5  -8  103.05    5.85
  -4   5   8  103.85    5.10
  -4   5   8   98.83    5.40
  -4   5   7   31.78    3.08
  -4   5   7   39.25    3.72
   4  -5  -6   67.69    5.20
  -4   5   6   75.41    5.26
  -4   5   6   64.60    4.64
   4  -5  -5    1.82    1.36
  -4   5   5    1.86    1.34
   4  -5  -4   21.15    3.15
   4  -5  -4   22.03    2.70
  -4   5   4   16.08    2.63
   4  -5  -3  103.62    6.60
   4  -5  -3  113.79    6.52
  -4   5   3  116.97    6.33
  -4   5   2    1.05    0.91
   4  -5  -2    4.34    1.82
   4  -5  -2    0.51    1.60
   4  -5  -2    2.51    1.13
   4  -5  -2    2.38    1.50
  -4   5   2   -1.28    1.34
   4  -5  -2    2.50    1.31
  -4   5   1   98.34    5.83
   4  -5  -1   93.70    6.17
   4  -5  -1   89.22    5.55
   4  -5  -1   94.26    6.31
   4  -5  -1  102.78    6.59
  -4   5   1   98.24    6.13
   4  -5  -1   88.64    6.01
   4  -5   0   64.07    5.11
   4  -5   0   64.31    4.82
   4  -5   0   56.24    4.77
   4  -5   0   67.36    4.85
  -4   5   0   75.03    5.33
   4  -5   0   64.84    5.23
  -4   5   0   67.67    4.97
   4  -5   1  168.72    7.47
   4  -5   1  151.56    7.27
   4  -5   1  154.58    7.52
   4  -5   1  155.37    7.59
  -4   5  -1  157.05    6.95
  -4   5  -1  178.04    8.13
   4  -5   1  162.21    8.26
  -4   5  -1  158.07    7.47
   4  -5   2    0.90    0.80
  -4   5  -2    3.96    1.51
   4  -5   2    3.35    1.55
   4  -5   2    4.17    1.44
  -4   5  -2    3.27    1.42
   4  -5   2    1.91    1.24
   4  -5   3  345.64   10.68
   4  -5   3  344.02   10.67
  -4   5  -3  345.54   10.93
   4  -5   3  347.50   10.62
   4  -5   3  363.28   11.80
   4  -5   4   70.61    4.80
   4  -5   4   76.81    5.56
   4  -5   4   74.47    4.94
  -4   5  -4   85.00    5.60
   4  -5   5   12.73    2.72
   4  -5   5   10.27    2.01
  -4   5  -5   12.85    2.38
  -4   5  -6   43.74    3.98
   4  -5   6   43.02    4.11
  -4   5  -7    4.66    1.44
   4  -5   7    7.91    1.89
  -4   5  -8    5.34    1.26
  -4   5  -8   10.29    1.94
   4  -5   8    9.77    2.00
   4  -5   9   19.06    2.13
  -4   5  -9   21.52    2.17
  -4   5 -10   29.38    1.96
   4  -5  10   26.84    1.94
  -4   4  12   21.46    1.60
   4  -4 -11   64.26    3.30
  -4   4  11   66.55    3.66
   4  -4 -11   71.47    3.66
  -4   4  11   67.40    3.32
  -4   4  10    1.43    1.16
   4  -4 -10    3.47    1.47
  -4   4  10    3.16    0.93
  -4   4   9   36.93    3.20
   4  -4  -9   39.18    3.66
  -4   4   9   40.56    3.76
  -4   4   8  215.59    8.23
   4  -4  -8  242.43    9.45
   4  -4  -8  222.98    7.93
  -4   4   8  220.96    7.80
   4  -4  -7   32.88    3.72
  -4   4   7   28.89    3.34
  -4   4   7   28.56    3.05
   4  -4  -6   65.47    5.24
  -4   4   6   82.14    5.08
  -4   4   6   69.90    5.07
  -4   4   5  101.03    5.79
   4  -4  -5  111.94    6.81
  -4   4   5  113.42    6.45
  -4   4   5  115.49    6.07
   4  -4  -5  111.18    6.41
   4  -4  -5  119.06    7.23
   4  -4  -4  243.72   10.19
   4  -4  -4  219.30    8.66
  -4   4   4  243.86    8.79
  -4   4   4  217.49    8.42
  -4   4   4  228.70    8.92
   4  -4  -4  242.33    9.26
   4  -4  -3  147.22    7.61
   4  -4  -3  144.92    7.74
  -4   4   3  139.59    6.61
   4  -4  -3  142.49    7.54
  -4   4   3  147.02    7.11
   4  -4  -3  135.55    7.10
   4  -4  -2    3.50    1.68
   4  -4  -2    8.16    1.53
   4  -4  -2    5.79    1.68
  -4   4   2    9.62    1.94
  -4   4   2    7.01    1.65
   4  -4  -2    5.17    1.57
   4  -4  -2    2.94    1.31
   4  -4  -1   88.49    5.72
   4  -4  -1  105.72    5.79
   4  -4  -1   96.28    5.97
  -4   4   1  103.89    5.72
   4  -4  -1  105.05    6.39
  -4   4   1  105.73    5.96
   4  -4  -1  101.10    6.32
   4  -4   0  507.32   13.33
   4  -4   0  499.02   12.71
   4  -4   0  508.10   13.20
   4  -4   0  506.70   12.71
  -4   4   0  502.22   12.11
   4  -4   0  537.16   14.38
  -4   4   0  547.45   13.64
   4  -4   1   41.20    3.79
   4  -4   1   43.58    3.87
   4  -4   1   44.14    3.84
  -4   4  -1   41.19    3.57
   4  -4   1   40.51    4.04
  -4   4  -1   46.78    4.04
   4  -4   1   44.32    3.86
   4  -4   2  150.98    7.35
   4  -4   2  154.46    7.95
  -4   4  -2  160.53    7.40
  -4   4  -2  145.79    7.12
  -4   4  -2  145.46    6.75
   4  -4   2  144.55    6.98
   4  -4   3  408.47   12.31
   4  -4   3  414.23   13.14
  -4   4  -3  390.15   11.48
  -4   4  -3  371.72   11.71
  -4   4  -3  368.21   11.09
   4  -4   4    4.78    1.61
  -4   4  -4    3.13    1.41
   4  -4   4    4.95    1.62
  -4   4  -4    0.01    1.92
  -4   4  -4    4.42    1.66
  -4   4  -5  205.62    8.71
   4  -4   5  225.74    9.51
  -4   4  -6  222.68    8.97
   4  -4   6  213.64    9.18
   4  -4   7    2.81    1.70
  -4   4  -7    2.76    1.79
  -4   4  -7    3.65    1.38
   4  -4   8   92.12    5.70
  -4   4  -8   96.46    5.56
  -4   4  -8   83.76    4.59
   4  -4   9    0.96    1.19
  -4   4  -9   -0.50    0.98
  -4   4  -9    0.79    0.75
   4  -4  10   10.38    1.62
  -4   4 -10   11.56    1.68
  -4   4 -10    8.97    1.24
  -4   4 -11   12.63    1.25
   4  -4  11   13.80    1.38
   4  -3 -12   -0.29    0.71
  -4   3  12    1.24    0.57
  -4   3  12   -0.04    0.59
   4  -3 -12    0.69    0.66
  -4   3  11   34.04    2.96
  -4   3  11   32.43    2.63
   4  -3 -11   39.64    3.14
   4  -3 -10   75.21    4.87
  -4   3  10   73.13    4.80
  -4   3   9    0.84    0.90
   4  -3  -9    1.22    1.27
  -4   3   8   -0.21    1.14
   4  -3  -8   -0.36    1.21
   4  -3  -8   -0.92    0.62
   4  -3  -7  231.41    8.47
   4  -3  -7  221.75    9.43
  -4   3   7  208.15    8.29
  -4   3   6  148.80    7.12
   4  -3  -6  135.38    7.35
   4  -3  -6  140.19    7.28
   4  -3  -6  155.44    8.12
   4  -3  -5    9.57    2.15
   4  -3  -5   11.32    2.47
   4  -3  -5    7.28    2.04
  -4   3   5    8.22    1.87
  -4   3   5   10.67    2.00
   4  -3  -5    5.03    1.56
   4  -3  -4  190.22    8.58
   4  -3  -4  184.25    7.48
   4  -3  -4  165.06    7.56
  -4   3   4  175.62    7.35
  -4   3   4  176.50    7.48
   4  -3  -3  897.59   17.68
   4  -3  -3  852.58   15.17
   4  -3  -3  889.40   17.89
   4  -3  -3  882.84   17.81
  -4   3   3  869.09   16.02
   4  -3  -3  886.29   17.57
   4  -3  -2  562.97   13.64
   4  -3  -2  528.73   13.49
  -4   3   2  550.43   12.77
   4  -3  -2  529.05   13.62
   4  -3  -2  545.70   13.57
  -4   3   1    4.39    1.49
   4  -3  -1    1.30    1.21
   4  -3  -1    6.61    1.80
   4  -3  -1    4.71    1.55
  -4   3   0  359.65    9.47
   4  -3   0  355.78   10.29
   4  -3   0  341.84   10.85
  -4   3   0  363.58   10.44
  -4   3  -1  544.47   12.26
   4  -3   1  543.62   13.87
  -4   3  -1  544.35   12.84
   4  -3   1  545.37   12.25
   4  -3   2  101.32    5.72
   4  -3   2  101.90    6.18
  -4   3  -2  109.04    5.86
  -4   3  -2  105.22    5.67
  -4   3  -2  102.42    5.31
  -4   3  -3  233.18    8.75
   4  -3   3  238.53    8.97
   4  -3   3  255.68    9.93
  -4   3  -3  245.45    8.79
  -4   3  -4 1220.99   20.84
   4  -3   4 1219.93   20.98
   4  -3   4 1183.55   21.98
  -4   3  -4 1158.79   19.17
  -4   3  -5    6.95    1.94
  -4   3  -5    6.73    1.76
   4  -3   5   12.50    2.56
   4  -3   5    9.11    2.14
   4  -3   6   33.10    3.89
   4  -3   7    8.16    2.40
  -4   3  -7   11.35    2.15
   4  -3   8  169.95    8.13
  -4   3  -8  170.03    7.08
   4  -3   9  150.58    7.18
  -4   3  -9  145.34    6.15
   4  -3  10    5.00    1.52
  -4   3 -10    3.00    0.97
  -4   3 -10    4.60    1.44
   4  -3  11   21.35    2.12
   4  -3  11   18.03    1.59
  -4   3 -11   23.43    2.12
  -4   3 -11   19.37    1.70
   4  -2 -13    7.29    0.96
  -4   2  12   24.93    2.26
  -4   2  12   23.44    1.94
   4  -2 -12   29.16    2.48
  -4   2  11   20.57    2.49
  -4   2  11   21.89    2.35
   4  -2 -11   22.71    2.68
   4  -2 -10  152.66    7.23
  -4   2  10  132.62    6.55
   4  -2  -9   40.82    3.99
  -4   2   9   32.11    3.57
  -4   2   8    1.62    1.05
   4  -2  -8    0.40    1.23
   4  -2  -7  136.17    6.58
  -4   2   7  148.51    7.31
   4  -2  -7  141.12    7.49
   4  -2  -7  146.55    7.50
   4  -2  -7  138.86    7.65
  -4   2   7  145.42    6.66
   4  -2  -6  572.57   13.57
  -4   2   6  610.28   14.38
   4  -2  -6  588.85   14.91
   4  -2  -6  601.35   14.51
   4  -2  -6  622.22   15.72
  -4   2   5 1444.63   19.29
   4  -2  -5 1520.59   22.34
   4  -2  -5 1563.26   23.52
  -4   2   5 1522.56   21.87
   4  -2  -5 1475.29   21.32
   4  -2  -5 1522.65   23.96
   4  -2  -4    0.51    0.92
   4  -2  -4   -0.01    1.06
   4  -2  -4    0.12    0.97
  -4   2   4   -0.05    0.85
  -4   2   4    1.52    0.93
   4  -2  -4   -1.23    0.96
   4  -2  -3   20.04    2.66
   4  -2  -3   18.64    2.23
   4  -2  -3   19.42    2.53
  -4   2   3   21.75    2.44
   4  -2  -2  861.39   13.77
   4  -2  -2  856.76   15.89
   4  -2  -2  846.81   12.91
   4  -2  -2  835.50   15.94
  -4   2   2  809.96   14.43
  -4   2   1  565.43   10.02
   4  -2  -1  562.23   12.39
   4  -2  -1  562.40   12.97
  -4   2   1  591.73   12.33
  -4   2   0  342.00    8.40
   4  -2   0  331.52    9.18
   4  -2   0  358.64   10.36
  -4   2   0  354.15    9.62
  -4   2  -1   59.54    3.79
   4  -2   1   61.33    3.78
   4  -2   1   61.27    4.40
  -4   2  -1   63.58    4.14
  -4   2  -2 1223.26   17.97
   4  -2   2 1223.45   19.87
  -4   2  -2 1265.40   18.59
  -4   2  -3  162.46    6.91
   4  -2   3  161.18    7.47
  -4   2  -3  163.04    6.83
  -4   2  -4    2.49    1.09
  -4   2  -4    1.15    1.04
   4  -2   4   -0.27    0.68
   4  -2   4    2.56    1.38
   4  -2   5   24.96    3.20
  -4   2  -5   23.53    2.70
   4  -2   5   20.32    2.96
  -4   2  -5   22.64    2.92
  -4   2  -5   21.71    2.59
   4  -2   6  520.13   14.20
  -4   2  -6  547.68   14.43
   4  -2   6  567.42   15.44
  -4   2  -6  526.51   12.80
  -4   2  -7  151.42    6.97
   4  -2   7  148.46    7.85
  -4   2  -8   14.78    2.53
   4  -2   8   12.28    2.65
  -4   2  -9   72.95    4.74
   4  -2   9   79.89    5.51
  -4   2 -10   32.33    2.95
   4  -2  10   34.09    3.50
  -4   2 -11    2.37    0.88
   4  -2  11    2.62    1.14
  -4   2 -12    0.20    0.61
   4  -2  12    0.18    0.45
   4  -2  12    0.26    0.72
  -4   2 -12    0.44    0.43
   4  -1 -13    8.40    1.13
   4  -1 -13   11.50    1.36
   4  -1 -12   26.75    2.51
  -4   1  12   24.79    2.17
  -4   1  12   26.42    2.40
   4  -1 -11   43.28    3.11
  -4   1  11   48.89    3.73
   4  -1 -11   52.25    4.04
  -4   1  11   44.08    3.42
  -4   1  10    3.33    1.60
   4  -1 -10    5.60    1.89
   4  -1 -10    1.70    1.03
   4  -1 -10    2.26    1.25
   4  -1  -9    4.33    1.83
  -4   1   9    7.88    2.09
   4  -1  -8    6.34    1.85
   4  -1  -7  141.15    7.27
   4  -1  -7  151.27    7.79
  -4   1   7  157.22    7.50
   4  -1  -7  139.97    7.30
   4  -1  -7  145.20    6.86
   4  -1  -6    3.65    1.38
   4  -1  -6    4.63    1.74
  -4   1   6    6.00    1.59
   4  -1  -6    2.91    1.23
   4  -1  -6    3.13    1.48
  -4   1   5  264.42    8.95
   4  -1  -5  256.40    9.08
   4  -1  -5  259.15    8.62
   4  -1  -5  280.22    9.92
   4  -1  -5  249.35    8.99
  -4   1   4  665.21   11.88
   4  -1  -4  692.34   12.94
   4  -1  -4  692.44   14.73
  -4   1   4  675.69   13.69
   4  -1  -3  690.17   11.82
   4  -1  -3  688.95   14.10
   4  -1  -3  695.75   13.94
  -4   1   3  660.67   11.91
   4  -1  -2   -0.22    0.49
   4  -1  -2    1.96    1.12
   4  -1  -2    3.86    1.14
  -4   1   2    2.06    0.91
   4  -1  -2    2.53    1.10
   4  -1  -1  271.58    8.04
   4  -1  -1  273.29    7.11
  -4   1   1  266.82    6.17
   4  -1  -1  249.33    8.01
  -4   1   1  254.96    7.48
   4  -1   0  766.66   12.77
  -4   1   0  778.53   11.54
   4  -1   0  780.17   10.88
   4  -1   0  778.68   14.04
  -4   1   0  760.28   13.07
   4  -1   1   25.87    2.31
   4  -1   1   25.51    2.73
  -4   1  -1   31.97    2.85
  -4   1  -1   30.61    2.52
  -4   1  -2   88.05    3.74
   4  -1   2   85.19    4.89
  -4   1  -2   88.88    4.73
  -4   1  -2   83.70    4.41
  -4   1  -3  354.58    8.33
   4  -1   3  340.49   10.06
  -4   1  -3  339.78    9.41
  -4   1  -3  339.35    9.42
  -4   1  -4  309.73    8.56
   4  -1   4  295.67    9.77
  -4   1  -4  312.13    9.22
  -4   1  -4  317.24    9.58
   4  -1   5  144.36    6.96
  -4   1  -5  140.70    6.27
   4  -1   5  135.23    6.98
  -4   1  -5  147.44    6.59
  -4   1  -5  144.60    6.82
   4  -1   6  149.38    7.45
  -4   1  -6  146.06    7.24
  -4   1  -6  135.61    6.64
   4  -1   6  150.85    7.64
  -4   1  -6  139.41    6.52
   4  -1   7  323.78   11.29
  -4   1  -7  349.26   11.57
   4  -1   7  336.36   11.76
  -4   1  -7  316.30    9.96
  -4   1  -7  310.42   10.54
  -4   1  -7  314.61    9.95
   4  -1   8  126.90    7.23
  -4   1  -8  108.62    6.01
  -4   1  -9    5.42    1.81
   4  -1   9    3.84    1.74
   4  -1  10   18.94    2.77
  -4   1 -10   26.41    2.83
   4  -1  11   16.02    2.38
  -4   1 -11   17.17    2.11
   4  -1  12   12.10    1.72
  -4   1 -12   12.88    1.54
   4   0 -13   15.11    1.59
   4   0 -13   13.49    1.51
  -4   0  12    2.14    0.92
   4   0 -12    3.11    1.19
   4   0 -12    2.71    0.97
  -4   0  12    4.39    1.04
  -4   0  11   15.13    2.13
   4   0 -11   14.12    2.12
   4   0 -11   15.53    2.37
  -4   0  11   13.56    1.95
  -4   0  10   23.76    2.80
  -4   0  10   24.53    2.81
   4   0 -10   22.56    3.01
   4   0 -10   16.76    2.34
  -4   0   9    2.09    1.39
   4   0  -9    0.77    1.01
   4   0  -9    0.38    1.32
   4   0  -8    1.08    1.65
   4   0  -8   -1.03    0.68
  -4   0   8    0.55    0.95
   4   0  -8    3.10    1.09
   4   0  -8    0.26    0.82
   4   0  -8    2.38    1.34
   4   0  -7   68.66    5.03
  -4   0   7   65.93    4.88
   4   0  -7   59.21    4.67
   4   0  -7   65.19    5.06
   4   0  -7   60.29    4.80
  -4   0   6  600.81   13.89
   4   0  -6  558.94   13.57
   4   0  -6  569.10   13.62
   4   0  -6  561.15   13.27
   4   0  -6  568.59   14.22
   4   0  -5    0.31    1.21
   4   0  -5    1.56    1.09
  -4   0   5    2.28    1.24
  -4   0   4  214.60    7.49
   4   0  -4  201.51    6.79
   4   0  -4  221.47    8.12
  -4   0   4  215.60    6.08
   4   0  -3 1100.16   16.56
   4   0  -3 1109.45   14.24
   4   0  -3 1108.86   17.19
   4   0  -3 1106.17   16.36
  -4   0   3 1062.23   13.75
   4   0  -2  315.88    8.42
   4   0  -2  324.07    6.79
   4   0  -2  321.82    8.81
   4   0  -2  325.01    8.62
  -4   0   2  335.23    7.83
   4   0  -1   26.54    2.33
   4   0  -1   23.06    2.36
  -4   0   1   24.63    2.22
   4   0  -1   26.25    2.45
  -4   0   0  651.34    8.46
  -4   0   0  637.84    9.66
   4   0   0  633.90   10.32
   4   0   0  643.17   11.78
  -4   0   0  671.62   11.45
   4   0   0  636.01   10.97
  -4   0  -1  903.83   11.07
  -4   0  -1  883.74   12.43
   4   0   1  893.10   11.43
  -4   0  -1  908.06   13.77
   4   0   1  886.17   14.04
   4   0   1  916.26   12.23
  -4   0  -2   45.80    2.76
   4   0   2   42.47    3.26
  -4   0  -2   41.25    2.97
  -4   0  -3   14.25    1.74
   4   0   3   13.59    1.96
  -4   0  -3   11.33    1.83
  -4   0  -4  282.32    8.14
  -4   0  -4  270.99    8.52
   4   0   4  277.17    8.87
  -4   0  -5  968.06   16.24
   4   0   5  971.69   17.46
  -4   0  -5 1018.75   17.49
  -4   0  -6    3.46    1.36
   4   0   6    4.85    1.59
   4   0   6    3.06    1.58
  -4   0  -6    4.84    1.57
  -4   0  -7    7.21    1.57
   4   0   7    6.35    1.84
  -4   0  -7    6.39    1.66
   4   0   7    4.93    1.65
  -4   0  -7    4.25    1.35
   4   0   8  288.87   10.75
  -4   0  -8  295.21    9.97
   4   0   8  277.18   10.58
   4   0   9   65.55    5.18
  -4   0  -9   69.46    4.83
   4   0  10    5.15    2.08
  -4   0 -10    3.61    1.50
   4   0  11    4.61    1.60
  -4   0 -11    4.45    1.29
  -4   0 -12   28.19    2.43
   4   0  12   25.39    2.49
   4   0  13    0.34    0.42
  -4   0 -13   -0.80    0.48
   4   1 -13   17.19    1.68
   4   1 -13   13.90    1.41
   4   1 -13   15.34    1.49
   4   1 -12   13.61    1.99
   4   1 -12   13.48    1.86
   4   1 -12   15.38    2.08
  -4  -1  12   10.79    1.55
  -4  -1  11    2.34    1.23
   4   1 -11    2.21    1.34
   4   1 -11    1.40    1.10
  -4  -1  11    2.91    1.02
   4   1 -10    1.30    1.26
  -4  -1  10   -0.01    1.22
   4   1 -10    2.92    1.33
  -4  -1  10    2.80    1.27
   4   1  -9    0.23    1.08
   4   1  -9   -0.32    0.97
  -4  -1   9    1.82    1.00
   4   1  -8  173.79    8.63
   4   1  -8  155.18    7.83
   4   1  -8  155.29    7.82
   4   1  -8  160.90    7.71
  -4  -1   8  171.08    8.15
   4   1  -8  167.26    7.72
   4   1  -8  166.24    7.51
  -4  -1   8  162.26    7.01
   4   1  -7   50.15    4.45
   4   1  -7   45.10    4.19
   4   1  -7   55.51    4.77
   4   1  -7   45.57    4.04
  -4  -1   7   46.65    4.12
   4   1  -7   44.00    4.06
   4   1  -7   46.40    3.80
   4   1  -6  591.21   14.62
  -4  -1   6  618.71   13.95
   4   1  -6  574.54   13.40
   4   1  -6  580.96   13.81
   4   1  -6  584.45   14.19
   4   1  -6  602.99   13.66
  -4  -1   5  694.28   14.08
   4   1  -5  710.56   15.04
   4   1  -5  698.00   14.71
   4   1  -5  693.76   13.49
  -4  -1   4  166.54    6.44
   4   1  -4  160.57    6.78
   4   1  -4  166.39    6.93
   4   1  -4  159.90    6.01
   4   1  -3  333.94    9.26
  -4  -1   3  348.37    8.84
  -4  -1   3  348.24    7.08
   4   1  -3  341.47    9.31
   4   1  -3  343.06    7.85
   4   1  -2  464.82    9.52
  -4  -1   2  461.67    8.52
   4   1  -2  479.82   10.37
   4   1  -2  461.73   10.24
   4   1  -2  467.96    7.91
   4   1  -1 1722.66   18.53
  -4  -1   1 1743.38   14.44
   4   1  -1 1679.96   17.59
  -4  -1   1 1618.83   16.49
   4   1  -1 1674.00   18.28
  -4  -1   0  363.98    6.94
   4   1   0  362.80    8.09
  -4  -1   0  357.01    6.86
   4   1   0  341.96    7.82
   4   1   0  361.63    7.91
  -4  -1  -1 1072.93   13.16
   4   1   1 1129.73   13.70
  -4  -1  -1 1098.76   12.89
   4   1   1 1090.89   14.15
   4   1   1 1135.26   12.93
  -4  -1  -2  845.49   12.66
   4   1   2  827.53   12.76
  -4  -1  -2  824.36   12.00
  -4  -1  -3  753.96   12.93
   4   1   3  789.55   13.00
  -4  -1  -3  754.55   12.32
  -4  -1  -4   63.37    4.10
   4   1   4   70.89    4.17
  -4  -1  -4   59.28    3.75
  -4  -1  -5  262.85    8.77
  -4  -1  -5  260.43    8.46
   4   1   5  259.43    8.40
  -4  -1  -6  504.70   12.77
  -4  -1  -6  476.77   12.20
   4   1   6  486.41   12.29
   4   1   6  504.49   12.86
  -4  -1  -7  291.33   10.28
   4   1   7  303.69   10.56
   4   1   7  290.67    9.98
  -4  -1  -7  293.20   10.20
  -4  -1  -8   20.30    2.84
   4   1   8   16.66    2.57
  -4  -1  -8   18.72    2.86
   4   1   8   17.67    2.89
   4   1   8   16.11    2.44
  -4  -1  -8   19.83    2.76
  -4  -1  -9    2.03    1.32
   4   1   9    0.49    1.24
  -4  -1 -10  189.19    7.88
   4   1  10  198.92    8.67
  -4  -1 -11    6.29    1.43
   4   1  11    8.30    2.16
  -4  -1 -12    4.26    1.11
   4   1  12    3.81    1.34
   4   1  13    0.97    0.60
  -4  -1 -13    1.43    0.56
   4   2 -13    7.05    1.17
   4   2 -13    5.84    1.08
  -4  -2  12    7.62    1.28
   4   2 -12   10.39    1.66
   4   2 -12   11.93    1.89
   4   2 -12   10.24    1.59
  -4  -2  11    5.27    1.35
   4   2 -11    5.06    1.63
   4   2 -11    5.25    1.69
   4   2 -11    5.98    1.64
   4   2 -10   49.29    4.35
  -4  -2  10   44.06    3.66
   4   2 -10   43.32    3.97
   4   2  -9    5.81    2.13
   4   2  -8  376.00   11.57
  -4  -2   8  392.93   12.35
   4   2  -8  368.47   11.49
   4   2  -8  380.68   12.51
   4   2  -8  382.43   12.27
   4   2  -8  371.09   12.08
   4   2  -7   96.18    5.92
   4   2  -7  101.06    5.90
  -4  -2   7  114.40    6.44
   4   2  -7  110.81    6.07
   4   2  -7  101.85    6.35
   4   2  -7  109.21    6.44
   4   2  -7  114.66    6.47
   4   2  -6    7.10    1.74
  -4  -2   6   11.30    2.04
   4   2  -6    7.45    1.87
   4   2  -6    7.46    1.88
   4   2  -6   10.69    2.07
   4   2  -6   13.49    2.19
   4   2  -6   16.44    2.44
   4   2  -5  488.15   12.43
   4   2  -5  486.84   12.32
   4   2  -5  470.27   11.16
  -4  -2   5  489.20   11.62
   4   2  -4  949.56   16.60
   4   2  -4  922.31   16.17
   4   2  -4  926.92   14.31
  -4  -2   4  954.60   15.16
   4   2  -3  917.63   15.29
  -4  -2   3  935.76   14.01
   4   2  -3  940.96   12.92
   4   2  -3  945.05   15.41
   4   2  -2  224.12    7.31
  -4  -2   2  216.69    6.44
   4   2  -2  230.86    5.58
   4   2  -2  239.67    7.38
  -4  -2   2  231.75    5.57
   4   2  -1 2997.26   24.20
   4   2  -1 2973.97   21.09
   4   2   0    0.26    0.63
   4   2   0    1.26    0.80
  -4  -2   0    0.87    0.62
   4   2   0    2.03    0.96
   4   2   0    1.80    0.68
  -4  -2  -1  853.10   11.68
   4   2   1  865.85   12.76
  -4  -2  -1  846.01   11.98
  -4  -2  -1  871.73   10.86
   4   2   1  853.44   11.10
   4   2   1  874.90   12.04
   4   2   1  847.16   11.10
  -4  -2  -2   61.08    3.43
  -4  -2  -2   55.15    3.27
   4   2   2   61.28    3.55
   4   2   2   54.60    2.98
  -4  -2  -3  440.08    9.82
  -4  -2  -3  429.68    9.60
   4   2   3  445.92   10.08
   4   2   3  450.89    8.92
  -4  -2  -4  960.17   15.54
  -4  -2  -4  920.71   14.99
   4   2   4  941.05   15.75
   4   2   4  968.30   14.01
  -4  -2  -5   34.10    3.34
   4   2   5   31.02    2.80
   4   2   5   35.87    3.40
  -4  -2  -5   35.13    3.20
   4   2   6    0.25    0.90
  -4  -2  -6    0.23    1.26
  -4  -2  -6    0.71    1.12
  -4  -2  -7  149.23    7.36
  -4  -2  -7  159.60    7.52
   4   2   7  157.13    7.50
   4   2   8  138.83    6.66
  -4  -2  -8  147.10    7.49
   4   2   8  136.24    7.31
  -4  -2  -8  153.19    7.71
   4   2   9    3.52    1.97
   4   2   9    2.78    1.25
   4   2  10  112.78    6.53
  -4  -2 -10  115.06    6.21
   4   2  10  106.14    5.76
   4   2  11    0.52    1.26
  -4  -2 -11   -0.62    1.04
   4   2  12   11.15    1.92
  -4  -2 -12   11.49    1.72
   4   2  12    7.24    1.19
   4   2  13    0.59    0.52
  -4  -2 -13    0.74    0.61
  -4  -3  13    2.88    0.64
   4   3 -13    4.29    0.88
   4   3 -13    4.77    0.86
   4   3 -12    1.11    0.63
   4   3 -12    1.47    1.14
   4   3 -12    1.60    0.94
   4   3 -11    4.45    1.26
   4   3 -11    4.46    1.69
   4   3 -11    2.34    1.32
   4   3 -10  109.70    6.07
   4   3 -10  112.14    6.15
   4   3 -10  108.55    6.38
   4   3  -9    2.10    1.48
   4   3  -9    1.39    1.48
   4   3  -8   34.46    3.87
   4   3  -8   35.27    3.87
   4   3  -8   32.63    3.65
   4   3  -8   29.28    3.26
  -4  -3   8   37.75    4.00
   4   3  -7  265.28    9.33
  -4  -3   7  279.31    9.99
   4   3  -7  271.24   10.06
   4   3  -7  265.56    9.85
   4   3  -7  268.10   10.14
   4   3  -7  273.11   10.18
   4   3  -7  275.65   10.22
   4   3  -6  443.60   11.44
  -4  -3   6  465.31   12.11
   4   3  -6  464.12   12.74
   4   3  -6  460.10   12.81
   4   3  -6  463.66   12.18
   4   3  -6  466.64   12.77
   4   3  -6  459.58   12.80
   4   3  -5  179.57    7.66
   4   3  -5  171.50    7.49
   4   3  -5  178.73    7.05
   4   3  -5  173.86    7.53
  -4  -3   5  169.11    6.82
   4   3  -4  315.28    9.70
   4   3  -4  323.00    8.68
   4   3  -4  337.82    9.93
  -4  -3   4  306.82    8.60
   4   3  -3 1413.80   19.41
   4   3  -3 1396.34   16.35
   4   3  -3 1398.56   19.19
  -4  -3   3 1413.33   17.08
   4   3  -2   57.65    3.88
   4   3  -2   51.94    2.86
   4   3  -2   50.83    3.58
  -4  -3   2   55.98    3.18
   4   3  -1   28.11    2.70
   4   3  -1   25.79    2.41
   4   3  -1   21.69    1.74
  -4  -3   1   23.93    2.01
   4   3   0  368.27    8.98
   4   3   0  359.40    8.07
   4   3   0  360.41    7.46
  -4  -3   0  369.77    8.10
   4   3   1  351.76    8.66
   4   3   1  338.54    7.85
  -4  -3  -1  331.57    7.29
   4   3   2  462.33    9.82
  -4  -3  -2  431.31    9.51
  -4  -3  -2  451.26    8.20
   4   3   3   12.61    1.86
  -4  -3  -3   13.27    1.93
   4   3   4    0.80    0.92
  -4  -3  -4    1.57    1.02
   4   3   5  320.07    9.97
  -4  -3  -5  348.33    9.97
   4   3   6   38.67    3.50
   4   3   6   36.60    3.63
  -4  -3  -6   38.11    3.57
  -4  -3  -6   43.12    3.82
  -4  -3  -7    0.34    1.07
  -4  -3  -7    2.02    1.00
  -4  -3  -8   99.33    6.24
   4   3   8  100.14    5.78
  -4  -3  -8   94.10    6.10
   4   3   9    2.70    1.06
   4   3   9    2.42    1.59
   4   3  10    1.92    1.25
   4   3  10    4.28    1.56
  -4  -3 -11    2.61    1.22
   4   3  11    3.78    1.78
   4   3  11    3.60    1.45
  -4  -3 -12   17.73    2.16
   4   3  12   18.01    2.26
  -4  -3 -13   16.09    1.59
   4   3  13   16.84    1.75
   4   3  13   15.24    1.55
  -4  -4  12   14.51    1.71
   4   4 -12   18.00    1.89
   4   4 -12   13.74    1.80
   4   4 -11    2.23    1.22
   4   4 -11    1.79    1.20
   4   4 -10    2.22    1.26
   4   4 -10   -0.15    0.86
   4   4 -10    3.98    1.62
   4   4  -9  190.22    7.80
   4   4  -9  189.02    7.92
   4   4  -9  192.22    8.63
   4   4  -8   18.59    2.82
   4   4  -8   24.68    3.33
   4   4  -8   20.78    2.78
   4   4  -7   28.80    3.46
  -4  -4   7   32.29    3.60
   4   4  -7   28.19    3.14
   4   4  -7   32.34    3.53
   4   4  -7   28.33    3.42
   4   4  -7   29.54    3.28
   4   4  -6  325.14   10.47
  -4  -4   6  335.48   10.43
   4   4  -6  322.42    9.66
   4   4  -6  332.04   10.59
   4   4  -6  333.32   10.87
   4   4  -6  325.05   10.93
   4   4  -5  394.31   11.54
  -4  -4   5  364.63   10.15
   4   4  -5  380.86   11.01
   4   4  -5  386.62   10.70
   4   4  -5  391.35   11.59
   4   4  -5  395.74   11.42
   4   4  -4  340.80   10.31
   4   4  -4  359.74    9.65
  -4  -4   4  334.56    8.97
   4   4  -3  457.25   11.46
   4   4  -3  451.62    9.93
  -4  -4   3  473.91    9.80
   4   4  -2   24.41    2.70
  -4  -4   2   24.76    2.09
   4   4  -1  116.39    5.47
   4   4  -1  111.05    4.24
  -4  -4   1  105.93    3.94
  -4  -4   1  122.99    5.27
   4   4   0    2.27    1.13
   4   4   0    1.49    0.76
  -4  -4   0    2.21    0.92
   4   4   1   17.85    2.07
  -4  -4  -1   16.98    1.93
   4   4   2  220.12    7.14
  -4  -4  -2  234.62    6.69
  -4  -4  -3   33.52    3.00
   4   4   3   36.23    3.19
  -4  -4  -3   31.24    2.39
  -4  -4  -4   16.03    2.18
   4   4   4   15.95    2.36
  -4  -4  -5   29.23    3.15
   4   4   5   27.44    3.12
   4   4   6  179.44    7.83
  -4  -4  -6  186.95    7.87
   4   4   6  167.57    7.03
   4   4   6  185.02    8.19
  -4  -4  -7   36.16    3.67
   4   4   7   32.88    3.45
  -4  -4  -7   37.58    3.74
   4   4   7   39.60    3.92
  -4  -4  -7   40.06    3.55
   4   4   7   40.89    4.08
   4   4   8   82.20    5.32
  -4  -4  -8   80.40    5.61
   4   4   8   69.99    5.32
  -4  -4  -8   78.37    4.87
  -4  -4  -8   91.28    5.91
  -4  -4  -9   17.05    2.29
   4   4   9   14.05    2.29
   4   4  10   23.52    2.89
   4   4  10   22.20    2.96
   4   4  11   43.03    3.47
   4   4  11   44.69    3.82
  -4  -4 -12    9.28    1.61
   4   4  12   10.95    1.82
   4   4  12   11.22    1.61
  -4  -4 -13   36.11    2.19
   4   4  13   36.25    2.31
   4   4  13   33.50    2.14
   4   5 -12   12.93    1.42
   4   5 -12   14.08    1.59
  -4  -5  12   13.77    1.43
  -4  -5  11   30.40    2.58
   4   5 -11   31.55    2.91
   4   5 -11   30.37    2.58
   4   5 -10    4.73    1.55
   4   5 -10    5.42    1.50
   4   5  -9    0.89    1.17
   4   5  -9    0.93    1.38
   4   5  -8   50.88    4.60
   4   5  -8   47.15    3.92
   4   5  -7  208.51    9.06
  -4  -5   7  183.01    8.29
   4   5  -7  220.99    8.23
  -4  -5   7  206.08    8.81
   4   5  -7  174.08    7.95
   4   5  -6    3.01    1.29
   4   5  -6    1.60    1.59
   4   5  -6    1.00    0.79
   4   5  -6    3.28    1.36
  -4  -5   6    2.11    1.11
  -4  -5   6    2.74    1.15
   4   5  -5  286.60   10.19
   4   5  -5  278.06    9.30
  -4  -5   5  300.29    9.26
  -4  -5   5  303.13   10.32
   4   5  -5  308.84   10.08
   4   5  -5  289.71    9.96
   4   5  -4   86.37    5.45
  -4  -5   4   88.40    4.65
  -4  -5   4   95.40    5.61
   4   5  -4   86.83    5.31
   4   5  -4   89.81    5.54
   4   5  -4   90.24    5.29
   4   5  -3    0.23    1.01
  -4  -5   3    1.04    1.16
   4   5  -2    2.35    1.14
  -4  -5   2    0.44    0.79
   4   5  -1  116.87    5.78
   4   5  -1  128.55    5.11
  -4  -5   1  111.81    5.48
   4   5   0   38.34    2.99
  -4  -5   0   33.77    3.08
   4   5   1   40.00    3.17
  -4  -5  -1   35.53    3.05
   4   5   2   62.46    4.12
  -4  -5  -2   65.07    4.02
   4   5   3   49.94    3.89
  -4  -5  -3   51.52    3.46
  -4  -5  -3   51.08    3.85
  -4  -5  -4  600.63   13.34
   4   5   4  608.99   13.88
   4   5   4  590.54   13.38
   4   5   5   28.84    3.27
   4   5   5   31.49    3.05
   4   5   5   31.20    3.18
  -4  -5  -5   39.45    3.70
   4   5   6   20.59    2.96
   4   5   6   15.99    2.29
   4   5   6   20.41    2.49
   4   5   6   20.06    2.84
  -4  -5  -6   20.91    2.77
  -4  -5  -7   95.21    5.94
   4   5   7   90.19    6.09
   4   5   7   83.84    5.12
   4   5   7   77.60    5.43
   4   5   7   83.23    5.40
  -4  -5  -8    2.24    1.31
   4   5   8    0.37    1.06
   4   5   8    1.85    1.35
   4   5   8   -0.30    1.51
  -4  -5  -9   32.51    3.29
   4   5   9   37.04    3.65
   4   5   9   33.52    3.46
   4   5  10   25.65    2.96
  -4  -5 -10   34.00    3.14
   4   5  11   53.90    3.75
   4   5  11   55.67    4.08
  -4  -5 -11   55.25    3.42
   4   5  12  120.74    4.70
   4   5  12  123.91    5.11
  -4  -5 -12  119.60    4.83
  -4  -5 -13    0.90    0.45
   4   5  13    0.78    0.55
   4   5  13    0.04    0.40
  -4  -6  11    7.43    1.22
   4   6 -11    9.25    1.48
   4   6 -11    9.26    1.45
   4   6 -10   16.48    2.22
  -4  -6  10   11.86    1.82
   4   6  -9   39.24    3.19
   4   6  -9   47.39    3.97
  -4  -6   9   42.94    3.48
   4   6  -8    0.10    1.41
   4   6  -8    1.73    0.79
  -4  -6   8   -1.92    1.18
   4   6  -7  101.01    6.32
  -4  -6   7  112.59    5.96
   4   6  -6   10.55    2.47
  -4  -6   6   10.10    2.20
   4   6  -6    9.99    2.31
  -4  -6   5   30.45    3.52
   4   6  -5   29.15    3.40
   4   6  -5   25.30    3.06
  -4  -6   4  266.92    9.85
   4   6  -4  265.06    9.69
   4   6  -4  242.88    9.07
  -4  -6   3    0.49    1.11
   4   6  -3   -0.93    0.92
   4   6  -2   67.82    4.75
   4   6  -2   67.58    4.61
  -4  -6   2   70.55    4.89
  -4  -6   1    0.90    1.04
   4   6  -1   -1.60    1.05
   4   6  -1   -0.50    0.79
   4   6   0   46.33    3.56
  -4  -6   0   41.90    3.71
   4   6   1  505.42   11.91
  -4  -6  -1  466.64   11.84
   4   6   2  119.68    6.12
   4   6   2  124.77    6.22
  -4  -6  -2  116.29    5.91
   4   6   3    1.45    1.14
  -4  -6  -3    1.32    1.26
  -4  -6  -3   -0.54    0.67
   4   6   3   -0.36    0.97
   4   6   4  258.62    9.56
  -4  -6  -4  267.82    9.35
   4   6   4  258.59    8.80
   4   6   4  254.09    8.71
   4   6   4  263.64    9.35
  -4  -6  -5   10.75    2.14
   4   6   5    7.27    1.60
   4   6   5    7.95    1.73
   4   6   5    9.89    2.14
   4   6   6  165.19    7.43
   4   6   6  179.95    7.58
  -4  -6  -6  187.49    8.26
   4   6   6  176.91    7.83
   4   6   6  179.02    8.52
   4   6   7   74.14    5.20
   4   6   7   67.89    4.98
   4   6   7   75.89    5.02
   4   6   8   -1.35    1.13
   4   6   8    0.01    0.73
   4   6   8    0.10    1.17
  -4  -6  -8   -0.71    1.05
   4   6   9  159.00    7.26
  -4  -6  -9  149.53    6.88
   4   6   9  164.89    7.65
  -4  -6 -10   71.20    4.41
   4   6  10   77.94    4.84
   4   6  10   71.70    4.36
   4   6  11    2.23    1.13
  -4  -6 -11    2.74    1.14
   4   6  11    4.17    1.31
  -4  -6 -12   70.32    3.41
   4   6  12   67.94    3.25
   4   6  12   69.23    3.45
   4   7 -11    4.67    0.89
  -4  -7  11    4.65    0.86
   4   7 -10    0.61    0.90
  -4  -7  10   -1.19    0.50
   4   7 -10    0.51    0.72
   4   7  -9   24.21    2.78
  -4  -7   9   21.50    2.35
   4   7  -9   22.71    2.60
  -4  -7   8   12.74    1.88
   4   7  -8   13.29    2.16
   4   7  -7    2.22    1.21
  -4  -7   7    2.40    1.18
   4   7  -7    1.19    1.25
   4   7  -6  127.25    7.00
   4   7  -6  111.01    6.42
   4   7  -5    6.76    1.97
   4   7  -5    8.40    1.91
   4   7  -4    4.73    1.59
   4   7  -4    3.02    1.30
  -4  -7   4    1.79    1.06
  -4  -7   3   82.18    5.65
   4   7  -3   77.75    5.33
   4   7  -3   71.59    5.09
  -4  -7   2  169.05    8.07
   4   7  -2  167.91    7.54
   4   7  -2  172.72    7.77
   4   7  -1  153.40    7.16
   4   7  -1  164.82    7.41
  -4  -7   1  169.50    7.96
   4   7  -1  151.77    6.74
   4   7   0   27.96    3.12
   4   7   0   34.57    3.49
   4   7   0   29.30    3.20
  -4  -7   0   33.42    3.57
   4   7   0   30.36    3.32
   4   7   1    3.55    1.41
   4   7   1    4.63    1.42
   4   7   1    5.53    1.63
   4   7   1    6.32    1.72
  -4  -7  -1    5.30    1.60
   4   7   2  293.69    9.82
   4   7   2  307.35   10.15
   4   7   2  289.18    9.48
   4   7   2  309.50    9.98
  -4  -7  -2  275.69    9.85
   4   7   2  308.17   10.36
  -4  -7  -3   48.44    4.22
   4   7   3   47.75    4.11
   4   7   3   35.82    3.54
   4   7   3   43.13    3.83
  -4  -7  -3   42.79    3.85
   4   7   3   47.16    3.90
   4   7   3   49.19    4.19
   4   7   3   45.51    4.18
   4   7   4   75.35    5.53
  -4  -7  -4   76.08    5.21
  -4  -7  -4   68.48    4.84
   4   7   4   72.43    4.97
   4   7   4   77.70    5.12
   4   7   4   73.67    5.11
  -4  -7  -5  102.59    6.10
   4   7   5   89.71    5.66
   4   7   5   87.97    5.49
   4   7   5   82.31    5.88
   4   7   6    0.45    0.95
   4   7   6    0.08    0.98
   4   7   6   -2.05    1.17
   4   7   7   29.02    3.22
   4   7   7   23.84    2.95
   4   7   7   26.68    3.12
   4   7   8   36.49    3.63
   4   7   8   38.82    3.71
  -4  -7  -8   35.93    3.68
   4   7   8   34.29    3.37
   4   7   9   54.03    4.24
   4   7   9   49.06    3.93
  -4  -7  -9   48.99    3.96
   4   7  10  176.94    6.61
   4   7  10  186.62    6.92
  -4  -7 -10  177.05    6.59
   4   7  11   73.70    3.75
  -4  -7 -11   69.33    3.48
   4   7  11   66.73    3.63
   4   7  12    0.98    0.52
  -4  -7 -12    0.01    0.34
   4   7  12    0.52    0.40
  -4  -8  10    9.24    1.32
   4   8 -10    9.74    1.35
   4   8  -9   10.13    1.29
   4   8  -9   11.58    1.77
   4   8  -8    1.08    0.68
   4   8  -8    1.35    0.95
   4   8  -7   11.54    2.16
   4   8  -7    9.95    1.95
   4   8  -7    9.71    1.89
   4   8  -6   15.05    2.62
   4   8  -6   15.09    2.32
   4   8  -6   10.46    2.31
   4   8  -5   56.35    4.37
   4   8  -5   59.49    4.90
   4   8  -4  182.56    7.96
   4   8  -4  188.63    8.56
   4   8  -3   15.57    2.64
   4   8  -3   13.58    2.62
   4   8  -2   33.20    3.53
  -4  -8   2   37.03    4.19
   4   8  -2   30.90    3.69
  -4  -8   1   26.60    3.56
   4   8  -1   22.39    3.16
   4   8  -1   21.66    2.82
   4   8  -1   18.96    2.84
   4   8   0   88.52    5.38
   4   8   0   85.40    5.45
   4   8   0   99.81    6.08
   4   8   0   89.45    5.50
  -4  -8   0   89.47    6.12
   4   8   0   86.70    5.67
   4   8   1   94.54    5.74
   4   8   1  101.79    6.17
   4   8   1   93.64    5.65
   4   8   1   88.16    5.80
  -4  -8  -1   95.93    6.28
  -4  -8  -2   26.30    3.37
   4   8   2   29.97    3.36
   4   8   2   28.05    3.33
   4   8   2   31.55    3.46
   4   8   2   22.53    2.96
   4   8   2   24.29    3.06
   4   8   3   21.40    2.90
   4   8   3   20.21    3.15
   4   8   3   23.06    2.81
   4   8   3   19.99    2.78
   4   8   3   21.05    2.83
  -4  -8  -3   25.48    3.17
  -4  -8  -3   19.33    2.95
   4   8   4   13.70    2.58
   4   8   4   11.15    2.22
   4   8   5    6.54    1.80
   4   8   5    6.67    2.03
   4   8   5   10.80    2.10
   4   8   6   16.91    2.51
   4   8   6   14.07    2.62
   4   8   7  140.52    6.80
   4   8   7  153.64    7.26
   4   8   8  143.84    6.14
   4   8   8  143.99    6.82
  -4  -8  -8  153.87    6.98
   4   8   8  147.59    6.63
   4   8   9   20.83    2.53
  -4  -8  -9   20.27    2.60
   4   8  10   36.76    2.94
   4   8  10   32.72    2.69
  -4  -8 -10   35.55    2.74
   4   8  10   34.39    2.79
   4   8  11   28.21    2.07
   4   8  11   28.27    1.94
   4   8  11   30.67    2.12
  -4  -8 -11   29.74    2.04
  -4  -9   9    0.27    0.71
   4   9  -9    0.70    0.67
  -4  -9   8    0.28    0.77
   4   9  -8    1.18    1.04
   4   9  -7    0.98    0.87
  -4  -9   7   -1.31    1.25
   4   9  -7    0.05    0.99
  -4  -9   6    6.22    1.67
   4   9  -6    5.23    1.61
   4   9  -6    5.43    1.59
   4   9  -6    4.34    1.10
   4   9  -5   33.17    3.50
   4   9  -5   27.92    2.72
  -4  -9   5   25.61    3.14
   4   9  -4   -0.99    1.18
   4   9  -4    1.50    1.07
  -4  -9   4    0.12    1.12
   4   9  -3    0.52    1.58
   4   9  -3    0.82    0.82
  -4  -9   3    1.73    1.17
   4   9  -2   71.68    5.30
   4   9  -2   66.96    4.55
  -4  -9   2   64.46    4.73
   4   9  -1   -1.92    1.17
   4   9  -1   -0.55    1.36
   4   9  -1   -0.11    0.99
   4   9   0   50.83    4.10
   4   9   0   56.32    4.78
   4   9   0   54.42    4.46
   4   9   1   89.05    5.64
   4   9   1   95.05    6.11
   4   9   1   91.42    5.86
   4   9   1   91.55    5.59
   4   9   1   96.29    5.56
   4   9   2   21.08    3.07
   4   9   2   21.24    3.01
   4   9   2   21.34    2.76
   4   9   2   21.38    2.71
   4   9   3    3.06    1.37
   4   9   3    4.41    1.65
   4   9   3    3.19    1.12
  -4  -9  -3    1.29    1.40
   4   9   4   41.82    4.00
   4   9   4   45.28    4.14
  -4  -9  -4   42.37    3.73
   4   9   5   43.46    3.99
   4   9   5   42.19    3.95
   4   9   6   97.43    5.67
   4   9   6  106.18    5.93
   4   9   7   25.58    2.91
   4   9   7   27.47    3.02
   4   9   8   87.60    4.85
   4   9   8   82.88    4.59
  -4  -9  -8   87.36    4.91
  -4  -9  -9   95.58    4.58
   4   9   9   97.91    4.80
   4   9   9   98.55    4.56
   4   9  10   43.77    2.60
   4   9  10   50.70    2.73
  -4  -9 -10   44.46    2.61
  -4 -10   8    0.71    0.34
   4  10  -8   -0.83    0.60
  -4 -10   7   -0.91    0.77
   4  10  -7   -1.28    0.82
   4  10  -7   -1.13    0.57
  -4 -10   6    2.36    1.05
   4  10  -6    1.36    1.06
   4  10  -6    2.27    0.79
   4  10  -6    3.66    1.11
   4  10  -5   19.14    2.53
  -4 -10   5   14.14    2.13
   4  10  -5   16.39    2.02
   4  10  -5   16.44    2.31
  -4 -10   4    9.50    1.79
   4  10  -4    9.05    2.00
   4  10  -4    9.62    1.73
  -4 -10   3    1.31    0.82
   4  10  -3   -1.17    1.44
   4  10  -3    0.91    0.95
  -4 -10   2   64.35    4.23
   4  10  -2   64.58    4.82
   4  10  -1   27.39    3.15
   4  10  -1   27.61    3.34
   4  10   0   46.27    4.00
   4  10   0   53.85    4.48
   4  10   0   48.31    4.26
   4  10   1    1.91    1.40
   4  10   1    2.55    1.60
   4  10   1    2.26    1.41
   4  10   2  122.95    6.46
   4  10   2  129.56    6.75
   4  10   2  121.51    6.03
  -4 -10  -2  125.77    6.33
   4  10   2  118.26    6.02
   4  10   3   27.89    3.28
   4  10   3   21.23    2.80
  -4 -10  -3   21.20    2.73
   4  10   3   20.70    2.74
   4  10   4    0.26    1.25
   4  10   4    1.83    1.25
  -4 -10  -4    0.68    1.08
   4  10   5   31.32    3.25
  -4 -10  -5   25.91    2.54
   4  10   5   31.84    3.27
   4  10   6  157.23    6.52
   4  10   6  150.90    6.40
   4  10   7   60.12    3.85
  -4 -10  -7   61.39    3.96
   4  10   7   63.37    3.92
   4  10   8   17.93    2.00
   4  10   8   17.12    2.06
  -4 -10  -8   17.54    1.97
   4  10   8   16.83    1.88
   4  10   9   46.61    2.50
  -4 -10  -9   44.47    2.55
   4  10   9   43.49    2.61
  -4 -11   6    1.32    0.50
   4  11  -6   -0.25    0.56
   4  11  -6   -0.13    0.42
  -4 -11   5    0.54    0.57
   4  11  -5   -1.52    0.50
   4  11  -5    0.13    0.81
   4  11  -5   -0.25    0.72
   4  11  -4   20.50    2.29
  -4 -11   4   19.19    1.93
   4  11  -4   16.40    1.77
   4  11  -4   21.06    2.29
  -4 -11   3    2.67    0.72
   4  11  -3    5.10    1.46
   4  11  -3    3.88    1.26
   4  11  -3    3.80    1.25
   4  11  -2   14.37    2.18
   4  11  -2   15.46    2.17
   4  11  -2   14.80    2.08
   4  11  -1    2.60    1.24
   4  11  -1    3.15    1.50
   4  11  -1    1.63    1.01
   4  11   0   54.31    3.95
   4  11   0   58.15    3.96
   4  11   0   63.12    4.36
   4  11   1   21.12    2.49
  -4 -11  -1   22.80    2.53
   4  11   1   24.53    2.74
   4  11   1   23.15    2.81
   4  11   2   22.98    2.33
  -4 -11  -2   30.61    2.88
   4  11   2   32.20    3.05
   4  11   2   28.90    3.05
   4  11   3    2.30    0.80
  -4 -11  -3    0.35    0.65
   4  11   3    0.05    1.21
   4  11   3   -0.56    1.18
   4  11   4  172.78    6.48
  -4 -11  -4  163.89    5.70
   4  11   4  162.24    6.00
   4  11   4  178.68    6.68
   4  11   5   20.80    2.33
   4  11   5   23.73    2.46
  -4 -11  -5   18.91    1.78
   4  11   5   18.46    2.09
   4  11   6    7.35    1.44
   4  11   6    5.40    1.27
  -4 -11  -6    3.68    1.22
   4  11   6    6.43    1.39
   4  11   7   28.98    2.14
   4  11   7   34.11    2.32
   4  11   7   30.01    2.28
  -4 -11  -7   31.87    2.34
  -4 -11  -8   28.31    1.80
   4  12  -4    1.79    0.54
   4  12  -4    1.90    0.53
   4  12  -3    8.61    1.17
   4  12  -3    9.37    1.24
   4  12  -2    1.99    0.76
  -4 -12   2    2.18    0.80
   4  12  -2    2.20    0.87
   4  12  -2    1.07    0.62
   4  12  -1    3.69    1.07
  -4 -12   1    7.23    1.24
   4  12  -1    5.45    1.33
   4  12  -1    4.66    1.00
   4  12   0   29.45    2.26
   4  12   0   29.80    2.27
   4  12   0   30.14    2.55
  -4 -12   0   31.57    2.41
   4  12   1    2.10    1.11
   4  12   1    3.29    1.06
   4  12   1    4.91    0.97
  -4 -12  -1    3.85    0.93
   4  12   2  114.58    4.44
   4  12   2  122.28    4.84
   4  12   3   -0.57    0.92
   4  12   3   -0.10    0.73
  -4 -12  -3    0.12    0.34
   4  12   4   26.31    2.08
   4  12   4   25.27    2.00
   4  12   5   17.88    1.53
   4  12   5   20.19    1.68
  -4 -12  -5   19.64    1.62
  -5   8   4    7.21    0.95
   5  -8  -4    9.40    1.08
   5  -8  -3   -0.54    0.57
  -5   8   3    0.44    0.55
  -5   8   2   36.64    2.18
   5  -8  -2   36.29    2.43
  -5   8   1   22.84    1.72
   5  -8  -1   24.50    2.05
   5  -8   0    0.36    0.58
  -5   8   0   -0.16    0.47
   5  -8   1    2.38    0.66
   5  -8   1    0.99    0.58
   5  -8   2    6.29    1.02
  -5   7   6    5.53    1.01
  -5   7   6    7.26    0.98
   5  -7  -6    6.35    1.13
  -5   7   5   34.88    2.59
   5  -7  -5   29.27    2.45
  -5   7   4   60.88    3.58
   5  -7  -4   63.08    3.82
  -5   7   3   76.98    3.55
  -5   7   3   90.30    4.52
   5  -7  -3   86.04    4.65
   5  -7  -2   55.34    3.89
  -5   7   2   52.25    3.11
   5  -7  -2   55.70    3.24
   5  -7  -2   52.72    3.19
  -5   7   1    4.95    1.22
   5  -7  -1    6.79    1.43
   5  -7  -1    5.96    1.40
  -5   7   0   71.59    3.73
   5  -7   0   74.41    4.30
   5  -7   0   71.79    4.38
   5  -7   1   21.20    2.47
  -5   7  -1   21.52    2.07
   5  -7   1   22.95    2.21
   5  -7   2   -0.01    0.95
  -5   7  -2   -0.03    0.73
   5  -7   2   -0.77    0.60
   5  -7   3   43.52    3.27
  -5   7  -3   43.23    2.66
   5  -7   3   47.47    2.98
   5  -7   4    3.32    1.06
  -5   7  -4    3.24    0.70
   5  -7   4    1.67    0.73
   5  -7   5    0.32    0.45
   5  -7   5    1.13    0.59
   5  -7   5    0.95    0.51
  -5   6   8   18.78    1.56
   5  -6  -8   18.76    1.69
  -5   6   8   19.58    1.70
  -5   6   7   71.24    3.62
   5  -6  -7   65.50    3.68
  -5   6   6  120.20    5.18
   5  -6  -6  128.48    5.65
  -5   6   5   37.94    3.17
   5  -6  -5   35.18    3.26
  -5   6   4   47.78    3.19
  -5   6   4   57.40    4.12
   5  -6  -4   49.76    4.07
   5  -6  -3   60.01    4.02
   5  -6  -3   68.60    4.89
  -5   6   3   63.99    3.88
  -5   6   2  114.06    5.33
   5  -6  -2  118.61    6.01
   5  -6  -2  112.89    5.88
  -5   6   1    0.33    0.91
   5  -6  -1    1.41    1.39
   5  -6   0   18.60    2.27
   5  -6   0   13.07    2.43
  -5   6   0   17.03    2.29
   5  -6   0   15.76    2.23
   5  -6   1   84.43    4.85
   5  -6   1   84.85    5.63
  -5   6  -1   86.39    4.80
   5  -6   1   78.52    4.62
   5  -6   2   57.82    4.66
  -5   6  -2   59.34    3.96
   5  -6   2   65.21    4.29
   5  -6   3    0.58    0.95
   5  -6   3   -0.43    1.08
  -5   6  -3   -0.90    1.04
  -5   6  -3   -0.16    0.52
  -5   6  -4   12.13    1.66
   5  -6   4   14.87    2.07
   5  -6   4   10.84    2.02
   5  -6   4   10.57    1.57
  -5   6  -4   11.49    1.74
  -5   6  -5    4.06    1.10
   5  -6   5    7.06    1.35
   5  -6   5    5.46    1.55
   5  -6   5    4.53    1.11
  -5   6  -5    3.95    1.02
  -5   6  -6    4.01    0.92
   5  -6   6    3.22    1.01
   5  -6   6    1.09    0.80
  -5   6  -6    3.25    0.91
   5  -6   6    3.55    0.92
   5  -6   6    4.01    1.25
   5  -6   7    0.23    0.44
   5  -6   7    0.54    0.46
   5  -5  -9   36.82    2.47
  -5   5   9   40.15    2.61
   5  -5  -8   59.76    3.73
  -5   5   8   59.26    3.32
  -5   5   8   54.70    3.50
   5  -5  -7    2.95    1.29
  -5   5   7    3.19    1.19
   5  -5  -6   44.56    3.94
  -5   5   6   34.89    3.23
   5  -5  -5  158.21    7.37
  -5   5   5  176.47    7.46
   5  -5  -4   18.23    3.01
   5  -5  -4   21.61    2.69
   5  -5  -3   20.26    2.97
   5  -5  -3   18.98    2.76
   5  -5  -3   21.31    2.99
   5  -5  -2   37.93    3.88
   5  -5  -2   43.98    4.28
  -5   5   2   36.16    3.27
   5  -5  -1  114.76    5.72
   5  -5  -1  113.40    6.82
   5  -5  -1  103.47    6.19
  -5   5   1  114.00    5.81
   5  -5   0  289.40    9.42
   5  -5   0  296.85   11.18
   5  -5   0  294.40   10.02
  -5   5   0  291.76    9.29
   5  -5   1   44.97    3.85
   5  -5   1   45.07    4.64
   5  -5   1   41.94    3.72
  -5   5  -1   38.85    3.59
   5  -5   2   43.51    3.84
   5  -5   2   44.75    4.50
   5  -5   2   45.35    3.97
  -5   5  -2   44.03    3.72
  -5   5  -3   -1.45    0.95
   5  -5   3   -0.77    0.54
   5  -5   3   -0.81    1.41
   5  -5   3    0.65    0.78
  -5   5  -3    0.47    0.91
   5  -5   4   10.84    2.05
  -5   5  -4    9.92    1.77
   5  -5   4    8.17    2.21
   5  -5   5    1.47    1.05
  -5   5  -5   -0.90    0.76
   5  -5   5    0.23    1.50
   5  -5   6   -0.51    0.97
  -5   5  -6    1.45    0.83
   5  -5   6   -0.16    1.06
   5  -5   7   23.57    2.33
   5  -5   7   28.09    2.47
  -5   5  -7   28.60    2.46
  -5   5  -8    5.36    1.04
   5  -5   8    4.86    1.00
   5  -5   8    2.96    0.90
   5  -4 -10    6.69    1.17
  -5   4  10    7.42    1.23
   5  -4  -9    0.26    0.92
  -5   4   9    1.22    0.76
  -5   4   9    1.25    0.89
  -5   4   8  156.53    5.90
   5  -4  -8  173.00    7.06
  -5   4   7  120.40    5.76
   5  -4  -7  137.25    6.78
   5  -4  -6   -1.42    1.37
  -5   4   6   -0.16    1.35
   5  -4  -5   17.77    2.86
   5  -4  -5   19.40    2.63
   5  -4  -4   19.90    3.16
   5  -4  -4   28.93    3.44
   5  -4  -3   27.92    3.46
   5  -4  -3   29.09    3.36
   5  -4  -2  177.19    8.66
   5  -4  -1  235.49    9.35
   5  -4  -1  236.25   10.09
   5  -4   0  155.38    6.95
   5  -4   0  164.35    8.61
   5  -4   0  145.44    7.15
   5  -4   1    5.97    1.38
   5  -4   1    4.10    1.43
   5  -4   1    4.12    2.00
   5  -4   1    3.07    1.40
   5  -4   2   -0.06    1.30
   5  -4   2    2.78    1.12
   5  -4   2    0.95    1.44
   5  -4   3   16.11    2.54
  -5   4  -3   20.90    2.72
   5  -4   3   18.10    2.97
  -5   4  -4   10.46    1.91
   5  -4   4   11.83    2.37
  -5   4  -5    9.14    1.91
   5  -4   5    4.44    1.80
   5  -4   6    1.33    1.10
  -5   4  -6    2.02    1.26
   5  -4   6   -0.22    1.12
   5  -4   7    0.45    1.03
  -5   4  -7    1.28    1.08
   5  -4   7    0.60    0.81
   5  -4   7    0.02    0.81
   5  -4   8   -0.27    0.93
   5  -4   8   -0.45    0.46
  -5   4  -8   -0.49    0.92
   5  -4   9   60.50    3.19
  -5   4  -9   58.12    3.03
   5  -4   9   57.57    3.44
   5  -3 -11    4.85    0.99
  -5   3  11    5.56    0.91
  -5   3  10  113.65    4.89
   5  -3 -10  109.79    4.58
   5  -3 -10  118.11    5.03
  -5   3   9   28.88    2.91
   5  -3  -9   26.14    2.67
   5  -3  -9   25.81    2.89
   5  -3  -8   32.58    3.18
   5  -3  -8   38.87    3.73
  -5   3   8   33.22    2.87
   5  -3  -7   30.75    3.10
   5  -3  -7   36.70    3.85
  -5   3   7   31.97    3.19
   5  -3  -6   21.21    2.81
  -5   3   6   18.68    2.54
   5  -3  -6   23.25    2.69
   5  -3  -6   18.49    2.88
   5  -3  -5   11.02    2.16
   5  -3  -5    6.95    2.03
   5  -3  -4   29.88    3.57
   5  -3  -4   31.44    3.59
   5  -3  -4   34.56    3.55
   5  -3  -3  394.03   12.90
   5  -3  -3  396.21   12.67
   5  -3  -3  413.53   12.55
   5  -3  -3  406.62   13.10
  -5   3   3  389.69   11.69
   5  -3  -2  438.83   13.27
   5  -3  -2  443.97   13.58
   5  -3  -2  458.13   13.89
  -5   3   2  467.66   12.94
   5  -3  -1   33.65    3.53
   5  -3  -1   38.32    4.08
  -5   3   1   37.71    3.74
   5  -3  -1   39.87    4.29
   5  -3   0   42.71    3.89
   5  -3   0   48.09    4.70
   5  -3   0   41.21    4.08
   5  -3   0   45.31    4.44
  -5   3   0   44.73    4.09
   5  -3   1   33.63    3.90
   5  -3   1   37.63    4.12
  -5   3  -1   37.83    3.88
   5  -3   1   34.76    3.83
   5  -3   2   14.25    2.18
   5  -3   2   10.93    2.57
  -5   3  -2   14.57    2.23
  -5   3  -2   12.48    2.23
   5  -3   2   11.54    2.36
  -5   3  -3   -0.67    1.08
   5  -3   3    1.19    0.67
  -5   3  -4   65.81    4.65
   5  -3   4   67.15    4.97
  -5   3  -5    1.68    1.24
   5  -3   5    3.92    1.25
   5  -3   6    5.61    1.65
  -5   3  -6    8.80    2.01
   5  -3   6    9.13    2.15
   5  -3   7   40.38    3.78
  -5   3  -7   45.07    3.80
   5  -3   7   47.00    3.68
   5  -3   7   45.94    3.91
   5  -3   8   17.57    2.45
  -5   3  -8   18.23    2.46
   5  -3   9   87.17    4.50
  -5   3  -9   89.25    4.43
   5  -3  10    2.34    0.75
   5  -3  10    3.35    1.01
  -5   3 -10    2.99    0.89
  -5   2  11   -1.58    0.85
   5  -2 -11    0.78    0.81
   5  -2 -11    0.45    0.73
  -5   2  10   69.34    4.10
   5  -2 -10   66.02    4.17
   5  -2 -10   68.14    4.24
  -5   2   9  106.57    5.60
   5  -2  -9   98.81    5.57
   5  -2  -9  116.74    6.13
   5  -2  -8    2.43    1.71
  -5   2   7    0.11    0.98
   5  -2  -7    1.20    0.86
   5  -2  -7    1.36    1.36
  -5   2   6   -0.04    1.18
   5  -2  -6    2.87    1.44
   5  -2  -6    1.43    0.76
   5  -2  -6   -0.38    1.03
   5  -2  -5  112.83    7.15
   5  -2  -5  103.96    6.43
   5  -2  -5  100.81    6.19
   5  -2  -5  112.72    6.28
  -5   2   5  112.82    6.47
   5  -2  -5  110.66    6.56
   5  -2  -4  294.14   11.08
  -5   2   4  250.00    8.80
   5  -2  -4  295.43   10.16
   5  -2  -4  274.58   10.37
   5  -2  -4  264.48    9.41
  -5   2   4  287.20   10.22
   5  -2  -4  276.38   10.23
   5  -2  -3    0.62    1.17
   5  -2  -3   -0.22    1.13
  -5   2   3    1.36    0.89
   5  -2  -3    2.45    1.11
   5  -2  -3    0.81    1.41
   5  -2  -3    0.08    1.06
   5  -2  -2  267.63   10.21
   5  -2  -2  268.84   10.43
   5  -2  -2  246.02    9.55
   5  -2  -2  269.41   10.24
  -5   2   2  283.32    9.55
   5  -2  -1  449.93   13.47
   5  -2  -1  419.18   12.22
   5  -2  -1  404.33   11.70
   5  -2  -1  429.41   12.80
  -5   2   1  407.76   11.57
   5  -2   0   20.82    3.18
   5  -2   0   21.03    3.08
   5  -2   0   24.42    2.90
   5  -2   0   22.58    2.93
  -5   2   0   27.81    3.02
  -5   2  -1    2.01    1.10
   5  -2   1    2.67    1.15
   5  -2   1    2.13    1.37
  -5   2  -2  345.25   10.40
   5  -2   2  353.75   11.91
  -5   2  -2  364.08   11.27
   5  -2   2  338.82   11.90
   5  -2   3   48.56    4.25
   5  -2   3   46.41    4.47
  -5   2  -3   46.97    4.15
  -5   2  -3   49.02    4.15
   5  -2   3   44.54    4.44
   5  -2   3   42.28    3.85
   5  -2   4  237.47   10.07
  -5   2  -4  240.57    9.35
   5  -2   4  233.38    9.07
   5  -2   4  230.00    9.30
  -5   2  -4  231.80    9.26
   5  -2   5   31.95    3.61
   5  -2   5   31.14    3.45
   5  -2   6   18.94    2.84
   5  -2   6   22.09    3.09
   5  -2   6   18.80    2.61
   5  -2   7  266.53    9.11
   5  -2   7  262.37    9.70
   5  -2   7  262.76    9.76
   5  -2   8    0.35    1.14
   5  -2   8    2.59    1.36
   5  -2   9   37.74    3.33
   5  -2   9   35.33    3.21
   5  -2  10   46.15    3.21
   5  -2  10   42.98    3.22
  -5   2 -10   49.80    3.27
   5  -2  10   41.86    2.89
  -5   2 -11   -0.06    0.38
   5  -2  11    0.85    0.62
   5  -1 -12   22.41    1.72
   5  -1 -12   22.64    1.79
   5  -1 -11   32.39    2.68
  -5   1  11   28.74    2.28
   5  -1 -11   34.38    2.93
  -5   1  10    1.25    0.95
   5  -1 -10    1.59    1.23
   5  -1 -10    1.17    0.98
   5  -1  -9   20.66    2.73
  -5   1   9   29.74    3.05
   5  -1  -8    6.45    1.76
   5  -1  -8    8.98    1.81
   5  -1  -7  105.97    6.43
   5  -1  -7  107.43    6.16
   5  -1  -6    8.79    2.17
   5  -1  -6   12.25    2.28
   5  -1  -6    5.08    1.82
   5  -1  -5  260.91    9.95
   5  -1  -5  276.72   10.36
   5  -1  -5  273.50   10.77
   5  -1  -5  284.16   10.29
   5  -1  -5  264.26    9.87
  -5   1   5  281.33   10.19
   5  -1  -4 1315.38   21.37
   5  -1  -4 1337.71   22.55
   5  -1  -4 1296.75   21.22
   5  -1  -4 1363.24   23.08
   5  -1  -4 1327.67   21.44
   5  -1  -4 1289.45   21.07
  -5   1   4 1335.34   21.53
   5  -1  -3  438.44   12.87
   5  -1  -3  422.46   12.33
   5  -1  -3  412.60   11.65
   5  -1  -3  420.18   11.81
   5  -1  -3  427.86   11.80
   5  -1  -3  410.78   12.09
  -5   1   3  401.91   10.72
   5  -1  -3  431.22   12.54
   5  -1  -3  413.80   11.24
   5  -1  -3  408.32   11.48
   5  -1  -2   91.25    5.59
   5  -1  -2  100.57    5.74
   5  -1  -2   93.18    5.58
   5  -1  -2   98.21    5.83
  -5   1   2   96.71    5.27
   5  -1  -2  101.18    5.90
   5  -1  -2   99.30    6.16
   5  -1  -2   97.13    6.07
   5  -1  -2   91.10    5.24
   5  -1  -1   57.56    4.37
   5  -1  -1   60.98    4.45
   5  -1  -1   60.51    4.74
   5  -1  -1   57.73    4.52
  -5   1   1   54.22    4.00
   5  -1  -1   53.64    4.60
   5  -1  -1   61.46    4.85
   5  -1  -1   60.30    4.32
   5  -1   0    2.39    1.14
   5  -1   0    1.00    1.08
   5  -1   0    4.04    1.43
  -5   1   0    0.72    0.76
   5  -1   0    1.27    1.09
   5  -1   0    1.12    1.12
   5  -1   0    2.39    1.22
   5  -1   1   16.54    2.57
   5  -1   1   18.04    2.45
   5  -1   1   21.13    3.00
   5  -1   1   21.27    2.92
  -5   1  -1   17.88    2.17
   5  -1   1   17.69    2.53
  -5   1  -1   19.98    2.61
   5  -1   2    8.12    1.74
  -5   1  -2    8.87    1.86
   5  -1   2   11.45    2.07
  -5   1  -2   10.83    1.84
   5  -1   2    7.78    2.01
   5  -1   2   10.98    2.44
   5  -1   3   93.58    5.98
  -5   1  -3   98.37    5.82
  -5   1  -3   99.74    5.67
   5  -1   3   93.23    5.97
   5  -1   3   98.93    6.25
   5  -1   4  529.08   14.16
   5  -1   4  527.67   14.38
  -5   1  -4  546.39   13.82
  -5   1  -4  518.28   13.46
   5  -1   4  509.88   14.26
   5  -1   4  512.86   13.03
  -5   1  -5   -1.47    1.07
   5  -1   5    0.04    1.32
  -5   1  -5    0.29    1.17
   5  -1   5   -2.16    1.50
   5  -1   5    0.49    1.03
   5  -1   6  196.34    8.39
   5  -1   6  194.12    8.56
   5  -1   7  588.61   14.76
   5  -1   8  124.99    6.74
   5  -1   9    0.16    1.23
   5  -1  10   35.92    3.26
   5  -1  10   32.25    2.95
   5  -1  10   31.85    2.95
   5  -1  11    1.61    0.71
   5  -1  11    0.60    0.76
   5  -1  11   -0.28    0.40
  -5   1 -11    0.34    0.66
   5   0 -12    2.19    0.83
   5   0 -12    3.21    0.86
   5   0 -11   47.08    3.33
   5   0 -11   45.64    3.48
  -5   0  11   40.09    2.55
   5   0 -10   29.44    3.05
   5   0 -10   27.51    3.16
  -5   0  10   25.65    2.46
   5   0  -9   -0.06    1.10
  -5   0   9    0.76    0.99
   5   0  -8    0.92    1.10
   5   0  -8   -1.48    1.18
   5   0  -7  246.98    9.52
   5   0  -7  266.58    9.89
   5   0  -6  639.53   16.38
  -5   0   6  648.28   15.62
   5   0  -6  629.29   15.01
   5   0  -6  614.37   15.27
   5   0  -6  643.65   16.35
   5   0  -5  231.35    9.40
   5   0  -5  244.00    9.90
  -5   0   5  247.28    9.39
   5   0  -5  222.56    8.75
   5   0  -5  238.24    9.52
   5   0  -5  248.79    9.85
   5   0  -4  350.90   11.04
  -5   0   4  370.38   11.05
   5   0  -4  336.27   10.33
   5   0  -4  339.19   10.88
   5   0  -4  344.59   11.06
   5   0  -4  356.55   11.50
   5   0  -4  327.01   10.46
   5   0  -4  340.13   10.78
   5   0  -4  365.61   11.61
   5   0  -3   17.11    2.82
   5   0  -3   20.23    2.81
   5   0  -3   18.47    2.61
  -5   0   3   16.13    2.03
  -5   0   3   17.32    2.49
   5   0  -3   17.96    2.39
   5   0  -3   14.16    2.54
   5   0  -3   15.15    2.40
   5   0  -3   13.96    2.49
   5   0  -3   14.86    2.46
   5   0  -3   18.58    2.59
   5   0  -3   17.28    2.63
   5   0  -2   88.32    5.58
   5   0  -2   99.84    5.77
   5   0  -2   98.38    5.73
   5   0  -2   91.09    5.49
   5   0  -2  103.83    5.71
   5   0  -2   96.09    5.83
   5   0  -2   96.27    5.90
   5   0  -2   96.01    5.23
   5   0  -2  101.67    5.58
  -5   0   2   94.49    4.93
   5   0  -1   78.55    4.85
  -5   0   1   78.57    4.58
   5   0  -1   72.55    4.58
   5   0  -1   70.49    4.88
   5   0  -1   74.70    5.22
   5   0  -1   69.88    5.00
   5   0  -1   77.93    4.39
   5   0   0   33.30    2.96
   5   0   0   35.85    3.66
   5   0   0   34.40    3.23
  -5   0   0   31.83    3.01
   5   0   1  163.37    7.72
  -5   0  -1  152.85    5.90
   5   0   1  159.64    7.68
   5   0   1  136.86    6.40
  -5   0  -1  148.48    6.55
   5   0   2  343.59   11.09
   5   0   2  337.94   10.15
   5   0   2  347.00   11.54
   5   0   2  364.25   11.60
   5   0   2  344.84   10.87
   5   0   2  357.73   10.55
  -5   0  -2  369.38   10.57
  -5   0  -2  344.40    9.46
   5   0   3   54.89    4.25
   5   0   3   56.30    4.79
   5   0   3   50.71    4.39
   5   0   3   49.37    4.37
   5   0   3   53.01    4.31
  -5   0  -3   51.54    4.15
  -5   0  -3   48.99    3.86
  -5   0  -4  165.80    6.73
   5   0   4  158.24    8.10
   5   0   4  163.41    7.45
   5   0   4  150.78    7.20
   5   0   4  171.32    8.02
   5   0   4  162.15    7.56
  -5   0  -4  158.60    7.34
  -5   0  -4  155.83    7.20
  -5   0  -5 1779.57   25.23
   5   0   5 1707.90   23.99
   5   0   5 1666.41   24.67
  -5   0  -5 1618.52   22.28
   5   0   5 1674.39   23.83
   5   0   5 1694.76   25.04
  -5   0  -5 1822.32   25.16
  -5   0  -6  391.64   12.28
   5   0   6  351.99   11.76
  -5   0  -6  401.26   11.98
   5   0   6  360.27   11.39
  -5   0  -6  340.67   10.79
   5   0   7   96.33    6.10
   5   0   8  116.08    6.50
   5   0   9    1.57    1.18
   5   0  10   12.54    2.11
  -5   0 -10    7.59    1.41
   5   0  10    9.54    1.76
   5   0  11    8.44    1.68
  -5   0 -11    7.03    1.06
   5   0  12   12.13    1.28
  -5   0 -12   12.51    1.27
   5   0  12   11.55    1.30
   5   1 -12    0.56    0.61
   5   1 -12   -0.03    0.57
   5   1 -11   45.45    3.54
   5   1 -11   44.67    2.96
   5   1 -11   45.55    3.32
   5   1 -10    4.30    1.69
   5   1 -10    0.66    0.89
   5   1 -10    3.51    1.42
   5   1  -9    1.72    1.56
   5   1  -9    2.46    1.06
   5   1  -9    1.88    1.43
   5   1  -8   35.58    3.55
   5   1  -8   44.94    4.17
   5   1  -8   43.31    4.06
  -5  -1   8   47.90    3.79
   5   1  -7  294.47   10.18
   5   1  -7  292.97   10.53
   5   1  -7  305.90   10.15
   5   1  -6  903.25   17.10
   5   1  -6  988.88   20.11
  -5  -1   6  972.84   18.92
   5   1  -6  906.80   17.53
   5   1  -6  906.59   18.72
   5   1  -6  947.23   19.77
   5   1  -5   26.83    3.29
   5   1  -5   26.72    2.89
   5   1  -5   28.47    3.30
   5   1  -5   31.82    3.70
  -5  -1   5   29.42    3.36
   5   1  -5   25.70    2.92
   5   1  -5   22.27    3.01
   5   1  -5   27.14    3.06
   5   1  -5   33.07    3.56
   5   1  -4  535.39   13.68
  -5  -1   4  516.07   12.72
   5   1  -4  522.05   13.75
   5   1  -4  548.71   14.00
   5   1  -4  520.08   13.61
   5   1  -4  491.98   13.05
   5   1  -4  512.64   13.16
   5   1  -4  527.70   13.78
   5   1  -3  176.76    7.54
  -5  -1   3  163.24    6.98
   5   1  -3  177.08    7.90
   5   1  -3  170.57    7.57
   5   1  -3  175.83    7.76
   5   1  -3  177.76    7.70
   5   1  -3  180.45    7.81
   5   1  -3  167.25    7.67
   5   1  -3  168.22    7.59
   5   1  -3  177.91    7.73
   5   1  -2   26.89    2.84
   5   1  -2   23.05    2.53
  -5  -1   2   25.70    2.49
   5   1  -2   25.26    2.83
   5   1  -1  219.66    7.64
   5   1  -1  209.01    7.31
  -5  -1   1  220.19    7.24
   5   1  -1  220.95    7.62
  -5  -1   0    2.17    1.01
   5   1   0    2.30    0.97
   5   1   0    0.74    0.77
   5   1   1    1.12    0.62
   5   1   1    2.61    1.13
  -5  -1  -1    1.53    0.83
  -5  -1  -2  366.37    8.83
  -5  -1  -2  352.75    9.26
  -5  -1  -2  353.52   10.12
   5   1   2  341.10    9.51
   5   1   2  354.20   11.34
   5   1   3 1423.03   20.05
   5   1   3 1387.71   20.68
   5   1   3 1430.65   23.28
   5   1   3 1435.90   22.07
  -5  -1  -3 1433.04   18.84
   5   1   3 1483.06   22.61
   5   1   3 1453.95   21.29
  -5  -1  -3 1420.12   19.94
   5   1   3 1514.93   23.93
  -5  -1  -4  586.83   12.79
   5   1   4  612.59   13.58
   5   1   4  604.84   14.71
   5   1   4  580.12   14.17
   5   1   4  576.08   13.25
  -5  -1  -4  578.24   13.55
  -5  -1  -5  706.70   15.67
   5   1   5  715.53   15.06
   5   1   5  706.67   16.22
  -5  -1  -5  705.57   14.96
   5   1   5  693.28   15.11
   5   1   6  421.11   12.54
  -5  -1  -6  427.83   12.63
  -5  -1  -6  421.33   12.17
   5   1   6  423.49   12.14
   5   1   7  139.48    7.17
   5   1   7  145.40    7.45
   5   1   8    0.48    0.93
   5   1   8    1.07    0.88
   5   1   9    0.82    1.15
   5   1   9   -3.01    1.38
  -5  -1  -9   -0.76    1.04
   5   1   9    0.55    1.21
  -5  -1 -10   16.39    2.04
   5   1  10   16.31    2.39
  -5  -1 -11   18.65    1.81
   5   1  11   18.19    2.19
   5   1  12    0.62    0.62
   5   1  12    0.37    0.60
   5   2 -12   16.36    1.55
   5   2 -12   16.25    1.63
   5   2 -12   17.15    1.63
   5   2 -11   -0.26    0.87
   5   2 -11    0.25    0.89
   5   2 -11    0.66    0.98
   5   2 -10   15.17    2.21
   5   2 -10   12.89    2.07
   5   2 -10   14.76    2.37
   5   2  -9    2.45    1.13
   5   2  -9    4.94    1.63
   5   2  -9    6.68    2.10
   5   2  -8   94.59    6.36
   5   2  -8   89.94    5.75
   5   2  -8   96.13    6.00
   5   2  -8   90.25    5.55
   5   2  -7   95.98    6.46
   5   2  -7  102.43    5.92
   5   2  -7  103.31    6.43
   5   2  -7   92.37    5.88
   5   2  -6    0.84    0.77
   5   2  -6   -0.97    0.90
   5   2  -6    0.46    1.26
   5   2  -6    0.24    1.05
  -5  -2   6   -1.83    1.23
   5   2  -6    0.05    1.31
   5   2  -6    0.44    1.27
   5   2  -5  348.45   11.63
   5   2  -5  340.76   10.69
   5   2  -5  349.50   11.58
   5   2  -5  347.08   11.55
  -5  -2   5  341.39   10.66
   5   2  -5  327.28    9.75
   5   2  -5  345.79   11.42
   5   2  -5  331.79   10.56
   5   2  -5  335.22   11.03
   5   2  -4  413.10   12.10
  -5  -2   4  396.09   10.96
   5   2  -4  392.76   11.05
   5   2  -4  413.52   12.37
   5   2  -4  408.98   11.61
   5   2  -4  395.34   11.99
   5   2  -4  421.98   12.24
   5   2  -4  422.82   12.25
   5   2  -4  413.69   11.85
   5   2  -4  408.78   12.08
   5   2  -4  393.04   10.79
   5   2  -3   32.15    3.37
  -5  -2   3   33.78    3.12
   5   2  -3   39.82    3.86
   5   2  -3   36.22    3.47
   5   2  -3   38.56    3.70
   5   2  -3   35.19    3.48
   5   2  -3   34.40    3.46
   5   2  -3   36.39    3.64
   5   2  -3   32.06    3.51
   5   2  -3   34.40    3.51
  -5  -2   2   14.79    1.78
   5   2  -2   14.80    2.19
  -5  -2   2   13.21    1.94
   5   2  -2   11.75    2.00
   5   2  -1  156.52    6.63
   5   2  -1  156.69    5.77
  -5  -2   1  148.17    5.67
   5   2  -1  149.92    6.24
  -5  -2   0  548.75   11.40
   5   2   0  550.53   10.62
   5   2   0  589.62   11.49
   5   2   0  570.52   12.12
  -5  -2   0  587.66   10.68
  -5  -2  -1 1138.59   15.19
   5   2   1 1141.98   16.66
  -5  -2  -1 1141.11   15.62
  -5  -2  -2   69.09    4.11
  -5  -2  -2   64.79    3.98
  -5  -2  -3  733.29   13.88
   5   2   3  727.65   16.01
   5   2   3  721.88   15.20
   5   2   3  779.45   17.07
   5   2   3  716.47   14.78
  -5  -2  -3  722.25   14.04
   5   2   3  727.57   16.24
   5   2   4 1918.10   26.80
   5   2   4 1903.49   24.58
   5   2   4 1915.30   24.22
  -5  -2  -4 1913.80   23.60
   5   2   4 1898.73   26.54
   5   2   4 1947.05   25.22
  -5  -2  -4 1976.60   24.65
   5   2   5   30.80    3.63
   5   2   5   33.17    3.40
  -5  -2  -5   29.67    3.43
   5   2   5   32.81    3.75
  -5  -2  -5   36.75    3.59
   5   2   6   69.13    5.39
  -5  -2  -6   69.03    5.11
   5   2   6   62.20    4.70
  -5  -2  -6   65.88    4.92
   5   2   6   68.94    5.31
   5   2   7  112.08    6.35
   5   2   7  100.50    6.49
   5   2   7  110.56    6.61
   5   2   8    4.61    1.65
  -5  -2  -8    7.79    1.71
   5   2   8    1.47    1.28
   5   2   8    7.10    2.04
  -5  -2  -9    6.21    1.32
   5   2   9    5.97    1.96
   5   2   9    3.86    1.37
  -5  -2 -10    0.57    0.86
   5   2  10    1.51    1.10
   5   2  10    0.72    0.92
   5   2  11   40.77    3.20
  -5  -2 -11   32.90    2.46
   5   2  11   33.78    2.53
   5   2  12   12.36    1.49
   5   2  12   11.67    1.58
   5   3 -12    1.67    0.69
   5   3 -12    1.80    0.67
   5   3 -11    6.68    1.40
   5   3 -11    6.97    1.47
   5   3 -11    5.95    1.19
   5   3 -10   22.10    2.54
   5   3 -10   24.30    2.74
   5   3 -10   22.53    2.78
   5   3  -9  208.14    7.89
   5   3  -9  205.83    8.56
   5   3  -9  206.18    8.55
   5   3  -8    7.63    2.25
   5   3  -8    6.67    2.15
   5   3  -8    8.84    1.87
   5   3  -7  275.02   10.60
   5   3  -7  278.47   10.46
   5   3  -7  286.59   10.80
   5   3  -7  271.49    9.24
   5   3  -6   74.25    4.79
  -5  -3   6   78.84    5.28
   5   3  -6   74.08    5.55
   5   3  -6   70.47    5.53
   5   3  -6   69.71    5.19
   5   3  -6   75.41    5.56
   5   3  -6   77.17    5.67
  -5  -3   5   10.68    2.09
   5   3  -5   10.59    2.10
   5   3  -5    6.20    1.92
   5   3  -5    6.62    1.68
   5   3  -5    7.95    2.10
   5   3  -5    8.05    2.00
   5   3  -5   13.34    2.33
   5   3  -4   71.28    5.19
  -5  -3   4   69.45    4.59
   5   3  -4   67.56    4.71
   5   3  -4   71.41    5.22
   5   3  -4   70.90    4.97
   5   3  -4   67.97    4.87
   5   3  -4   67.15    5.06
   5   3  -4   68.56    5.04
   5   3  -4   72.31    5.23
   5   3  -4   71.59    4.79
   5   3  -4   67.06    4.96
   5   3  -4   67.85    4.93
   5   3  -3  167.70    7.59
  -5  -3   3  158.07    6.50
   5   3  -3  160.09    7.13
   5   3  -3  166.70    7.69
   5   3  -3  167.31    7.27
   5   3  -3  167.38    7.54
   5   3  -3  165.80    7.45
   5   3  -3  173.53    7.74
   5   3  -3  167.91    7.29
   5   3  -3  155.75    7.37
   5   3  -3  174.64    7.93
   5   3  -3  156.53    7.40
   5   3  -2  490.01   11.97
   5   3  -2  491.34   12.68
  -5  -3   2  492.59   10.84
   5   3  -2  479.64   12.31
   5   3  -1  243.60    8.54
  -5  -3   1  248.94    7.40
  -5  -3   1  257.08    7.18
   5   3  -1  245.93    8.09
   5   3   0   48.93    3.83
  -5  -3   0   50.03    3.42
  -5  -3   0   50.34    3.37
   5   3   0   52.65    3.57
  -5  -3  -1  735.47   12.45
  -5  -3  -1  756.04   13.42
   5   3   2 1969.96   22.39
  -5  -3  -2 1922.93   22.26
   5   3   3   17.43    2.46
  -5  -3  -3   18.03    2.39
   5   3   3   18.80    2.80
   5   3   3   14.98    2.45
   5   3   3   17.95    2.76
  -5  -3  -3   16.52    2.36
   5   3   3   15.66    2.34
   5   3   3   14.84    2.53
   5   3   3   19.68    2.64
   5   3   4  863.92   16.24
   5   3   4  919.39   19.04
   5   3   4  848.54   15.91
   5   3   4  909.31   18.68
   5   3   4  894.91   17.58
   5   3   4  845.67   17.38
  -5  -3  -4  864.83   16.48
   5   3   4  898.13   17.09
  -5  -3  -4  890.45   16.47
   5   3   5  270.84   10.55
   5   3   5  283.50    9.95
   5   3   5  283.70    9.19
  -5  -3  -5  301.05   10.22
  -5  -3  -5  290.87    9.89
   5   3   5  279.72   10.09
   5   3   6   89.23    5.86
   5   3   6   87.65    5.50
   5   3   6   87.02    5.31
  -5  -3  -6   87.40    5.73
  -5  -3  -6   97.76    6.03
   5   3   7    8.95    1.79
   5   3   8    2.31    1.36
  -5  -3  -9   79.58    4.73
   5   3   9   74.23    5.02
   5   3   9   82.75    5.73
   5   3  10    5.98    1.64
   5   3  10    3.35    1.29
  -5  -3 -10    2.73    1.10
  -5  -3 -11    9.61    1.51
   5   3  11    9.95    1.71
   5   3  11   13.22    1.86
   5   3  11   12.16    1.98
   5   3  12    3.29    0.89
   5   3  12    1.32    0.75
  -5  -3 -12    2.37    0.65
   5   4 -12    1.52    0.61
   5   4 -11   35.06    2.44
   5   4 -11   31.64    2.09
  -5  -4  11   28.24    2.00
   5   4 -11   34.11    2.80
   5   4 -10   -0.23    0.74
   5   4 -10    1.31    1.27
   5   4 -10   -1.15    0.83
   5   4  -9  247.76    8.11
   5   4  -9  241.40    8.56
   5   4  -9  242.28    9.17
   5   4  -8    3.18    1.60
   5   4  -8    1.17    1.36
   5   4  -8    2.31    1.25
   5   4  -7    4.49    1.49
   5   4  -7    3.37    1.61
   5   4  -7    2.25    1.12
   5   4  -6  118.62    6.90
   5   4  -6  119.35    7.03
   5   4  -6  116.48    6.77
  -5  -4   6  108.63    6.24
   5   4  -6  109.65    6.73
   5   4  -5   79.71    5.57
  -5  -4   5   81.72    5.14
   5   4  -5   88.22    5.91
   5   4  -5   83.93    5.67
   5   4  -5   84.76    5.33
   5   4  -5   84.13    5.84
   5   4  -4  148.87    7.35
   5   4  -4  135.78    6.49
   5   4  -4  139.27    6.93
  -5  -4   4  147.62    6.48
   5   4  -4  154.54    7.63
   5   4  -4  146.33    7.32
   5   4  -4  138.23    7.10
   5   4  -4  147.83    7.11
   5   4  -4  151.81    7.58
   5   4  -3    3.76    1.26
   5   4  -3    5.68    1.64
   5   4  -3    2.36    1.32
   5   4  -3    1.07    1.07
   5   4  -3    5.42    1.43
   5   4  -3    2.19    1.30
  -5  -4   3    4.56    1.33
   5   4  -3    5.38    1.57
   5   4  -3    3.36    1.51
   5   4  -3    3.54    1.57
   5   4  -3    2.20    1.18
   5   4  -2  259.63    9.30
   5   4  -2  243.67    8.89
   5   4  -2  264.51    9.55
   5   4  -2  255.93    9.43
   5   4  -2  260.42    9.19
   5   4  -2  255.13    9.04
   5   4  -2  249.21    9.12
   5   4  -2  256.77    9.27
   5   4  -2  261.57    9.64
   5   4  -2  246.39    9.08
  -5  -4   2  263.52    7.71
  -5  -4   2  257.21    8.71
  -5  -4   1  199.72    7.38
   5   4  -1  200.94    8.06
   5   4  -1  187.24    7.78
   5   4  -1  196.88    8.15
   5   4  -1  203.18    8.17
   5   4  -1  206.44    8.47
   5   4   0  834.16   16.07
   5   4   0  872.76   16.79
  -5  -4   0  852.87   14.53
   5   4   1    1.03    1.49
   5   4   1    1.04    1.32
   5   4   1    1.30    0.97
   5   4   1    2.49    1.28
  -5  -4  -1    0.76    0.95
  -5  -4  -1    0.97    0.80
   5   4   2 1677.00   24.26
   5   4   2 1656.49   22.34
   5   4   2 1741.76   24.56
   5   4   2 1751.98   24.88
   5   4   2 1749.98   23.54
   5   4   2 1692.80   21.53
   5   4   2 1677.42   23.01
  -5  -4  -2 1726.00   22.22
  -5  -4  -3  384.07   10.84
   5   4   3  408.07   12.25
   5   4   3  375.75   10.84
   5   4   3  403.96   12.38
   5   4   3  386.64   11.78
   5   4   3  384.82   11.27
   5   4   3  391.49   10.94
   5   4   3  357.79   10.63
   5   4   3  366.22   11.06
   5   4   4   10.65    2.04
   5   4   4   10.35    2.27
   5   4   4   12.21    2.37
   5   4   4    7.98    1.96
  -5  -4  -4    8.64    1.78
   5   4   4    9.10    1.97
   5   4   4    6.86    1.74
   5   4   4   13.09    2.21
   5   4   5   67.34    5.30
  -5  -4  -5   67.14    4.97
   5   4   5   70.24    5.24
  -5  -4  -5   73.28    5.13
   5   4   5   71.82    5.20
   5   4   6   36.97    4.08
   5   4   6   47.20    4.45
  -5  -4  -6   43.96    4.15
   5   4   6   44.55    4.05
  -5  -4  -6   43.68    4.15
   5   4   7   58.33    4.40
   5   4   7   58.23    4.63
   5   4   8   18.13    2.72
   5   4   8   15.85    2.47
   5   4   9  176.84    7.60
  -5  -4 -10    3.38    1.16
   5   4  10    2.04    1.47
   5   4  10    3.72    1.47
   5   4  10    3.92    1.54
  -5  -4 -11   57.90    3.32
   5   4  11   64.91    4.06
   5   4  11   60.73    3.78
   5   4  11   62.90    3.79
  -5  -4 -12    4.60    0.84
   5   4  12    5.65    1.01
   5   4  12    5.54    0.98
   5   5 -11   99.74    4.27
   5   5 -10    2.18    1.25
   5   5 -10   -0.38    0.43
   5   5 -10    1.21    0.93
   5   5  -9   22.21    2.36
   5   5  -9   18.06    2.05
   5   5  -9   22.79    2.96
   5   5  -8    5.68    1.74
   5   5  -8    5.40    1.32
   5   5  -7   17.20    2.93
   5   5  -7   20.68    2.77
   5   5  -6   -0.05    1.18
   5   5  -6    2.77    1.54
   5   5  -6    3.69    1.34
   5   5  -5   58.68    4.99
   5   5  -5   58.66    4.59
   5   5  -5   53.93    4.47
  -5  -5   5   63.38    5.05
   5   5  -5   55.74    4.73
   5   5  -4  187.41    8.47
  -5  -5   4  195.16    8.49
   5   5  -4  185.68    8.27
   5   5  -4  189.00    8.50
   5   5  -4  183.83    8.11
   5   5  -4  193.74    8.66
   5   5  -3   32.38    3.62
   5   5  -3   33.37    3.61
   5   5  -3   32.02    3.14
   5   5  -3   27.70    3.10
  -5  -5   3   35.66    3.59
   5   5  -3   32.24    3.50
   5   5  -3   31.41    3.48
   5   5  -3   32.93    3.73
   5   5  -3   30.62    3.43
   5   5  -3   33.35    3.54
   5   5  -2   41.14    3.99
   5   5  -2   39.77    3.83
   5   5  -2   42.40    3.91
   5   5  -2   38.96    3.63
   5   5  -2   36.32    3.44
  -5  -5   2   48.33    4.05
   5   5  -2   47.51    4.04
   5   5  -2   47.29    4.17
   5   5  -2   49.26    4.30
   5   5  -2   38.59    3.74
   5   5  -2   40.86    3.96
   5   5  -1   34.23    3.59
  -5  -5   1   33.87    3.37
   5   5  -1   30.21    3.39
   5   5  -1   26.71    3.22
   5   5  -1   27.28    3.33
   5   5  -1   31.01    3.39
   5   5  -1   32.10    3.41
   5   5  -1   35.07    3.67
   5   5  -1   36.19    3.54
   5   5  -1   32.34    3.50
   5   5  -1   29.48    3.38
  -5  -5   0 1845.27   23.18
   5   5   0 1875.74   24.79
   5   5   0 1753.79   24.36
   5   5   0 1829.28   24.86
   5   5   0 1849.12   25.29
   5   5   0 1778.81   24.12
   5   5   0 1854.80   25.26
   5   5   0 1892.71   25.40
   5   5   0 1773.63   24.67
   5   5   1   74.16    5.07
   5   5   1   84.40    5.38
   5   5   1   77.39    5.24
   5   5   1   77.97    5.22
   5   5   1   75.54    5.25
  -5  -5  -1   84.41    4.85
   5   5   1   81.85    4.78
   5   5   1   75.11    5.09
   5   5   1   88.57    5.59
   5   5   1   84.96    5.50
   5   5   2  101.01    5.88
   5   5   2  100.88    5.78
   5   5   2  100.61    5.95
   5   5   2  102.93    5.89
   5   5   2  107.70    6.35
   5   5   2   95.68    6.10
  -5  -5  -2  102.69    5.74
   5   5   2  105.37    5.69
   5   5   2  101.88    5.93
   5   5   2   99.06    5.85
  -5  -5  -3  308.58   10.11
   5   5   3  303.56   10.51
   5   5   3  315.24   10.38
   5   5   3  295.82    9.84
   5   5   3  328.07   10.38
   5   5   3  298.94   10.81
   5   5   3  317.75   11.04
  -5  -5  -4  146.82    7.21
   5   5   4  143.89    7.14
   5   5   4  144.23    7.32
   5   5   4  141.93    6.74
   5   5   4  148.19    7.33
   5   5   4  140.61    7.62
   5   5   4  147.90    7.70
   5   5   5  127.10    7.06
  -5  -5  -5  137.35    7.15
   5   5   5  127.34    7.08
   5   5   5  120.92    7.00
   5   5   6   -1.13    1.04
  -5  -5  -6    0.54    0.99
   5   5   6    1.36    1.26
   5   5   6    0.13    1.24
  -5  -5  -6   -2.67    1.33
   5   5   7   61.17    4.94
   5   5   7   62.19    5.03
   5   5   8   19.51    2.73
   5   5   8   23.10    2.82
   5   5   8   19.23    2.74
   5   5   9    1.83    0.98
   5   5   9   -0.01    1.07
   5   5   9   -0.40    1.31
   5   5   9   -0.04    0.81
   5   5  10    0.12    1.25
   5   5  10    1.66    0.83
   5   5  10    0.45    0.82
   5   5  10    0.67    0.81
   5   5  11   58.26    3.82
  -5  -5 -11   57.23    3.18
   5   5  11   53.26    3.22
   5   5  12   14.88    1.52
   5   6 -11   20.04    1.70
   5   6 -10    5.96    1.35
   5   6 -10    3.48    0.94
   5   6  -9    4.19    1.41
   5   6  -9    2.81    0.97
   5   6  -8   31.38    3.42
   5   6  -8   29.87    2.97
   5   6  -7   52.55    4.58
   5   6  -7   44.37    3.80
   5   6  -6   51.05    4.11
   5   6  -6   48.57    3.94
   5   6  -6   54.70    4.74
   5   6  -6   52.13    4.22
   5   6  -5    0.24    1.23
   5   6  -5    0.46    1.32
   5   6  -5    2.07    1.29
   5   6  -5   -1.22    1.19
  -5  -6   4   36.72    3.90
   5   6  -4   48.32    4.42
   5   6  -4   45.31    4.01
   5   6  -4   45.26    4.30
   5   6  -4   43.25    4.18
   5   6  -4   40.22    3.82
  -5  -6   3  111.46    6.54
   5   6  -3  117.15    6.76
   5   6  -3  109.11    5.80
   5   6  -3  120.54    6.53
   5   6  -3  119.06    6.85
   5   6  -3  115.50    6.72
   5   6  -2  622.32   15.46
   5   6  -2  558.86   13.79
  -5  -6   2  597.62   14.88
   5   6  -2  558.08   13.83
   5   6  -2  586.25   13.78
   5   6  -2  597.51   14.89
   5   6  -1   18.96    2.94
   5   6  -1   13.25    2.13
   5   6  -1   20.16    2.77
   5   6  -1   17.62    2.41
   5   6  -1   17.86    2.61
   5   6  -1   18.85    2.92
  -5  -6   1   20.87    2.82
   5   6   0  160.31    7.63
   5   6   0  166.78    7.39
   5   6   0  166.23    7.48
   5   6   0  167.66    7.86
  -5  -6   0  180.75    7.84
   5   6   0  167.50    7.50
   5   6   0  170.51    7.97
   5   6   0  162.35    7.55
   5   6   1  539.10   13.27
   5   6   1  559.13   13.95
   5   6   1  507.93   12.90
   5   6   1  542.73   13.87
   5   6   1  545.00   14.25
  -5  -6  -1  521.73   12.97
   5   6   1  550.63   13.73
   5   6   1  553.33   14.12
   5   6   1  563.20   13.02
  -5  -6  -2   55.92    4.13
   5   6   2   51.87    4.22
   5   6   2   56.42    4.54
  -5  -6  -2   63.14    4.75
   5   6   2   54.97    4.61
   5   6   2   61.86    5.01
   5   6   2   61.85    4.72
   5   6   2   58.12    4.48
   5   6   3   25.07    2.92
   5   6   3   22.46    3.06
  -5  -6  -3   24.71    3.02
   5   6   3   19.24    2.95
   5   6   3   25.52    3.33
   5   6   3   22.45    2.83
   5   6   3   24.17    2.94
   5   6   4   29.01    3.23
   5   6   4   31.17    3.50
  -5  -6  -4   31.90    3.51
   5   6   4   25.49    3.43
   5   6   4   26.16    3.46
   5   6   4   30.34    3.30
   5   6   4   30.70    3.47
   5   6   5   43.25    4.44
   5   6   5   50.56    4.80
  -5  -6  -5   47.52    4.43
   5   6   5   49.56    4.17
   5   6   5   49.19    4.60
   5   6   6  137.34    6.86
   5   6   6  125.68    7.37
   5   6   7   29.50    2.94
  -5  -6  -7   30.65    2.98
   5   6   7   31.84    3.69
   5   6   8    0.97    1.19
   5   6   8    2.88    1.27
  -5  -6  -8    1.25    0.94
   5   6   9   60.76    3.80
   5   6   9   61.51    4.07
   5   6   9   54.95    3.97
   5   6  10   43.97    3.67
   5   6  10   45.21    3.21
  -5  -6 -11    4.04    0.92
   5   6  11    4.09    0.89
   5   6  11    4.65    1.28
   5   7 -10   17.32    1.51
   5   7 -10   19.94    1.77
   5   7  -9    1.75    0.89
   5   7  -9    3.04    1.11
   5   7  -8   27.19    2.77
   5   7  -8   25.00    2.85
   5   7  -7   14.12    2.08
   5   7  -7   16.57    2.53
   5   7  -7   15.09    2.33
   5   7  -6   54.90    4.38
   5   7  -6   54.90    4.60
   5   7  -6   54.78    4.38
   5   7  -5  130.02    6.68
   5   7  -5  141.73    7.36
   5   7  -5  134.12    7.07
   5   7  -4   45.19    4.06
   5   7  -4   41.69    4.14
   5   7  -4   39.87    4.08
   5   7  -3   44.01    3.99
   5   7  -3   47.56    3.90
   5   7  -3   50.29    4.68
   5   7  -3   45.34    4.36
   5   7  -2  329.99   11.19
   5   7  -2  344.57   10.41
   5   7  -2  355.49   10.88
   5   7  -2  353.87   12.11
  -5  -7   2  362.77   12.13
   5   7  -1  294.91   10.49
   5   7  -1  295.03   10.02
   5   7  -1  294.44    9.68
   5   7  -1  288.52    9.60
   5   7  -1  281.16   10.66
  -5  -7   1  296.97   10.88
   5   7   0   57.08    4.60
   5   7   0   55.24    4.56
   5   7   0   57.46    4.47
   5   7   0   52.00    4.15
  -5  -7   0   55.84    4.70
   5   7   0   64.37    5.09
   5   7   1   27.18    3.29
   5   7   1   30.35    3.16
   5   7   1   28.85    3.52
  -5  -7  -1   26.15    3.29
   5   7   1   29.79    3.01
   5   7   1   28.46    3.46
   5   7   1   29.11    3.30
   5   7   2    2.56    1.20
   5   7   2   -0.57    1.10
   5   7   2    0.32    0.64
   5   7   2    0.37    1.02
   5   7   2   -0.30    1.10
   5   7   2    2.62    1.16
  -5  -7  -2    2.31    1.36
  -5  -7  -2    2.20    1.28
   5   7   3  145.47    7.41
   5   7   3  154.83    7.51
   5   7   3  147.29    7.98
  -5  -7  -3  162.33    7.96
   5   7   3  149.95    7.20
   5   7   3  156.38    7.78
   5   7   3  157.01    6.94
   5   7   4   42.56    4.10
   5   7   4   36.58    3.88
   5   7   4   36.76    4.12
   5   7   4   42.47    3.58
   5   7   4   41.96    3.64
   5   7   5    6.57    2.05
   5   7   5    6.87    2.06
   5   7   5    5.13    1.43
   5   7   6    6.98    2.09
   5   7   6    7.68    2.03
   5   7   6    8.27    1.53
   5   7   6    2.78    1.18
  -5  -7  -7   -1.71    1.23
   5   7   7   -0.21    1.10
   5   7   7    1.68    1.22
   5   7   7    3.20    1.44
  -5  -7  -8   21.36    2.49
   5   7   8   16.63    2.46
   5   7   8   17.71    2.68
   5   7   8   19.44    2.30
   5   7   9   15.42    1.96
  -5  -7  -9   18.70    2.12
   5   7   9   15.92    1.91
   5   7   9   14.63    2.11
   5   7   9   17.06    2.47
   5   7  10   48.13    3.51
   5   7  10   45.38    2.73
   5   7  11   25.90    2.07
   5   8  -9    1.66    0.71
   5   8  -9    1.97    0.77
   5   8  -8   35.18    2.74
   5   8  -8   33.57    2.72
   5   8  -7   20.14    2.42
   5   8  -7   19.94    2.44
   5   8  -7   17.79    2.00
   5   8  -6    8.25    1.78
   5   8  -6    8.73    1.93
   5   8  -6   11.15    2.06
   5   8  -5    0.15    1.00
   5   8  -5   -0.18    0.93
   5   8  -5   -1.50    1.30
   5   8  -4  131.15    6.81
   5   8  -4  141.10    6.90
   5   8  -4  148.96    7.61
   5   8  -3  118.53    6.56
   5   8  -3  120.59    6.46
   5   8  -3  108.87    6.74
   5   8  -2    9.66    2.53
   5   8  -2    8.23    1.93
   5   8  -2   11.19    2.35
   5   8  -1   26.52    3.58
   5   8  -1   24.67    3.21
   5   8  -1   32.18    3.53
   5   8   0   12.03    2.35
   5   8   0   12.19    2.34
   5   8   0   12.87    2.36
   5   8   0   13.26    2.70
   5   8   1   13.97    2.37
   5   8   1   11.68    2.32
   5   8   1   11.72    2.34
   5   8   1   17.33    2.66
   5   8   2    8.51    2.13
   5   8   2    7.35    1.72
   5   8   2    6.54    1.93
   5   8   2    7.84    1.97
   5   8   3   38.15    3.68
   5   8   3   40.38    3.57
   5   8   3   39.30    3.88
   5   8   3   42.10    4.31
   5   8   4    2.75    1.33
   5   8   4    1.06    0.95
   5   8   4    0.17    1.24
   5   8   4    0.47    0.59
   5   8   5   22.93    2.69
   5   8   5   24.74    2.85
   5   8   5   21.22    3.20
   5   8   5   27.88    3.08
   5   8   6    8.68    1.62
   5   8   6   10.99    1.87
   5   8   6   11.39    2.49
   5   8   6   13.14    2.27
   5   8   7    5.91    1.86
   5   8   7    5.60    1.73
   5   8   7    5.47    1.38
   5   8   7    7.51    1.51
  -5  -8  -7    6.69    1.70
   5   8   8  114.83    5.69
   5   8   8  110.15    5.74
  -5  -8  -8  109.93    5.19
   5   8   8  108.37    4.95
  -5  -8  -9   23.85    2.15
   5   8   9   23.10    2.44
   5   8   9   22.60    2.38
   5   8   9   27.14    2.25
   5   8  10    0.42    0.43
   5   8  10    0.98    0.67
  -5  -9   8   -0.44    0.66
   5   9  -8   -0.10    0.49
   5   9  -7    2.59    0.85
   5   9  -7    1.00    0.82
   5   9  -7   -0.47    0.57
  -5  -9   7    2.79    1.13
   5   9  -6   33.05    2.96
   5   9  -6   29.17    2.78
  -5  -9   6   33.28    2.96
   5   9  -6   31.83    2.71
   5   9  -5    6.45    1.53
   5   9  -5    7.80    1.77
  -5  -9   5    6.81    1.57
   5   9  -5    5.70    1.57
   5   9  -4   27.41    2.93
   5   9  -4   22.79    2.84
   5   9  -4   17.20    2.68
  -5  -9   4   24.05    2.60
   5   9  -3   89.70    5.52
   5   9  -3   88.69    5.88
  -5  -9   3   88.86    4.92
   5   9  -3   87.46    5.24
   5   9  -2    4.97    1.67
   5   9  -2    1.80    1.24
   5   9  -2    4.67    1.93
   5   9  -1    0.53    1.15
   5   9  -1    0.76    1.30
   5   9  -1    1.54    1.11
   5   9   0    0.85    1.11
   5   9   0    0.66    1.30
   5   9   0   -1.37    1.30
   5   9   0    0.62    0.50
   5   9   1    5.44    1.78
   5   9   1    3.94    1.87
   5   9   1    1.60    1.24
   5   9   1    3.58    1.32
   5   9   2   14.76    2.35
   5   9   2   12.37    2.23
   5   9   2   13.36    2.31
   5   9   2   11.18    1.96
   5   9   2   11.04    2.23
   5   9   3    1.97    1.17
   5   9   3    2.38    1.24
   5   9   3    0.94    0.74
   5   9   3   -0.66    0.99
   5   9   4   10.93    2.03
   5   9   4    9.37    1.90
   5   9   4   12.70    2.46
   5   9   5   36.71    3.28
   5   9   5   34.37    3.12
   5   9   6    6.74    1.60
   5   9   6    8.54    1.58
   5   9   6    6.03    1.87
   5   9   6    5.14    1.26
   5   9   7   71.09    3.94
   5   9   7   70.60    3.87
   5   9   7   66.55    4.50
  -5  -9  -7   68.81    4.17
   5   9   8   71.81    4.17
  -5  -9  -8   66.27    3.68
   5   9   8   65.49    3.35
  -5  -9  -9   63.86    2.92
   5   9   9   68.70    3.39
   5  10  -7    1.86    0.67
   5  10  -6    1.97    0.84
   5  10  -6    0.66    0.75
  -5 -10   6    1.96    0.86
   5  10  -5   40.10    2.97
   5  10  -5   42.61    3.18
  -5 -10   5   37.65    2.71
   5  10  -4    7.34    1.30
   5  10  -4    6.70    1.64
   5  10  -4    5.98    1.67
  -5 -10   4    5.89    1.20
   5  10  -3   34.05    3.14
   5  10  -3   32.62    2.68
   5  10  -3   39.07    3.65
   5  10  -2    1.54    0.79
   5  10  -2    0.18    1.23
   5  10  -2    1.59    1.49
   5  10  -1    5.63    1.39
   5  10  -1    6.85    1.74
   5  10  -1    6.22    1.73
   5  10   0    1.30    0.77
   5  10   0    2.95    1.32
   5  10   0    2.69    1.34
   5  10   1   32.78    3.33
   5  10   1   30.32    2.79
   5  10   1   37.73    3.12
   5  10   1   39.25    3.52
   5  10   1   33.54    2.96
   5  10   2   22.88    2.46
   5  10   2   27.12    3.06
   5  10   2   24.43    2.64
   5  10   2   23.43    2.74
   5  10   3   27.37    2.75
   5  10   3   31.02    3.02
   5  10   3   25.21    2.87
   5  10   3   28.50    2.61
   5  10   4   -0.88    0.95
   5  10   4    0.47    0.97
   5  10   4   -0.13    0.84
   5  10   5   38.41    3.39
   5  10   5   39.98    3.08
   5  10   5   33.80    2.80
   5  10   6   93.33    4.90
   5  10   6   88.22    4.10
   5  10   6   97.80    4.42
   5  10   7  110.39    4.87
  -5 -10  -7  105.76    4.48
   5  10   7  102.10    3.93
  -5 -10  -8    8.81    1.19
   5  10   8    9.53    1.33
   5  11  -5   36.70    2.17
   5  11  -5   34.02    2.17
   5  11  -4    0.40    0.64
   5  11  -4    0.40    0.76
   5  11  -3   10.72    1.62
   5  11  -3   11.09    1.71
   5  11  -2   -0.63    0.93
   5  11  -2    1.13    0.97
   5  11  -1   13.84    1.92
   5  11  -1   12.87    1.91
   5  11   0   29.12    2.74
  -5 -11   0   27.55    2.28
   5  11   0   30.11    2.81
   5  11   1   -0.68    0.90
   5  11   1   -2.22    0.81
   5  11   1   -1.33    0.89
   5  11   2    2.54    1.16
   5  11   2    4.25    1.02
   5  11   3    1.62    0.62
   5  11   3    2.00    1.06
   5  11   3    0.33    0.42
   5  11   4   19.77    2.02
   5  11   4   25.95    2.31
   5  11   5  100.75    4.25
   5  11   5  102.58    4.05
   5  11   6    2.09    0.74
   5  11   6    2.28    0.80
  -5 -11  -6    1.19    0.64
   5  12  -2    2.99    0.74
   5  12  -2    2.32    0.79
   5  12  -1    0.52    0.62
   5  12  -1   -1.14    0.55
   5  12   0    0.92    0.66
   5  12   0    0.39    0.53
   5  12   1    1.75    0.72
   5  12   2   29.60    2.02
   5  12   3    4.28    0.89
  -6   6   5    4.77    0.86
   6  -6  -5    4.43    0.90
  -6   6   4    0.41    0.63
   6  -6  -4    2.28    0.94
   6  -6  -3   59.69    3.40
  -6   6   3   57.29    3.25
   6  -6  -2   42.54    2.52
   6  -6  -2   42.43    2.72
   6  -6  -2   48.41    3.14
   6  -6  -1   14.81    1.75
   6  -6  -1   14.08    1.84
   6  -6  -1   15.98    1.94
   6  -6   0   38.97    2.95
   6  -6   0   39.95    2.99
   6  -6   0   40.08    2.84
   6  -6   1  104.09    4.81
   6  -6   1  107.31    4.78
   6  -6   1  107.00    4.42
   6  -6   2   32.15    2.64
   6  -6   2   28.88    2.49
   6  -6   2   32.95    2.30
   6  -6   3   -0.94    0.74
   6  -6   3    0.02    0.73
   6  -6   3    0.59    0.53
   6  -6   4    0.92    0.59
   6  -6   4    0.24    0.62
   6  -5  -7    1.83    0.64
  -6   5   7    1.35    0.73
   6  -5  -6    9.83    1.52
  -6   5   6    6.88    1.13
  -6   5   5   66.57    3.62
   6  -5  -5   69.16    3.96
  -6   5   4   86.84    4.46
   6  -5  -4   74.19    3.83
   6  -5  -4   81.87    4.60
   6  -5  -3   22.21    2.42
   6  -5  -3   21.78    2.29
   6  -5  -3   25.19    2.77
   6  -5  -2  171.96    6.68
   6  -5  -2  165.52    6.77
   6  -5  -2  166.45    6.79
   6  -5  -1  188.71    7.26
   6  -5  -1  189.85    7.48
   6  -5  -1  180.48    7.38
   6  -5   0   48.22    3.99
   6  -5   0   55.49    4.31
   6  -5   1   11.31    2.01
   6  -5   1   10.09    1.96
   6  -5   2   80.14    5.05
   6  -5   2   82.59    5.11
   6  -5   3    7.53    1.74
   6  -5   3    9.36    1.94
   6  -5   4   26.44    2.67
   6  -5   4   27.83    2.69
   6  -5   4   21.38    2.08
   6  -5   5    0.36    0.68
   6  -5   5    0.05    0.63
   6  -5   5    0.07    0.30
   6  -5   5   -1.21    0.64
   6  -4  -8   11.67    1.46
  -6   4   8   14.65    1.58
  -6   4   7   83.52    3.52
   6  -4  -7   93.69    4.47
   6  -4  -6    3.87    1.25
  -6   4   6    1.82    0.83
   6  -4  -5   38.17    3.04
  -6   4   5   36.75    3.13
   6  -4  -5   41.33    3.63
   6  -4  -4  356.38   10.48
   6  -4  -4  346.04    9.89
   6  -4  -3  102.26    5.84
   6  -4  -3  104.89    5.59
   6  -4  -3  107.83    5.98
   6  -4  -2   33.65    3.41
   6  -4  -2   33.86    3.54
   6  -4  -2   29.92    3.44
   6  -4  -1  272.97    9.37
   6  -4  -1  297.23   10.54
   6  -4  -1  268.82    9.95
   6  -4   0   94.95    6.18
   6  -4   0  100.14    6.28
   6  -4   1   72.84    5.46
   6  -4   1   62.38    4.94
   6  -4   1   64.24    4.40
   6  -4   2   12.57    2.45
   6  -4   2    6.87    2.12
   6  -4   2   12.07    2.11
   6  -4   3    2.79    1.55
   6  -4   3    2.30    1.64
   6  -4   3    1.86    0.70
   6  -4   3    3.90    1.60
   6  -4   4   62.47    4.56
   6  -4   4   62.54    4.53
   6  -4   4   66.06    3.80
   6  -4   4   58.02    4.21
   6  -4   5   33.13    3.03
   6  -4   5   31.76    3.00
   6  -4   5   30.04    2.94
   6  -4   5   30.89    2.50
   6  -4   6    0.17    0.63
   6  -4   6    1.02    0.94
   6  -4   6   -0.80    0.82
   6  -4   6   -0.18    0.67
   6  -4   7   10.89    1.52
   6  -4   7    9.60    1.10
   6  -3  -9    3.76    0.94
  -6   3   9    2.75    0.86
   6  -3  -8    0.65    0.81
  -6   3   8    0.94    0.92
  -6   3   7   65.13    3.41
   6  -3  -7   65.84    4.21
   6  -3  -6  300.18    8.61
  -6   3   6  294.53    8.20
   6  -3  -6  306.95    9.63
   6  -3  -5   55.12    4.31
   6  -3  -5   53.83    4.12
   6  -3  -4   25.49    3.29
   6  -3  -4   34.89    3.34
   6  -3  -4   30.20    3.42
   6  -3  -3  376.60   11.45
   6  -3  -3  406.61   11.94
   6  -3  -3  391.91   12.25
   6  -3  -2   64.81    4.91
   6  -3  -2   82.77    5.71
   6  -3  -2   79.69    5.76
   6  -3  -1   73.74    5.70
   6  -3  -1   70.73    5.50
   6  -3   0   19.00    2.69
   6  -3   0   22.52    3.35
   6  -3   0   19.94    3.07
   6  -3   1   15.32    2.49
   6  -3   1   22.60    3.38
   6  -3   1   21.31    3.38
   6  -3   2   10.18    2.16
   6  -3   2   10.11    2.33
   6  -3   2    9.21    2.20
   6  -3   3   34.65    3.71
   6  -3   3   31.75    3.88
   6  -3   3   33.92    3.91
   6  -3   4    0.67    1.47
   6  -3   4    0.50    1.41
   6  -3   4    2.67    1.01
   6  -3   4    2.45    1.27
   6  -3   5   78.94    4.48
   6  -3   5   80.25    5.13
   6  -3   5   80.24    5.09
  -6   3  -5   70.55    4.02
   6  -3   5   81.60    5.48
   6  -3   6   41.80    3.15
   6  -3   6   38.92    3.19
   6  -3   6   40.48    3.23
  -6   3  -6   42.49    3.03
   6  -3   6   38.63    3.60
  -6   3  -7    1.30    0.75
   6  -3   7    1.00    0.67
   6  -3   7    0.50    1.01
  -6   3  -8    5.92    0.97
   6  -3   8    6.97    1.46
   6  -3   8    6.73    1.05
   6  -2 -10   24.92    1.85
   6  -2  -9  113.38    4.46
  -6   2   9  108.12    4.38
   6  -2  -9  118.04    4.79
   6  -2  -8   85.96    4.43
   6  -2  -8   83.71    4.62
   6  -2  -7    3.19    1.30
   6  -2  -7    2.52    1.25
   6  -2  -7    3.66    1.51
   6  -2  -6  223.24    8.31
   6  -2  -6  222.90    7.95
   6  -2  -6  214.89    8.30
  -6   2   6  210.03    7.01
   6  -2  -5  201.49    8.46
   6  -2  -5  179.23    7.83
   6  -2  -5  193.59    7.47
   6  -2  -4  105.68    6.11
   6  -2  -4  106.19    6.51
   6  -2  -4  102.73    6.02
   6  -2  -3    8.24    2.07
   6  -2  -3    7.34    2.17
   6  -2  -3    5.83    1.80
   6  -2  -2  161.60    8.18
   6  -2  -2  161.08    8.39
   6  -2  -2  165.74    7.59
   6  -2  -2  162.01    7.48
   6  -2  -1  148.28    7.45
   6  -2  -1  147.48    7.01
   6  -2  -1  140.00    7.83
   6  -2  -1  140.19    7.90
   6  -2   0   27.87    3.47
   6  -2   0   29.64    3.87
   6  -2   0   28.10    3.78
   6  -2   1  110.32    6.80
   6  -2   1  112.62    7.20
   6  -2   1  107.56    6.92
   6  -2   2   22.33    3.34
   6  -2   2   22.95    3.35
   6  -2   2   14.86    2.71
   6  -2   3   95.30    6.50
   6  -2   3   78.29    5.76
   6  -2   3   84.73    6.09
   6  -2   4    5.91    2.15
   6  -2   4    5.47    1.97
   6  -2   4    6.14    1.87
   6  -2   4    6.32    1.54
  -6   2  -5   12.51    2.07
   6  -2   5   11.43    1.91
   6  -2   5   13.33    2.72
   6  -2   5   11.63    2.10
   6  -2   5   10.89    2.34
   6  -2   5   14.65    2.27
  -6   2  -6   27.80    2.80
   6  -2   6   30.37    2.94
   6  -2   6   29.15    3.54
   6  -2   6   24.98    2.78
   6  -2   6   30.70    3.08
   6  -2   6   30.63    2.93
   6  -2   7    7.48    1.50
   6  -2   7    7.88    1.98
   6  -2   7    8.45    1.51
  -6   2  -7    7.46    1.57
   6  -2   8   60.67    3.43
   6  -2   8   60.34    4.08
   6  -2   8   50.59    2.94
  -6   2  -8   58.84    3.38
   6  -2   9   13.35    1.36
  -6   2  -9   14.22    1.46
   6  -2   9   15.69    1.84
   6  -1 -10   38.87    2.69
   6  -1 -10   41.91    2.62
   6  -1  -9   66.37    4.10
   6  -1  -9   71.94    4.04
  -6   1   9   67.51    3.61
   6  -1  -8   81.55    4.94
   6  -1  -8   76.60    4.63
   6  -1  -8   81.69    4.40
   6  -1  -7  218.12    8.43
   6  -1  -7  200.12    7.74
   6  -1  -7  214.31    8.14
   6  -1  -6   13.89    2.62
   6  -1  -6   16.13    2.73
   6  -1  -6   16.00    2.69
   6  -1  -5   69.18    4.99
   6  -1  -5   68.80    4.90
   6  -1  -5   67.89    4.74
   6  -1  -5   59.15    4.88
   6  -1  -4  251.22    9.33
   6  -1  -4  235.11    9.29
   6  -1  -4  249.77   10.11
   6  -1  -4  262.50    9.47
   6  -1  -3  110.41    6.02
   6  -1  -3  104.99    6.63
   6  -1  -3  100.70    6.63
   6  -1  -3  114.35    6.18
   6  -1  -3  127.67    6.69
   6  -1  -2   55.24    4.19
   6  -1  -2   60.74    4.77
   6  -1  -2   58.34    5.08
   6  -1  -2   59.79    5.18
   6  -1  -2   65.42    4.92
   6  -1  -1    0.59    1.09
   6  -1  -1   -1.54    1.04
   6  -1  -1    3.92    1.54
   6  -1  -1   -0.64    1.14
  -6   1   1    2.06    1.32
   6  -1  -1   -1.82    1.24
   6  -1   0   61.89    5.17
   6  -1   0   63.45    4.81
   6  -1   0   57.34    5.10
   6  -1   0   69.83    5.58
   6  -1   0   69.46    5.31
  -6   1   0   67.62    5.06
   6  -1   0   71.85    5.02
   6  -1   1  106.90    6.85
   6  -1   1  117.25    6.64
   6  -1   1  116.22    7.06
   6  -1   1  108.47    7.02
   6  -1   1  110.15    6.64
   6  -1   1  111.96    6.09
   6  -1   2    7.43    2.05
   6  -1   2    4.30    1.69
   6  -1   2    2.40    1.48
   6  -1   2    5.79    1.88
   6  -1   3   38.76    4.17
   6  -1   3   37.31    4.26
   6  -1   3   41.45    4.08
   6  -1   3   41.11    4.44
   6  -1   4  117.71    6.80
   6  -1   4  116.44    7.01
   6  -1   4  121.28    6.96
   6  -1   4  121.31    7.52
   6  -1   5   12.93    1.91
   6  -1   5   15.60    2.49
   6  -1   5   11.03    2.20
   6  -1   5   15.55    2.85
   6  -1   5   12.11    2.79
   6  -1   6   15.14    2.11
   6  -1   6   14.55    2.17
   6  -1   6   24.56    3.37
   6  -1   6   23.62    3.05
   6  -1   7   34.79    3.74
   6  -1   7   33.79    3.06
   6  -1   7   33.43    3.40
   6  -1   8  104.00    5.74
   6  -1   8  101.28    5.27
   6  -1   8   93.91    4.65
   6  -1   9    0.16    0.60
   6  -1   9   -0.36    0.90
   6  -1   9   -0.88    0.61
  -6   1  -9    0.03    0.73
  -6   1 -10    0.02    0.38
   6   0 -11   29.47    2.03
   6   0 -10   13.07    1.66
   6   0 -10   13.68    1.91
   6   0  -9   56.89    4.11
   6   0  -9   57.61    3.71
  -6   0   9   51.39    3.07
  -6   0   8    1.51    0.88
   6   0  -8    1.44    1.33
   6   0  -8    1.66    1.11
   6   0  -8    1.87    1.07
   6   0  -7  135.34    6.85
   6   0  -7  134.51    6.48
   6   0  -7  135.37    7.10
   6   0  -6  171.22    8.06
   6   0  -6  171.65    7.50
   6   0  -6  165.89    8.04
   6   0  -5   91.61    5.64
   6   0  -5   88.07    6.04
   6   0  -5   83.51    5.27
   6   0  -5   91.32    6.06
   6   0  -4  119.17    6.77
   6   0  -4  127.77    6.79
   6   0  -4  118.26    6.16
   6   0  -4  130.42    7.04
   6   0  -4  122.65    7.19
  -6   0   3   47.37    4.39
   6   0  -3   43.18    4.17
   6   0  -3   49.52    4.59
   6   0  -3   46.37    4.52
   6   0  -3   47.14    4.28
   6   0  -3   51.94    4.77
   6   0  -3   51.76    4.44
   6   0  -2  115.87    6.79
   6   0  -2  101.69    6.32
   6   0  -2  115.49    6.67
   6   0  -2  117.84    7.09
   6   0  -2  120.15    7.11
   6   0  -2  116.59    6.37
   6   0  -2  113.99    6.43
  -6   0   2  105.86    5.85
   6   0  -1   46.08    4.42
   6   0  -1   50.11    4.48
   6   0  -1   48.70    4.68
   6   0  -1   43.34    4.34
   6   0  -1   48.49    3.93
   6   0  -1   43.09    3.97
  -6   0   1   50.70    4.18
   6   0  -1   52.61    4.84
   6   0   0   -0.70    1.06
   6   0   0   -0.81    1.10
   6   0   0    3.09    1.53
   6   0   0   -0.11    1.11
   6   0   0    0.28    1.04
   6   0   0    4.21    1.09
  -6   0   0    1.56    0.89
   6   0   0   -0.46    1.17
   6   0   0    1.30    1.38
   6   0   1  184.91    8.29
   6   0   1  181.22    8.65
   6   0   1  193.95    8.92
   6   0   1  194.68    9.20
   6   0   1  193.04    8.38
   6   0   1  187.33    8.30
  -6   0  -1  198.37    8.40
   6   0   1  191.27    9.20
   6   0   2   83.57    5.48
   6   0   2   80.62    5.80
   6   0   2   83.39    6.08
   6   0   2   87.31    6.03
   6   0   2   84.64    5.55
   6   0   2   80.37    5.44
  -6   0  -2   87.79    5.72
   6   0   2   87.16    6.35
   6   0   3    7.79    1.73
   6   0   3    4.99    1.73
   6   0   3    4.71    1.94
   6   0   3    9.25    2.34
   6   0   3    4.88    1.63
   6   0   3    4.99    1.92
   6   0   4    2.17    1.24
   6   0   4    1.62    1.72
   6   0   4    1.33    1.15
   6   0   4    2.61    1.38
   6   0   4    0.72    1.12
   6   0   5  171.24    8.85
   6   0   5  166.50    8.46
   6   0   5  174.17    7.98
   6   0   6  182.04    8.73
   6   0   6  186.63    9.08
   6   0   6  169.85    7.07
   6   0   7    2.34    1.73
   6   0   7    1.13    1.72
   6   0   7    3.03    1.31
   6   0   8   15.44    2.52
   6   0   8   15.60    2.36
   6   0   8   15.68    2.19
   6   0   9   16.64    2.27
   6   0   9   18.83    2.25
   6   0   9   18.78    2.09
   6   0  10   19.06    1.94
   6   0  10   17.54    1.62
   6   1 -11    1.60    0.63
   6   1 -11    2.79    0.83
   6   1 -10   11.39    1.50
   6   1 -10   14.01    1.97
   6   1  -9   96.97    4.77
   6   1  -9   97.82    5.49
   6   1  -8   96.91    5.51
   6   1  -8  104.48    5.35
   6   1  -8  115.53    6.47
   6   1  -7    5.79    2.24
   6   1  -7    6.11    1.50
   6   1  -7    9.16    2.05
   6   1  -6   16.06    2.83
   6   1  -6   15.94    2.92
   6   1  -6   16.04    2.17
   6   1  -5   68.70    5.39
   6   1  -5   67.09    4.52
   6   1  -5   74.32    5.18
   6   1  -5   66.37    5.29
   6   1  -4   84.62    5.66
   6   1  -4   93.03    6.26
   6   1  -4   81.90    5.08
   6   1  -4   88.77    6.08
   6   1  -4   82.87    5.83
   6   1  -4   81.98    5.83
   6   1  -4   91.12    5.99
   6   1  -3    6.98    1.91
  -6  -1   3    2.15    1.28
   6   1  -3    3.26    1.73
   6   1  -3    3.74    1.52
   6   1  -3    3.67    1.90
   6   1  -3    4.35    1.67
   6   1  -3    3.93    1.69
   6   1  -3    2.76    1.91
   6   1  -3    5.02    1.56
   6   1  -2   20.55    2.83
  -6  -1   2   19.60    2.78
   6   1  -2   22.36    3.15
   6   1  -2   22.37    3.10
   6   1  -2   19.95    2.98
   6   1  -2   21.55    3.13
   6   1  -2   19.18    3.01
   6   1  -2   19.48    2.74
   6   1  -2   17.83    2.84
   6   1  -2   20.82    2.73
   6   1  -2   24.66    3.21
   6   1  -1  154.90    7.95
   6   1  -1  162.95    7.96
   6   1  -1  163.55    8.00
   6   1  -1  154.88    7.52
   6   1  -1  152.54    8.00
   6   1  -1  164.78    8.14
   6   1  -1  153.60    7.45
  -6  -1   1  142.37    6.66
   6   1  -1  155.12    8.07
   6   1   0  127.96    7.32
   6   1   0  132.91    7.22
   6   1   0  131.23    7.13
   6   1   0  139.46    7.61
   6   1   0  123.15    6.77
   6   1   0  129.41    7.17
   6   1   0  136.30    6.78
  -6  -1   0  136.10    6.61
   6   1   0  132.08    7.50
   6   1   1    0.75    1.20
   6   1   1    2.10    1.50
   6   1   1    1.18    0.91
   6   1   1    2.80    1.34
   6   1   1    2.69    1.66
   6   1   1    4.79    1.88
   6   1   1    2.55    1.00
  -6  -1  -1    4.36    1.41
   6   1   1    1.30    1.29
   6   1   2   13.08    2.59
   6   1   2   13.88    2.61
   6   1   2    7.01    2.00
   6   1   2   10.88    2.46
   6   1   2    9.24    2.27
   6   1   2   12.78    2.10
  -6  -1  -2   12.62    2.25
   6   1   2   11.69    2.81
   6   1   3  545.57   15.41
   6   1   3  529.47   13.58
   6   1   3  548.95   13.87
   6   1   3  538.54   14.71
   6   1   3  514.51   14.17
   6   1   3  549.70   15.79
   6   1   4   -1.08    1.57
   6   1   4   -2.40    1.41
   6   1   4   -0.49    1.18
   6   1   4   -0.91    1.44
   6   1   4    0.74    0.94
   6   1   5   77.83    5.44
   6   1   5   76.98    6.03
   6   1   5   77.15    6.01
   6   1   5   69.80    5.03
   6   1   6  242.63    9.21
   6   1   6  264.81   10.64
   6   1   6  251.48   10.54
   6   1   7   54.48    4.01
   6   1   7   45.65    3.71
   6   1   7   63.89    5.20
   6   1   7   60.25    4.91
   6   1   8   15.95    2.37
   6   1   8   13.85    2.02
   6   1   9    6.20    1.56
   6   1   9    6.21    1.47
   6   1   9    7.62    1.54
   6   1  10    7.50    1.59
   6   1  10    8.08    1.28
   6   1  11   53.37    2.74
   6   2 -11   12.85    1.40
   6   2 -10   -0.16    0.48
   6   2 -10    2.95    0.86
   6   2 -10    2.14    1.08
   6   2  -9   -0.66    0.75
   6   2  -9    0.82    0.81
   6   2  -9   -0.19    1.02
   6   2  -8   16.96    2.68
   6   2  -8   17.79    2.21
   6   2  -8   19.68    2.28
   6   2  -7   52.36    4.74
   6   2  -7   40.14    3.34
   6   2  -7   48.75    3.90
   6   2  -7   51.63    4.48
   6   2  -6  217.90    9.57
   6   2  -6  231.11    8.63
   6   2  -6  220.08    8.49
   6   2  -6  223.23    9.44
   6   2  -5  358.25   12.22
   6   2  -5  358.10   12.17
   6   2  -5  353.00   11.33
   6   2  -5  354.40   10.63
   6   2  -4   57.31    4.93
  -6  -2   4   56.28    4.60
   6   2  -4   52.49    4.18
   6   2  -4   48.57    4.45
   6   2  -4   47.99    4.05
   6   2  -4   43.89    4.36
   6   2  -4   50.03    4.70
   6   2  -4   49.57    4.53
   6   2  -4   51.79    4.66
   6   2  -3  132.56    7.13
  -6  -2   3  138.77    6.89
   6   2  -3  122.93    6.90
   6   2  -3  121.08    7.10
   6   2  -3  130.76    7.24
   6   2  -3  123.70    7.07
   6   2  -3  134.36    6.93
   6   2  -3  137.76    7.50
   6   2  -3  123.12    7.09
   6   2  -3  126.63    7.22
   6   2  -3  130.33    7.09
   6   2  -2   49.27    4.34
  -6  -2   2   50.73    4.07
   6   2  -2   53.97    4.81
   6   2  -2   49.23    4.54
   6   2  -2   56.71    4.86
   6   2  -2   53.74    4.77
   6   2  -2   54.65    4.51
   6   2  -2   43.06    4.23
   6   2  -2   51.16    4.42
   6   2  -2   53.93    4.77
   6   2  -2   53.43    4.40
  -6  -2   1    2.79    1.12
   6   2  -1    5.86    1.87
   6   2  -1    3.60    1.50
   6   2  -1    7.81    1.99
   6   2  -1    8.49    2.08
   6   2  -1    6.89    1.91
   6   2  -1    7.20    2.15
   6   2  -1    4.24    1.59
   6   2  -1    5.93    1.68
   6   2  -1    9.85    2.22
   6   2   0  273.77   10.62
   6   2   0  269.98   10.25
   6   2   0  284.92   10.86
   6   2   0  283.74   10.59
   6   2   0  284.19   10.70
   6   2   0  272.69   10.01
   6   2   0  270.87   10.00
   6   2   0  265.38    9.76
   6   2   0  264.98    9.05
  -6  -2   0  258.20    8.87
   6   2   1  102.44    6.28
   6   2   1   98.06    6.48
   6   2   1  102.93    6.51
   6   2   1  105.43    6.29
   6   2   1  101.29    6.39
   6   2   1   91.03    5.78
   6   2   1  111.91    6.24
   6   2   1  105.92    6.73
  -6  -2  -1   95.65    5.58
   6   2   2   -0.63    1.52
   6   2   2    1.40    1.10
   6   2   2   -0.04    1.13
   6   2   2    3.26    1.49
   6   2   2   -3.03    1.38
   6   2   2    0.37    1.43
   6   2   2    0.76    1.33
   6   2   2    0.77    1.24
  -6  -2  -2    0.80    0.81
   6   2   3    6.76    2.08
   6   2   3   10.62    2.23
   6   2   3    5.92    1.92
   6   2   3    4.35    1.99
   6   2   3    2.31    1.48
  -6  -2  -3    4.32    1.47
   6   2   3    6.17    2.10
   6   2   4  245.01   10.43
   6   2   4  257.72   10.34
   6   2   4  246.47   10.68
   6   2   4  252.38    9.49
   6   2   4  245.14    9.48
  -6  -2  -4  265.64   10.01
  -6  -2  -4  234.40    9.02
   6   2   5  574.21   15.23
   6   2   5  574.18   13.77
   6   2   5  590.96   16.62
   6   2   5  573.30   15.81
   6   2   6  285.70   10.61
   6   2   6  292.95   11.60
   6   2   6  283.65   10.75
   6   2   7    1.61    1.37
   6   2   7    0.30    1.23
   6   2   7   -0.01    1.82
   6   2   8   38.42    3.17
   6   2   8   45.05    3.80
   6   2   8   45.54    3.88
   6   2   8   40.62    4.21
   6   2   9   53.81    4.28
   6   2   9   48.90    3.49
   6   2   9   47.63    3.32
   6   2  10   10.59    1.85
   6   2  10    7.78    1.26
   6   2  11   68.08    3.31
   6   3 -11    1.16    0.47
   6   3 -10    7.07    1.26
   6   3 -10   10.13    1.64
   6   3  -9   55.24    3.74
   6   3  -9   55.10    3.99
   6   3  -8   47.41    4.16
   6   3  -8   44.11    3.24
   6   3  -8   48.35    3.86
   6   3  -7  216.85    9.17
   6   3  -7  194.10    8.09
   6   3  -7  195.40    8.58
   6   3  -6   44.37    4.37
   6   3  -6   45.56    4.09
   6   3  -6   46.61    4.46
   6   3  -5    3.58    2.07
   6   3  -5   -0.37    1.32
   6   3  -5    1.61    1.54
   6   3  -5   -2.72    1.49
   6   3  -5    2.09    1.48
   6   3  -4   83.21    5.96
  -6  -3   4   75.61    5.11
   6   3  -4   79.20    5.30
   6   3  -4   74.42    5.53
   6   3  -4   72.80    5.04
   6   3  -4   75.93    5.66
   6   3  -4   76.22    5.68
   6   3  -4   76.15    5.82
   6   3  -4   82.38    5.88
   6   3  -3  214.00    9.27
  -6  -3   3  195.20    7.96
   6   3  -3  221.98    8.69
   6   3  -3  218.51    9.11
   6   3  -3  201.89    9.22
   6   3  -3  212.03    9.18
   6   3  -3  198.45    8.93
   6   3  -3  214.77    8.75
   6   3  -3  200.52    8.92
   6   3  -3  211.02    9.22
   6   3  -3  206.83    9.30
   6   3  -3  205.36    8.88
   6   3  -2   97.04    6.07
  -6  -3   2   88.25    5.18
   6   3  -2  101.52    5.87
   6   3  -2  103.05    6.60
   6   3  -2   95.22    6.15
   6   3  -2   95.22    6.26
   6   3  -2   96.73    6.29
   6   3  -2   96.49    6.03
   6   3  -2   90.61    5.96
   6   3  -2   91.52    6.05
   6   3  -2  107.21    6.72
   6   3  -2   95.58    5.78
  -6  -3   1    3.81    1.19
   6   3  -1    3.59    1.46
   6   3  -1    2.87    1.38
   6   3  -1    3.61    1.71
   6   3  -1    4.16    1.76
   6   3  -1    3.87    1.65
   6   3  -1    1.49    1.08
   6   3  -1    3.03    1.41
   6   3  -1    2.06    1.43
   6   3  -1    5.36    1.70
   6   3  -1    2.23    1.53
   6   3   0    2.88    1.45
   6   3   0   -0.72    1.01
   6   3   0    1.68    1.44
   6   3   0    2.02    1.56
   6   3   0    0.98    1.35
   6   3   0    0.85    1.14
   6   3   0    4.68    1.81
   6   3   0    1.08    1.16
  -6  -3   0   -1.27    0.87
   6   3   0    2.34    1.72
   6   3   1  242.56   10.09
   6   3   1  237.33    9.65
   6   3   1  221.00    8.30
   6   3   1  235.30    9.79
   6   3   1  213.75    9.22
   6   3   1  229.45    9.24
   6   3   1  223.90    8.63
   6   3   1  238.56    9.32
  -6  -3  -1  222.05    8.31
   6   3   1  228.57    9.71
   6   3   2  264.51   10.64
   6   3   2  272.43   10.31
   6   3   2  256.60    8.90
   6   3   2  252.10   10.33
   6   3   2  267.88   10.16
   6   3   2  265.04    9.96
   6   3   2  263.18    9.72
   6   3   2  265.43   10.52
  -6  -3  -2  257.79    8.74
  -6  -3  -3  369.07   10.86
   6   3   3  388.36   12.85
   6   3   3  375.13   12.93
   6   3   3  372.14   12.09
   6   3   3  376.60   10.74
  -6  -3  -3  358.17   10.64
   6   3   3  376.80   11.72
   6   3   3  385.26   11.93
   6   3   3  394.02   12.77
  -6  -3  -4 1001.53   18.53
   6   3   4 1071.32   22.02
   6   3   4 1031.82   19.83
   6   3   4 1050.12   20.75
   6   3   4 1037.20   21.12
   6   3   4 1022.74   18.83
   6   3   4 1004.09   18.73
   6   3   5   24.27    3.49
   6   3   5   24.35    3.35
   6   3   5   30.90    4.01
   6   3   5   27.73    3.38
   6   3   6   61.56    5.20
   6   3   6   69.67    5.16
   6   3   6   56.72    5.17
   6   3   6   66.81    4.76
   6   3   7   12.38    2.61
   6   3   7   17.42    2.90
   6   3   7   11.27    2.31
   6   3   8    3.18    1.67
   6   3   8    4.86    1.54
   6   3   9  154.80    5.79
   6   3   9  157.61    7.17
   6   3   9  156.47    6.59
   6   3  10   71.93    4.31
   6   3  10   64.49    3.54
   6   3  11    0.89    0.69
   6   4 -10    2.68    0.90
   6   4 -10    2.03    0.82
   6   4  -9    6.30    1.55
   6   4  -9    8.41    1.58
   6   4  -8   24.45    2.88
   6   4  -8   30.45    3.20
   6   4  -7   41.81    3.96
   6   4  -7   47.18    4.21
   6   4  -6  106.36    6.51
   6   4  -6  100.35    6.13
   6   4  -6   99.35    6.38
   6   4  -5  316.16   11.30
   6   4  -5  335.88   11.24
   6   4  -5  342.26   10.62
   6   4  -5  346.70   11.92
   6   4  -4   50.65    4.78
   6   4  -4   50.41    4.36
   6   4  -4   46.48    4.52
   6   4  -4   54.92    4.77
   6   4  -4   49.37    4.33
   6   4  -4   55.44    4.70
  -6  -4   3   67.22    5.02
   6   4  -3   65.60    5.36
   6   4  -3   65.77    5.00
   6   4  -3   66.98    5.10
   6   4  -3   67.80    5.25
   6   4  -3   72.57    5.54
   6   4  -3   69.37    5.39
   6   4  -3   64.07    4.95
   6   4  -3   65.72    5.28
   6   4  -3   64.50    5.18
   6   4  -3   59.45    5.20
  -6  -4   2  138.94    6.86
   6   4  -2  154.66    7.70
   6   4  -2  135.98    7.04
   6   4  -2  145.34    7.81
   6   4  -2  150.04    7.78
   6   4  -2  161.99    8.02
   6   4  -2  160.08    7.97
   6   4  -2  146.19    7.61
   6   4  -2  143.66    7.34
   6   4  -2  152.18    7.87
   6   4  -2  139.97    7.72
  -6  -4   1  140.20    6.64
   6   4  -1  149.81    7.23
   6   4  -1  151.34    7.88
   6   4  -1  144.73    7.60
   6   4  -1  150.89    7.78
   6   4  -1  168.05    8.01
   6   4  -1  139.22    7.39
   6   4  -1  145.53    7.66
   6   4  -1  143.80    7.46
   6   4  -1  151.71    7.37
   6   4  -1  149.79    7.90
   6   4   0  384.34   11.44
   6   4   0  389.92   12.69
   6   4   0  394.47   12.47
   6   4   0  393.09   12.62
   6   4   0  386.40   12.34
   6   4   0  389.05   12.20
   6   4   0  364.19   10.98
   6   4   0  385.57   12.09
  -6  -4   0  374.00   10.49
   6   4   0  368.39   12.30
   6   4   1   23.06    3.36
   6   4   1   25.22    3.49
   6   4   1   31.52    3.31
   6   4   1   28.01    3.66
   6   4   1   25.39    3.22
   6   4   1   30.18    3.56
   6   4   1   31.11    3.42
  -6  -4  -1   25.83    2.93
   6   4   1   24.54    3.34
   6   4   2  601.23   15.92
   6   4   2  624.25   14.49
   6   4   2  615.83   16.04
   6   4   2  619.84   15.89
   6   4   2  595.99   14.87
   6   4   2  618.17   15.15
   6   4   2  602.69   14.95
  -6  -4  -2  564.73   13.58
   6   4   2  583.51   15.25
   6   4   3  710.29   17.60
   6   4   3  710.63   16.96
   6   4   3  709.71   17.47
   6   4   3  697.09   15.35
   6   4   3  685.48   15.67
   6   4   3  674.86   15.66
   6   4   3  723.98   16.81
  -6  -4  -3  715.84   15.66
  -6  -4  -4    8.63    1.81
   6   4   4    7.62    2.17
  -6  -4  -4    6.41    1.57
   6   4   4    9.08    1.96
   6   4   4    7.70    2.23
   6   4   4    6.18    1.92
   6   4   4    4.64    1.85
   6   4   5    2.92    1.85
   6   4   5    0.37    0.55
   6   4   5    0.69    1.46
   6   4   5   -1.00    1.07
   6   4   6  154.84    8.22
   6   4   6  153.20    8.10
   6   4   6  154.10    7.45
   6   4   6  149.24    6.96
   6   4   7   62.62    4.38
   6   4   7   61.73    5.08
   6   4   7   66.96    5.34
   6   4   8  103.54    6.19
   6   4   8  104.06    6.20
   6   4   9   16.24    2.39
   6   4   9   12.20    2.16
   6   4  10   90.47    4.49
   6   4  10   89.67    4.44
   6   4  11   61.42    2.76
   6   5 -10    8.37    1.28
   6   5  -9    1.10    1.02
   6   5  -9   -0.34    0.71
   6   5  -8    4.06    1.41
   6   5  -8    2.12    1.05
   6   5  -7   -1.27    1.06
   6   5  -7    1.57    0.91
   6   5  -6   -0.40    1.05
   6   5  -6    1.53    1.17
   6   5  -6    0.96    1.12
   6   5  -5    1.52    1.29
   6   5  -5   -1.40    0.96
   6   5  -5   -0.17    1.25
   6   5  -5   -0.11    1.02
   6   5  -4   46.50    4.52
   6   5  -4   48.01    4.23
   6   5  -4   40.48    4.27
   6   5  -4   48.43    4.45
   6   5  -4   42.81    3.81
   6   5  -3  193.67    8.59
   6   5  -3  201.30    8.90
   6   5  -3  197.18    8.99
   6   5  -3  189.22    8.64
   6   5  -3  201.09    8.57
   6   5  -3  191.26    8.69
   6   5  -3  208.08    8.58
   6   5  -2   12.89    2.52
  -6  -5   2   11.77    2.34
   6   5  -2   13.22    2.51
   6   5  -2   13.28    2.38
   6   5  -2   13.16    2.64
   6   5  -2   13.77    2.86
   6   5  -2   14.02    2.77
   6   5  -2   14.02    2.67
   6   5  -2   17.29    2.82
   6   5  -2   20.68    2.91
   6   5  -2   11.44    2.44
  -6  -5   1   63.28    4.65
   6   5  -1   68.36    5.27
   6   5  -1   69.04    5.17
   6   5  -1   65.90    5.24
   6   5  -1   69.20    5.29
   6   5  -1   64.17    5.10
   6   5  -1   77.55    5.21
   6   5  -1   71.65    5.54
   6   5  -1   70.48    5.46
   6   5  -1   66.03    5.45
  -6  -5   0  609.75   14.16
   6   5   0  616.38   15.61
   6   5   0  649.13   15.29
   6   5   0  642.42   15.97
   6   5   0  647.25   16.01
   6   5   0  655.82   15.76
   6   5   0  649.06   16.08
   6   5   0  648.06   16.03
   6   5   0  633.46   15.85
  -6  -5  -1  612.37   14.40
   6   5   1  632.25   15.98
   6   5   1  618.60   15.85
   6   5   1  631.11   15.86
   6   5   1  640.11   15.12
   6   5   1  607.51   15.26
   6   5   1  609.72   15.44
   6   5   1  607.76   15.23
   6   5   1  640.37   15.78
  -6  -5  -2    4.44    1.59
   6   5   2    6.12    2.32
   6   5   2    2.56    1.60
   6   5   2    1.99    1.32
   6   5   2    4.03    1.79
   6   5   2    4.38    1.94
   6   5   2    1.06    1.20
   6   5   2    2.29    1.42
   6   5   2    3.18    1.79
   6   5   3  479.33   14.39
   6   5   3  472.42   14.20
   6   5   3  470.25   13.87
   6   5   3  475.47   13.06
   6   5   3  461.48   12.97
   6   5   3  470.62   12.67
  -6  -5  -3  460.93   13.05
   6   5   3  449.85   12.81
   6   5   4   61.89    4.71
   6   5   4   57.52    5.22
   6   5   4   55.41    4.88
   6   5   4   59.75    5.09
   6   5   4   56.50    4.44
   6   5   5   91.25    6.30
   6   5   5   86.52    5.96
   6   5   5   91.60    6.16
   6   5   5   96.07    5.44
   6   5   6    4.98    1.63
   6   5   6    5.63    1.85
   6   5   6    1.72    1.49
   6   5   7   20.04    3.27
   6   5   7   20.75    2.71
   6   5   7   17.34    2.45
   6   5   8  273.28    9.84
   6   5   8  245.91    7.88
   6   5   8  260.09    9.01
   6   5   9   53.49    4.06
   6   5   9   52.56    3.69
   6   5  10    2.49    0.93
   6   5  10    2.17    0.88
   6   5  11   20.02    1.60
   6   6 -10   18.97    1.61
   6   6  -9   23.65    2.34
   6   6  -8    1.16    1.11
   6   6  -8   -0.37    0.78
   6   6  -7    0.06    1.27
   6   6  -7   -0.25    0.66
   6   6  -6   24.45    2.76
   6   6  -6   23.07    3.19
   6   6  -6   22.92    2.75
   6   6  -5   28.96    3.22
   6   6  -5   33.00    3.72
   6   6  -5   32.12    3.45
   6   6  -4   -1.37    1.23
   6   6  -4   -2.17    1.30
   6   6  -4    1.84    1.32
   6   6  -3   82.05    5.53
   6   6  -3   80.68    5.79
   6   6  -3   84.58    5.83
   6   6  -3   75.98    4.99
   6   6  -2  262.28    9.89
   6   6  -2  265.47    9.58
   6   6  -2  257.17    9.45
   6   6  -2  278.92   10.72
   6   6  -2  269.63   10.24
   6   6  -2  268.01    9.78
   6   6  -1  202.29    8.88
   6   6  -1  210.28    8.90
   6   6  -1  210.64    8.99
   6   6  -1  202.83    9.06
   6   6  -1  206.84    8.65
   6   6  -1  196.46    8.04
   6   6  -1  204.32    9.25
   6   6  -1  220.41    9.09
   6   6   0   15.35    2.73
   6   6   0   15.95    2.90
   6   6   0   21.30    3.15
   6   6   0   21.03    3.00
   6   6   0   21.21    3.16
   6   6   0   15.80    2.78
   6   6   0   14.58    2.72
   6   6   1  902.44   18.33
   6   6   1  943.78   18.88
   6   6   1  923.54   18.38
   6   6   1  885.87   18.56
   6   6   1  928.24   19.58
   6   6   1  943.51   19.29
   6   6   1  897.52   18.50
   6   6   1  932.23   18.76
   6   6   2   53.89    4.53
   6   6   2   48.64    4.58
   6   6   2   54.72    5.05
   6   6   2   47.06    4.30
   6   6   2   46.98    4.37
   6   6   2   51.16    4.58
   6   6   3    1.09    1.02
   6   6   3   -0.01    1.22
   6   6   3   -0.26    1.48
   6   6   3    0.10    1.17
   6   6   3    1.14    1.00
   6   6   4    1.49    1.48
   6   6   4    1.31    1.32
   6   6   4    2.11    0.88
   6   6   4    0.36    1.19
   6   6   5   52.56    4.47
   6   6   5   58.80    5.01
   6   6   5   59.40    5.05
   6   6   6  133.91    6.63
   6   6   6  139.30    7.58
   6   6   6  131.53    7.09
   6   6   7   27.63    2.94
   6   6   7   30.13    3.25
   6   6   8  126.31    5.51
   6   6   8  128.44    6.52
   6   6   8  125.15    5.77
   6   6   9   43.53    2.73
   6   6   9   46.59    3.63
   6   6  10   25.44    2.28
   6   7  -9   12.75    1.48
   6   7  -8   13.81    1.94
   6   7  -7    2.01    1.20
   6   7  -6    0.38    0.92
   6   7  -6    0.82    1.24
   6   7  -5   58.71    4.71
   6   7  -5   62.46    4.05
   6   7  -4   35.04    3.72
   6   7  -4   43.10    4.19
   6   7  -4   32.69    3.25
   6   7  -3   45.68    4.39
   6   7  -3   42.33    4.09
   6   7  -3   44.59    3.87
   6   7  -2   48.13    4.65
   6   7  -2   42.99    3.79
   6   7  -2   48.12    4.39
   6   7  -2   43.59    3.94
   6   7  -1  579.19   13.48
   6   7  -1  594.81   15.57
   6   7  -1  612.06   15.36
   6   7  -1  615.62   14.82
   6   7  -1  612.89   14.51
   6   7   0   34.26    3.62
   6   7   0   41.18    4.05
   6   7   0   34.86    3.94
   6   7   0   36.89    3.48
   6   7   0   38.28    4.02
   6   7   0   35.73    3.74
   6   7   1  126.74    7.15
   6   7   1  144.92    6.82
   6   7   1  138.73    7.26
   6   7   1  144.75    7.15
   6   7   1  149.64    7.74
   6   7   2    0.03    1.39
   6   7   2    0.78    1.18
   6   7   2    1.20    0.94
   6   7   3   48.48    4.15
   6   7   3   44.19    4.19
   6   7   3   45.94    4.20
   6   7   3   48.18    4.62
   6   7   4   34.76    3.36
   6   7   4   31.04    3.47
   6   7   4   34.95    3.88
   6   7   5    1.67    1.31
   6   7   5   -0.70    1.54
   6   7   6  183.75    8.08
   6   7   6  191.18    8.31
   6   7   7   91.35    5.51
   6   7   7   89.93    5.34
   6   7   8   -1.63    0.99
   6   7   8   -0.60    1.18
   6   7   9   -1.25    0.65
   6   7   9    0.18    0.83
   6   7  10   63.40    3.05
   6   8  -8    6.33    1.11
   6   8  -7    3.49    1.14
   6   8  -6   12.29    2.00
   6   8  -6   10.47    1.64
   6   8  -5    0.26    1.18
   6   8  -5   -0.83    1.01
   6   8  -5   -1.28    0.98
   6   8  -4   20.75    2.91
   6   8  -4   21.25    2.78
   6   8  -3  187.75    8.30
   6   8  -3  189.11    8.04
   6   8  -2    2.71    1.82
   6   8  -2    5.02    1.90
   6   8  -1  213.20    8.14
   6   8  -1  234.73    9.22
   6   8  -1  220.69    9.32
   6   8   0    8.21    1.93
   6   8   0    6.54    2.17
   6   8   0    7.80    2.21
   6   8   1    5.81    1.86
   6   8   1    8.18    2.11
   6   8   1    9.15    2.03
   6   8   2   -2.17    1.32
   6   8   2    0.54    0.43
   6   8   2    0.73    1.54
   6   8   2    0.07    1.15
   6   8   3   14.85    2.63
   6   8   3   11.45    1.90
   6   8   3   14.04    2.60
   6   8   3   12.36    2.37
   6   8   4  114.80    5.99
   6   8   4  130.27    7.00
   6   8   4  123.23    5.69
   6   8   5   79.96    5.04
   6   8   5   81.71    5.51
   6   8   6   20.77    2.64
   6   8   6   21.50    2.83
  -6  -8  -6   21.65    2.17
   6   8   7   43.37    3.39
   6   8   7   44.32    3.61
   6   8   8   53.43    3.38
   6   8   8   49.78    3.25
   6   8   9    7.30    1.03
   6   8   9    5.17    1.00
   6   9  -7    3.87    0.82
   6   9  -6    5.19    1.00
  -6  -9   6    5.40    1.05
   6   9  -6    6.34    1.18
   6   9  -5   24.83    2.40
   6   9  -5   22.64    2.41
   6   9  -4   -0.64    0.94
   6   9  -4    1.22    1.17
   6   9  -4    0.42    0.76
   6   9  -3  112.57    5.03
   6   9  -3  114.37    5.62
   6   9  -3  120.13    6.17
   6   9  -2   26.47    2.60
   6   9  -2   28.66    3.05
   6   9  -2   26.63    3.24
   6   9  -1    2.39    1.40
   6   9  -1    3.89    1.56
   6   9  -1    2.62    1.09
   6   9   0    9.33    1.91
   6   9   0   10.46    2.21
   6   9   0    6.75    1.63
   6   9   0   10.78    1.94
   6   9   1    0.01    0.68
   6   9   1    1.01    1.19
   6   9   1    0.13    1.10
   6   9   2   77.81    4.89
   6   9   2   87.40    5.21
   6   9   2   78.84    5.08
   6   9   3   25.18    2.98
   6   9   3   21.78    2.46
   6   9   4   32.37    3.32
   6   9   5   -0.82    0.45
   6   9   5  133.24    6.32
   6   9   6   12.19    2.08
  -6  -9  -6   10.47    1.46
   6   9   7   14.41    1.84
  -6  -9  -7   10.27    1.31
   6   9   8   30.79    2.25
   6  10  -5   20.97    1.59
   6  10  -5   24.23    1.98
   6  10  -4   21.85    1.89
   6  10  -4   20.80    2.13
   6  10  -3   23.14    2.01
   6  10  -3   22.87    2.14
   6  10  -3   25.26    2.59
   6  10  -2    4.67    1.12
   6  10  -2    4.14    1.12
   6  10  -2    4.59    1.37
   6  10  -1    0.34    0.83
   6  10  -1    0.15    0.87
   6  10  -1    1.01    0.83
   6  10   0   12.36    1.86
   6  10   0   14.71    2.21
   6  10   0   10.57    1.56
   6  10   1   23.81    2.60
   6  10   1   20.69    2.08
   6  10   2   49.99    3.40
   6  10   2   46.55    3.30
   6  10   3   58.39    3.26
   6  10   3   55.83    3.73
   6  10   4   13.51    2.00
   6  10   5   -0.42    0.66
  -6 -10  -6   17.59    1.54
   6  10   6   18.41    1.97
   6  10   7    8.31    1.15
   6  11  -3    1.77    0.73
   6  11  -2   -0.23    0.44
   6  11  -2    0.60    0.61
   6  11  -1   -1.62    0.51
   6  11  -1   14.50    1.77
   6  11   0   -1.28    0.52
   6  11   0   12.46    1.65
   6  11   1   -1.30    0.62
   6  11   1   31.54    2.31
   6  11   2    1.24    0.54
   6  11   2    0.17    0.43
   6  11   3   -0.22    0.19
   6  11   4   14.42    1.39
[truncated: 2,598,180 more chars]
